# Supplementary material for: Simulation of spontaneous G protein activation reveals a new intermediate driving GDP unbinding
Source: eLife. 2018 Oct 5;7:e38465. doi: 10.7554/eLife.38465 (PMC6224197; doi:10.7554/eLife.38465)
Supplement: Source data 1. — Indices are self-consistent between files – that is, the population of state 1 corresponds to row 1 in the transition probability matrix. This model was used to generate Figure 2, 3, 5, 6, 9 and 10. [file elife-38465-data1.zip]

Archive with 4 entries (3 files):
- msm_data
- msm_data/Populations.dat
- msm_data/tProb.mtx
- msm_data/tCounts.mtx
