# Supplementary material for: Simulation of spontaneous G protein activation reveals a new intermediate driving GDP unbinding
Source: eLife. 2018 Oct 5;7:e38465. doi: 10.7554/eLife.38465 (PMC6224197; doi:10.7554/eLife.38465)
Supplement: Source data 1. — Indices are self-consistent between files – that is, the population of state 1 corresponds to row 1 in the transition probability matrix. This model was used to generate Figure 2, 3, 5, 6, 9 and 10. [file elife-38465-data1.zip › msm_data/Populations.dat]

3.456430044613687006e-06
3.309347915055657772e-06
1.801756087085858120e-06
1.213427568853741183e-06
3.603512174171716240e-06
1.268583367438002103e-05
1.746600288501597200e-05
4.155070160014325445e-06
1.066345439295711949e-06
1.073699545773613410e-05
3.029891868895402226e-05
6.262021665933094523e-05
3.217421584081889204e-05
2.640124225566624840e-05
5.839160543453760432e-05
8.703585016596380151e-05
4.927251340193979518e-05
7.501188607459490949e-06
2.206231943370438514e-06
2.904872058771077377e-06
4.118299627624818560e-06
6.023013205401297229e-05
5.736203052763140137e-06
1.029574906906204640e-05
4.486004951519891646e-06
1.029574906906204640e-05
3.346118447445165080e-06
4.522775483909398531e-06
1.893682418059626434e-05
2.610707799655018993e-05
6.464259594075385271e-05
4.338922821961862412e-06
5.515579858426096286e-06
6.618695830111315543e-07
6.177449441437227840e-06
5.515579858426096286e-07
6.401749689013222380e-05
1.838526619475365429e-07
3.235806850276643154e-06
1.103115971685219257e-07
2.941642591160584686e-07
1.470821295580292343e-07
6.177449441437227840e-06
7.243794880732939365e-06
3.235806850276643154e-06
3.677053238950730857e-07
6.618695830111315543e-07
2.309189434061058809e-05
9.192633097376827143e-07
2.904872058771077377e-06
6.986401154006388629e-06
9.928043745166973315e-07
4.780169210635950115e-07
9.192633097376827143e-07
1.033251960145155329e-05
1.691444489917336194e-06
1.934130003688084516e-05
3.015183655939599303e-06
3.199036317887135931e-05
1.095761865207317711e-05
2.408469871512728585e-05
5.438361740408130811e-05
1.507591827969799567e-05
4.706628145856935497e-06
7.721811801796534800e-07
2.956350804116387440e-05
9.523567888882393344e-06
4.372016301112418608e-05
2.393761658556925830e-05
2.482010936291743371e-05
4.423495046457729264e-05
1.305353899827509497e-05
2.772498142168850982e-05
7.721811801796534800e-07
3.677053238950730857e-07
5.221415599310037817e-06
9.560338421271900229e-06
4.412463886740877029e-06
4.780169210635950115e-07
3.787364836119252783e-06
1.066345439295711949e-06
1.213427568853741183e-06
2.206231943370438514e-07
1.470821295580292343e-07
1.838526619475365429e-07
2.353314072928467749e-06
8.089517125691607886e-07
6.103908376658213223e-06
1.507591827969799652e-06
7.354106477901461715e-08
7.354106477901461715e-07
2.206231943370438514e-07
5.147874534531023200e-07
4.596316548688413148e-06
1.470821295580292343e-07
3.677053238950730857e-07
9.928043745166973315e-07
2.206231943370438514e-07
1.397280230801277726e-06
2.941642591160584686e-07
6.618695830111315543e-07
7.354106477901461715e-08
2.941642591160584686e-07
1.272260420676952792e-05
2.721019396823540834e-06
6.545154765332300926e-06
4.412463886740877029e-07
2.426855137707482366e-06
4.155070160014325445e-06
1.250198101243248492e-06
2.941642591160584686e-06
8.824927773481754058e-07
1.397280230801277726e-06
9.560338421271900229e-07
2.169461410980931206e-06
1.801756087085858120e-06
2.904872058771077377e-06
2.978413123550091994e-06
3.125495253108121229e-06
2.106951505918768739e-05
2.868101526381570069e-06
1.250198101243248492e-06
4.964021872583486234e-06
1.103115971685219257e-06
7.354106477901461715e-08
7.354106477901461715e-08
2.059149813812409280e-06
2.537166734876004292e-06
2.334928806733714137e-05
3.971217498066789326e-06
2.279773008149453132e-06
7.354106477901461715e-08
6.250990506216242458e-07
7.354106477901461715e-08
7.354106477901461715e-08
5.883285182321169372e-07
7.721811801796534800e-07
1.397280230801277726e-06
1.029574906906204640e-06
2.941642591160584686e-07
1.250198101243248492e-06
6.912860089227374012e-06
1.169302929986332328e-05
2.059149813812409280e-06
7.354106477901461715e-08
2.095920346201916589e-06
4.412463886740877029e-07
2.206231943370438514e-07
7.354106477901461715e-08
8.604304579144709359e-06
7.354106477901461715e-08
2.500396202486496983e-06
6.067137844268705491e-06
4.044758562845803943e-06
7.354106477901461715e-08
3.677053238950730857e-07
1.286968633632755800e-06
2.941642591160584686e-07
1.103115971685219257e-07
5.147874534531023200e-07
2.941642591160584686e-07
2.206231943370438514e-07
2.206231943370438514e-07
8.457222449586680972e-07
4.261704703943896937e-05
6.214219973826734725e-06
6.912860089227374012e-06
4.302152289572354680e-06
2.390084605317975057e-06
1.408311390518129961e-05
1.434050763190785034e-06
1.066345439295711949e-06
6.729007427279837045e-06
3.456430044613687006e-06
6.398072635774271692e-06
1.448758976146587873e-05
2.500396202486496983e-06
1.312708006305410874e-05
1.389926124323376179e-05
5.037562937362500851e-06
2.243002475759945823e-06
2.794560461602555452e-06
2.573937267265511600e-07
9.560338421271900229e-07
2.132690878591423897e-06
4.633087081077920880e-06
7.721811801796534800e-07
2.794560461602555452e-06
2.941642591160584686e-07
1.253875154482199180e-05
2.941642591160584686e-07
2.003994015228148444e-05
5.883285182321169372e-07
1.470821295580292343e-07
2.287127114627354678e-05
8.493992981976188704e-06
3.677053238950730857e-07
1.150917663791578716e-05
3.125495253108121229e-06
9.928043745166973315e-07
7.354106477901461715e-08
1.397280230801277726e-06
6.839319024448359395e-06
7.354106477901461715e-08
5.883285182321169372e-07
1.286968633632755800e-06
6.177449441437227840e-06
7.354106477901461715e-06
1.764985554696350812e-06
9.854502680387958698e-06
1.470821295580292343e-06
1.367863804889671879e-05
1.452436029385538731e-05
7.354106477901461715e-08
3.710146718101287223e-05
1.676736276961533271e-05
5.000792404972993966e-06
1.923098843971232281e-05
1.154594717030529405e-05
1.831172512997463882e-05
4.486004951519891646e-06
2.941642591160584686e-07
4.412463886740877029e-07
2.206231943370438514e-07
8.751386708702738594e-06
1.684090383439434648e-05
3.897676433287774709e-06
2.206231943370438514e-07
7.354106477901461715e-08
4.883126701326570579e-05
2.971059017072190533e-05
1.470821295580292343e-07
1.544362360359306960e-06
8.824927773481754058e-07
7.354106477901461715e-08
4.596316548688413148e-06
7.354106477901461715e-07
6.250990506216242458e-06
8.824927773481754058e-07
6.287761038605749343e-06
1.470821295580292343e-07
5.328050143239609139e-05
5.883285182321169372e-07
2.095920346201916504e-05
1.470821295580292343e-07
2.610707799655018909e-06
4.412463886740877029e-07
7.354106477901461715e-08
4.412463886740877029e-07
2.647478332044526217e-06
6.986401154006388629e-07
4.412463886740877029e-07
3.750594303729745475e-06
1.838526619475365429e-07
7.354106477901461715e-08
1.434050763190785034e-06
5.147874534531023200e-07
1.250198101243248492e-06
8.310140320028650891e-06
7.354106477901461715e-08
2.573937267265511600e-06
1.838526619475365429e-07
7.721811801796534800e-07
3.162265785497628537e-06
3.309347915055657772e-07
1.066345439295711949e-06
6.644435202783970193e-05
2.717342343584590146e-05
1.397280230801277726e-06
1.013028167330926288e-04
1.360509698411770417e-06
1.253875154482199180e-05
1.654673957527828886e-06
1.581132892748814269e-06
5.442038793647081669e-06
2.941642591160584686e-06
1.430373709951834261e-05
5.147874534531023200e-07
4.044758562845803943e-07
2.595999586699215901e-05
5.736203052763140137e-06
2.941642591160584686e-07
2.426855137707482366e-06
5.993596779489690874e-06
1.025897853667253952e-05
9.560338421271900229e-06
1.533331200642454895e-05
6.802548492058851663e-06
4.004310977217345692e-05
1.912067684254380046e-05
4.379370407590320324e-05
2.537166734876004207e-05
5.372174782107017401e-05
4.191840692403833177e-06
2.647478332044526217e-06
1.687767436678385506e-05
2.941642591160584686e-07
2.441563350663285289e-05
3.147557572541825275e-05
1.224458728570593333e-05
8.883760625304965074e-05
3.677053238950730857e-06
2.279773008149453132e-06
9.670650018440422578e-06
1.044283119862007563e-05
2.713665290345639288e-05
2.746758769496195993e-05
8.159381137231672154e-05
9.597108953661407114e-06
1.165625876747381639e-05
1.702475649634188260e-05
2.794560461602555452e-06
6.030367311879198606e-06
7.317335945511953983e-06
3.272577382666150463e-06
2.551874947831807300e-05
4.155070160014325445e-06
4.368339247873468089e-05
1.603195212182518484e-05
2.831330993992062760e-06
2.478333883052792513e-05
1.103115971685219257e-06
7.354106477901461715e-07
4.669857613467427765e-06
1.985608749033394663e-06
3.088724720718613920e-06
6.581925297721807811e-06
9.560338421271900229e-07
1.154594717030529405e-05
6.839319024448359395e-06
2.169461410980931206e-06
2.474656829813841994e-05
4.743398678246442382e-06
3.125495253108121229e-06
2.390084605317975057e-06
6.545154765332300926e-06
6.729007427279837045e-06
4.780169210635950115e-07
2.610707799655018909e-06
5.883285182321169372e-07
2.941642591160584686e-07
7.133483283564417863e-06
4.265381757182847795e-06
7.354106477901461715e-08
1.397280230801277726e-06
9.928043745166973315e-07
1.286968633632755800e-06
4.302152289572354680e-06
3.162265785497628537e-06
1.908390631015429188e-05
7.317335945511953983e-06
7.832123398965056303e-06
1.316385059544361562e-05
6.618695830111315543e-07
1.195042302658987486e-05
1.470821295580292343e-07
7.354106477901461715e-08
2.353314072928467749e-06
2.353314072928467749e-06
5.147874534531023200e-07
1.912067684254380046e-05
4.787523317113851661e-05
1.838526619475365429e-06
4.559546016298906263e-06
6.434843168163778577e-06
3.934446965677281594e-06
2.143722038308275963e-05
3.051954188329106612e-06
3.088724720718613920e-06
1.397280230801277726e-06
1.485529508536095266e-05
2.482010936291743371e-05
1.172979983225283186e-05
1.154594717030529405e-05
1.103115971685219257e-06
8.089517125691607886e-07
3.677053238950730857e-06
5.589120923205110903e-06
3.677053238950730857e-07
7.354106477901461715e-07
1.617903425138321577e-06
3.677053238950730857e-07
5.026531777645648955e-05
7.354106477901461715e-08
7.354106477901461715e-08
3.382888979834672389e-06
4.857387328653915590e-05
1.470821295580292343e-07
6.545154765332300926e-06
8.273369787639144006e-06
1.047960173100958252e-05
1.470821295580292343e-07
2.276095954910502443e-05
2.353314072928467749e-06
1.176657036464233874e-05
2.698957077389836534e-05
7.354106477901461715e-08
1.117824184641022181e-05
1.176657036464233874e-06
1.470821295580292343e-07
2.140044985069325444e-05
1.985608749033394663e-06
7.354106477901461715e-08
2.279773008149453132e-06
1.764985554696350812e-05
6.618695830111315543e-07
6.692236894890330160e-06
3.110787040152318051e-05
2.573937267265511600e-06
1.518622987686651802e-05
6.618695830111315543e-07
1.452436029385538731e-05
4.412463886740877029e-07
8.457222449586680972e-07
4.780169210635950115e-06
4.302152289572354680e-06
1.360509698411770417e-06
2.206231943370438514e-06
1.397280230801277726e-06
1.286968633632755800e-06
5.037562937362500851e-06
4.522775483909398531e-06
6.618695830111315543e-07
1.250198101243248492e-06
2.765144035690949605e-05
3.000475442983796380e-05
1.099438918446268569e-05
8.457222449586680125e-06
1.176657036464233874e-06
5.883285182321169372e-07
5.147874534531023200e-07
1.103115971685219257e-06
5.883285182321169372e-07
8.457222449586680125e-06
1.470821295580292343e-07
2.426855137707482366e-06
9.082321500208305641e-06
3.375534873356771012e-05
7.354106477901461715e-08
7.354106477901461715e-08
7.354106477901461715e-08
6.839319024448359395e-06
1.103115971685219257e-07
5.147874534531023200e-07
7.354106477901461715e-08
6.103908376658213223e-06
1.985608749033394663e-06
2.059149813812409280e-06
9.560338421271900229e-07
1.581132892748814269e-06
2.573937267265511600e-07
1.904713577776478669e-05
4.313183449289206915e-05
5.515579858426096455e-05
3.919738752721479009e-05
1.540685307120356272e-05
1.066345439295711949e-06
3.493200577003194315e-06
1.305353899827509497e-05
2.121659718874571832e-05
2.382730498840073596e-05
9.008780435429290177e-06
1.022220800428303094e-05
1.522300040925602490e-05
2.169461410980931206e-06
2.198877836892537137e-05
3.309347915055657772e-07
6.655466362500822428e-06
9.928043745166973315e-07
5.607506189399864176e-05
1.783370820891104423e-05
2.864424473142619380e-05
1.286968633632755715e-05
2.026056334661852575e-05
5.258186131699544703e-06
2.588645480221314524e-05
3.919738752721479009e-05
1.654673957527828886e-06
2.206231943370438514e-06
7.100389804413861667e-05
1.400957284040228414e-05
1.349478538694918267e-05
6.581925297721807811e-06
2.555552001070757819e-05
1.794401980607956658e-05
1.790724927369005800e-05
1.838526619475365429e-06
9.780961615608943234e-06
2.573937267265511600e-07
1.566424679793011261e-05
5.294956664089052435e-06
1.470821295580292343e-07
6.545154765332300926e-06
1.573778786270912638e-05
1.367863804889671879e-05
6.250990506216242458e-07
7.648270737017520183e-06
1.470821295580292343e-07
7.354106477901461715e-08
1.154594717030529405e-05
1.029574906906204640e-06
5.883285182321169372e-07
1.103115971685219257e-06
4.412463886740877029e-07
7.354106477901461715e-08
5.883285182321169372e-07
1.029574906906204640e-06
3.015183655939599303e-06
3.603512174171716240e-06
5.147874534531023200e-07
2.757789929213048143e-06
3.677053238950730857e-07
7.354106477901461715e-08
1.081053652251514787e-05
2.132690878591423897e-06
1.470821295580292343e-07
5.883285182321169372e-07
7.354106477901461715e-08
2.132690878591423728e-05
2.904872058771077462e-05
4.412463886740877029e-07
5.589120923205110903e-05
3.677053238950730857e-06
8.089517125691607886e-07
7.354106477901461715e-08
1.470821295580292343e-07
1.691444489917336194e-06
6.765777959669344778e-06
3.643959759800174491e-05
3.677053238950730857e-07
7.354106477901461715e-08
7.354106477901461715e-08
4.471296738564088723e-05
1.279614527154854338e-05
1.250198101243248492e-06
1.764985554696350812e-06
7.354106477901461715e-08
9.928043745166973315e-07
2.184169623936734045e-05
2.868101526381570069e-06
1.470821295580292343e-07
2.941642591160584686e-05
7.574729672238505566e-06
4.706628145856935497e-06
2.206231943370438514e-07
3.382888979834672389e-06
5.883285182321169372e-07
1.470821295580292343e-07
1.297999793349607950e-05
1.470821295580292343e-07
7.354106477901461715e-08
4.412463886740877029e-06
7.354106477901461715e-08
9.780961615608943234e-06
8.824927773481754058e-07
2.327574700255812760e-05
2.430532190946433054e-05
1.581132892748814269e-06
1.654673957527828886e-06
1.066345439295711949e-06
3.787364836119252783e-06
1.838526619475365429e-07
6.912860089227374012e-06
8.824927773481754058e-07
1.912067684254380046e-06
1.103115971685219257e-06
2.463625670096989674e-06
1.434050763190785034e-06
2.533489681637053688e-05
7.317335945511953983e-06
5.846514649931661640e-06
1.838526619475365429e-07
1.470821295580292343e-07
3.235806850276643154e-06
1.617903425138321577e-06
1.110470078163120634e-05
7.721811801796534800e-07
1.029574906906204640e-06
2.206231943370438514e-07
4.044758562845803943e-07
7.464418075069983217e-06
3.677053238950730857e-07
2.206231943370438514e-07
2.022379281422901972e-06
3.677053238950730857e-07
8.788157241092247173e-06
2.463625670096989674e-06
4.044758562845803943e-07
6.177449441437227840e-06
6.361302103384763960e-06
1.544362360359306960e-06
1.066345439295711949e-06
8.089517125691607886e-07
1.801756087085858120e-06
5.074333469752008583e-06
6.250990506216242458e-07
2.511427362203349218e-05
8.199828722860130235e-06
3.603512174171716240e-06
3.566741641782208932e-06
4.210225958598586959e-05
1.411988443757080649e-05
6.030367311879198606e-06
2.095920346201916504e-05
6.250990506216242458e-07
1.702475649634188260e-05
1.423019603473932884e-05
4.816939743025457000e-06
1.934130003688084516e-05
8.604304579144709359e-06
5.772973585152647023e-06
4.482327898280940957e-05
3.015183655939599134e-05
2.544520841353905584e-05
7.832123398965056303e-06
3.015183655939599303e-06
8.457222449586680972e-07
4.338922821961862412e-06
1.360509698411770417e-06
2.353314072928467749e-06
2.316543540538960440e-06
5.883285182321169372e-07
6.324531570995257075e-06
1.136209450835775793e-05
5.294956664089052435e-06
9.266174162155841761e-06
3.051954188329106358e-05
8.163058190470621656e-06
1.860588938909069729e-05
2.610707799655018993e-05
3.552033428826406093e-05
1.397280230801277726e-05
2.757789929213048143e-06
1.029574906906204640e-06
7.354106477901461715e-08
9.780961615608943234e-06
5.956826247100183989e-06
6.618695830111315543e-07
2.243002475759945823e-06
7.354106477901461715e-07
6.765777959669344778e-06
3.493200577003194315e-06
6.239959346499390053e-05
1.728215022306843588e-05
2.132690878591423897e-06
6.986401154006388629e-07
2.551874947831807300e-05
1.161948823508430951e-05
3.566741641782208932e-06
9.192633097376827143e-07
1.246521048004297803e-05
2.573937267265511600e-06
1.206073462375839721e-05
1.985608749033394663e-06
1.470821295580292343e-06
1.470821295580292343e-06
1.000158480994598793e-05
3.677053238950730857e-07
1.551716466837208507e-05
8.898468838260767828e-06
4.853710275414964732e-06
1.198719355897938175e-05
2.390084605317975057e-06
3.677053238950730857e-07
3.382888979834672389e-06
2.941642591160584686e-06
2.206231943370438514e-07
1.838526619475365429e-06
2.243002475759945823e-06
2.426855137707482366e-06
3.162265785497628537e-06
5.147874534531023200e-07
3.677053238950730857e-07
9.523567888882393344e-06
2.246679528998896596e-05
7.611500204628012451e-06
1.029574906906204640e-06
1.764985554696350812e-06
1.985608749033394663e-06
1.669382170483631894e-05
8.530763514365695589e-06
2.721019396823540834e-06
3.677053238950730857e-07
8.089517125691607886e-07
2.941642591160584686e-06
7.354106477901461715e-08
1.434050763190785034e-06
6.618695830111315543e-07
1.066345439295711949e-06
7.537959139848997834e-06
4.412463886740877029e-07
8.236599255249637121e-06
7.868893931354563188e-06
3.059308294807008073e-05
7.354106477901461715e-08
4.743398678246442382e-06
7.354106477901461715e-08
2.206231943370438514e-07
6.618695830111315543e-07
2.941642591160584686e-06
1.423019603473932884e-05
6.545154765332300926e-06
8.089517125691607886e-07
1.202396409136889033e-05
5.147874534531023200e-07
1.912067684254380046e-06
2.684248864434033526e-06
3.743240197251843928e-05
1.838526619475365259e-05
3.614543333888568306e-05
2.757789929213048143e-06
2.132690878591423897e-06
7.023171686395895514e-06
2.463625670096989674e-06
7.133483283564417863e-06
1.007512587472500170e-05
1.912067684254380046e-06
5.294956664089052435e-06
1.250198101243248492e-06
5.147874534531023200e-07
5.809744117542154755e-06
5.147874534531023200e-07
9.266174162155841761e-06
1.470821295580292343e-07
8.824927773481754058e-07
1.691444489917336194e-06
1.581132892748814269e-06
1.470821295580292343e-07
8.824927773481754058e-07
5.147874534531023200e-07
5.677370200939928105e-05
5.147874534531023200e-07
7.354106477901461715e-07
1.470821295580292343e-07
1.617903425138321577e-06
2.198877836892537137e-05
7.354106477901461715e-08
7.354106477901461715e-08
4.780169210635950115e-06
7.354106477901461715e-08
1.176657036464233874e-06
7.354106477901461715e-08
1.470821295580292343e-06
7.354106477901461715e-08
7.354106477901461715e-08
3.677053238950730519e-05
1.323739166022263109e-05
1.018543747189352405e-05
5.883285182321169372e-07
5.883285182321169372e-07
2.095920346201916589e-06
4.780169210635950115e-07
1.838526619475365429e-06
7.354106477901461715e-07
2.353314072928467749e-06
1.654673957527828886e-06
2.062826867051360138e-05
1.250198101243248492e-06
3.051954188329106612e-06
6.986401154006388629e-07
6.250990506216242458e-07
5.368497728868067052e-06
1.948838216643887354e-06
6.493676019986990779e-05
6.320854517756306894e-05
4.246996490988094183e-05
1.606872265421469342e-05
5.173613907203678528e-05
3.430690671941031509e-05
4.577931282493659875e-05
4.633087081077920880e-06
1.172979983225283186e-05
4.776492157396999426e-05
3.445398884896834940e-05
7.924049729938825379e-05
5.530288071381899209e-05
1.875297151864872737e-06
5.258186131699544703e-06
8.089517125691607886e-07
3.110787040152318051e-05
5.147874534531023200e-06
1.434050763190785034e-06
5.074333469752008414e-05
4.864741435131816628e-05
1.761308501457399954e-05
9.854502680387958698e-06
2.967381963833239675e-05
6.324531570995257075e-06
2.647478332044526217e-06
1.022220800428303094e-05
1.764985554696350812e-06
1.912067684254380046e-06
7.133483283564417863e-06
4.155070160014325445e-06
8.688876803640576720e-05
2.643801278805575359e-05
1.250198101243248492e-06
2.206231943370438514e-07
5.442038793647081669e-06
5.089041682707811168e-05
3.235806850276643154e-06
7.354106477901461715e-08
2.941642591160584686e-07
1.948838216643887354e-06
4.320537555767108630e-05
5.147874534531023200e-07
2.254033635476797973e-05
2.206231943370438514e-07
1.323739166022263109e-06
3.529971109392701623e-06
7.354106477901461715e-08
1.397280230801277726e-06
5.883285182321169372e-06
8.972009903039783292e-06
2.721019396823540834e-06
7.721811801796534800e-07
1.764985554696350812e-06
1.470821295580292343e-07
1.901036524537527811e-05
4.044758562845803943e-07
7.354106477901461715e-08
2.908549112010027981e-05
1.908390631015429188e-05
6.309823358039453982e-05
5.368497728868067052e-06
2.206231943370438514e-07
1.662028064005730178e-05
3.677053238950730857e-06
9.928043745166973315e-07
2.573937267265511431e-05
5.147874534531023200e-07
2.647478332044526217e-06
8.199828722860130235e-06
1.912067684254380046e-06
2.132690878591423728e-05
5.147874534531023200e-07
8.457222449586680125e-06
1.220781675331642645e-05
1.294322740110657262e-05
3.504231736720046634e-05
8.089517125691607886e-07
3.787364836119252783e-06
1.470821295580292343e-07
5.883285182321169372e-07
2.941642591160584686e-07
1.110470078163120634e-05
2.978413123550091994e-06
5.368497728868067052e-06
2.279773008149452962e-05
8.089517125691607886e-07
1.323739166022263109e-06
7.354106477901461715e-08
7.354106477901461715e-08
9.707420550829929463e-06
2.206231943370438514e-07
7.354106477901461715e-08
6.765777959669344778e-06
7.354106477901461715e-07
7.721811801796533953e-06
6.618695830111315543e-07
7.354106477901461715e-08
3.677053238950730857e-07
8.089517125691607886e-07
3.559387535304307131e-05
8.089517125691607886e-07
8.604304579144709359e-06
4.412463886740877029e-07
5.111104002141515468e-06
2.426855137707482366e-06
1.121501237879972869e-05
2.206231943370438514e-07
8.824927773481754058e-07
1.250198101243248492e-05
1.470821295580292343e-07
8.641075111534217938e-06
2.132690878591423897e-06
1.397280230801277726e-06
4.412463886740877029e-07
9.964814277556481047e-06
1.139886504074726566e-06
7.354106477901461715e-08
3.603512174171716240e-06
4.412463886740877029e-07
5.258186131699544703e-06
8.824927773481754058e-07
3.456430044613687006e-06
2.463625670096989674e-06
1.360509698411770333e-05
2.206231943370438514e-07
1.875297151864872737e-06
2.206231943370438514e-07
2.573937267265511600e-07
1.397280230801277726e-06
1.103115971685219257e-07
1.801756087085858120e-06
3.125495253108121229e-06
4.118299627624818560e-06
4.412463886740877029e-06
7.280565413122447098e-06
2.570260214026560912e-05
1.161948823508430951e-05
1.456113082624489420e-05
9.119092032597812526e-06
6.839319024448359395e-06
5.692078413895731537e-05
1.838526619475365429e-07
1.860588938909069729e-05
2.206231943370438514e-07
4.813262689786506650e-05
2.059149813812409280e-06
5.920055714710676257e-06
3.346118447445165080e-06
3.677053238950730857e-07
1.654673957527828886e-06
2.390084605317974973e-05
5.515579858426096286e-07
5.956826247100183989e-06
4.044758562845803943e-07
1.838526619475365429e-07
2.868101526381570069e-06
1.470821295580292343e-07
1.816464300041661128e-05
7.354106477901461715e-07
3.272577382666150378e-05
1.470821295580292343e-07
2.206231943370438514e-07
2.059149813812409280e-06
1.739246182023695823e-05
2.022379281422901972e-06
5.331727196478559320e-06
1.544362360359306960e-06
2.132690878591423897e-06
1.066345439295711949e-06
7.758582334186042533e-06
4.927251340193979349e-06
1.213427568853741183e-06
1.386249071084425491e-05
2.059149813812409280e-06
2.206231943370438514e-06
1.691444489917336194e-06
5.956826247100183989e-06
7.354106477901461715e-08
7.354106477901461715e-08
3.603512174171716240e-06
1.066345439295711949e-06
4.044758562845803943e-07
2.206231943370438514e-07
7.354106477901461715e-08
7.354106477901461715e-08
7.354106477901461715e-08
7.354106477901461715e-08
1.639965744572026047e-05
7.354106477901461715e-08
1.470821295580292343e-07
2.353314072928467749e-06
6.618695830111315543e-07
3.235806850276643154e-06
3.677053238950730857e-06
7.354106477901461715e-08
1.176657036464233874e-06
1.912067684254380046e-06
2.180492570697783525e-05
4.007988030456296211e-06
1.470821295580292343e-07
2.206231943370438514e-06
2.941642591160584686e-07
5.736203052763140137e-06
1.206073462375839721e-05
2.500396202486496983e-06
2.132690878591423897e-06
7.354106477901461715e-08
4.375693354351369297e-06
8.457222449586680972e-07
1.470821295580292343e-07
1.470821295580292343e-07
7.354106477901461715e-08
4.265381757182847795e-06
5.736203052763140137e-06
7.354106477901461715e-08
5.294956664089052435e-06
7.354106477901461715e-07
2.206231943370438514e-07
1.103115971685219257e-06
6.618695830111315543e-07
2.941642591160584686e-07
7.354106477901461715e-08
1.507591827969799652e-06
9.119092032597812526e-06
1.250198101243248492e-06
2.967381963833239675e-05
1.617903425138321577e-06
7.059942218785403246e-06
3.250515063232445909e-05
5.515579858426096286e-06
7.354106477901461715e-08
7.501188607459490949e-06
2.941642591160584686e-07
2.206231943370438514e-07
7.354106477901461715e-08
7.354106477901461715e-08
7.354106477901461715e-08
7.354106477901461715e-08
7.354106477901461715e-08
1.470821295580292343e-07
7.354106477901461715e-08
2.647478332044526217e-06
2.573937267265511600e-07
1.544362360359306791e-05
1.581132892748814269e-06
1.764985554696350812e-06
7.354106477901461715e-08
1.691444489917336194e-06
1.103115971685219257e-07
4.412463886740877029e-07
1.029574906906204640e-06
4.412463886740877029e-06
6.618695830111315543e-07
5.883285182321169372e-07
7.354106477901461715e-07
2.206231943370438514e-07
1.470821295580292343e-07
1.838526619475365429e-06
7.354106477901461715e-08
4.853710275414964732e-06
4.118299627624818560e-06
1.470821295580292343e-07
2.206231943370438514e-06
2.941642591160584686e-06
8.089517125691607886e-07
5.515579858426096286e-06
3.309347915055657602e-05
6.324531570995257075e-06
1.691444489917336194e-06
7.354106477901461715e-08
5.883285182321169372e-07
2.573937267265511600e-06
4.412463886740877029e-07
1.047960173100958252e-05
7.795352866575549418e-06
1.948838216643887354e-06
1.397280230801277726e-06
1.470821295580292343e-07
1.581132892748814353e-05
5.147874534531023200e-07
1.470821295580292343e-07
3.677053238950730857e-07
2.353314072928467749e-06
3.309347915055657772e-07
1.103115971685219257e-06
1.139886504074726566e-06
2.206231943370438514e-07
7.721811801796534800e-07
2.206231943370438514e-06
2.206231943370438514e-07
1.544362360359306960e-06
8.824927773481754058e-07
1.323739166022263109e-06
1.323739166022263109e-06
1.838526619475365429e-07
7.354106477901461715e-08
7.354106477901461715e-08
2.941642591160584686e-07
1.470821295580292343e-06
5.883285182321169372e-07
2.206231943370438514e-07
2.206231943370438514e-07
1.103115971685219257e-07
7.354106477901461715e-08
1.470821295580292343e-07
4.412463886740877029e-07
1.103115971685219257e-07
2.206231943370438514e-07
7.354106477901461715e-08
1.470821295580292343e-07
1.470821295580292343e-07
1.470821295580292343e-07
7.354106477901461715e-08
7.354106477901461715e-08
7.354106477901461715e-08
7.354106477901461715e-08
2.206231943370438514e-07
2.647478332044526217e-06
2.132690878591423897e-06
4.375693354351369297e-06
6.876089556837866280e-06
8.089517125691607886e-07
7.354106477901461715e-08
2.206231943370438514e-05
4.868418488370767825e-05
6.287761038605749343e-06
3.886645273570922304e-05
1.286968633632755715e-05
2.842362153708914910e-05
5.846514649931661640e-06
9.523567888882393344e-06
1.286968633632755800e-06
1.029574906906204640e-06
5.662661987984125520e-06
2.228294262804142984e-05
3.677053238950730857e-06
6.103908376658213223e-06
1.397280230801277726e-06
8.935239370650276407e-06
7.501188607459490949e-06
7.464418075069983217e-06
1.014866693950401717e-05
1.117824184641022181e-05
4.596316548688413148e-06
4.044758562845803943e-07
2.279773008149453132e-06
1.275937473915903650e-05
4.743398678246442382e-06
2.941642591160584686e-07
1.176657036464233874e-06
5.809744117542154755e-06
1.025897853667253952e-05
7.721811801796533953e-06
1.364186751650721190e-05
1.470821295580292343e-07
5.883285182321169372e-07
7.059942218785403246e-06
5.883285182321169372e-07
1.286968633632755800e-06
3.529971109392701623e-06
1.912067684254380046e-06
9.780961615608943234e-06
4.412463886740877029e-07
1.242843994765346945e-05
2.573937267265511600e-07
2.206231943370438514e-07
1.544362360359306960e-06
1.470821295580292343e-06
4.044758562845803943e-06
9.266174162155841761e-06
8.604304579144709359e-06
8.089517125691607886e-07
7.354106477901461715e-08
1.176657036464233874e-06
7.354106477901461715e-07
8.972009903039783292e-06
7.354106477901461715e-08
2.573937267265511600e-06
1.985608749033394663e-06
1.801756087085858120e-06
5.147874534531023200e-07
8.089517125691607886e-07
1.242843994765346945e-05
2.206231943370438514e-07
2.206231943370438514e-07
1.176657036464233874e-06
5.147874534531023200e-07
2.573937267265511600e-07
2.941642591160584686e-07
4.780169210635950115e-06
4.191840692403833177e-06
5.405268261257573937e-06
2.206231943370438514e-07
4.412463886740877029e-07
2.206231943370438514e-07
1.728215022306843503e-06
5.515579858426096286e-07
2.941642591160584686e-07
5.147874534531023200e-07
2.941642591160584686e-07
1.581132892748814269e-06
1.654673957527828886e-06
5.147874534531023200e-07
7.354106477901461715e-08
7.354106477901461715e-08
2.941642591160584686e-07
1.691444489917336194e-06
7.354106477901461715e-08
2.206231943370438514e-07
1.470821295580292343e-07
7.354106477901461715e-08
2.059149813812409280e-06
9.560338421271900229e-07
1.213427568853741183e-06
1.103115971685219257e-07
4.780169210635950115e-07
7.354106477901461715e-08
4.449234419130383914e-06
2.794560461602555452e-06
2.132690878591423897e-06
3.677053238950730857e-07
7.354106477901461715e-08
1.286968633632755800e-06
3.677053238950730857e-07
1.470821295580292343e-07
2.206231943370438514e-07
2.206231943370438514e-07
2.573937267265511600e-06
7.354106477901461715e-08
2.206231943370438514e-07
6.250990506216242458e-07
5.883285182321169372e-07
8.824927773481754058e-07
7.354106477901461715e-08
7.354106477901461715e-08
7.354106477901461715e-08
1.470821295580292343e-07
3.051954188329106612e-06
2.095920346201916589e-06
3.309347915055657772e-06
4.780169210635950115e-07
5.809744117542154755e-06
1.470821295580292343e-07
7.354106477901461715e-07
1.470821295580292343e-07
2.941642591160584686e-07
7.354106477901461715e-08
3.051954188329106612e-06
8.089517125691607886e-07
2.206231943370438514e-07
1.470821295580292343e-06
1.728215022306843503e-06
5.478809326036588554e-06
7.354106477901461715e-08
1.912067684254380046e-06
1.470821295580292343e-07
2.610707799655018909e-06
3.309347915055657772e-07
1.838526619475365429e-07
1.470821295580292343e-07
1.360509698411770417e-06
9.928043745166973315e-07
2.316543540538960440e-06
2.206231943370438514e-07
4.375693354351369297e-06
5.883285182321169372e-07
1.838526619475365429e-07
5.883285182321169372e-07
1.103115971685219257e-07
6.250990506216242458e-07
3.051954188329106612e-06
3.272577382666150463e-06
7.354106477901461715e-08
5.920055714710676257e-06
2.095920346201916589e-06
6.618695830111315543e-07
1.103115971685219257e-07
1.838526619475365429e-06
5.111104002141515468e-06
7.721811801796534800e-07
3.677053238950730857e-07
1.066345439295711949e-06
1.912067684254380046e-06
1.581132892748814269e-06
3.309347915055657772e-07
2.573937267265511600e-07
5.515579858426096286e-07
3.382888979834672389e-06
1.360509698411770417e-06
2.669540651478230687e-05
1.709829756112089976e-05
3.309347915055657772e-07
6.986401154006388629e-07
2.573937267265511600e-07
5.074333469752008583e-06
2.996798389744845522e-05
9.192633097376827143e-07
7.159222656237072683e-05
2.423178084468531677e-05
5.905347501754873842e-05
5.809744117542154755e-06
5.438361740408130811e-05
1.673059223722582413e-05
4.805908583308604934e-05
1.022220800428303094e-05
1.397280230801277726e-05
3.320379074772509837e-05
1.176657036464233874e-06
7.354106477901461715e-08
4.191840692403833177e-06
1.213427568853741183e-06
2.573937267265511600e-07
1.728215022306843588e-05
7.501188607459490949e-06
5.147874534531023200e-07
3.677053238950730857e-07
1.356832645172819644e-05
9.450026824103377880e-06
8.530763514365695589e-06
7.354106477901461715e-08
1.397280230801277726e-06
9.928043745166973315e-07
4.044758562845803943e-06
6.692236894890330160e-06
2.033410441139754291e-05
1.066345439295711949e-06
4.522775483909398531e-06
2.941642591160584686e-07
6.379687369579517910e-05
1.139886504074726481e-05
3.316702021533559318e-05
1.941484110165985893e-05
5.442038793647081669e-06
5.883285182321169372e-07
1.838526619475365429e-06
1.011189640711451028e-05
2.684248864434033441e-05
1.764985554696350812e-06
3.051954188329106612e-06
4.191840692403833177e-06
5.589120923205110903e-06
3.346118447445165080e-06
9.854502680387958698e-06
7.354106477901461715e-08
2.500396202486496983e-06
3.096078827196515297e-05
2.206231943370438514e-07
2.206231943370438514e-06
9.964814277556481047e-06
1.011189640711451028e-05
4.846356168937063355e-05
3.180651051692381980e-05
9.928043745166973315e-07
2.132690878591423897e-06
1.066345439295711949e-06
1.397280230801277726e-06
9.560338421271900229e-07
4.007988030456296211e-06
1.268583367438002103e-05
7.795352866575549418e-06
1.290645686871706573e-05
8.824927773481754058e-06
1.470821295580292343e-06
1.838526619475365429e-07
1.838526619475365429e-06
8.089517125691607886e-07
6.986401154006388629e-07
8.824927773481754058e-07
1.764985554696350812e-06
1.103115971685219257e-07
1.228135781809544022e-05
8.089517125691607886e-07
3.309347915055657772e-07
1.360509698411770417e-06
2.390084605317975057e-06
6.287761038605749343e-06
2.059149813812409280e-06
1.397280230801277726e-06
2.537166734876004292e-06
7.170253815953924748e-06
2.169461410980931206e-06
3.136526412824973040e-05
1.062668386056761175e-05
5.662661987984125520e-06
2.573937267265511600e-07
1.103115971685219257e-07
9.192633097376826296e-06
4.706628145856935497e-06
2.573937267265511600e-07
1.893682418059626434e-05
1.176657036464233874e-06
6.729007427279837045e-06
2.022379281422901972e-06
1.801756087085858120e-06
7.721811801796534800e-07
9.891273212777465583e-06
5.258186131699544703e-06
7.354106477901461715e-08
3.309347915055657772e-07
5.368497728868067052e-06
5.111104002141515468e-06
4.743398678246442382e-06
2.095920346201916504e-05
5.331727196478559320e-06
2.515104415442299737e-05
1.253875154482199180e-05
5.585443869966160384e-05
1.838526619475365429e-06
5.000792404972993966e-06
3.235806850276643154e-06
3.199036317887135846e-06
7.795352866575549418e-06
5.809744117542154755e-06
5.442038793647081669e-06
1.948838216643887354e-06
2.684248864434033526e-06
2.353314072928467749e-06
1.323739166022263109e-06
1.801756087085858035e-05
2.537166734876004207e-05
3.015183655939599303e-06
6.618695830111315543e-07
2.298158274344206913e-05
7.721811801796533953e-06
2.353314072928467749e-06
1.055314279578859798e-05
1.456113082624489420e-05
2.654832438522427594e-05
1.172979983225283186e-05
2.103274452679817881e-05
5.883285182321169372e-07
3.235806850276643154e-06
1.948838216643887354e-06
2.279773008149453132e-06
1.161948823508430951e-05
6.140678909047720108e-06
3.088724720718613920e-06
2.279773008149453132e-06
8.824927773481754058e-07
1.691444489917336194e-06
7.354106477901461715e-08
7.354106477901461715e-08
7.059942218785403246e-06
5.883285182321169372e-07
2.206231943370438514e-07
3.654990919517026726e-05
1.764985554696350812e-06
9.560338421271900229e-07
3.934446965677281594e-06
6.986401154006388629e-06
1.036929013384106017e-05
3.199036317887135846e-06
2.941642591160584686e-07
1.397280230801277726e-06
1.985608749033394663e-06
7.354106477901461715e-08
1.470821295580292343e-07
2.573937267265511600e-06
3.677053238950730857e-07
7.354106477901461715e-08
8.089517125691607886e-07
7.354106477901461715e-08
5.883285182321169372e-07
1.470821295580292343e-07
8.677845643923724823e-06
3.934446965677281594e-06
6.618695830111315543e-07
1.838526619475365429e-06
2.206231943370438514e-07
1.309030953066460185e-05
4.412463886740877029e-07
3.382888979834672389e-06
8.824927773481754058e-07
1.470821295580292343e-07
7.721811801796534800e-07
1.434050763190784950e-05
5.736203052763140137e-06
2.941642591160584686e-07
7.354106477901461715e-08
2.941642591160584686e-07
1.739246182023695823e-05
4.044758562845803943e-06
1.691444489917336194e-06
1.397280230801277726e-06
1.764985554696350812e-06
7.354106477901461715e-08
9.560338421271900229e-07
2.206231943370438514e-07
7.354106477901461715e-07
1.647319851049927424e-05
2.721019396823540834e-06
3.677053238950730857e-07
3.897676433287774709e-06
3.441721831657883744e-05
5.442038793647081669e-06
6.854027237404161979e-05
7.354106477901461715e-08
9.744191083219436349e-06
7.354106477901461715e-08
2.206231943370438514e-07
2.941642591160584686e-07
1.470821295580292343e-07
2.103274452679817881e-05
1.948838216643887270e-05
7.354106477901461715e-08
2.206231943370438514e-07
8.089517125691607886e-07
5.147874534531023200e-07
7.354106477901461715e-08
7.354106477901461715e-08
1.912067684254380046e-06
2.669540651478230687e-05
6.865058397121014892e-05
1.522300040925602490e-05
3.971217498066789326e-06
1.470821295580292343e-07
7.354106477901461715e-08
2.978413123550091994e-06
8.824927773481754058e-07
7.354106477901461715e-08
1.470821295580292343e-07
7.354106477901461715e-08
7.354106477901461715e-08
9.597108953661407114e-06
1.000158480994598793e-05
2.169461410980931206e-06
7.354106477901461715e-08
1.250198101243248492e-06
2.463625670096989674e-06
2.437886297424334431e-05
2.206231943370438514e-07
3.015183655939599303e-06
1.834849566236414740e-05
4.412463886740877029e-06
1.139886504074726481e-05
1.731892075545794107e-05
1.470821295580292343e-07
2.059149813812409280e-06
3.603512174171716240e-06
2.941642591160584686e-07
1.397280230801277726e-06
1.356832645172819644e-05
1.103115971685219257e-07
1.764985554696350812e-06
7.354106477901461715e-08
7.354106477901461715e-08
1.228135781809544022e-05
1.801756087085858120e-06
8.089517125691607886e-07
7.354106477901461715e-08
8.457222449586680972e-07
1.838526619475365429e-06
2.353314072928467749e-05
5.736203052763140137e-06
1.077376599012564099e-05
1.952515269882838128e-05
1.717183862589991353e-05
5.294956664089052435e-06
9.266174162155841761e-06
6.250990506216242458e-07
1.316385059544361562e-05
2.868101526381570069e-06
5.258186131699544703e-06
3.118141146630219767e-05
3.158588732258677510e-05
7.354106477901461715e-08
2.206231943370438514e-07
3.235806850276643154e-06
2.463625670096989674e-06
9.192633097376826296e-06
6.250990506216242458e-07
5.147874534531023200e-07
9.266174162155841761e-06
1.345801485455967409e-05
2.610707799655018909e-06
3.051954188329106612e-06
7.354106477901461715e-07
3.382888979834672389e-06
5.736203052763140137e-06
4.118299627624818560e-06
2.500396202486496983e-06
1.985608749033394494e-05
6.618695830111315543e-07
2.390084605317975057e-06
5.515579858426096286e-06
3.522617002914799907e-05
1.103115971685219257e-06
1.103115971685219257e-07
2.059149813812409280e-06
7.354106477901461715e-06
5.147874534531023200e-07
7.354106477901461715e-07
5.221415599310037817e-06
1.411988443757080649e-05
1.331093272500164486e-05
7.280565413122447098e-06
1.011189640711451028e-05
8.310140320028650891e-06
1.691444489917336194e-06
1.058991332817810487e-05
1.353155591933868956e-05
5.147874534531023200e-06
8.089517125691607886e-07
2.941642591160584686e-07
2.941642591160584686e-07
7.354106477901461715e-08
3.382888979834672389e-06
1.231812835048494880e-05
1.581132892748814269e-06
3.677053238950730857e-07
4.044758562845803943e-07
9.413256291713870995e-06
4.412463886740877029e-07
2.941642591160584686e-07
7.354106477901461715e-07
3.015183655939599303e-06
2.941642591160584686e-07
1.912067684254380046e-06
3.309347915055657772e-07
1.577455839509863495e-05
1.029574906906204640e-06
4.927251340193979349e-06
5.147874534531023200e-07
5.147874534531023200e-07
2.206231943370438514e-07
4.927251340193979349e-06
1.470821295580292343e-07
7.354106477901461715e-08
7.354106477901461715e-08
1.742923235262646342e-05
2.537166734876004292e-06
1.544362360359306960e-06
9.192633097376827143e-07
2.573937267265511600e-06
5.147874534531023200e-07
4.544837803343103170e-05
9.780961615608943234e-06
6.699591001368232046e-05
4.338922821961862412e-06
3.015183655939599303e-06
3.235806850276643154e-06
1.764985554696350812e-06
3.309347915055657772e-06
7.354106477901461715e-08
8.530763514365695589e-06
3.449075938135785460e-05
7.979205528523085537e-06
4.412463886740877029e-07
1.912067684254380046e-06
2.206231943370438514e-07
3.419659512224179951e-05
6.618695830111315543e-07
3.971217498066789326e-06
5.368497728868067052e-06
8.346910852418159470e-05
4.633087081077920880e-06
7.354106477901461715e-08
8.089517125691607886e-07
5.883285182321169372e-07
1.617903425138321577e-05
1.029574906906204640e-06
2.500396202486496983e-06
7.354106477901461715e-08
5.589120923205110903e-06
3.309347915055657772e-07
1.470821295580292343e-07
1.176657036464233874e-06
7.354106477901461715e-08
6.986401154006388629e-07
1.470821295580292343e-07
3.677053238950730857e-07
7.354106477901461715e-08
1.103115971685219257e-06
6.324531570995257075e-06
5.883285182321169372e-07
7.354106477901461715e-08
1.434050763190784950e-05
1.323739166022263109e-06
9.891273212777465583e-06
6.618695830111315543e-07
1.250198101243248492e-06
5.883285182321169372e-07
8.824927773481754058e-07
4.228611224793340062e-06
3.938124018916232960e-05
8.457222449586680972e-07
1.470821295580292343e-07
9.560338421271900229e-07
1.397280230801277726e-06
2.206231943370438514e-07
1.176657036464233874e-06
1.544362360359306960e-06
3.382888979834672389e-06
6.618695830111315543e-07
1.470821295580292343e-06
5.883285182321169372e-07
2.206231943370438514e-07
2.868101526381570069e-06
3.015183655939599134e-05
7.354106477901461715e-08
1.485529508536095266e-05
1.764985554696350812e-06
1.654673957527828886e-06
9.744191083219436349e-06
1.617903425138321577e-06
2.095920346201916589e-06
7.721811801796534800e-07
8.089517125691607886e-07
7.354106477901461715e-08
2.206231943370438514e-07
9.928043745166973315e-07
1.470821295580292343e-07
3.235806850276643154e-06
9.560338421271900229e-07
8.824927773481754058e-07
3.529971109392701623e-06
1.397280230801277726e-06
4.559546016298906263e-06
3.566741641782208932e-06
2.206231943370438514e-07
1.286968633632755800e-06
6.618695830111315543e-07
1.198719355897938175e-05
4.412463886740877029e-07
4.412463886740877029e-07
3.456430044613687006e-06
1.470821295580292343e-07
8.310140320028650891e-06
4.596316548688413148e-06
8.457222449586680972e-07
2.610707799655018909e-06
2.279773008149453132e-06
3.677053238950730857e-07
9.560338421271900229e-07
2.132690878591423897e-06
2.941642591160584686e-07
3.677053238950730857e-07
2.573937267265511600e-07
8.052746593302101001e-06
3.750594303729745475e-06
6.839319024448359395e-06
5.147874534531023200e-07
2.206231943370438514e-06
3.015183655939599303e-06
1.691444489917336194e-06
7.354106477901461715e-07
8.935239370650276407e-06
2.206231943370438514e-07
3.824135368508760092e-06
4.044758562845803943e-07
9.192633097376827143e-07
7.354106477901461715e-07
7.096712751174910131e-06
1.139886504074726566e-06
5.515579858426096286e-06
1.948838216643887354e-06
4.449234419130383914e-06
6.250990506216242458e-07
4.338922821961862412e-06
1.434050763190785034e-06
2.206231943370438514e-07
7.354106477901461715e-08
5.515579858426096286e-07
5.515579858426096286e-07
4.927251340193979349e-06
5.147874534531023200e-07
8.089517125691607886e-07
1.617903425138321577e-06
1.470821295580292343e-06
4.155070160014325445e-06
7.721811801796534800e-07
2.610707799655018909e-06
2.757789929213048143e-06
5.920055714710676257e-06
1.801756087085858120e-06
2.573937267265511600e-07
1.103115971685219257e-07
7.096712751174910131e-06
3.456430044613687006e-06
3.199036317887135846e-06
7.170253815953924748e-06
1.022220800428303094e-05
5.533965124620849729e-05
5.552350390815603171e-06
2.573937267265511600e-07
4.596316548688413148e-06
1.838526619475365429e-06
2.206231943370438514e-07
3.096078827196515297e-05
1.812787246802710270e-05
8.126287658081114771e-06
2.022379281422901972e-06
1.537008253881405414e-05
8.824927773481754058e-07
1.066345439295711949e-06
7.023171686395895514e-06
1.489206561775045955e-05
2.573937267265511600e-07
1.297999793349607950e-05
1.805433140324808893e-05
2.110628559157719597e-05
7.721811801796533953e-06
1.739246182023695823e-05
1.691444489917336194e-06
2.022379281422901972e-06
1.103115971685219257e-07
2.231971316043093503e-05
4.780169210635950115e-06
9.560338421271900229e-07
1.625257531616222954e-05
7.354106477901461715e-08
7.354106477901461715e-08
7.354106477901461715e-08
7.354106477901461715e-08
1.360509698411770333e-05
1.470821295580292343e-07
7.942434996133578652e-06
1.470821295580292343e-07
1.176657036464233874e-06
3.750594303729745475e-06
1.470821295580292343e-07
1.853234832431168352e-05
1.577455839509863495e-05
2.941642591160584686e-07
4.780169210635950115e-07
4.412463886740877029e-07
6.986401154006388629e-06
1.470821295580292343e-07
5.883285182321169372e-07
8.089517125691607886e-07
7.354106477901461715e-08
1.470821295580292343e-07
6.250990506216242458e-07
3.607189227410666590e-05
1.397280230801277726e-06
2.941642591160584686e-07
9.964814277556481047e-06
7.354106477901461715e-08
5.883285182321169372e-07
7.354106477901461715e-08
2.206231943370438514e-07
4.412463886740877029e-07
7.354106477901461715e-08
2.941642591160584686e-07
7.354106477901461715e-08
7.354106477901461715e-08
1.176657036464233874e-06
1.294322740110657262e-05
1.890005364820675576e-05
2.279773008149453132e-06
1.029574906906204640e-06
1.470821295580292343e-07
1.544362360359306960e-06
6.618695830111315543e-07
5.147874534531023200e-07
2.757789929213048143e-06
2.206231943370438514e-07
7.354106477901461715e-08
7.354106477901461715e-08
1.470821295580292343e-07
7.354106477901461715e-08
1.470821295580292343e-07
2.831330993992062760e-06
2.706311183867737911e-05
1.434050763190785034e-06
1.066345439295711864e-05
1.029574906906204640e-06
7.354106477901461715e-08
2.132690878591423897e-06
1.470821295580292343e-07
2.287127114627354678e-05
1.470821295580292343e-07
7.354106477901461715e-08
6.618695830111315543e-07
5.147874534531023200e-07
1.676736276961533271e-05
5.883285182321169372e-07
4.412463886740877029e-06
5.442038793647081669e-06
6.545154765332300926e-06
6.802548492058851663e-06
3.603512174171716240e-06
5.037562937362500851e-06
3.677053238950730857e-07
2.809268674558358206e-05
1.286968633632755800e-06
3.529971109392701623e-06
2.794560461602555452e-06
6.103908376658213223e-06
1.801756087085858120e-06
3.713823771340238166e-06
7.243794880732939365e-06
6.765777959669344778e-06
4.743398678246442382e-06
1.691444489917336025e-05
1.525977094164553179e-05
5.442038793647081669e-06
1.875297151864872737e-06
2.243002475759945823e-06
1.654673957527828886e-06
1.801756087085858120e-06
1.213427568853741183e-06
1.735569128784744965e-05
1.713506809351040495e-05
1.360509698411770417e-06
1.985608749033394663e-06
1.757631448218449435e-05
2.037087494378704810e-05
2.423178084468531677e-05
1.022220800428303094e-05
3.051954188329106612e-06
1.415665496996031338e-05
2.768821088929900124e-05
9.560338421271900229e-06
8.677845643923724823e-06
5.809744117542154755e-06
1.103115971685219257e-06
6.618695830111315543e-07
1.014866693950401717e-05
3.677053238950730857e-07
2.904872058771077377e-06
7.354106477901461715e-08
1.470821295580292343e-07
4.780169210635950115e-07
2.456271563619088043e-05
2.978413123550091994e-06
1.617903425138321577e-06
8.089517125691607886e-07
7.354106477901461715e-08
7.354106477901461715e-07
1.764985554696350812e-06
1.544362360359306960e-06
7.354106477901461715e-08
9.560338421271900229e-07
6.618695830111315543e-07
1.470821295580292343e-07
2.206231943370438514e-07
7.354106477901461715e-08
2.868101526381570069e-06
1.103115971685219257e-06
4.412463886740877029e-07
2.941642591160584686e-07
7.354106477901461715e-08
7.354106477901461715e-08
7.354106477901461715e-08
2.206231943370438514e-07
1.073699545773613410e-05
2.206231943370438514e-07
7.354106477901461715e-08
2.059149813812409280e-06
8.089517125691607886e-07
7.354106477901461715e-08
7.354106477901461715e-07
2.794560461602555452e-06
5.019177671167747239e-05
4.199194798881734724e-05
1.801756087085858120e-06
1.176657036464233874e-06
1.581132892748814269e-06
2.500396202486496983e-06
7.354106477901461715e-08
5.258186131699544703e-06
7.023171686395895514e-06
7.354106477901461715e-08
5.883285182321169372e-06
7.354106477901461715e-08
1.103115971685219257e-06
9.560338421271900229e-07
3.677053238950730857e-06
6.140678909047720108e-06
1.342124432217016721e-05
1.029574906906204640e-06
2.456271563619088043e-05
6.618695830111315543e-07
1.103115971685219257e-06
8.236599255249637121e-06
7.354106477901461715e-08
2.301835327583157432e-05
2.790883408363604594e-05
4.309506396050256395e-05
7.354106477901461715e-08
1.706152702873139118e-05
7.648270737017520183e-06
2.206231943370438514e-07
1.470821295580292343e-07
1.176657036464233874e-06
2.026056334661852575e-05
3.897676433287774709e-06
1.595841105704617107e-05
2.048118654095557045e-05
4.412463886740877029e-07
1.397280230801277726e-06
2.573937267265511600e-06
3.897676433287774709e-06
8.861698305871260943e-06
2.691602970911934818e-05
7.354106477901461715e-08
2.206231943370438514e-07
5.515579858426096286e-07
4.412463886740877029e-06
2.941642591160584686e-07
1.470821295580292343e-07
1.544362360359306960e-06
1.213427568853741183e-06
2.022379281422901972e-06
1.912067684254380046e-06
1.470821295580292343e-07
8.457222449586680972e-07
8.824927773481754058e-07
8.236599255249637121e-06
1.470821295580292343e-07
6.030367311879198606e-06
2.316543540538960440e-06
7.354106477901461715e-07
1.029574906906204640e-06
1.544362360359306960e-06
2.647478332044526217e-06
1.985608749033394663e-06
1.838526619475365429e-07
3.529971109392701623e-06
2.206231943370438514e-07
2.048118654095557045e-05
7.354106477901461715e-08
7.354106477901461715e-08
7.354106477901461715e-08
2.941642591160584686e-07
2.206231943370438514e-07
2.573937267265511600e-06
5.026531777645648955e-05
1.985608749033394663e-06
2.220940156326241268e-05
2.426855137707482366e-06
7.354106477901461715e-08
1.470821295580292343e-07
7.354106477901461715e-08
2.206231943370438514e-06
6.471613700553286309e-06
2.316543540538960440e-06
2.000316961989197586e-05
5.993596779489690874e-06
3.588803961215913317e-05
6.250990506216242458e-07
3.272577382666150463e-06
5.147874534531023200e-07
1.470821295580292343e-07
9.928043745166973315e-07
1.654673957527828886e-06
2.132690878591423897e-06
4.412463886740877029e-07
2.426855137707482366e-06
1.161948823508430951e-05
3.051954188329106612e-06
1.029574906906204640e-06
7.354106477901461715e-08
2.757789929213048143e-06
1.176657036464233874e-06
5.515579858426096286e-06
1.081053652251514787e-05
1.757631448218449435e-05
3.577772801499061082e-05
4.706628145856935497e-06
1.213427568853741183e-06
5.883285182321169372e-07
1.691444489917336194e-06
9.192633097376827143e-07
1.809110193563759412e-05
3.971217498066789326e-06
5.074333469752008583e-06
3.566741641782208932e-06
8.089517125691607886e-07
2.243002475759945823e-06
1.470821295580292343e-07
4.007988030456296211e-06
1.154594717030529405e-05
3.677053238950730857e-07
2.206231943370438514e-07
1.470821295580292343e-07
1.470821295580292343e-07
1.397280230801277726e-06
3.677053238950730857e-07
2.941642591160584686e-07
7.354106477901461715e-08
7.942434996133578652e-06
9.192633097376827143e-07
1.691444489917336194e-06
5.736203052763140137e-06
1.544362360359306960e-06
6.765777959669344778e-06
2.353314072928467749e-06
4.118299627624818560e-06
1.323739166022263109e-06
2.316543540538960440e-06
1.103115971685219257e-06
1.838526619475365429e-06
5.883285182321169372e-07
1.801756087085858035e-05
1.470821295580292343e-06
1.470821295580292343e-07
2.904872058771077377e-06
1.912067684254380046e-06
3.088724720718613920e-06
6.398072635774271692e-06
3.515262896436898869e-05
3.456430044613687006e-06
1.066345439295711864e-05
1.029574906906204640e-06
4.412463886740877029e-07
3.831489474986661807e-05
2.132690878591423897e-06
6.629726989828168117e-05
5.883285182321169372e-07
1.621580478377272435e-05
1.371540858128622567e-05
8.089517125691607886e-07
1.187688196181086109e-05
1.783370820891104423e-05
2.426855137707482366e-06
1.250198101243248492e-06
7.501188607459490949e-06
1.533331200642454895e-05
1.103115971685219257e-06
1.838526619475365429e-06
2.573937267265511600e-06
1.728215022306843503e-06
2.279773008149453132e-06
3.357149607162017061e-05
9.486797356492884765e-06
2.279773008149453132e-06
1.448758976146587873e-05
1.875297151864872737e-06
1.691444489917336194e-06
1.573778786270912638e-05
8.972009903039783292e-06
4.412463886740877029e-07
4.412463886740877029e-07
6.986401154006388629e-07
5.368497728868067052e-06
8.457222449586680972e-07
1.728215022306843503e-06
1.764985554696350812e-06
6.434843168163778577e-06
5.000792404972993966e-06
7.354106477901461715e-08
2.279773008149453132e-06
5.883285182321169372e-07
2.941642591160584686e-07
3.934446965677281594e-06
1.470821295580292343e-07
2.059149813812409280e-06
8.824927773481754058e-07
2.941642591160584686e-07
2.941642591160584686e-07
7.354106477901461715e-08
4.412463886740877029e-07
4.191840692403833177e-06
2.132690878591423897e-06
9.045550967818797062e-06
5.883285182321169372e-07
7.354106477901461715e-08
1.213427568853741098e-05
1.470821295580292343e-07
4.964021872583486234e-06
2.426855137707482366e-06
1.728215022306843503e-06
1.507591827969799652e-06
1.948838216643887270e-05
5.147874534531023200e-07
1.139886504074726566e-06
4.824293849503358885e-05
4.853710275414964732e-06
2.684248864434033526e-06
2.206231943370438514e-06
1.691444489917336194e-06
4.007988030456296211e-06
1.103115971685219257e-07
1.695121543156286883e-05
1.912067684254380046e-06
3.051954188329106612e-06
1.103115971685219257e-07
4.780169210635950115e-07
2.243002475759945823e-06
9.523567888882393344e-06
6.287761038605749343e-06
9.633879486050913999e-06
2.132690878591423897e-06
1.948838216643887354e-06
4.780169210635950115e-07
9.523567888882393344e-06
5.037562937362500851e-06
6.986401154006388629e-07
2.573937267265511600e-07
9.486797356492884765e-06
1.470821295580292343e-07
3.309347915055657772e-07
1.470821295580292343e-07
2.279773008149453132e-06
1.628934584855173812e-05
1.121501237879972869e-05
2.794560461602555452e-06
1.103115971685219257e-07
1.360509698411770417e-06
5.184645066920530085e-06
4.596316548688413148e-06
3.934446965677281594e-06
3.191682211409234215e-05
1.393603177562327037e-05
1.985608749033394663e-06
4.081529095235310828e-06
3.309347915055657772e-07
5.331727196478559320e-06
4.669857613467427765e-06
1.728215022306843503e-06
1.507591827969799652e-06
2.684248864434033526e-06
1.231812835048494880e-05
1.323739166022263109e-06
3.235806850276643154e-06
2.022379281422901972e-06
3.382888979834672389e-06
9.560338421271900229e-07
6.250990506216242458e-07
2.941642591160584686e-07
2.147399091547226821e-05
4.155070160014325445e-06
1.691444489917336194e-06
4.412463886740877029e-07
1.084730705490465645e-05
5.883285182321169372e-07
7.354106477901461715e-08
8.089517125691607886e-07
1.875297151864872737e-06
9.633879486050913999e-06
1.397280230801277726e-06
1.434050763190785034e-06
6.287761038605749343e-06
1.242843994765346945e-05
5.699432520373632405e-06
2.353314072928467749e-06
6.839319024448359395e-06
6.876089556837866280e-06
1.544362360359306960e-06
5.147874534531023200e-07
1.581132892748814269e-06
2.206231943370438514e-07
7.354106477901461715e-07
1.470821295580292343e-07
1.470821295580292343e-06
1.838526619475365429e-07
1.470821295580292343e-07
1.470821295580292343e-07
7.354106477901461715e-08
7.354106477901461715e-08
7.354106477901461715e-08
4.780169210635950115e-07
4.412463886740877029e-07
1.912067684254380046e-06
1.397280230801277726e-06
8.089517125691607886e-07
4.412463886740877029e-07
3.677053238950730857e-07
5.000792404972993966e-06
2.059149813812409280e-06
7.354106477901461715e-08
7.354106477901461715e-08
7.354106477901461715e-07
7.354106477901461715e-08
3.897676433287774709e-06
2.206231943370438514e-06
1.360509698411770417e-06
7.354106477901461715e-07
1.022220800428303094e-05
6.986401154006388629e-07
5.147874534531023200e-07
1.838526619475365429e-07
1.470821295580292343e-07
1.588486999226715730e-05
6.250990506216242458e-06
1.764985554696350812e-06
1.029574906906204640e-06
4.412463886740877029e-07
7.354106477901461715e-08
1.470821295580292343e-07
7.354106477901461715e-08
7.354106477901461715e-08
4.853710275414964732e-06
7.354106477901461715e-08
4.780169210635950115e-07
9.560338421271900229e-07
1.213427568853741183e-06
1.323739166022263109e-06
2.206231943370438514e-07
2.706311183867737911e-05
2.206231943370438514e-07
1.544362360359306960e-06
1.397280230801277726e-06
2.941642591160584686e-07
5.147874534531023200e-07
4.412463886740877029e-07
2.206231943370438514e-07
1.470821295580292343e-07
3.677053238950730857e-07
1.470821295580292343e-07
1.323739166022263109e-06
3.493200577003194315e-06
2.206231943370438514e-07
5.883285182321169372e-07
1.103115971685219257e-07
8.824927773481754058e-07
2.206231943370438514e-06
5.147874534531023200e-07
7.354106477901461715e-08
2.941642591160584686e-07
1.404634337279179103e-05
8.310140320028650891e-06
3.382888979834672389e-06
1.139886504074726481e-05
5.883285182321169372e-07
8.163058190470621656e-06
4.412463886740877029e-07
1.029574906906204640e-06
2.868101526381570069e-06
1.397280230801277726e-06
3.677053238950730857e-07
6.250990506216242458e-07
2.857070366664717664e-05
2.209908996609389372e-05
3.309347915055657772e-07
9.560338421271900229e-07
9.744191083219436349e-06
5.442038793647081669e-06
7.354106477901461715e-07
1.397280230801277726e-06
1.360509698411770417e-06
4.706628145856935497e-06
3.603512174171716240e-06
5.883285182321169372e-07
7.354106477901461715e-08
6.287761038605749343e-06
3.199036317887135846e-06
4.044758562845803943e-07
2.573937267265511600e-07
9.928043745166973315e-07
7.354106477901461715e-08
3.640282706561223549e-06
4.044758562845803943e-07
7.354106477901461715e-07
4.816939743025457000e-06
2.941642591160584686e-07
7.096712751174909792e-05
3.677053238950730857e-07
2.353314072928467749e-06
9.192633097376827143e-07
2.169461410980931206e-06
2.390084605317974973e-05
8.052746593302101001e-06
1.397280230801277726e-06
4.118299627624818560e-06
7.354106477901461715e-08
5.809744117542154755e-06
6.618695830111315543e-07
1.132532397596825104e-05
1.507591827969799652e-06
3.934446965677281594e-06
8.824927773481754058e-07
8.935239370650276407e-06
7.354106477901461715e-07
7.354106477901461715e-07
7.354106477901461715e-08
2.206231943370438514e-07
3.382888979834672389e-06
7.354106477901461715e-08
1.029574906906204640e-06
1.066345439295711949e-06
1.470821295580292343e-07
1.470821295580292343e-07
1.434050763190785034e-06
6.287761038605749343e-06
5.331727196478559320e-06
3.824135368508760092e-06
4.302152289572354680e-06
1.507591827969799652e-06
1.003835534233549482e-05
6.618695830111315543e-07
1.323739166022263109e-06
8.824927773481754058e-07
5.147874534531023200e-07
7.354106477901461715e-08
1.470821295580292343e-07
3.677053238950730857e-07
2.573937267265511600e-06
2.132690878591423897e-06
3.827812421747710611e-05
7.170253815953924748e-06
4.559546016298906263e-06
2.941642591160584686e-07
4.081529095235310828e-06
2.684248864434033526e-06
1.838526619475365429e-06
2.610707799655018909e-06
1.481852455297144578e-05
1.691444489917336194e-06
1.492883615013996643e-05
2.022379281422901972e-06
8.346910852418159470e-06
2.978413123550091994e-06
7.354106477901461715e-08
6.287761038605749343e-06
1.522300040925602490e-05
2.059149813812409280e-06
4.706628145856935497e-06
5.589120923205110903e-06
3.713823771340238166e-06
3.235806850276643154e-06
2.426855137707482366e-06
1.764985554696350812e-06
7.354106477901461715e-07
6.986401154006388629e-07
2.206231943370438514e-07
1.382572017845474802e-05
2.941642591160584686e-06
1.470821295580292343e-07
8.714616176313231708e-06
1.544362360359306960e-06
1.470821295580292343e-07
1.323739166022263109e-06
1.470821295580292343e-07
1.184011142942135251e-05
1.128855344357874416e-05
8.089517125691607886e-07
1.912067684254380046e-06
2.941642591160584686e-07
1.470821295580292343e-07
4.780169210635950115e-06
1.470821295580292343e-07
7.354106477901461715e-08
1.537008253881405414e-05
7.354106477901461715e-08
2.805591621319407687e-05
4.412463886740877029e-07
2.941642591160584686e-07
1.323739166022263109e-06
5.883285182321169372e-07
1.103115971685219257e-07
4.412463886740877029e-07
2.206231943370438514e-07
9.560338421271900229e-07
7.354106477901461715e-08
8.824927773481754058e-07
3.235806850276643154e-06
5.515579858426096286e-07
6.618695830111315543e-07
7.354106477901461715e-08
8.089517125691607886e-07
3.677053238950730857e-07
7.354106477901461715e-08
1.470821295580292343e-07
4.412463886740877029e-07
1.103115971685219257e-07
7.354106477901461715e-08
5.147874534531023200e-07
2.941642591160584686e-07
1.470821295580292343e-07
1.544362360359306960e-06
8.824927773481754058e-07
2.831330993992062760e-06
1.470821295580292343e-07
2.022379281422901972e-06
1.470821295580292343e-07
2.941642591160584686e-07
2.941642591160584686e-07
7.354106477901461715e-08
9.560338421271900229e-07
3.677053238950730857e-07
2.206231943370438514e-07
2.794560461602555452e-06
3.677053238950730857e-07
2.206231943370438514e-07
2.684248864434033526e-06
7.354106477901461715e-07
8.089517125691607886e-07
1.176657036464233874e-06
7.354106477901461715e-08
1.838526619475365429e-07
6.250990506216242458e-07
3.677053238950730857e-07
1.103115971685219257e-07
2.206231943370438514e-07
1.470821295580292343e-07
7.354106477901461715e-08
2.941642591160584686e-07
1.470821295580292343e-07
5.883285182321169372e-07
7.354106477901461715e-08
1.470821295580292343e-07
7.354106477901461715e-08
7.354106477901461715e-08
5.883285182321169372e-07
1.470821295580292343e-07
4.412463886740877029e-07
7.354106477901461715e-08
2.941642591160584686e-07
7.354106477901461715e-08
3.677053238950730857e-07
7.354106477901461715e-08
7.354106477901461715e-08
7.354106477901461715e-08
7.354106477901461715e-08
2.206231943370438514e-07
7.354106477901461715e-08
1.838526619475365429e-07
7.354106477901461715e-08
1.397280230801277726e-06
2.941642591160584686e-07
2.941642591160584686e-07
4.412463886740877029e-07
3.677053238950730857e-07
5.368497728868067052e-06
1.176657036464233874e-06
5.037562937362500851e-06
5.883285182321169372e-07
3.070339454523860308e-05
6.398072635774271692e-06
7.905664463744071767e-06
1.728215022306843503e-06
6.287761038605749343e-06
5.883285182321169372e-06
1.507591827969799652e-06
9.707420550829929463e-06
6.177449441437227840e-06
6.250990506216242458e-07
2.059149813812409280e-06
1.617903425138321577e-06
6.103908376658213223e-06
1.809110193563759412e-05
1.434050763190784950e-05
1.228135781809544022e-05
4.033727403128951878e-05
8.015976060912592422e-06
4.743398678246442382e-06
6.655466362500822428e-06
3.382888979834672389e-06
2.169461410980931206e-06
1.507591827969799652e-06
4.927251340193979349e-06
1.066345439295711949e-06
5.883285182321169372e-07
1.978254642555493117e-05
1.286968633632755800e-06
1.764985554696350812e-06
1.838526619475365429e-07
2.463625670096989674e-06
3.640282706561223549e-06
4.265381757182847795e-06
3.309347915055657772e-07
2.140044985069325444e-05
5.000792404972993966e-06
1.176657036464233874e-06
6.618695830111315543e-07
6.765777959669344778e-06
3.824135368508760092e-06
4.853710275414964732e-06
3.419659512224179697e-06
2.095920346201916504e-05
6.434843168163778577e-06
3.640282706561223549e-06
3.390243086312573766e-05
8.677845643923724823e-06
2.206231943370438514e-07
1.014866693950401717e-05
3.235806850276643154e-06
4.191840692403833177e-06
5.147874534531023200e-07
2.206231943370438514e-07
9.192633097376827143e-07
7.096712751174910131e-06
7.390877010290968600e-06
7.464418075069983217e-06
1.161948823508430951e-05
1.470821295580292343e-07
1.470821295580292343e-07
5.331727196478559320e-06
3.849874741181415081e-05
1.654673957527828886e-06
1.764985554696350812e-05
3.507908789958997153e-05
3.706469664862336704e-05
7.354106477901461715e-08
1.610549318660420200e-05
7.207024348343432480e-06
1.544362360359306960e-06
4.294798183094453641e-05
3.824135368508760092e-06
7.354106477901461715e-07
3.162265785497628537e-06
3.897676433287774709e-06
7.354106477901461715e-08
2.353314072928467749e-06
7.354106477901461715e-08
5.147874534531023200e-07
7.578406725477456255e-05
2.162107304503029575e-05
1.176657036464233874e-06
3.566741641782208932e-06
2.757789929213048143e-06
2.132690878591423728e-05
4.044758562845803943e-06
1.610549318660420200e-05
8.530763514365695589e-06
1.213427568853741098e-05
9.229403629766334876e-06
1.492883615013996643e-05
2.206231943370438514e-07
1.103115971685219257e-07
4.780169210635950115e-06
7.354106477901461715e-08
1.838526619475365429e-07
4.375693354351369297e-06
3.677053238950730857e-07
1.853234832431168352e-05
2.206231943370438514e-07
2.169461410980931206e-06
1.470821295580292343e-07
4.706628145856935497e-06
2.125336772113522351e-05
1.581132892748814269e-06
2.059149813812409280e-05
1.470821295580292343e-07
1.691444489917336194e-06
1.103115971685219257e-06
1.448758976146587873e-05
5.956826247100183989e-06
3.125495253108121229e-06
9.045550967818797062e-06
1.029574906906204640e-06
9.560338421271900229e-07
4.338922821961862412e-06
6.250990506216242458e-07
1.242843994765346945e-05
1.654673957527828886e-06
7.354106477901461715e-08
3.051954188329106612e-06
4.044758562845803943e-07
7.354106477901461715e-08
7.354106477901461715e-07
5.147874534531023200e-07
1.128855344357874416e-05
1.912067684254380046e-06
5.368497728868067052e-06
3.125495253108121229e-06
2.206231943370438514e-06
2.390084605317974973e-05
1.297999793349607950e-05
3.677053238950730857e-07
4.596316548688413148e-06
5.515579858426096286e-07
1.989285802272345351e-05
4.338922821961862412e-06
5.258186131699544703e-06
1.029574906906204640e-06
5.147874534531023200e-07
2.941642591160584686e-07
1.595841105704617107e-05
6.618695830111315543e-07
8.824927773481754058e-07
1.360509698411770333e-05
5.883285182321169372e-07
7.354106477901461715e-08
1.628934584855173812e-05
6.508384232942793194e-06
3.603512174171716240e-06
2.941642591160584686e-07
3.235806850276643154e-06
1.445081922907637185e-05
5.147874534531023200e-07
7.354106477901461715e-08
4.044758562845803943e-07
6.067137844268705491e-06
1.838526619475365429e-06
2.941642591160584686e-07
4.853710275414964732e-06
3.677053238950730857e-07
4.044758562845803943e-07
6.398072635774271692e-06
1.441404869668686496e-05
4.412463886740877029e-07
3.677053238950730857e-07
4.044758562845803943e-07
7.758582334186042533e-06
1.176657036464233874e-06
5.515579858426096286e-07
2.243002475759945823e-06
2.206231943370438514e-07
1.139886504074726566e-06
1.029574906906204640e-06
9.045550967818797062e-06
9.008780435429290177e-06
6.618695830111315543e-07
2.757789929213048143e-06
1.103115971685219257e-06
8.089517125691607886e-07
4.780169210635950115e-07
8.828604826720704577e-05
8.310140320028650891e-06
6.986401154006388629e-07
3.893999380048824020e-05
6.986401154006388629e-07
1.669382170483631894e-05
3.456430044613687006e-06
1.801756087085858120e-06
3.419659512224179697e-06
3.750594303729745475e-06
1.014866693950401717e-05
1.257552207721149869e-05
8.015976060912592422e-06
2.757789929213048143e-06
1.985608749033394663e-06
1.544362360359306791e-05
1.103115971685219257e-07
1.728215022306843503e-06
1.128855344357874416e-05
1.103115971685219257e-07
8.677845643923724823e-06
3.750594303729745475e-06
5.515579858426096286e-07
5.111104002141515468e-06
1.360509698411770417e-06
1.397280230801277726e-06
7.574729672238505566e-06
4.044758562845803943e-07
1.286968633632755800e-06
2.209908996609389372e-05
2.206231943370438514e-07
7.611500204628012451e-06
2.684248864434033526e-06
6.692236894890330160e-06
4.522775483909398531e-06
1.470821295580292343e-07
4.412463886740877029e-07
1.691444489917336194e-06
4.780169210635950115e-07
8.089517125691607886e-07
7.354106477901461715e-08
2.500396202486496983e-06
1.838526619475365429e-07
6.986401154006388629e-07
2.573937267265511600e-07
2.573937267265511600e-07
1.103115971685219257e-07
3.640282706561223549e-06
2.941642591160584686e-07
5.515579858426096286e-07
9.928043745166973315e-07
5.883285182321169372e-07
1.103115971685219257e-07
5.883285182321169372e-07
7.354106477901461715e-08
1.470821295580292343e-07
4.486004951519891646e-06
7.023171686395895514e-06
1.470821295580292343e-07
1.764985554696350812e-06
2.978413123550091994e-06
7.354106477901461715e-08
8.457222449586680972e-07
1.838526619475365429e-07
4.081529095235310828e-06
3.125495253108121229e-06
7.354106477901461715e-08
2.941642591160584686e-07
7.354106477901461715e-08
7.354106477901461715e-08
2.573937267265511600e-07
9.192633097376827143e-07
2.206231943370438514e-07
7.059942218785403246e-06
3.566741641782208932e-06
2.573937267265511600e-07
5.515579858426096286e-07
6.545154765332300926e-06
1.764985554696350812e-06
4.706628145856935497e-06
1.360509698411770417e-06
4.412463886740877029e-07
2.831330993992062760e-06
9.928043745166973315e-07
5.515579858426096286e-07
1.323739166022263109e-06
3.695438505145484469e-05
7.427647542680476332e-06
5.625891455594617788e-06
1.095761865207317711e-05
1.334770325739115344e-05
4.155070160014325445e-06
3.574095748260110563e-05
1.268583367438002103e-05
1.617903425138321577e-06
1.470821295580292343e-07
2.132690878591423897e-06
3.971217498066789326e-06
2.360668179406369126e-05
7.354106477901461715e-07
1.456113082624489420e-05
2.412146924751679442e-05
9.229403629766334876e-06
8.273369787639144006e-06
3.677053238950730857e-07
5.331727196478559320e-06
7.354106477901461715e-08
5.147874534531023200e-07
1.066345439295711949e-06
1.470821295580292343e-07
2.132690878591423897e-06
2.941642591160584686e-07
5.074333469752008583e-06
1.470821295580292343e-06
7.354106477901461715e-08
7.354106477901461715e-08
7.354106477901461715e-08
3.096078827196515297e-05
9.560338421271900229e-07
2.206231943370438514e-07
7.354106477901461715e-08
1.323739166022263109e-06
7.354106477901461715e-08
7.354106477901461715e-08
5.883285182321169372e-07
1.121501237879972869e-05
1.147240610552628027e-05
1.470821295580292343e-07
1.470821295580292343e-07
2.206231943370438514e-07
3.897676433287774709e-06
7.354106477901461715e-08
3.110787040152318051e-05
6.618695830111315543e-07
7.354106477901461715e-08
6.618695830111315543e-07
7.354106477901461715e-08
2.941642591160584686e-07
2.647478332044526217e-06
1.470821295580292343e-07
1.250198101243248492e-06
7.354106477901461715e-08
7.354106477901461715e-08
3.677053238950730857e-07
1.029574906906204640e-06
1.397280230801277726e-06
4.412463886740877029e-07
3.677053238950730857e-07
4.412463886740877029e-07
1.470821295580292343e-07
7.354106477901461715e-08
9.560338421271900229e-07
7.354106477901461715e-07
2.059149813812409280e-06
7.354106477901461715e-08
1.470821295580292343e-07
2.206231943370438514e-07
7.354106477901461715e-08
1.544362360359306960e-06
1.912067684254380046e-06
2.206231943370438514e-07
9.560338421271900229e-07
8.089517125691607886e-07
4.853710275414964732e-06
2.206231943370438514e-07
7.354106477901461715e-08
1.617903425138321577e-06
9.192633097376827143e-07
7.354106477901461715e-08
3.677053238950730857e-07
1.470821295580292343e-07
3.677053238950730857e-07
1.470821295580292343e-07
7.354106477901461715e-08
2.059149813812409280e-06
7.354106477901461715e-08
3.750594303729745475e-06
7.354106477901461715e-08
3.677053238950730857e-07
2.206231943370438514e-07
1.470821295580292343e-07
2.279773008149453132e-06
2.941642591160584686e-07
4.412463886740877029e-07
2.206231943370438514e-07
7.133483283564417863e-06
2.206231943370438514e-07
9.633879486050913999e-06
2.941642591160584686e-07
7.354106477901461715e-08
4.412463886740877029e-07
2.941642591160584686e-07
7.354106477901461715e-08
7.685041269407027068e-06
7.354106477901461715e-08
2.941642591160584686e-07
1.250198101243248492e-06
3.677053238950730857e-07
7.354106477901461715e-08
1.470821295580292343e-07
1.470821295580292343e-07
1.470821295580292343e-07
4.412463886740877029e-07
1.470821295580292343e-07
5.736203052763140137e-06
7.354106477901461715e-08
5.883285182321169372e-07
7.354106477901461715e-08
2.868101526381570069e-06
8.089517125691607886e-07
5.883285182321169372e-07
3.677053238950730857e-07
7.354106477901461715e-07
7.354106477901461715e-08
5.147874534531023200e-07
8.089517125691607886e-07
1.470821295580292343e-07
8.824927773481754058e-07
1.323739166022263109e-06
1.823818406519562505e-05
5.883285182321169372e-07
7.354106477901461715e-08
2.059149813812409280e-06
2.206231943370438514e-07
8.089517125691607886e-07
3.824135368508760092e-06
1.974577589316542597e-05
1.912067684254380046e-06
1.323739166022263109e-06
1.470821295580292343e-07
7.354106477901461715e-08
1.470821295580292343e-07
1.397280230801277726e-06
2.206231943370438514e-07
2.941642591160584686e-06
5.221415599310037817e-06
4.890480807804471617e-06
3.640282706561223549e-06
7.354106477901461715e-08
1.470821295580292343e-07
2.290804167866305197e-05
5.000792404972993966e-06
1.470821295580292343e-07
8.457222449586680972e-07
1.103115971685219257e-07
1.507591827969799652e-06
2.529812628398102830e-05
1.110470078163120634e-05
3.677053238950730857e-07
2.879132686098422134e-05
1.434050763190784950e-05
5.883285182321169372e-05
5.515579858426096286e-07
4.044758562845803943e-06
1.191365249420036798e-05
9.560338421271900229e-07
4.559546016298906263e-06
2.117982665635620974e-05
2.647478332044526217e-06
1.470821295580292343e-07
2.206231943370438514e-07
7.354106477901461715e-08
1.066345439295711949e-06
5.846514649931661640e-06
1.875297151864872737e-06
6.618695830111315543e-07
1.213427568853741183e-06
1.470821295580292343e-07
7.354106477901461715e-08
3.346118447445165080e-06
5.044917043840402906e-05
9.192633097376827143e-07
4.081529095235310828e-06
3.051954188329106612e-06
2.967381963833239675e-05
1.838526619475365429e-07
5.772973585152647023e-06
1.746600288501597200e-05
4.780169210635950115e-07
7.354106477901461715e-07
9.928043745166973315e-07
7.548990299565850747e-05
5.758265372196844269e-05
6.250990506216242458e-07
8.457222449586680972e-07
4.412463886740877029e-07
8.420451917197173240e-06
1.544362360359306960e-06
1.875297151864872737e-06
5.589120923205110903e-06
1.103115971685219257e-06
2.206231943370438514e-07
1.470821295580292343e-07
1.103115971685219257e-06
1.286968633632755800e-06
1.290645686871706573e-05
5.147874534531023200e-07
3.677053238950730857e-07
2.151076144786177679e-05
1.066345439295711949e-06
1.566424679793011261e-05
9.339715226934855531e-06
2.132690878591423897e-06
6.692236894890330160e-06
2.941642591160584686e-07
4.044758562845803943e-06
4.780169210635950115e-06
4.927251340193979349e-06
1.250198101243248492e-06
4.397755673785074275e-05
7.354106477901461715e-08
2.206231943370438514e-07
3.750594303729745644e-05
7.501188607459490949e-06
8.824927773481754058e-07
7.354106477901461715e-08
5.147874534531023200e-07
1.985608749033394663e-06
7.354106477901461715e-08
7.354106477901461715e-08
1.691444489917336194e-06
2.463625670096989674e-06
1.470821295580292343e-07
1.066345439295711864e-05
1.452436029385538731e-05
3.971217498066789326e-06
1.470821295580292343e-07
2.206231943370438514e-07
5.956826247100183989e-06
1.948838216643887354e-06
1.029574906906204640e-06
3.382888979834672389e-06
7.354106477901461715e-08
7.354106477901461715e-08
2.206231943370438514e-07
1.948838216643887354e-06
2.132690878591423897e-06
2.206231943370438514e-07
1.066345439295711949e-06
1.103115971685219257e-06
2.169461410980931206e-06
7.354106477901461715e-08
7.354106477901461715e-08
1.470821295580292343e-07
1.242843994765346945e-05
1.360509698411770417e-06
5.883285182321169372e-07
4.412463886740877029e-07
1.470821295580292343e-06
2.941642591160584686e-06
2.573937267265511600e-07
2.051795707334507903e-05
9.486797356492884765e-06
1.066345439295711949e-06
1.139886504074726566e-06
4.019019190173148446e-05
8.824927773481754058e-07
1.470821295580292343e-07
1.103115971685219257e-07
2.573937267265511600e-07
1.838526619475365429e-07
1.838526619475365429e-07
5.147874534531023200e-07
4.044758562845803943e-07
5.147874534531023200e-07
1.029574906906204640e-06
8.089517125691607886e-06
2.573937267265511600e-07
2.095920346201916589e-06
6.030367311879198606e-06
4.780169210635950115e-07
1.731892075545794107e-05
4.816939743025457000e-06
1.470821295580292343e-07
9.229403629766334876e-06
3.529971109392701623e-06
1.470821295580292343e-06
2.206231943370438514e-07
1.838526619475365429e-06
1.176657036464233874e-06
3.471138257569489929e-05
1.176657036464233874e-06
7.354106477901461715e-08
1.470821295580292343e-07
1.103115971685219257e-07
5.037562937362500851e-06
1.434050763190785034e-06
9.560338421271900229e-07
2.353314072928467749e-06
2.426855137707482366e-06
6.618695830111315543e-07
1.617903425138321577e-06
5.589120923205110903e-06
7.354106477901461715e-08
4.412463886740877029e-06
8.824927773481754058e-07
1.470821295580292343e-07
3.677053238950730857e-06
4.780169210635950115e-06
2.206231943370438514e-07
1.066345439295711949e-06
3.529971109392701623e-06
1.228135781809544022e-05
7.096712751174910131e-06
6.655466362500822428e-06
2.095920346201916589e-06
3.346118447445165080e-06
7.354106477901461715e-08
8.089517125691607886e-07
4.007988030456296211e-06
4.412463886740877029e-07
1.081053652251514787e-05
1.617903425138321577e-06
7.023171686395895514e-06
5.883285182321169372e-07
3.272577382666150463e-06
1.198719355897938175e-05
7.354106477901461715e-08
7.354106477901461715e-08
2.941642591160584686e-07
3.235806850276643154e-06
2.279773008149453132e-06
1.470821295580292343e-07
7.354106477901461715e-08
1.389926124323376179e-05
1.470821295580292343e-07
6.618695830111315543e-07
1.801756087085858120e-06
5.147874534531023200e-07
1.470821295580292343e-07
7.354106477901461715e-08
3.088724720718613920e-06
7.354106477901461715e-08
7.354106477901461715e-08
3.677053238950730857e-07
2.941642591160584686e-07
1.103115971685219257e-07
1.213427568853741183e-06
4.927251340193979349e-06
2.316543540538960440e-06
6.618695830111315543e-07
9.928043745166973315e-07
5.522933964903997494e-05
4.375693354351369297e-06
1.003835534233549482e-05
1.452436029385538731e-05
7.354106477901461715e-07
4.412463886740877029e-07
1.397280230801277726e-06
4.780169210635950115e-07
6.618695830111315543e-07
1.687767436678385506e-05
3.603512174171716240e-06
5.442038793647081669e-06
1.470821295580292343e-07
1.470821295580292343e-07
2.169461410980931206e-06
2.206231943370438514e-07
1.470821295580292343e-07
4.633087081077920880e-06
5.331727196478559320e-06
5.478809326036588554e-06
5.147874534531023200e-07
5.147874534531023200e-06
1.286968633632755800e-06
7.354106477901461715e-08
1.139886504074726481e-05
2.537166734876004292e-06
1.066345439295711949e-06
3.824135368508760092e-06
7.354106477901461715e-08
2.279773008149453132e-06
1.286968633632755800e-06
2.206231943370438514e-07
8.457222449586680972e-07
2.573937267265511600e-07
6.971692941050585367e-05
8.457222449586680972e-07
7.317335945511953983e-06
4.441880312652482537e-05
1.323739166022263109e-05
1.731892075545794107e-05
2.647478332044526217e-06
3.059308294807008073e-05
6.876089556837866280e-06
1.029574906906204640e-06
1.581132892748814269e-06
2.419501031229580819e-05
4.486004951519891646e-06
5.184645066920530085e-06
6.839319024448359395e-06
8.677845643923724823e-06
1.081053652251514787e-05
5.699432520373632405e-06
8.310140320028650891e-06
2.279773008149453132e-06
4.706628145856935497e-06
3.677053238950730857e-06
1.198719355897938175e-05
1.176657036464233874e-06
8.824927773481754058e-06
4.412463886740877029e-07
7.721811801796533953e-06
7.721811801796533953e-06
1.213427568853741183e-06
4.412463886740877029e-07
2.110628559157719597e-05
2.941642591160584686e-07
7.354106477901461715e-08
1.676736276961533271e-05
2.206231943370438514e-06
3.677053238950730857e-06
2.941642591160584686e-07
6.618695830111315543e-07
6.177449441437227840e-06
4.338922821961862412e-06
1.397280230801277726e-06
1.654673957527828886e-06
1.470821295580292343e-07
7.354106477901461715e-08
1.470821295580292343e-07
1.176657036464233874e-06
1.882651258342774199e-05
2.206231943370438514e-07
2.206231943370438514e-07
7.354106477901461715e-08
2.728373503301442381e-05
1.029574906906204640e-06
7.942434996133578652e-06
7.354106477901461715e-08
7.354106477901461715e-08
1.757631448218449435e-05
2.206231943370438514e-07
7.354106477901461715e-08
1.838526619475365429e-07
1.268583367438002103e-05
1.250198101243248492e-06
2.081212133246113750e-05
2.941642591160584686e-07
4.412463886740877029e-07
7.354106477901461715e-08
8.236599255249637121e-06
2.206231943370438514e-07
9.486797356492884765e-06
7.354106477901461715e-08
3.555710482065356612e-05
9.119092032597812526e-06
1.783370820891104423e-05
4.349953981678714816e-05
9.119092032597812526e-06
2.353314072928467749e-06
4.162424266492227500e-05
7.354106477901461715e-08
3.382888979834672389e-06
3.677053238950730857e-07
2.390084605317975057e-06
1.316385059544361562e-05
8.824927773481754058e-07
2.573937267265511600e-07
4.864741435131816628e-05
7.354106477901461715e-08
8.383681384807666355e-06
1.397280230801277726e-06
4.412463886740877029e-07
7.354106477901461715e-08
2.941642591160584686e-07
2.441563350663285289e-05
1.470821295580292343e-07
2.573937267265511600e-06
7.354106477901461715e-08
8.089517125691607886e-07
2.206231943370438514e-07
6.471613700553286309e-06
6.618695830111315543e-07
1.029574906906204640e-06
7.354106477901461715e-08
6.250990506216242458e-07
2.206231943370438514e-07
8.824927773481754058e-07
1.507591827969799652e-06
5.883285182321169372e-07
4.412463886740877029e-07
2.728373503301442381e-05
7.133483283564417863e-06
7.059942218785403246e-06
4.706628145856935497e-06
2.610707799655018909e-06
3.235806850276643154e-06
4.155070160014325784e-05
1.202396409136889033e-05
1.000158480994598793e-05
1.875297151864872737e-06
3.419659512224179697e-06
3.309347915055657772e-07
7.354106477901461715e-08
1.029574906906204640e-06
5.147874534531023200e-07
1.470821295580292343e-07
1.470821295580292343e-07
5.478809326036588554e-06
7.354106477901461715e-08
7.354106477901461715e-08
1.948838216643887354e-06
6.030367311879198606e-06
6.618695830111315543e-07
2.206231943370438514e-07
3.677053238950730857e-07
2.941642591160584686e-07
4.780169210635950115e-06
1.275937473915903650e-05
3.677053238950730857e-07
3.529971109392701623e-06
8.089517125691607886e-07
8.824927773481754058e-07
5.883285182321169372e-07
1.838526619475365429e-07
1.286968633632755800e-06
7.280565413122447098e-06
1.470821295580292343e-07
3.677053238950730857e-07
8.824927773481754058e-07
8.824927773481754058e-07
1.301676846588558639e-05
5.883285182321169372e-07
4.044758562845803943e-07
3.897676433287774709e-06
7.354106477901461715e-08
5.883285182321169372e-07
1.838526619475365429e-06
4.633087081077920880e-06
4.927251340193979349e-06
2.721019396823540834e-06
2.206231943370438514e-07
2.169461410980931291e-05
7.354106477901461715e-07
1.176657036464233874e-06
7.354106477901461715e-08
7.354106477901461715e-08
1.389926124323376179e-05
5.515579858426096286e-07
7.354106477901461715e-08
3.677053238950730857e-07
2.206231943370438514e-07
1.470821295580292343e-07
3.677053238950730857e-07
1.470821295580292343e-07
7.354106477901461715e-08
1.470821295580292343e-07
1.213427568853741183e-06
1.919421790732281423e-05
1.912067684254380046e-06
4.633087081077920880e-06
1.882651258342774199e-05
1.081053652251514787e-05
7.354106477901461715e-08
7.354106477901461715e-08
2.206231943370438514e-07
7.354106477901461715e-08
3.235806850276643154e-05
1.470821295580292343e-06
2.721019396823540834e-06
1.470821295580292343e-07
9.633879486050913999e-06
1.411988443757080649e-05
3.750594303729745475e-06
7.721811801796534800e-07
1.125178291118923558e-05
4.412463886740877029e-07
1.470821295580292343e-06
2.353314072928467749e-06
1.470821295580292343e-07
1.066345439295711949e-06
6.618695830111315543e-07
7.354106477901461715e-08
8.089517125691607886e-07
7.354106477901461715e-08
2.941642591160584686e-07
7.354106477901461715e-08
7.354106477901461715e-08
3.677053238950730857e-07
7.354106477901461715e-08
1.470821295580292343e-07
2.206231943370438514e-07
7.354106477901461715e-07
4.897834914282373333e-05
2.941642591160584686e-07
8.824927773481754058e-07
2.206231943370438514e-07
7.354106477901461715e-08
1.470821295580292343e-07
3.677053238950730857e-07
5.515579858426096286e-06
2.426855137707482366e-06
7.354106477901461715e-08
7.354106477901461715e-08
7.354106477901461715e-08
3.750594303729745475e-06
7.354106477901461715e-08
7.354106477901461715e-08
4.449234419130383914e-06
5.883285182321169372e-07
1.286968633632755800e-06
7.354106477901461715e-07
1.470821295580292343e-07
2.941642591160584686e-07
2.353314072928467749e-06
2.206231943370438514e-07
3.897676433287774709e-06
5.000792404972993966e-06
5.147874534531023200e-07
7.354106477901461715e-08
2.941642591160584686e-07
2.353314072928467749e-06
2.794560461602555452e-06
1.103115971685219257e-06
5.147874534531023200e-07
7.354106477901461715e-08
1.103115971685219257e-07
2.941642591160584686e-07
2.941642591160584686e-07
7.354106477901461715e-08
7.354106477901461715e-08
7.354106477901461715e-08
2.537166734876004292e-06
2.941642591160584686e-07
1.838526619475365429e-06
6.618695830111315543e-07
5.147874534531023200e-07
1.323739166022263109e-06
7.354106477901461715e-08
3.162265785497628707e-05
1.029574906906204640e-06
6.471613700553286309e-06
7.354106477901461715e-08
2.037087494378704810e-05
2.500396202486496983e-06
2.206231943370438514e-07
2.353314072928467749e-06
1.323739166022263109e-06
1.426696656712883573e-05
1.456113082624489420e-05
1.470821295580292343e-07
1.404634337279179103e-05
2.206231943370438514e-07
1.860588938909069729e-05
1.058991332817810487e-05
7.354106477901461715e-08
4.412463886740877029e-06
2.941642591160584686e-06
3.390243086312573766e-05
7.354106477901461715e-08
2.941642591160584686e-07
9.413256291713870995e-06
6.155387122003522693e-05
7.133483283564417863e-06
1.103115971685219257e-06
1.787047874130055281e-05
2.485687989530693890e-05
4.486004951519891646e-06
2.206231943370438514e-07
2.691602970911934818e-05
5.427330580691278576e-05
2.132690878591423897e-06
7.354106477901461715e-08
7.354106477901461715e-08
6.618695830111315543e-07
3.206390424365036969e-05
5.883285182321169372e-07
5.809744117542154755e-06
1.470821295580292343e-07
3.677053238950730857e-07
2.941642591160584686e-07
1.470821295580292343e-07
1.470821295580292343e-07
7.354106477901461715e-08
1.485529508536095266e-05
3.529971109392701623e-06
1.250198101243248492e-06
7.354106477901461715e-08
8.089517125691607886e-07
7.354106477901461715e-08
1.912067684254380046e-06
1.456113082624489420e-05
3.088724720718613920e-06
4.412463886740877029e-07
2.426855137707482366e-06
1.764985554696350812e-06
1.397280230801277726e-06
2.426855137707482366e-06
8.310140320028650891e-06
2.206231943370438514e-07
1.470821295580292343e-07
2.206231943370438514e-07
2.206231943370438514e-07
1.250198101243248492e-06
1.470821295580292343e-07
2.941642591160584686e-07
7.354106477901461715e-08
1.617903425138321577e-06
1.838526619475365429e-06
1.007512587472500170e-05
3.677053238950730857e-07
1.323739166022263109e-06
5.147874534531023200e-07
3.677053238950730857e-07
9.560338421271900229e-07
1.691444489917336194e-06
7.354106477901461715e-08
6.618695830111315543e-07
7.354106477901461715e-08
7.354106477901461715e-08
5.883285182321169372e-07
7.354106477901461715e-08
7.354106477901461715e-08
2.941642591160584686e-07
7.354106477901461715e-08
7.354106477901461715e-08
2.941642591160584686e-07
2.941642591160584686e-07
1.169302929986332328e-05
1.470821295580292343e-07
5.147874534531023200e-07
5.147874534531023200e-07
4.780169210635950115e-06
7.354106477901461715e-08
7.354106477901461715e-08
2.206231943370438514e-07
7.354106477901461715e-08
1.029574906906204640e-06
2.125336772113522351e-05
7.354106477901461715e-08
2.500396202486496983e-06
1.992962855511296209e-05
2.573937267265511600e-06
1.103115971685219257e-06
9.119092032597812526e-06
7.280565413122447098e-06
1.680413330200484129e-05
2.610707799655018909e-06
3.051954188329106612e-06
8.383681384807666355e-06
4.412463886740877029e-07
4.927251340193979349e-06
3.750594303729745475e-06
2.662186545000328971e-05
1.018543747189352405e-05
8.824927773481754058e-07
1.323739166022263109e-05
8.089517125691607886e-07
2.206231943370438514e-07
3.677053238950730857e-07
6.839319024448359395e-06
7.354106477901461715e-08
6.398072635774271692e-06
1.617903425138321577e-06
3.493200577003194315e-06
2.059149813812409280e-06
1.470821295580292343e-07
7.354106477901461715e-08
3.677053238950730857e-07
1.470821295580292343e-07
5.147874534531023200e-06
2.206231943370438514e-07
2.721019396823540834e-06
1.985608749033394663e-06
8.824927773481754058e-07
9.560338421271900229e-07
1.470821295580292343e-07
7.354106477901461715e-08
7.354106477901461715e-07
2.206231943370438514e-07
3.897676433287774709e-06
1.029574906906204640e-06
8.089517125691607886e-07
5.059625256796205660e-05
2.206231943370438514e-07
1.470821295580292343e-07
1.441404869668686496e-05
2.206231943370438514e-07
1.470821295580292343e-07
7.354106477901461715e-08
2.669540651478230687e-05
2.243002475759945738e-05
2.647478332044526217e-06
4.338922821961862412e-06
7.354106477901461715e-08
1.250198101243248492e-06
2.279773008149453132e-06
1.691444489917336194e-06
1.500237721491898190e-05
7.354106477901461715e-07
1.470821295580292343e-07
8.089517125691607886e-07
7.354106477901461715e-08
1.250198101243248492e-06
3.088724720718613920e-06
2.206231943370438514e-07
4.412463886740877029e-07
1.470821295580292343e-07
1.801756087085858035e-05
2.941642591160584686e-07
3.677053238950730857e-07
9.560338421271900229e-07
5.883285182321169372e-07
2.500396202486496983e-06
1.470821295580292343e-07
1.029574906906204640e-06
7.354106477901461715e-08
7.354106477901461715e-08
1.257552207721149869e-05
1.397280230801277726e-06
4.412463886740877029e-07
7.354106477901461715e-08
4.412463886740877029e-07
2.941642591160584686e-07
2.206231943370438514e-07
7.354106477901461715e-08
1.617903425138321577e-06
1.470821295580292343e-07
7.354106477901461715e-08
2.941642591160584686e-07
2.941642591160584686e-07
2.206231943370438514e-07
2.721019396823540834e-06
4.412463886740877029e-07
7.354106477901461715e-08
1.176657036464233874e-06
5.147874534531023200e-07
7.354106477901461715e-08
1.470821295580292343e-06
7.501188607459490949e-06
1.544362360359306960e-06
1.470821295580292343e-07
7.354106477901461715e-08
8.898468838260767828e-06
7.354106477901461715e-07
2.551874947831807300e-05
3.677053238950730857e-07
7.354106477901461715e-08
7.354106477901461715e-08
1.132532397596825104e-05
1.323739166022263109e-06
2.941642591160584686e-07
7.942434996133578652e-06
4.118299627624818560e-06
7.354106477901461715e-08
7.354106477901461715e-08
1.838526619475365429e-06
2.206231943370438514e-07
8.089517125691607886e-07
2.206231943370438514e-07
7.354106477901461715e-08
5.883285182321169372e-06
4.412463886740877029e-06
2.500396202486496983e-06
1.022220800428303094e-05
2.206231943370438514e-07
7.354106477901461715e-08
2.941642591160584686e-07
7.354106477901461715e-08
9.854502680387958698e-06
3.897676433287774709e-06
1.470821295580292343e-07
8.236599255249637121e-06
2.941642591160584686e-07
2.426855137707482366e-06
5.883285182321169372e-07
3.603512174171716240e-06
1.470821295580292343e-07
3.971217498066789326e-06
1.367863804889671879e-05
3.677053238950730857e-07
2.279773008149453132e-06
6.618695830111315543e-07
2.386407552079024453e-05
7.354106477901461715e-08
6.912860089227374012e-06
2.132690878591423897e-06
7.354106477901461715e-08
6.618695830111315543e-07
3.018860709178549992e-05
2.941642591160584686e-07
9.045550967818797062e-06
7.354106477901461715e-08
6.324531570995257075e-06
1.103115971685219257e-06
6.618695830111315543e-07
8.751386708702738594e-06
1.470821295580292343e-07
2.206231943370438514e-07
7.354106477901461715e-08
1.838526619475365429e-07
1.838526619475365429e-07
7.354106477901461715e-08
2.647478332044526217e-06
5.662661987984125520e-06
5.515579858426096286e-07
1.029574906906204640e-06
1.470821295580292343e-07
2.941642591160584686e-06
1.323739166022263109e-06
1.989285802272345351e-05
2.316543540538960440e-06
5.883285182321169372e-07
7.427647542680476332e-06
1.581132892748814269e-06
1.529654147403504037e-05
1.849557779192217494e-05
2.573937267265511600e-07
3.309347915055657772e-07
2.868101526381570069e-06
4.044758562845803943e-07
9.928043745166973315e-07
1.860588938909069729e-05
6.471613700553286309e-06
1.496560668252947501e-05
2.095920346201916589e-06
6.876089556837866280e-06
2.573937267265511600e-06
5.515579858426096286e-07
3.529971109392701623e-06
7.721811801796534800e-07
1.411988443757080649e-05
1.838526619475365429e-06
8.089517125691607886e-07
1.654673957527828886e-06
1.470821295580292343e-07
7.354106477901461715e-08
2.573937267265511600e-07
2.941642591160584686e-07
1.397280230801277726e-06
4.412463886740877029e-06
1.838526619475365429e-06
1.507591827969799652e-06
1.470821295580292343e-06
1.875297151864872737e-06
3.699115558384434988e-05
8.089517125691607886e-07
5.883285182321169372e-07
5.883285182321169372e-07
5.147874534531023200e-07
1.323739166022263109e-06
4.559546016298906263e-06
1.625257531616222954e-05
1.492883615013996643e-05
1.213427568853741183e-06
3.691761451906533950e-05
4.412463886740877029e-07
9.413256291713870995e-06
1.912067684254380046e-06
7.354106477901461715e-07
3.088724720718613920e-06
4.467619685325138203e-05
8.604304579144709359e-06
3.824135368508760092e-06
3.677053238950730857e-07
7.758582334186042533e-06
5.221415599310037817e-06
2.353314072928467749e-06
3.750594303729745475e-06
6.839319024448359395e-06
1.103115971685219257e-07
4.155070160014325445e-06
1.437727816429735808e-05
3.592481014454863836e-05
4.691919932901132743e-05
2.941642591160584686e-07
2.937965537921633828e-05
4.044758562845803943e-07
4.633087081077920880e-06
2.573937267265511600e-07
2.283450061388403820e-05
1.434050763190785034e-06
3.125495253108121229e-06
1.206073462375839721e-05
8.824927773481754058e-07
4.412463886740877029e-07
2.353314072928467749e-06
1.507591827969799652e-06
1.930452950449133658e-05
1.309030953066460185e-05
1.470821295580292343e-06
6.765777959669344778e-06
2.022379281422901972e-06
9.266174162155841761e-06
2.573937267265511600e-06
7.721811801796534800e-07
1.764985554696350812e-06
1.404634337279179103e-05
2.206231943370438514e-07
7.059942218785403246e-06
1.470821295580292343e-07
2.169461410980931206e-06
7.354106477901461715e-08
4.853710275414964732e-06
2.029733387900803433e-05
7.354106477901461715e-08
7.354106477901461715e-08
1.544362360359306960e-06
2.206231943370438514e-06
3.309347915055657772e-07
1.875297151864872737e-06
1.250198101243248492e-06
1.400957284040228414e-05
2.206231943370438514e-07
2.941642591160584686e-07
1.430373709951834261e-05
7.354106477901461715e-08
1.103115971685219257e-06
1.636288691333075189e-05
6.545154765332300926e-06
4.449234419130383914e-06
4.412463886740877029e-07
5.809744117542154755e-06
3.051954188329106612e-06
1.912067684254380046e-06
6.618695830111315543e-07
4.338922821961862412e-06
9.119092032597812526e-06
2.941642591160584686e-07
7.354106477901461715e-07
1.470821295580292343e-07
2.206231943370438514e-06
2.029733387900803433e-05
2.323897647016861902e-05
1.404634337279179103e-05
2.015025174945000340e-05
7.354106477901461715e-08
8.089517125691607886e-07
6.618695830111315543e-07
3.875614113854070070e-05
3.971217498066789326e-06
3.533648162631652142e-05
6.287761038605749343e-06
1.103115971685219257e-06
1.103115971685219257e-07
5.883285182321169372e-07
5.147874534531023200e-07
2.316543540538960525e-05
7.354106477901461715e-08
3.379211926595721531e-05
2.684248864434033526e-06
2.316543540538960440e-06
6.986401154006388629e-07
8.199828722860130235e-06
2.140044985069325444e-05
1.055314279578859798e-05
2.390084605317975057e-06
5.956826247100183989e-06
9.339715226934856547e-05
1.827495459758513363e-05
5.920055714710676257e-06
2.721019396823540834e-06
1.912067684254380046e-06
5.736203052763140137e-06
1.279614527154854338e-05
8.089517125691607886e-07
6.729007427279837045e-06
4.239642384510192467e-05
1.176657036464233874e-06
4.486004951519891646e-06
1.434050763190785034e-06
4.923574286955028322e-05
1.691444489917336194e-06
1.470821295580292343e-07
7.354106477901461715e-08
5.221415599310037817e-06
8.273369787639144006e-06
2.537166734876004292e-06
1.176657036464233874e-06
2.169461410980931206e-06
1.323739166022263109e-06
7.354106477901461715e-08
1.470821295580292343e-07
3.456430044613687006e-06
3.246838009993495389e-05
5.625891455594617788e-06
4.412463886740877029e-07
1.213427568853741183e-06
6.986401154006388629e-07
3.658667972755977245e-05
7.354106477901461715e-08
4.780169210635950115e-07
6.618695830111315543e-06
3.871937060615119550e-05
1.470821295580292343e-07
1.639965744572026047e-05
1.625257531616222954e-05
3.750594303729745475e-06
2.971059017072190533e-05
9.560338421271900229e-06
3.162265785497628537e-06
3.051954188329106612e-06
3.677053238950730857e-07
8.677845643923724823e-06
7.574729672238505566e-06
2.206231943370438514e-06
1.000158480994598793e-05
7.354106477901461715e-08
7.354106477901461715e-08
2.132690878591423897e-06
4.412463886740877029e-07
7.354106477901461715e-08
1.470821295580292343e-07
1.470821295580292343e-07
6.618695830111315543e-07
4.044758562845803943e-07
3.382888979834672389e-06
1.397280230801277726e-06
2.941642591160584686e-06
7.574729672238505566e-06
7.354106477901461715e-08
9.560338421271900229e-07
2.868101526381570069e-06
7.354106477901461715e-08
7.354106477901461715e-07
1.470821295580292343e-07
2.206231943370438514e-07
4.412463886740877029e-07
6.765777959669344778e-06
8.089517125691607886e-07
2.206231943370438514e-07
8.972009903039783292e-06
7.354106477901461715e-08
6.618695830111315543e-07
8.824927773481754058e-07
7.354106477901461715e-08
7.354106477901461715e-08
1.544362360359306960e-06
7.059942218785403246e-06
5.883285182321169372e-07
2.206231943370438514e-06
7.354106477901461715e-08
7.354106477901461715e-08
7.354106477901461715e-08
7.354106477901461715e-08
7.354106477901461715e-08
1.838526619475365429e-06
7.354106477901461715e-08
2.206231943370438514e-07
7.354106477901461715e-08
2.573937267265511600e-07
4.191840692403833177e-06
2.206231943370438514e-07
4.338922821961862412e-06
1.470821295580292343e-07
7.354106477901461715e-08
3.677053238950730857e-07
7.354106477901461715e-08
1.617903425138321577e-06
1.529654147403504037e-05
8.824927773481754058e-07
9.560338421271900229e-07
2.500396202486496983e-06
5.883285182321169372e-07
7.354106477901461715e-08
3.261546222949298143e-05
2.206231943370438514e-07
7.354106477901461715e-08
2.206231943370438514e-07
7.354106477901461715e-08
1.654673957527828886e-06
2.206231943370438514e-07
7.354106477901461715e-08
1.294322740110657262e-05
7.354106477901461715e-08
9.560338421271900229e-07
1.235489888287445568e-05
1.000158480994598793e-05
4.412463886740877029e-07
1.070022492534662722e-05
3.677053238950730857e-07
1.172979983225283186e-05
2.206231943370438514e-06
4.155070160014325445e-06
5.147874534531023200e-07
3.199036317887135846e-06
2.426855137707482366e-06
2.095920346201916589e-06
9.339715226934855531e-06
2.206231943370438514e-07
1.764985554696350812e-06
1.360509698411770417e-06
7.354106477901461715e-08
7.721811801796534800e-07
6.912860089227374012e-06
2.066503920290310657e-05
1.250198101243248492e-06
7.721811801796533953e-06
2.088566239724015127e-05
1.912067684254380046e-06
1.831172512997463882e-05
7.354106477901461715e-07
9.560338421271900229e-06
6.177449441437227840e-06
7.648270737017520183e-06
1.110470078163120634e-05
5.000792404972993966e-06
8.898468838260767828e-06
2.117982665635620974e-05
6.618695830111315543e-07
7.354106477901461715e-08
7.354106477901461715e-08
2.390084605317974973e-05
1.985608749033394663e-06
2.426855137707482196e-05
1.007512587472500170e-05
1.470821295580292343e-07
5.147874534531023200e-07
1.470821295580292343e-07
7.354106477901461715e-08
2.279773008149453132e-06
7.354106477901461715e-08
1.239166941526396257e-05
2.206231943370438514e-07
6.618695830111315543e-07
3.677053238950730857e-07
6.618695830111315543e-07
2.868101526381570069e-06
1.691444489917336194e-06
3.346118447445165080e-06
4.118299627624818560e-06
2.647478332044526217e-06
9.928043745166973315e-07
1.838526619475365429e-07
6.986401154006388629e-07
2.978413123550091994e-06
3.088724720718613920e-06
1.470821295580292343e-06
4.780169210635950115e-07
3.309347915055657772e-06
7.979205528523085537e-06
2.831330993992062760e-06
8.089517125691607886e-07
3.677053238950730857e-07
2.757789929213048143e-06
6.618695830111315543e-07
1.397280230801277726e-06
1.360509698411770417e-06
6.618695830111315543e-07
5.809744117542154755e-06
2.206231943370438514e-07
8.824927773481754058e-07
2.206231943370438514e-07
1.838526619475365429e-07
2.978413123550091994e-06
6.250990506216242458e-07
5.515579858426096286e-07
7.354106477901461715e-07
7.721811801796534800e-07
2.647478332044526217e-06
3.309347915055657772e-07
1.470821295580292343e-07
3.787364836119252783e-06
4.044758562845803943e-07
7.354106477901461715e-08
3.199036317887135846e-06
3.309347915055657772e-06
2.426855137707482366e-06
8.824927773481754058e-07
1.470821295580292343e-07
1.448758976146587873e-05
7.354106477901461715e-07
3.162265785497628537e-06
9.560338421271900229e-07
7.354106477901461715e-08
7.354106477901461715e-08
7.354106477901461715e-08
7.354106477901461715e-08
2.206231943370438514e-07
2.941642591160584686e-07
3.677053238950730857e-07
2.941642591160584686e-07
2.647478332044526217e-06
2.941642591160584686e-06
8.089517125691607886e-06
6.692236894890330160e-06
3.897676433287774709e-06
4.412463886740877029e-07
1.250198101243248492e-06
4.633087081077920880e-06
7.354106477901461715e-08
1.176657036464233874e-06
7.354106477901461715e-08
7.354106477901461715e-07
1.470821295580292343e-07
4.412463886740877029e-07
5.883285182321169372e-07
2.573937267265511600e-07
1.507591827969799652e-06
1.470821295580292343e-07
7.354106477901461715e-08
2.353314072928467749e-06
6.618695830111315543e-07
1.470821295580292343e-07
3.390243086312573766e-05
9.560338421271900229e-07
1.470821295580292343e-07
4.044758562845804113e-05
4.633087081077920880e-06
4.412463886740877029e-07
2.485687989530693890e-05
1.323739166022263109e-06
3.677053238950730857e-07
2.169461410980931206e-06
1.470821295580292343e-07
9.560338421271900229e-07
2.941642591160584686e-07
5.000792404972993966e-06
2.500396202486496983e-06
6.618695830111315543e-07
7.096712751174910131e-06
4.412463886740877029e-07
6.765777959669344778e-06
4.155070160014325445e-06
8.493992981976188704e-06
2.206231943370438514e-07
1.838526619475365429e-06
7.354106477901461715e-08
1.989285802272345351e-05
1.029574906906204640e-06
1.180334089703184563e-05
1.029574906906204640e-06
1.029574906906204640e-05
2.206231943370438514e-07
8.310140320028650891e-06
1.047960173100958252e-05
8.457222449586680125e-06
2.522458521920201453e-05
5.772973585152647023e-05
6.876089556837866280e-06
3.088724720718613920e-06
5.515579858426096286e-07
2.125336772113522351e-05
5.515579858426096286e-07
3.603512174171716240e-06
7.354106477901461715e-08
1.349478538694918267e-05
7.868893931354563188e-06
4.265381757182847795e-06
4.853710275414964732e-06
1.985608749033394663e-06
1.334770325739115344e-05
2.353314072928467749e-06
1.095761865207317711e-05
3.199036317887135846e-06
4.044758562845803943e-07
3.309347915055657772e-07
1.849557779192217494e-05
2.147399091547226821e-05
3.346118447445165080e-06
7.979205528523085537e-06
4.412463886740877029e-07
4.191840692403833177e-06
1.139886504074726481e-05
4.191840692403833177e-06
3.309347915055657772e-07
5.147874534531023200e-06
1.838526619475365429e-07
3.838843581464562846e-05
2.573937267265511600e-07
1.176657036464233874e-06
5.662661987984125520e-06
2.279773008149453132e-06
1.470821295580292343e-07
3.750594303729745475e-06
2.713665290345639288e-05
8.089517125691607886e-07
8.457222449586680972e-07
1.514945934447701113e-05
1.176657036464233874e-06
1.544362360359306960e-06
1.029574906906204640e-06
1.029574906906204640e-06
1.581132892748814269e-06
1.544362360359306960e-06
7.354106477901461715e-08
5.883285182321169372e-07
2.353314072928467749e-06
4.044758562845803943e-07
7.354106477901461715e-08
2.022379281422901972e-06
7.354106477901461715e-07
2.206231943370438514e-07
2.173138464219881810e-05
2.419501031229580819e-05
1.820141353280611647e-05
3.750594303729745475e-06
4.669857613467427765e-06
1.691444489917336194e-06
8.493992981976188704e-06
5.883285182321169372e-06
4.706628145856935497e-06
4.486004951519891646e-06
1.250198101243248492e-06
2.206231943370438514e-07
7.354106477901461715e-08
1.470821295580292343e-07
1.033251960145155329e-05
5.147874534531023200e-07
8.604304579144709359e-06
7.354106477901461715e-08
3.162265785497628537e-06
2.022379281422901972e-06
3.015183655939599303e-06
7.243794880732939365e-06
1.250198101243248492e-06
3.088724720718613920e-06
1.912067684254380046e-06
3.456430044613687006e-06
2.941642591160584686e-07
1.617903425138321577e-06
3.677053238950730857e-06
2.500396202486496983e-06
8.089517125691607886e-07
1.235489888287445568e-05
3.640282706561223549e-06
7.354106477901461715e-08
5.147874534531023200e-07
8.824927773481754058e-07
1.397280230801277726e-06
7.354106477901461715e-08
1.323739166022263109e-06
1.470821295580292343e-07
4.265381757182847795e-06
5.883285182321169372e-07
1.323739166022263109e-06
5.147874534531023200e-07
1.470821295580292343e-07
1.764985554696350812e-06
2.059149813812409280e-06
2.868101526381570069e-06
9.045550967818797062e-06
5.147874534531023200e-07
1.397280230801277726e-06
1.764985554696350812e-06
7.354106477901461715e-08
7.721811801796534800e-07
2.610707799655018909e-06
2.426855137707482366e-06
1.470821295580292343e-07
9.560338421271900229e-07
1.470821295580292343e-07
1.103115971685219257e-06
4.412463886740877029e-07
4.118299627624818560e-06
1.250198101243248492e-06
4.780169210635950115e-07
2.206231943370438514e-07
2.941642591160584686e-07
7.354106477901461715e-08
1.470821295580292343e-07
7.354106477901461715e-08
7.354106477901461715e-08
8.824927773481754058e-07
8.089517125691607886e-07
7.354106477901461715e-07
7.354106477901461715e-08
7.354106477901461715e-08
5.147874534531023200e-07
2.206231943370438514e-07
5.883285182321169372e-07
7.354106477901461715e-08
7.354106477901461715e-08
3.309347915055657772e-06
2.573937267265511600e-07
3.677053238950730857e-07
6.618695830111315543e-07
1.617903425138321577e-06
1.985608749033394663e-06
7.354106477901461715e-08
1.397280230801277726e-06
1.176657036464233874e-06
6.618695830111315543e-07
4.412463886740877029e-07
1.470821295580292343e-07
1.801756087085858120e-06
6.618695830111315543e-07
7.354106477901461715e-08
3.162265785497628537e-06
2.390084605317975057e-06
7.354106477901461715e-08
7.354106477901461715e-08
2.573937267265511600e-06
7.354106477901461715e-07
2.500396202486496983e-06
1.434050763190785034e-06
6.618695830111315543e-07
6.434843168163778577e-06
5.883285182321169372e-07
2.206231943370438514e-07
7.354106477901461715e-08
5.883285182321169372e-07
5.147874534531023200e-07
3.677053238950730857e-07
5.736203052763140137e-06
7.354106477901461715e-08
2.500396202486496983e-06
3.088724720718613920e-06
1.544362360359306960e-06
2.941642591160584686e-07
7.354106477901461715e-08
3.677053238950730857e-07
7.354106477901461715e-08
6.250990506216242458e-07
3.309347915055657772e-07
8.457222449586680972e-07
1.176657036464233874e-06
2.206231943370438514e-07
1.220781675331642645e-05
3.662345025994927765e-05
2.629093065849772605e-05
3.151234625780776472e-05
4.401432727024024794e-05
1.014866693950401717e-05
2.474656829813841994e-05
9.229403629766334876e-06
4.449234419130383914e-06
2.007671068467098963e-05
6.482644860270137866e-05
1.250198101243248492e-06
1.838526619475365429e-06
8.788157241092247173e-06
3.699115558384434988e-05
3.309347915055657772e-06
3.051954188329106612e-06
4.243319437749143664e-05
1.191365249420036798e-05
4.412463886740877029e-07
1.507591827969799652e-06
7.354106477901461715e-08
2.206231943370438514e-07
4.890480807804471617e-06
4.544837803343103170e-05
1.029574906906204640e-06
7.354106477901461715e-07
7.354106477901461715e-08
2.573937267265511600e-07
3.390243086312573766e-05
9.045550967818797062e-06
1.544362360359306960e-06
1.919421790732281423e-05
1.051637226339908941e-05
5.993596779489690874e-06
2.426855137707482366e-06
6.125970696091917185e-05
1.573778786270912638e-05
3.191682211409234215e-05
3.287285595621953132e-05
1.276305179239798770e-04
5.883285182321169372e-07
1.650996904288878282e-05
2.176815517458832668e-05
5.331727196478559320e-06
1.893682418059626434e-05
2.610707799655018993e-05
1.389926124323376179e-05
7.354106477901461715e-08
3.493200577003194315e-06
2.390084605317975057e-06
4.780169210635950115e-07
1.250198101243248492e-06
2.941642591160584686e-07
1.838526619475365429e-06
6.618695830111315543e-07
7.059942218785403246e-06
1.176657036464233874e-06
4.780169210635950115e-07
2.868101526381570069e-06
1.838526619475365429e-07
1.470821295580292343e-07
2.279773008149453132e-06
3.456430044613687006e-06
2.463625670096989674e-06
7.501188607459490949e-06
4.044758562845803943e-07
5.147874534531023200e-07
2.206231943370438514e-07
3.162265785497628537e-06
4.754429837963294956e-05
1.849557779192217494e-05
5.960503300339134339e-05
1.250198101243248492e-06
8.824927773481754058e-07
2.206231943370438514e-07
4.044758562845803943e-07
3.750594303729745475e-06
1.272260420676952792e-05
4.618378868122117618e-05
7.354106477901461715e-08
8.824927773481754058e-07
3.677053238950730857e-07
2.206231943370438514e-07
1.470821295580292343e-07
1.470821295580292343e-07
3.235806850276643154e-06
2.206231943370438514e-07
3.360826660400968258e-05
1.029574906906204640e-06
3.154911679019726991e-05
2.941642591160584686e-07
8.824927773481754058e-07
4.430849152935630302e-05
8.089517125691607886e-07
5.000792404972993966e-06
1.514945934447701113e-05
5.000792404972993966e-06
2.743081716257245135e-05
2.132690878591423897e-06
2.125336772113522351e-05
8.089517125691607886e-07
6.618695830111315543e-07
1.470821295580292343e-07
7.354106477901461715e-08
1.643642797810976566e-05
3.250515063232445909e-05
1.110470078163120634e-05
8.972009903039783292e-06
2.868101526381569899e-05
1.764985554696350812e-06
3.382888979834672389e-06
4.743398678246442382e-06
2.816622781036259921e-05
7.861539824876662488e-05
3.677053238950730857e-07
3.677053238950730857e-07
3.688084398667582753e-05
1.691444489917336025e-05
1.382572017845474802e-05
1.103115971685219257e-07
9.339715226934855531e-06
4.397755673785074275e-05
6.287761038605749343e-06
1.036929013384106017e-05
8.824927773481754058e-07
4.265381757182847795e-06
1.176657036464233874e-06
9.928043745166973315e-07
1.654673957527828801e-05
1.250198101243248492e-06
7.354106477901461715e-08
2.537166734876004292e-06
9.560338421271900229e-07
9.560338421271900229e-07
3.677053238950730857e-07
4.412463886740877029e-07
3.382888979834672389e-06
3.824135368508760092e-06
2.831330993992062760e-06
1.691444489917336194e-06
3.162265785497628537e-06
9.597108953661407114e-06
9.560338421271900229e-07
8.089517125691607886e-06
1.470821295580292343e-07
7.354106477901461715e-08
1.213427568853741183e-06
4.044758562845803943e-07
1.507591827969799652e-06
1.470821295580292343e-07
5.147874534531023200e-06
4.191840692403833177e-06
2.059149813812409280e-06
5.000792404972993966e-06
2.206231943370438514e-07
7.354106477901461715e-08
7.354106477901461715e-08
3.382888979834672050e-05
1.264906314199051415e-05
2.213586049848339891e-05
2.743081716257245135e-05
1.470821295580292343e-07
5.883285182321169372e-07
2.426855137707482366e-06
1.544362360359306960e-06
5.662661987984125520e-06
1.470821295580292343e-07
7.354106477901461715e-08
2.206231943370438514e-06
7.354106477901461715e-08
2.220940156326241268e-05
8.824927773481754058e-07
3.309347915055657772e-07
3.287285595621953132e-05
7.354106477901461715e-08
1.397280230801277726e-06
1.639965744572026047e-05
7.354106477901461715e-08
1.470821295580292343e-07
6.250990506216242458e-06
1.691444489917336194e-06
1.654673957527828886e-06
9.560338421271900229e-06
1.912067684254380046e-06
3.015183655939599303e-06
4.265381757182847795e-06
7.354106477901461715e-08
1.838526619475365429e-06
1.029574906906204640e-06
4.338922821961862412e-06
1.103115971685219257e-06
5.883285182321169372e-07
1.470821295580292343e-06
4.412463886740877029e-07
1.103115971685219257e-06
4.486004951519891646e-06
1.764985554696350812e-06
1.838526619475365429e-06
3.566741641782208932e-06
1.397280230801277726e-06
1.103115971685219257e-07
7.354106477901461715e-08
5.147874534531023200e-07
2.941642591160584686e-07
2.853393313425767145e-05
3.603512174171716240e-06
1.029574906906204640e-06
2.941642591160584686e-07
7.354106477901461715e-08
9.560338421271900229e-07
9.413256291713870995e-06
3.081370614240712543e-05
1.588486999226715730e-05
8.824927773481754058e-06
6.545154765332300926e-06
1.081053652251514787e-05
4.118299627624818560e-06
2.573937267265511600e-06
7.354106477901461715e-08
7.354106477901461715e-08
1.103115971685219257e-06
2.206231943370438514e-07
2.941642591160584686e-07
5.883285182321169372e-07
1.691444489917336194e-06
4.265381757182847795e-06
4.412463886740877029e-07
3.941801072155183479e-05
1.838526619475365429e-07
1.103115971685219257e-07
1.022220800428303094e-05
1.250198101243248492e-06
2.059149813812409280e-06
2.794560461602555452e-06
1.103115971685219257e-07
4.206548905359635762e-05
1.470821295580292343e-07
7.354106477901461715e-08
3.677053238950730857e-07
7.354106477901461715e-08
7.354106477901461715e-08
3.309347915055657772e-06
7.354106477901461715e-08
2.573937267265511600e-06
4.780169210635950115e-06
7.354106477901461715e-08
7.354106477901461715e-08
7.354106477901461715e-07
1.323739166022263109e-06
1.544362360359306960e-06
2.941642591160584686e-07
1.103115971685219257e-07
3.677053238950730857e-07
7.795352866575549418e-06
1.772339661174252189e-05
4.559546016298906263e-06
1.691444489917336194e-06
1.544362360359306960e-06
2.132690878591423728e-05
1.470821295580292343e-07
9.192633097376826296e-06
6.765777959669344778e-06
1.838526619475365429e-07
7.354106477901461715e-08
3.677053238950730857e-07
2.610707799655018909e-06
1.470821295580292343e-05
1.470821295580292343e-07
7.354106477901461715e-08
5.515579858426096286e-07
2.941642591160584686e-07
2.059149813812409280e-06
7.354106477901461715e-08
5.221415599310037817e-06
2.647478332044526217e-06
1.103115971685219257e-06
1.323739166022263109e-06
1.470821295580292343e-07
6.030367311879198606e-06
2.206231943370438514e-07
3.456430044613687006e-06
2.206231943370438514e-07
1.470821295580292343e-07
7.354106477901461715e-08
9.523567888882393344e-06
7.354106477901461715e-08
1.470821295580292343e-07
2.206231943370438514e-07
2.868101526381570069e-06
6.361302103384763960e-06
8.089517125691607886e-07
7.354106477901461715e-08
2.206231943370438514e-07
4.853710275414964732e-06
5.147874534531023200e-07
1.470821295580292343e-07
2.206231943370438514e-07
7.354106477901461715e-08
2.206231943370438514e-07
1.470821295580292343e-07
3.493200577003194315e-06
1.838526619475365429e-06
7.354106477901461715e-08
1.838526619475365429e-07
1.312708006305410874e-05
1.007512587472500170e-05
4.780169210635950115e-07
3.309347915055657772e-07
2.206231943370438514e-07
5.662661987984125520e-06
7.721811801796534800e-07
1.617903425138321577e-06
1.507591827969799652e-06
2.390084605317975057e-06
3.677053238950730857e-07
1.985608749033394663e-06
3.309347915055657772e-07
1.301676846588558639e-05
1.581132892748814269e-06
2.537166734876004292e-06
2.206231943370438514e-07
5.147874534531023200e-07
7.354106477901461715e-08
1.103115971685219257e-07
1.581132892748814269e-06
1.691444489917336194e-06
1.908390631015429188e-05
7.354106477901461715e-08
2.206231943370438514e-07
4.044758562845803943e-07
1.103115971685219257e-07
1.103115971685219257e-07
4.302152289572354680e-06
1.250198101243248492e-06
2.941642591160584686e-07
1.029574906906204640e-06
5.147874534531023200e-07
3.677053238950730857e-07
2.684248864434033526e-06
7.354106477901461715e-08
7.354106477901461715e-08
6.986401154006388629e-07
1.985608749033394663e-06
2.941642591160584686e-07
8.273369787639144006e-06
2.941642591160584686e-07
2.206231943370438514e-07
3.529971109392701623e-06
1.544362360359306960e-06
1.985608749033394663e-06
7.354106477901461715e-08
3.088724720718613920e-06
7.354106477901461715e-08
1.051637226339908941e-05
2.007671068467098963e-05
7.059942218785403246e-06
1.801756087085858120e-06
2.595999586699215901e-05
7.354106477901461715e-08
1.033251960145155329e-05
1.470821295580292343e-07
2.206231943370438514e-07
4.412463886740877029e-07
1.948838216643887354e-06
5.515579858426096286e-07
4.081529095235310828e-06
3.677053238950730857e-07
5.883285182321169372e-07
1.470821295580292343e-07
2.941642591160584686e-07
2.426855137707482366e-06
2.573937267265511600e-07
2.426855137707482366e-06
3.140203466063924237e-05
2.375376392362172219e-05
8.604304579144709359e-06
1.386249071084425491e-05
3.235806850276643154e-06
5.515579858426096286e-07
2.206231943370438514e-06
1.463467189102390797e-05
2.566583160787610054e-05
4.265381757182847795e-06
1.029574906906204640e-06
2.132690878591423897e-06
2.941642591160584686e-06
8.824927773481754058e-07
4.927251340193979349e-06
1.875297151864872822e-05
1.044283119862007563e-05
2.941642591160584686e-07
6.618695830111315543e-07
4.044758562845803943e-06
2.206231943370438514e-07
7.354106477901461715e-08
7.354106477901461715e-08
7.354106477901461715e-08
1.478175402058193720e-05
7.354106477901461715e-08
1.286968633632755800e-06
1.507591827969799652e-06
1.838526619475365429e-07
1.103115971685219257e-07
2.279773008149453132e-06
4.780169210635950115e-07
3.125495253108121229e-06
2.081212133246113750e-05
7.096712751174910131e-06
1.470821295580292343e-07
7.354106477901461715e-07
2.500396202486496983e-06
1.470821295580292343e-07
3.162265785497628707e-05
1.456113082624489420e-05
2.059149813812409280e-06
3.677053238950730857e-07
4.412463886740877029e-07
1.470821295580292343e-07
5.147874534531023200e-07
2.941642591160584686e-07
8.788157241092247173e-06
1.051637226339908941e-05
2.573937267265511600e-06
3.309347915055657772e-06
5.883285182321169372e-06
6.618695830111315543e-07
7.574729672238505566e-06
1.176657036464233874e-06
6.986401154006388629e-07
1.073699545773613410e-05
4.412463886740877029e-07
1.617903425138321577e-06
3.677053238950730857e-07
1.389926124323376179e-05
8.015976060912592422e-06
7.354106477901461715e-07
1.742923235262646342e-05
2.941642591160584686e-07
1.691444489917336025e-05
6.214219973826734725e-06
2.941642591160584686e-07
2.353314072928467749e-06
1.470821295580292343e-07
2.610707799655018909e-06
7.354106477901461715e-08
5.920055714710676257e-06
1.176657036464233874e-06
1.544362360359306960e-06
7.354106477901461715e-08
7.354106477901461715e-08
4.044758562845803943e-07
7.721811801796534800e-07
2.941642591160584686e-07
1.103115971685219257e-07
2.757789929213048143e-06
2.390084605317975057e-06
1.875297151864872737e-06
7.354106477901461715e-08
9.560338421271900229e-07
1.838526619475365429e-07
1.470821295580292343e-07
2.132690878591423897e-06
5.883285182321169372e-07
8.824927773481754058e-07
5.515579858426096286e-07
7.354106477901461715e-08
4.044758562845803943e-07
7.354106477901461715e-08
3.677053238950730857e-07
7.354106477901461715e-08
1.323739166022263109e-06
3.677053238950730857e-07
3.677053238950730857e-07
7.354106477901461715e-08
5.515579858426096286e-07
7.354106477901461715e-08
7.354106477901461715e-08
1.103115971685219257e-07
2.573937267265511600e-07
4.191840692403833177e-06
1.360509698411770417e-06
3.677053238950730857e-07
7.354106477901461715e-08
2.573937267265511600e-07
5.883285182321169372e-07
3.971217498066789326e-06
5.581766816727209187e-05
1.522300040925602490e-05
6.545154765332300926e-06
3.265223276188248663e-05
3.662345025994927765e-05
9.450026824103377880e-06
3.710146718101287223e-05
1.211956747558160891e-04
3.603512174171716240e-06
1.099071213122373449e-04
1.529654147403504037e-05
1.297999793349607950e-05
2.941642591160584686e-07
1.849557779192217494e-05
1.360509698411770417e-06
3.335087287728312591e-05
1.333299504443534933e-04
7.427647542680476332e-06
2.386407552079024453e-05
5.920055714710676257e-06
8.380004331568715497e-05
2.526135575159151972e-05
1.327416219261213797e-05
2.996798389744845522e-05
2.467302723335940278e-05
6.008304992445493797e-05
4.541160750104152651e-05
1.816464300041661128e-05
2.864424473142619380e-05
5.736203052763139799e-05
3.912384646243577293e-05
2.783529301885703217e-05
3.647636813039125011e-05
3.206390424365036969e-05
2.235648369282044361e-05
3.452752991374735979e-05
6.434843168163778577e-06
2.143722038308275963e-05
1.220781675331642645e-05
2.573937267265511600e-07
1.912067684254380046e-06
1.029574906906204640e-06
1.952515269882838128e-05
4.302152289572354680e-06
9.707420550829929463e-06
8.824927773481754058e-07
4.596316548688413148e-06
3.015183655939599303e-06
6.865058397121014892e-05
1.066345439295711949e-06
3.140203466063924237e-05
4.618378868122117618e-05
4.412463886740877029e-07
6.471613700553286309e-06
1.191365249420036798e-05
7.354106477901461715e-07
7.354106477901461715e-08
4.743398678246442382e-06
6.986401154006388629e-06
2.283450061388403820e-05
1.184011142942135251e-05
3.456430044613687006e-06
6.287761038605749343e-06
4.750752784724344437e-05
4.706628145856935497e-06
3.018860709178549992e-05
2.206231943370438514e-07
1.698798596395237741e-05
1.397280230801277726e-06
1.834849566236414740e-05
1.323739166022263109e-06
8.089517125691607886e-07
1.150917663791578716e-05
1.470821295580292343e-07
7.354106477901461715e-08
1.022220800428303094e-05
8.089517125691607886e-06
8.604304579144709359e-06
3.382888979834672389e-06
9.560338421271900229e-07
6.618695830111315543e-07
1.320062112783312420e-05
1.562747626554060741e-05
2.728373503301442381e-05
7.501188607459490949e-06
3.018860709178549992e-05
6.250990506216242458e-06
7.354106477901461715e-07
3.677053238950730857e-07
1.029574906906204640e-06
8.824927773481754058e-07
7.354106477901461715e-06
7.354106477901461715e-07
1.581132892748814269e-06
3.162265785497628537e-06
2.989444283266944145e-05
4.007988030456296211e-06
7.354106477901461715e-08
6.067137844268705491e-06
1.095761865207317711e-05
4.044758562845803943e-07
7.221732561299235573e-05
4.007988030456296211e-06
1.985608749033394494e-05
7.721811801796534800e-07
9.119092032597812526e-06
6.618695830111315543e-07
1.779693767652153566e-05
1.617903425138321577e-06
7.685041269407027068e-06
1.103115971685219257e-06
5.478809326036588554e-06
5.361143622390165167e-05
5.993596779489690874e-06
8.751386708702738594e-06
9.266174162155841761e-06
2.353314072928467749e-06
1.331093272500164486e-05
7.354106477901461715e-07
1.838526619475365429e-06
3.677053238950730857e-07
2.857070366664717664e-05
7.354106477901461715e-08
7.354106477901461715e-08
1.029574906906204640e-06
2.206231943370438514e-07
5.956826247100183989e-06
4.853710275414964732e-06
1.691444489917336194e-06
7.795352866575549418e-06
3.507908789958997153e-05
1.514945934447701113e-05
9.854502680387958698e-06
2.353314072928467749e-06
2.132690878591423897e-06
1.912067684254380046e-06
2.529812628398102830e-05
4.559546016298906263e-06
1.448758976146587873e-05
1.923098843971232281e-05
2.173138464219881810e-05
2.515104415442299737e-05
3.382888979834672389e-06
8.089517125691607886e-06
5.037562937362500851e-06
1.110470078163120634e-05
4.669857613467427765e-06
1.033251960145155329e-05
4.379370407590320324e-05
2.261387741954699350e-05
1.029574906906204640e-06
4.302152289572355357e-05
1.728215022306843503e-06
1.264906314199051415e-05
2.669540651478230687e-05
4.897834914282373333e-05
8.861698305871260604e-05
8.089517125691607886e-07
4.412463886740877029e-07
1.066345439295711864e-05
1.029574906906204640e-06
1.051637226339908941e-05
2.305512380822108290e-05
6.618695830111315543e-06
6.324531570995257413e-05
1.728215022306843588e-05
7.868893931354563188e-06
2.625416012610821747e-05
1.250198101243248492e-06
8.126287658081114771e-06
3.070339454523860308e-05
4.449234419130383914e-06
6.464259594075385271e-05
4.486004951519891646e-06
7.927726783177775898e-05
1.713506809351040495e-05
1.728215022306843503e-06
7.243794880732939365e-06
1.360509698411770333e-05
1.103115971685219257e-07
1.411988443757080649e-05
4.118299627624818560e-06
2.228294262804142984e-05
5.331727196478559320e-06
7.354106477901461715e-07
7.354106477901461715e-07
7.354106477901461715e-08
1.250198101243248492e-06
3.272577382666150463e-06
1.728215022306843503e-06
3.415982458985228755e-05
3.390243086312573766e-05
3.677053238950730857e-06
1.286968633632755800e-06
5.515579858426096286e-06
4.412463886740877029e-06
4.081529095235310828e-06
4.706628145856935497e-06
9.008780435429290177e-06
7.354106477901461715e-08
7.133483283564417863e-06
1.154594717030529405e-05
5.945795087383331585e-05
1.628934584855173812e-05
1.095761865207317711e-05
1.459790135863440108e-05
5.147874534531023200e-07
6.398072635774271692e-06
2.059149813812409280e-06
2.573937267265511600e-07
1.728215022306843503e-06
2.831330993992062760e-06
1.912067684254380046e-06
1.434050763190784950e-05
1.143563557313677339e-05
2.665863598239279829e-05
1.066345439295711949e-06
2.316543540538960525e-05
3.824135368508760092e-06
1.985608749033394663e-06
2.059149813812409280e-06
4.412463886740877029e-07
1.360509698411770333e-05
9.928043745166973315e-07
1.470821295580292343e-07
5.611183242638815373e-05
5.736203052763140137e-06
5.625891455594617788e-06
7.354106477901461715e-07
5.125812215097318392e-05
5.920055714710676257e-06
5.662661987984125520e-06
2.353314072928467749e-06
9.486797356492884765e-06
4.728690465290639967e-05
9.560338421271900229e-06
1.912067684254380046e-06
5.883285182321169372e-07
1.912067684254380046e-06
2.353314072928467749e-06
3.677053238950730857e-07
9.560338421271900229e-07
1.184011142942135251e-05
2.206231943370438514e-07
7.354106477901461715e-07
1.103115971685219257e-06
1.470821295580292343e-07
2.941642591160584686e-07
1.209750515614790410e-05
1.184011142942135251e-05
9.707420550829929463e-06
9.560338421271900229e-07
1.691444489917336194e-06
6.361302103384763960e-06
1.470821295580292343e-07
1.838526619475365429e-07
5.147874534531023200e-07
1.838526619475365429e-07
2.059149813812409280e-06
1.838526619475365429e-07
9.192633097376827143e-07
4.780169210635950115e-07
7.501188607459490949e-06
5.147874534531023200e-07
6.250990506216242458e-07
9.119092032597812526e-06
2.206231943370438514e-07
1.066345439295711864e-05
4.118299627624818560e-06
8.457222449586680125e-06
2.941642591160584686e-07
7.354106477901461715e-08
1.397280230801277726e-06
2.206231943370438514e-07
2.463625670096989674e-06
2.206231943370438514e-07
5.111104002141515468e-06
5.037562937362500851e-06
2.206231943370438514e-07
2.426855137707482366e-06
5.883285182321169372e-07
7.354106477901461715e-08
5.147874534531023200e-07
4.706628145856935497e-06
5.000792404972993966e-06
2.647478332044526217e-06
7.354106477901461715e-08
2.206231943370438514e-07
7.354106477901461715e-08
4.412463886740877029e-07
2.206231943370438514e-06
2.206231943370438514e-07
9.891273212777465583e-06
9.192633097376827143e-07
7.354106477901461715e-08
5.883285182321169372e-07
9.082321500208305641e-06
2.206231943370438514e-07
7.354106477901461715e-08
3.677053238950730857e-07
5.883285182321169372e-07
1.397280230801277726e-06
2.463625670096989674e-06
4.412463886740877029e-07
4.265381757182847795e-06
2.941642591160584686e-07
9.192633097376827143e-07
1.470821295580292343e-07
2.338605859972664656e-05
6.508384232942793194e-06
2.206231943370438514e-07
3.860905900898266977e-06
1.691444489917336194e-06
1.139886504074726566e-06
1.470821295580292343e-07
9.192633097376827143e-07
5.883285182321169372e-07
6.618695830111315543e-07
1.397280230801277726e-06
1.507591827969799652e-06
4.412463886740877029e-06
4.780169210635950115e-07
1.360509698411770417e-06
2.132690878591423897e-06
8.273369787639144006e-06
9.155862564987319411e-06
4.044758562845803943e-07
1.397280230801277726e-06
1.915744737493330904e-05
4.155070160014325445e-06
2.941642591160584686e-07
5.883285182321169372e-07
1.470821295580292343e-07
4.044758562845803943e-07
1.103115971685219257e-07
1.838526619475365429e-07
2.095920346201916589e-06
1.470821295580292343e-07
4.044758562845803943e-07
7.354106477901461715e-07
6.618695830111315543e-06
7.354106477901461715e-08
7.354106477901461715e-08
6.434843168163778577e-06
5.147874534531023200e-07
6.250990506216242458e-07
3.677053238950730857e-07
4.375693354351369297e-06
6.250990506216242458e-07
3.162265785497628707e-05
6.030367311879198606e-06
7.354106477901461715e-08
1.250198101243248492e-06
3.677053238950730857e-07
2.132690878591423897e-06
7.354106477901461715e-08
8.236599255249637121e-06
7.354106477901461715e-08
2.941642591160584686e-07
1.323739166022263109e-06
8.089517125691607886e-06
1.470821295580292343e-07
7.354106477901461715e-08
2.500396202486496983e-06
5.368497728868067052e-06
1.838526619475365429e-06
7.354106477901461715e-08
6.618695830111315543e-07
3.456430044613687006e-06
1.514945934447701113e-05
4.559546016298906263e-06
8.604304579144709359e-06
5.368497728868067052e-06
9.560338421271900229e-07
1.470821295580292343e-07
7.574729672238505566e-06
7.354106477901461715e-07
1.632611638094124331e-05
2.360668179406369126e-05
5.147874534531023200e-07
3.309347915055657772e-06
2.941642591160584686e-06
5.147874534531023200e-06
1.588486999226715730e-05
2.941642591160584686e-07
1.154594717030529405e-05
7.354106477901461715e-08
7.354106477901461715e-08
2.095920346201916504e-05
4.780169210635950115e-06
5.147874534531023200e-07
3.224775690559790920e-05
1.470821295580292343e-07
7.354106477901461715e-07
3.382888979834672389e-06
1.470821295580292343e-07
4.412463886740877029e-06
1.397280230801277726e-06
7.354106477901461715e-08
8.310140320028650891e-06
2.206231943370438514e-07
2.941642591160584686e-07
2.500396202486496983e-06
8.236599255249637121e-06
3.721177877818139458e-05
3.301993808577756564e-05
4.412463886740877029e-07
3.677053238950730857e-07
8.751386708702738594e-06
4.412463886740877029e-07
3.382888979834672389e-06
7.354106477901461715e-08
7.354106477901461715e-07
2.206231943370438514e-07
5.221415599310037817e-06
7.648270737017520183e-06
8.824927773481754058e-07
7.354106477901461715e-08
2.206231943370438514e-07
1.470821295580292343e-07
7.354106477901461715e-08
1.169302929986332328e-05
1.110470078163120634e-05
6.015659098923395513e-05
1.470821295580292343e-07
1.544362360359306791e-05
2.206231943370438514e-07
1.103115971685219257e-06
2.206231943370438514e-07
1.029574906906204640e-06
1.470821295580292343e-07
1.537008253881405414e-05
7.354106477901461715e-08
2.573937267265511600e-06
1.691444489917336194e-06
9.560338421271900229e-07
5.736203052763140137e-06
1.470821295580292343e-06
1.323739166022263109e-06
6.618695830111315543e-07
7.427647542680476332e-06
1.985608749033394663e-06
8.089517125691607886e-07
1.014866693950401717e-05
2.132690878591423897e-06
3.015183655939599303e-06
5.147874534531023200e-07
6.839319024448359395e-06
1.103115971685219257e-06
9.560338421271900229e-07
7.354106477901461715e-08
6.471613700553286309e-06
5.883285182321169372e-07
2.426855137707482366e-06
1.764985554696350812e-06
2.941642591160584686e-07
8.530763514365695589e-06
1.985608749033394663e-06
1.228135781809544022e-05
1.573778786270912638e-05
6.618695830111315543e-06
3.677053238950730857e-07
4.412463886740877029e-07
7.354106477901461715e-08
1.470821295580292343e-07
2.573937267265511600e-06
1.250198101243248492e-06
1.470821295580292343e-07
7.354106477901461715e-08
1.029574906906204640e-06
8.163058190470621656e-06
2.941642591160584686e-07
2.941642591160584686e-07
1.176657036464233874e-06
1.036929013384106017e-05
1.360509698411770417e-06
3.162265785497628537e-06
1.617903425138321577e-06
2.941642591160584686e-07
5.883285182321169372e-07
5.883285182321169372e-07
7.354106477901461715e-08
7.354106477901461715e-08
4.265381757182847795e-06
1.470821295580292343e-07
5.883285182321169372e-07
1.713506809351040495e-05
2.206231943370438514e-07
7.354106477901461715e-08
1.470821295580292343e-07
1.470821295580292343e-07
7.354106477901461715e-08
5.515579858426096286e-07
8.089517125691607886e-07
1.323739166022263109e-06
7.354106477901461715e-08
7.354106477901461715e-08
1.470821295580292343e-07
1.250198101243248492e-06
1.132532397596825104e-05
3.677053238950730857e-07
5.147874534531023200e-07
7.354106477901461715e-08
7.354106477901461715e-08
1.470821295580292343e-07
2.941642591160584686e-07
1.544362360359306960e-06
6.618695830111315543e-07
1.470821295580292343e-07
7.354106477901461715e-08
1.470821295580292343e-07
8.824927773481754058e-07
7.354106477901461715e-08
1.294322740110657262e-05
8.824927773481754058e-07
1.617903425138321577e-06
1.470821295580292343e-07
7.354106477901461715e-08
4.412463886740877029e-07
6.618695830111315543e-07
5.074333469752008583e-06
1.544362360359306960e-06
2.941642591160584686e-07
7.354106477901461715e-08
7.354106477901461715e-08
5.883285182321169372e-07
7.354106477901461715e-08
4.338922821961862412e-06
5.221415599310037817e-06
2.893840899054225227e-05
7.354106477901461715e-08
7.354106477901461715e-08
6.729007427279837045e-06
3.820458315269809573e-05
2.206231943370438514e-07
7.354106477901461715e-08
1.103115971685219257e-06
6.618695830111315543e-07
7.354106477901461715e-08
1.603195212182518484e-05
4.375693354351369297e-06
7.354106477901461715e-08
8.089517125691607886e-07
3.309347915055657772e-07
1.103115971685219257e-07
1.195042302658987486e-05
6.103908376658213223e-06
2.059149813812409280e-06
3.018860709178549992e-05
3.677053238950730857e-07
7.354106477901461715e-08
2.794560461602555452e-06
5.442038793647081669e-06
4.699274039379033782e-05
1.029574906906204640e-06
4.412463886740877029e-07
4.441880312652482537e-05
1.206073462375839721e-05
1.250198101243248492e-06
1.007512587472500170e-05
2.721019396823540834e-06
1.470821295580292343e-07
3.677053238950730857e-07
1.470821295580292343e-07
7.354106477901461715e-08
2.941642591160584686e-06
7.059942218785403246e-06
2.941642591160584686e-07
7.354106477901461715e-08
7.354106477901461715e-08
6.618695830111315543e-07
7.354106477901461715e-07
7.354106477901461715e-08
7.354106477901461715e-08
3.677053238950730857e-07
7.243794880732939365e-06
1.838526619475365429e-06
6.765777959669344778e-06
5.147874534531023200e-07
1.103115971685219257e-07
7.354106477901461715e-08
1.103115971685219257e-06
7.354106477901461715e-08
5.147874534531023200e-07
2.941642591160584686e-07
1.103115971685219257e-06
7.354106477901461715e-08
2.206231943370438514e-07
2.941642591160584686e-07
2.206231943370438514e-07
2.941642591160584686e-07
7.354106477901461715e-08
1.360509698411770417e-06
4.412463886740877029e-07
7.354106477901461715e-08
1.801756087085858120e-06
2.206231943370438514e-07
4.412463886740877029e-07
1.103115971685219257e-06
2.868101526381570069e-06
7.354106477901461715e-07
3.677053238950730857e-07
7.721811801796534800e-07
1.470821295580292343e-07
7.354106477901461715e-08
3.456430044613687006e-06
6.618695830111315543e-07
1.323739166022263109e-06
7.354106477901461715e-08
1.029574906906204640e-06
1.323739166022263109e-06
7.354106477901461715e-08
3.677053238950730857e-06
5.515579858426096286e-07
5.147874534531023200e-07
6.214219973826734725e-06
8.089517125691607886e-07
3.677053238950730857e-06
7.354106477901461715e-08
8.824927773481754058e-07
1.125178291118923558e-05
7.354106477901461715e-08
7.354106477901461715e-08
5.883285182321169372e-07
6.250990506216242458e-07
2.132690878591423897e-06
1.948838216643887354e-06
3.228452743798741439e-05
2.206231943370438514e-07
2.573937267265511431e-05
4.044758562845803943e-06
6.618695830111315543e-07
6.618695830111315543e-07
4.118299627624818560e-06
1.617903425138321577e-06
5.515579858426096286e-06
2.059149813812409280e-06
7.721811801796534800e-07
3.794718942597153906e-05
3.677053238950730857e-07
4.118299627624818560e-06
5.883285182321169372e-07
1.728215022306843503e-06
2.353314072928467749e-06
3.677053238950730857e-07
5.883285182321169372e-07
5.956826247100183989e-06
4.412463886740877029e-07
8.824927773481754058e-07
4.412463886740877029e-07
1.544362360359306960e-06
1.470821295580292343e-07
5.147874534531023200e-07
1.764985554696350812e-06
9.560338421271900229e-07
1.470821295580292343e-07
7.354106477901461715e-08
1.691444489917336194e-06
6.103908376658213223e-06
2.941642591160584686e-07
7.354106477901461715e-08
5.147874534531023200e-07
7.354106477901461715e-08
7.354106477901461715e-08
1.470821295580292343e-07
2.206231943370438514e-07
7.354106477901461715e-08
8.824927773481754058e-07
2.868101526381570069e-06
2.746758769496195993e-05
7.354106477901461715e-08
1.470821295580292343e-07
7.354106477901461715e-08
2.941642591160584686e-07
9.560338421271900229e-07
4.007988030456296211e-06
2.941642591160584686e-07
5.883285182321169372e-07
4.853710275414964732e-06
8.457222449586680125e-06
3.099755880435465816e-05
1.029574906906204640e-06
2.941642591160584686e-06
2.941642591160584686e-07
6.618695830111315543e-07
1.470821295580292343e-07
1.470821295580292343e-07
7.354106477901461715e-08
7.354106477901461715e-08
1.470821295580292343e-07
7.354106477901461715e-08
1.764985554696350812e-05
5.883285182321169372e-07
2.592322533460265043e-05
7.354106477901461715e-08
2.206231943370438514e-07
1.470821295580292343e-07
9.707420550829929463e-06
8.052746593302101001e-06
3.346118447445165080e-06
2.941642591160584686e-07
1.985608749033394663e-06
1.985608749033394663e-06
7.354106477901461715e-08
3.824135368508760092e-06
9.633879486050913999e-06
3.456430044613687006e-06
2.206231943370438514e-07
4.412463886740877029e-07
1.470821295580292343e-07
7.354106477901461715e-08
7.354106477901461715e-08
7.354106477901461715e-08
1.919421790732281423e-05
2.537166734876004207e-05
5.772973585152647023e-06
3.015183655939599303e-06
2.941642591160584686e-07
1.147240610552628027e-05
1.397280230801277726e-06
7.354106477901461715e-08
1.470821295580292343e-07
7.354106477901461715e-08
5.147874534531023200e-07
7.354106477901461715e-08
7.354106477901461715e-08
3.309347915055657772e-06
3.603512174171716240e-06
7.354106477901461715e-08
8.824927773481754058e-07
1.470821295580292343e-07
1.437727816429735808e-05
1.397280230801277726e-06
7.354106477901461715e-08
1.470821295580292343e-07
1.470821295580292343e-07
2.206231943370438514e-07
5.368497728868067052e-06
8.052746593302101001e-06
6.876089556837866280e-06
3.677053238950730857e-07
3.529971109392701623e-06
8.089517125691607886e-07
1.919421790732281423e-05
3.088724720718613920e-06
9.008780435429290177e-06
2.573937267265511600e-07
9.192633097376827143e-07
8.089517125691607886e-07
7.354106477901461715e-08
7.354106477901461715e-08
1.470821295580292343e-07
1.397280230801277726e-06
7.354106477901461715e-08
8.641075111534217938e-06
6.250990506216242458e-07
9.560338421271900229e-07
1.397280230801277726e-06
2.978413123550091910e-05
2.941642591160584686e-07
1.470821295580292343e-07
8.457222449586680972e-07
2.941642591160584686e-07
1.470821295580292343e-07
1.470821295580292343e-07
1.176657036464233874e-06
2.941642591160584686e-07
1.470821295580292343e-07
7.354106477901461715e-08
1.470821295580292343e-07
6.324531570995257075e-06
2.868101526381569899e-05
2.206231943370438514e-07
4.412463886740877029e-07
1.323739166022263109e-06
9.560338421271900229e-07
5.883285182321169372e-07
6.324531570995257075e-06
2.426855137707482366e-06
1.470821295580292343e-07
4.412463886740877029e-07
1.323739166022263109e-06
7.354106477901461715e-08
1.470821295580292343e-07
9.928043745166973315e-07
6.986401154006388629e-07
2.206231943370438514e-07
2.206231943370438514e-07
9.560338421271900229e-07
2.243002475759945823e-06
1.764985554696350812e-06
4.412463886740877029e-07
2.941642591160584686e-07
2.132690878591423897e-06
1.176657036464233874e-06
6.839319024448359395e-06
2.022379281422901972e-06
2.573937267265511600e-07
1.470821295580292343e-07
4.412463886740877029e-07
1.470821295580292343e-07
2.206231943370438514e-07
2.868101526381570069e-06
8.089517125691607886e-07
6.618695830111315543e-07
2.206231943370438514e-07
7.354106477901461715e-08
8.972009903039783292e-06
7.354106477901461715e-08
1.470821295580292343e-07
3.096078827196515297e-05
7.354106477901461715e-07
1.691444489917336194e-06
1.470821295580292343e-07
8.163058190470621656e-06
7.354106477901461715e-08
3.235806850276643154e-06
2.941642591160584686e-07
9.560338421271900229e-07
6.729007427279837045e-06
8.677845643923724823e-06
3.309347915055657772e-07
7.354106477901461715e-08
7.354106477901461715e-08
2.610707799655018909e-06
7.354106477901461715e-08
5.515579858426096286e-07
6.618695830111315543e-07
2.721019396823540834e-06
8.273369787639144006e-06
8.530763514365695589e-06
2.029733387900803433e-05
6.324531570995257075e-06
1.364186751650721190e-05
1.985608749033394663e-06
2.095920346201916589e-06
9.707420550829929463e-06
6.250990506216242458e-07
6.986401154006388629e-07
4.327891662245010346e-05
2.426855137707482366e-06
1.434050763190785034e-06
2.573937267265511600e-07
1.029574906906204640e-06
3.511585843197947672e-05
4.302152289572354680e-06
2.647478332044526217e-06
1.040606066623056875e-05
3.088724720718613920e-06
8.604304579144709359e-06
5.442038793647081669e-06
1.176657036464233874e-06
6.986401154006388629e-07
2.500396202486496983e-06
2.610707799655018909e-06
1.470821295580292343e-07
1.228135781809544022e-05
2.279773008149452962e-05
6.618695830111315543e-07
3.677053238950730857e-07
7.354106477901461715e-08
2.500396202486496983e-06
3.677053238950730857e-07
8.824927773481754058e-07
4.412463886740877029e-07
1.176657036464233874e-06
2.059149813812409280e-06
2.184169623936734045e-05
6.545154765332300926e-06
2.390084605317974973e-05
7.354106477901461715e-08
1.250198101243248492e-06
2.879132686098422134e-05
2.941642591160584686e-07
2.265064795193650208e-05
2.941642591160584686e-07
6.250990506216242458e-06
8.273369787639144006e-06
1.103115971685219257e-06
1.470821295580292343e-07
2.904872058771077462e-05
1.838526619475365429e-06
3.456430044613687006e-06
8.824927773481754058e-07
4.191840692403833177e-06
6.398072635774271692e-06
1.470821295580292343e-07
9.560338421271900229e-07
1.176657036464233874e-06
5.883285182321169372e-07
4.633087081077920880e-06
2.206231943370438514e-07
1.036929013384106017e-05
4.633087081077920880e-06
2.279773008149453132e-06
5.000792404972993966e-06
2.206231943370438514e-07
8.015976060912592422e-06
3.677053238950730857e-07
1.103115971685219257e-06
1.470821295580292343e-07
3.677053238950730857e-07
7.354106477901461715e-08
6.177449441437227840e-06
7.354106477901461715e-08
4.964021872583486234e-06
1.103115971685219257e-06
7.354106477901461715e-08
2.647478332044526217e-06
1.691444489917336194e-06
7.354106477901461715e-08
7.354106477901461715e-08
2.941642591160584686e-07
4.412463886740877029e-07
1.470821295580292343e-07
2.206231943370438514e-07
8.530763514365695589e-06
7.354106477901461715e-08
7.354106477901461715e-08
1.470821295580292343e-07
1.103115971685219257e-07
3.677053238950730857e-07
4.412463886740877029e-07
2.206231943370438514e-07
7.354106477901461715e-08
9.928043745166973315e-07
2.941642591160584686e-07
1.470821295580292343e-07
1.470821295580292343e-07
8.824927773481754058e-07
9.119092032597812526e-06
7.354106477901461715e-08
3.309347915055657772e-07
4.044758562845803943e-06
7.354106477901461715e-08
1.470821295580292343e-07
1.286968633632755800e-06
7.354106477901461715e-08
7.354106477901461715e-08
1.838526619475365429e-07
5.883285182321169372e-07
1.470821295580292343e-07
2.007671068467098963e-05
5.147874534531023200e-07
7.354106477901461715e-08
2.243002475759945823e-06
1.195042302658987486e-05
1.728215022306843503e-06
4.412463886740877029e-07
1.103115971685219257e-07
1.544362360359306960e-06
3.493200577003194315e-06
9.119092032597812526e-06
6.250990506216242458e-07
2.904872058771077377e-06
4.155070160014325445e-06
3.309347915055657772e-07
5.037562937362500851e-06
7.354106477901461715e-07
4.596316548688413148e-06
1.764985554696350812e-06
1.838526619475365429e-06
3.382888979834672389e-06
4.486004951519891646e-06
6.250990506216242458e-06
5.883285182321169372e-07
7.574729672238505566e-06
1.088407758729416334e-05
2.206231943370438514e-06
4.280089970138650887e-05
3.456430044613687006e-06
2.500396202486496983e-06
2.059149813812409280e-06
2.059149813812409280e-06
3.309347915055657772e-06
2.206231943370438514e-07
2.206231943370438514e-07
2.721019396823540834e-06
2.353314072928467749e-06
2.206231943370438514e-07
1.764985554696350812e-06
1.470821295580292343e-07
5.184645066920530085e-06
3.088724720718613920e-06
4.191840692403833177e-06
4.927251340193979349e-06
3.199036317887135846e-06
2.206231943370438514e-07
2.206231943370438514e-07
2.217263103087290749e-05
9.560338421271900229e-07
1.728215022306843503e-06
5.456747006602884762e-05
4.412463886740877029e-07
4.713982252334837213e-05
3.382888979834672389e-06
7.648270737017520183e-06
1.470821295580292343e-07
1.058991332817810487e-05
3.309347915055657772e-07
1.007512587472500170e-05
1.470821295580292343e-07
2.941642591160584686e-07
3.456430044613687006e-06
1.154594717030529405e-05
7.795352866575549418e-06
1.250198101243248492e-06
5.662661987984125520e-06
1.617903425138321577e-06
8.861698305871260943e-06
1.272260420676952792e-05
1.264906314199051415e-05
7.354106477901461715e-08
1.985608749033394494e-05
3.441721831657883744e-05
4.412463886740877029e-06
3.750594303729745644e-05
1.691444489917336194e-06
7.354106477901461715e-07
7.354106477901461715e-08
3.456430044613687006e-06
1.029574906906204640e-06
5.147874534531023200e-07
4.412463886740877029e-07
5.883285182321169372e-06
9.486797356492884765e-06
6.103908376658213223e-06
1.103115971685219257e-06
7.354106477901461715e-08
5.147874534531023200e-07
1.470821295580292343e-07
3.824135368508760092e-06
7.354106477901461715e-08
1.470821295580292343e-07
5.147874534531023200e-07
3.677053238950730857e-07
7.354106477901461715e-08
7.354106477901461715e-08
2.941642591160584686e-07
3.529971109392701623e-06
8.824927773481754058e-06
5.625891455594617788e-06
8.163058190470621656e-06
2.842362153708914910e-05
7.685041269407027068e-06
3.309347915055657772e-07
8.089517125691607886e-06
3.162265785497628537e-06
5.883285182321169372e-07
7.354106477901461715e-08
4.412463886740877029e-07
9.560338421271900229e-07
4.412463886740877029e-07
1.066345439295711949e-06
7.354106477901461715e-08
1.838526619475365429e-06
1.419342550234982026e-05
7.354106477901461715e-08
4.780169210635950115e-07
6.618695830111315543e-07
5.956826247100183989e-06
1.448758976146587873e-05
9.045550967818797062e-06
8.824927773481754058e-07
2.125336772113522351e-05
5.368497728868067052e-06
8.089517125691607886e-07
1.867943045386971106e-05
1.470821295580292343e-06
1.691444489917336194e-06
1.838526619475365429e-06
1.176657036464233874e-06
1.537008253881405414e-05
7.354106477901461715e-08
3.088724720718613920e-06
2.765144035690949605e-05
2.522458521920201453e-05
2.206231943370438514e-07
1.470821295580292343e-07
2.941642591160584686e-06
1.051637226339908941e-05
2.868101526381570069e-06
3.993279817500493457e-05
3.971217498066789326e-06
4.449234419130383914e-06
1.235489888287445568e-05
5.147874534531023200e-07
7.354106477901461715e-08
3.677053238950730857e-07
7.354106477901461715e-08
5.736203052763140137e-06
1.128855344357874416e-05
1.470821295580292343e-06
8.824927773481754058e-07
1.610549318660420200e-05
8.089517125691607886e-07
4.412463886740877029e-07
7.354106477901461715e-08
1.912067684254380046e-06
1.735569128784744965e-05
7.905664463744071767e-06
1.470821295580292343e-07
2.206231943370438514e-07
8.089517125691607886e-07
9.560338421271900229e-07
7.354106477901461715e-08
7.354106477901461715e-08
1.617903425138321577e-06
1.742923235262646342e-05
9.633879486050913999e-06
8.457222449586680125e-06
7.354106477901461715e-08
7.354106477901461715e-08
1.470821295580292343e-07
2.573937267265511600e-07
2.941642591160584686e-07
2.206231943370438514e-07
7.354106477901461715e-08
5.589120923205110903e-06
1.470821295580292343e-07
7.354106477901461715e-08
3.677053238950730857e-07
1.470821295580292343e-07
5.221415599310037817e-06
2.573937267265511600e-07
2.941642591160584686e-07
7.354106477901461715e-08
5.883285182321169372e-07
2.220940156326241268e-05
3.677053238950730857e-07
1.838526619475365429e-06
7.354106477901461715e-08
1.353155591933868956e-05
5.372174782107017401e-05
4.853710275414964732e-06
3.897676433287774539e-05
1.117824184641022181e-05
8.530763514365695589e-06
1.029574906906204640e-06
1.470821295580292343e-07
2.206231943370438514e-07
7.354106477901461715e-08
1.103115971685219257e-07
2.206231943370438514e-07
1.728215022306843503e-06
1.764985554696350812e-06
3.235806850276643154e-06
2.206231943370438514e-07
2.941642591160584686e-06
5.074333469752008414e-05
4.412463886740877029e-07
3.515262896436898869e-05
8.089517125691607886e-07
9.707420550829929463e-06
7.611500204628012451e-06
2.500396202486496983e-05
1.176657036464233874e-06
7.354106477901461715e-08
1.029574906906204640e-06
1.470821295580292343e-07
1.691444489917336194e-06
2.941642591160584686e-06
2.721019396823540834e-06
1.470821295580292343e-07
1.103115971685219257e-06
2.941642591160584686e-07
7.354106477901461715e-08
2.132690878591423897e-06
1.926775897210182800e-05
9.266174162155841761e-06
1.617903425138321577e-06
1.228135781809544022e-05
2.941642591160584686e-07
2.941642591160584686e-07
3.235806850276643154e-06
7.942434996133578652e-06
9.560338421271900229e-06
4.412463886740877029e-07
2.206231943370438514e-07
1.470821295580292343e-07
5.589120923205110903e-06
1.551716466837208507e-05
1.764985554696350812e-06
7.354106477901461715e-08
1.470821295580292343e-07
5.147874534531023200e-07
7.354106477901461715e-07
1.250198101243248492e-05
1.470821295580292343e-07
2.316543540538960440e-06
7.354106477901461715e-08
1.948838216643887354e-06
5.515579858426096286e-07
1.117824184641022181e-05
1.022220800428303094e-05
9.339715226934855531e-06
7.354106477901461715e-07
4.155070160014325445e-06
2.279773008149453132e-06
3.677053238950730857e-07
1.029574906906204640e-06
2.132690878591423897e-06
6.618695830111315543e-07
2.349637019689516891e-05
1.801756087085858120e-06
2.206231943370438514e-07
7.354106477901461715e-08
1.261229260960100726e-05
1.654673957527828886e-06
4.081529095235310828e-06
6.618695830111315543e-07
3.713823771340238166e-06
5.147874534531023200e-07
2.573937267265511600e-06
9.854502680387958698e-06
8.898468838260767828e-06
1.224458728570593333e-05
1.029574906906204640e-05
7.685041269407027068e-06
4.640441187555822088e-05
2.573937267265511600e-06
3.603512174171716240e-06
1.176657036464233874e-06
5.883285182321169372e-06
1.121501237879972869e-05
1.382572017845474802e-05
1.445081922907637185e-05
1.713506809351040495e-05
2.037087494378704810e-05
4.302152289572354680e-06
6.949630621616880897e-06
6.420134955207976331e-05
1.103115971685219257e-06
9.192633097376826296e-06
2.125336772113522351e-05
1.250198101243248492e-06
7.464418075069983217e-06
1.434050763190785034e-06
1.470821295580292343e-07
1.617903425138321577e-06
4.559546016298906263e-06
2.206231943370438514e-07
4.780169210635950115e-07
1.092084811968367022e-05
1.507591827969799652e-06
2.941642591160584686e-07
3.971217498066789326e-06
1.103115971685219257e-06
3.860905900898267316e-05
1.456113082624489420e-05
5.261863184938495730e-05
4.070497935518459101e-05
4.265381757182847456e-05
4.191840692403833177e-06
6.250990506216242458e-06
1.029574906906204640e-06
1.544362360359306960e-06
6.618695830111315543e-07
7.354106477901461715e-08
3.677053238950730857e-07
7.354106477901461715e-08
4.044758562845803943e-07
3.309347915055657772e-07
4.780169210635950115e-06
2.647478332044526217e-06
2.941642591160584686e-07
1.691444489917336194e-06
9.854502680387958698e-06
1.838526619475365429e-07
2.316543540538960440e-06
5.515579858426096286e-07
4.412463886740877029e-06
7.354106477901461715e-08
7.354106477901461715e-08
1.470821295580292343e-07
2.206231943370438514e-07
3.677053238950730857e-07
7.354106477901461715e-08
1.323739166022263109e-06
6.618695830111315543e-07
5.883285182321169372e-07
3.677053238950730857e-07
3.566741641782208932e-06
7.354106477901461715e-08
1.470821295580292343e-06
1.176657036464233874e-06
1.654673957527828886e-06
5.147874534531023200e-07
1.419342550234982026e-05
4.522775483909398531e-06
1.470821295580292343e-07
1.176657036464233874e-06
1.470821295580292343e-07
9.560338421271900229e-07
1.654673957527828886e-06
1.239166941526396257e-05
1.378894964606524114e-05
7.354106477901461715e-08
3.677053238950730857e-07
7.354106477901461715e-08
2.206231943370438514e-07
5.147874534531023200e-07
1.470821295580292343e-07
2.831330993992062760e-06
3.677053238950730857e-07
3.677053238950730857e-07
7.354106477901461715e-08
7.354106477901461715e-08
2.206231943370438514e-07
5.515579858426096286e-07
1.250198101243248492e-06
2.941642591160584686e-07
1.434050763190785034e-06
1.470821295580292343e-06
5.883285182321169372e-07
9.560338421271900229e-07
5.883285182321169372e-07
7.354106477901461715e-08
1.250198101243248492e-06
2.573937267265511600e-06
7.354106477901461715e-08
4.743398678246442382e-06
1.838526619475365429e-07
2.022379281422901972e-06
1.154594717030529405e-05
1.838526619475365429e-07
7.133483283564417863e-06
4.412463886740877029e-07
2.941642591160584686e-07
7.354106477901461715e-08
7.354106477901461715e-06
7.354106477901461715e-08
8.089517125691607886e-07
3.176973998453431461e-05
2.206231943370438514e-07
2.794560461602555452e-06
4.412463886740877029e-07
2.206231943370438514e-07
9.854502680387958698e-06
8.824927773481754058e-07
2.941642591160584686e-07
1.029574906906204640e-06
4.412463886740877029e-07
7.354106477901461715e-08
2.500396202486496983e-06
1.250198101243248492e-06
2.132690878591423897e-06
1.176657036464233874e-06
6.618695830111315543e-07
2.426855137707482366e-06
2.897517952293175746e-05
8.824927773481754058e-07
6.916537142466324870e-05
7.354106477901461715e-08
1.051637226339908941e-05
7.354106477901461715e-08
1.470821295580292343e-07
9.560338421271900229e-07
7.354106477901461715e-08
1.029574906906204640e-06
1.286968633632755800e-06
2.573937267265511600e-07
2.353314072928467749e-06
1.470821295580292343e-06
8.199828722860130235e-06
2.941642591160584686e-07
2.941642591160584686e-07
1.213427568853741183e-06
6.618695830111315543e-07
2.643801278805575359e-05
1.838526619475365429e-07
1.514945934447701113e-05
5.883285182321169372e-07
4.780169210635950115e-06
3.677053238950730857e-07
5.772973585152647023e-06
1.268583367438002103e-05
1.323739166022263109e-06
5.147874534531023200e-07
2.206231943370438514e-07
1.912067684254380046e-06
7.354106477901461715e-08
1.345801485455967409e-05
6.250990506216242458e-06
1.470821295580292343e-07
4.412463886740877029e-07
1.470821295580292343e-07
2.610707799655018993e-05
2.353314072928467749e-06
5.147874534531023200e-07
1.073699545773613410e-05
8.824927773481754058e-07
2.206231943370438514e-07
2.831330993992062760e-06
3.309347915055657772e-06
1.029574906906204640e-06
9.560338421271900229e-07
7.354106477901461715e-07
8.015976060912592422e-06
1.838526619475365429e-06
2.088566239724015127e-05
3.971217498066789326e-06
8.824927773481754058e-07
9.560338421271900229e-07
5.147874534531023200e-07
2.584968426982363666e-05
1.709829756112089976e-05
3.162265785497628537e-06
5.883285182321169372e-07
9.119092032597812526e-06
3.677053238950730857e-07
7.354106477901461715e-08
2.206231943370438514e-07
3.529971109392701623e-06
5.147874534531023200e-07
7.354106477901461715e-08
3.677053238950730857e-07
2.426855137707482366e-06
1.294322740110657262e-05
8.824927773481754058e-07
1.470821295580292343e-07
2.206231943370438514e-07
5.147874534531023200e-07
9.376485759324364110e-06
1.029574906906204640e-06
2.941642591160584686e-07
5.147874534531023200e-07
1.470821295580292343e-07
2.941642591160584686e-07
2.206231943370438514e-07
7.354106477901461715e-08
8.089517125691607886e-07
7.354106477901461715e-08
5.147874534531023200e-07
2.941642591160584686e-07
2.206231943370438514e-07
3.382888979834672389e-06
1.176657036464233874e-06
1.470821295580292343e-07
3.677053238950730857e-07
3.529971109392701623e-06
1.470821295580292343e-07
2.941642591160584686e-07
1.176657036464233874e-06
2.206231943370438514e-07
1.470821295580292343e-06
3.235806850276643154e-06
7.354106477901461715e-08
8.824927773481754058e-07
2.206231943370438514e-07
5.442038793647081669e-06
1.470821295580292343e-07
7.354106477901461715e-08
5.883285182321169372e-07
2.941642591160584686e-07
9.560338421271900229e-07
7.354106477901461715e-08
9.560338421271900229e-07
7.354106477901461715e-08
1.470821295580292343e-07
9.560338421271900229e-07
6.618695830111315543e-07
2.206231943370438514e-07
7.354106477901461715e-08
7.354106477901461715e-08
4.559546016298906263e-06
1.801756087085858120e-06
1.397280230801277726e-06
7.354106477901461715e-07
5.147874534531023200e-07
1.103115971685219257e-06
7.354106477901461715e-08
7.868893931354563188e-06
7.354106477901461715e-08
1.470821295580292343e-07
8.898468838260767828e-06
2.463625670096989674e-06
4.412463886740877029e-07
4.412463886740877029e-07
2.573937267265511600e-06
2.206231943370438514e-06
5.221415599310037817e-06
2.206231943370438514e-07
2.206231943370438514e-07
6.986401154006388629e-07
8.824927773481754058e-07
7.354106477901461715e-08
6.618695830111315543e-07
1.470821295580292343e-07
7.354106477901461715e-07
1.470821295580292343e-07
2.206231943370438514e-07
2.941642591160584686e-07
2.941642591160584686e-07
5.147874534531023200e-07
7.354106477901461715e-08
7.354106477901461715e-08
1.912067684254380046e-06
1.757631448218449435e-05
2.978413123550091994e-06
2.206231943370438514e-07
2.941642591160584686e-07
7.354106477901461715e-07
7.354106477901461715e-08
9.450026824103377880e-06
7.354106477901461715e-07
1.470821295580292343e-07
1.106793024924169946e-05
1.470821295580292343e-07
7.354106477901461715e-08
5.000792404972993966e-06
1.250198101243248492e-06
1.581132892748814269e-06
1.470821295580292343e-07
7.354106477901461715e-08
2.206231943370438514e-07
3.309347915055657772e-07
7.354106477901461715e-08
7.354106477901461715e-08
4.412463886740877029e-07
2.941642591160584686e-07
1.470821295580292343e-07
1.103115971685219257e-06
7.354106477901461715e-08
3.824135368508760092e-06
1.470821295580292343e-07
1.103115971685219257e-06
1.945161163404936751e-05
2.941642591160584686e-07
1.470821295580292343e-07
7.354106477901461715e-08
1.103115971685219257e-07
3.309347915055657772e-07
4.412463886740877029e-07
8.457222449586680972e-07
4.412463886740877029e-07
1.161948823508430951e-05
5.699432520373632405e-06
4.081529095235310828e-06
8.236599255249637121e-06
2.489365042769644748e-05
6.250990506216242458e-07
3.677053238950730857e-07
1.470821295580292343e-07
4.927251340193979349e-06
6.545154765332300926e-06
2.941642591160584686e-07
5.294956664089052435e-06
3.677053238950730857e-07
1.544362360359306791e-05
1.250198101243248492e-06
3.750594303729745475e-06
2.206231943370438514e-07
2.309189434061058809e-05
2.198877836892537137e-05
8.163058190470621656e-06
7.354106477901461715e-08
6.692236894890330160e-06
7.354106477901461715e-08
3.677053238950730857e-07
3.382888979834672389e-06
8.824927773481754058e-07
8.089517125691607886e-07
7.354106477901461715e-07
2.426855137707482366e-06
7.427647542680476332e-06
1.323739166022263109e-06
3.382888979834672389e-06
1.470821295580292343e-06
1.764985554696350812e-06
2.941642591160584686e-07
2.206231943370438514e-07
2.206231943370438514e-07
6.839319024448359395e-06
2.721019396823540834e-06
8.089517125691607886e-07
3.015183655939599303e-06
2.206231943370438514e-06
2.868101526381570069e-06
3.529971109392701623e-06
7.354106477901461715e-07
2.132690878591423897e-06
7.354106477901461715e-08
2.206231943370438514e-07
7.354106477901461715e-08
8.089517125691607886e-07
2.206231943370438514e-07
1.728215022306843503e-06
5.221415599310037817e-06
1.103115971685219257e-06
2.941642591160584686e-07
2.206231943370438514e-07
1.176657036464233874e-06
2.353314072928467749e-06
4.412463886740877029e-07
2.206231943370438514e-07
1.323739166022263109e-06
7.354106477901461715e-08
9.560338421271900229e-07
2.426855137707482366e-06
1.853234832431168352e-05
3.750594303729745475e-06
7.464418075069983217e-06
6.250990506216242458e-07
2.537166734876004292e-06
6.361302103384763960e-06
5.147874534531023200e-07
1.360509698411770417e-06
1.213427568853741183e-06
5.111104002141515468e-06
7.354106477901461715e-07
3.677053238950730857e-06
9.560338421271900229e-07
2.353314072928467749e-06
2.206231943370438514e-07
3.382888979834672389e-06
4.412463886740877029e-07
3.750594303729745475e-06
7.354106477901461715e-08
4.044758562845803943e-06
2.206231943370438514e-07
2.022379281422901972e-06
7.354106477901461715e-08
1.470821295580292343e-07
7.354106477901461715e-08
1.838526619475365429e-07
2.941642591160584686e-07
2.206231943370438514e-07
5.515579858426096286e-07
1.176657036464233874e-06
1.434050763190785034e-06
8.457222449586680972e-07
5.883285182321169372e-07
3.309347915055657772e-07
1.434050763190785034e-06
1.066345439295711949e-06
1.103115971685219257e-07
1.066345439295711949e-06
1.544362360359306960e-06
7.464418075069983217e-06
1.801756087085858120e-06
5.331727196478559320e-06
1.470821295580292343e-07
3.364503713639918777e-05
4.964021872583486234e-06
1.209750515614790410e-05
3.493200577003194315e-06
1.264906314199051415e-05
8.972009903039783292e-06
7.354106477901461715e-08
7.795352866575549418e-06
1.103115971685219257e-07
2.022379281422902056e-05
1.728215022306843503e-06
7.354106477901461715e-08
7.354106477901461715e-08
1.522300040925602490e-05
6.103908376658213223e-06
4.412463886740877029e-07
7.758582334186042533e-06
8.089517125691607886e-07
8.861698305871260604e-05
3.015183655939599303e-06
5.147874534531023200e-06
3.603512174171716240e-06
1.441404869668686496e-05
1.470821295580292343e-07
1.713506809351040495e-05
3.677053238950730857e-07
9.928043745166973315e-07
2.941642591160584686e-07
2.647478332044526217e-06
1.963546429599690363e-05
5.147874534531023200e-07
3.015183655939599303e-06
4.596316548688413148e-06
4.927251340193979349e-06
1.176657036464233874e-06
5.883285182321169372e-07
1.691444489917336194e-06
1.055314279578859798e-05
1.360509698411770417e-06
8.824927773481754058e-07
6.986401154006388629e-07
1.147240610552628027e-05
2.592322533460265043e-05
5.883285182321169372e-07
1.397280230801277726e-06
2.978413123550091910e-05
1.103115971685219257e-07
1.764985554696350812e-06
2.721019396823540834e-06
5.147874534531023200e-07
5.147874534531023200e-07
3.824135368508760092e-06
7.942434996133578652e-06
3.625574493605420541e-05
1.772339661174252189e-05
3.603512174171716240e-06
2.338605859972664656e-05
6.618695830111315543e-07
7.354106477901461715e-08
7.354106477901461715e-08
1.286968633632755800e-06
1.242843994765346945e-05
7.721811801796534800e-07
7.354106477901461715e-08
1.838526619475365429e-07
8.089517125691607886e-07
1.621580478377272435e-05
4.780169210635950115e-07
1.537008253881405414e-05
1.838526619475365429e-07
2.463625670096989674e-06
9.192633097376827143e-07
1.581132892748814269e-06
3.419659512224179697e-06
2.941642591160584686e-07
3.456430044613687006e-06
1.816464300041661128e-05
2.206231943370438514e-07
4.901511967521323852e-05
1.088407758729416334e-05
5.883285182321169372e-07
6.618695830111315543e-07
7.354106477901461715e-08
3.015183655939599303e-06
2.206231943370438514e-07
6.839319024448359395e-06
1.470821295580292343e-07
1.912067684254380046e-06
1.478175402058193720e-05
3.309347915055657772e-06
1.764985554696350812e-06
5.294956664089052435e-06
1.058991332817810487e-05
2.868101526381570069e-06
7.354106477901461715e-08
7.354106477901461715e-08
3.088724720718613920e-06
5.883285182321169372e-07
2.206231943370438514e-07
7.354106477901461715e-08
1.470821295580292343e-07
3.677053238950730857e-07
2.941642591160584686e-07
4.927251340193979349e-06
1.470821295580292343e-06
5.147874534531023200e-07
1.470821295580292343e-07
3.677053238950730857e-07
7.354106477901461715e-08
5.368497728868067052e-06
1.985608749033394663e-06
9.560338421271900229e-07
2.941642591160584686e-07
2.206231943370438514e-07
1.912067684254380046e-06
1.470821295580292343e-07
1.838526619475365429e-06
1.801756087085858035e-05
2.132690878591423897e-06
2.323897647016861902e-05
7.354106477901461715e-08
1.360509698411770417e-06
1.838526619475365429e-06
6.618695830111315543e-07
1.470821295580292343e-07
2.573937267265511600e-06
2.206231943370438514e-07
6.250990506216242458e-06
1.213427568853741098e-05
7.096712751174910131e-06
1.143563557313677339e-05
5.883285182321169372e-06
1.470821295580292343e-07
1.470821295580292343e-07
2.581291373743413147e-05
2.941642591160584686e-06
6.618695830111315543e-07
2.941642591160584686e-07
1.735569128784744965e-05
7.354106477901461715e-08
7.354106477901461715e-07
1.691444489917336194e-06
8.824927773481754058e-07
7.354106477901461715e-08
2.206231943370438514e-07
2.243002475759945823e-06
1.161948823508430951e-05
4.780169210635950115e-07
3.088724720718613920e-06
1.985608749033394663e-06
1.470821295580292343e-07
2.941642591160584686e-07
4.044758562845803943e-07
1.617903425138321577e-06
1.783370820891104423e-05
7.354106477901461715e-08
2.941642591160584686e-07
1.728215022306843503e-06
6.250990506216242458e-07
3.346118447445165080e-06
9.192633097376827143e-07
4.780169210635950115e-07
2.941642591160584686e-07
1.540685307120356272e-05
1.985608749033394494e-05
4.007988030456296211e-06
3.529971109392701623e-06
3.272577382666150463e-06
2.059149813812409280e-06
5.515579858426096286e-07
2.573937267265511600e-07
9.192633097376827143e-07
7.354106477901461715e-08
1.507591827969799652e-06
1.562747626554060741e-05
1.434050763190784950e-05
1.250198101243248492e-06
4.743398678246442382e-06
1.434050763190785034e-06
1.470821295580292343e-06
3.309347915055657772e-06
7.354106477901461715e-08
9.486797356492884765e-06
1.838526619475365429e-06
8.824927773481754058e-07
5.883285182321169372e-07
1.470821295580292343e-07
4.412463886740877029e-07
1.470821295580292343e-07
1.055314279578859798e-05
9.670650018440422578e-06
1.901036524537527811e-05
4.412463886740877029e-07
1.356832645172819644e-05
2.022379281422901972e-06
1.176657036464233874e-06
2.106951505918768739e-05
3.603512174171716240e-06
2.721019396823540834e-06
1.430373709951834261e-05
6.324531570995257075e-06
3.493200577003194315e-06
2.540843788114955065e-05
1.029574906906204640e-06
2.426855137707482366e-06
2.206231943370438514e-07
2.353314072928467749e-06
6.177449441437227840e-06
1.838526619475365429e-06
7.354106477901461715e-08
6.545154765332300926e-06
6.618695830111315543e-07
7.354106477901461715e-08
7.354106477901461715e-08
9.707420550829929463e-06
1.470821295580292343e-06
7.354106477901461715e-08
2.941642591160584686e-07
4.044758562845803943e-07
3.677053238950730857e-07
1.470821295580292343e-07
2.206231943370438514e-07
8.898468838260767828e-06
1.985608749033394663e-06
1.470821295580292343e-07
2.206231943370438514e-07
8.089517125691607886e-07
8.824927773481754058e-07
5.809744117542154755e-06
1.250198101243248492e-06
3.677053238950730857e-07
7.354106477901461715e-08
1.470821295580292343e-07
1.470821295580292343e-07
7.354106477901461715e-08
1.029574906906204640e-06
6.471613700553286309e-06
7.354106477901461715e-08
1.360509698411770417e-06
1.397280230801277726e-06
8.824927773481754058e-07
1.470821295580292343e-07
9.560338421271900229e-07
7.354106477901461715e-08
4.780169210635950115e-07
2.390084605317975057e-06
2.941642591160584686e-07
7.354106477901461715e-08
2.206231943370438514e-07
1.470821295580292343e-07
1.470821295580292343e-07
5.147874534531023200e-07
1.544362360359306960e-06
1.470821295580292343e-07
3.677053238950730857e-07
1.764985554696350812e-06
1.470821295580292343e-07
1.838526619475365429e-06
7.354106477901461715e-08
5.147874534531023200e-07
2.941642591160584686e-07
9.560338421271900229e-07
2.206231943370438514e-07
8.089517125691607886e-07
4.044758562845803943e-06
7.354106477901461715e-08
7.354106477901461715e-08
7.354106477901461715e-08
3.309347915055657772e-07
2.206231943370438514e-07
7.354106477901461715e-08
2.059149813812409280e-06
1.103115971685219257e-06
7.354106477901461715e-08
7.354106477901461715e-08
7.354106477901461715e-08
2.941642591160584686e-07
1.323739166022263109e-05
1.103115971685219257e-06
7.354106477901461715e-08
2.941642591160584686e-07
2.721019396823540834e-06
7.354106477901461715e-08
7.354106477901461715e-08
5.147874534531023200e-07
6.618695830111315543e-07
3.456430044613687006e-06
2.353314072928467749e-06
2.206231943370438514e-07
2.941642591160584686e-07
2.206231943370438514e-07
8.089517125691607886e-07
2.500396202486496983e-06
2.941642591160584686e-07
6.912860089227374012e-06
2.941642591160584686e-07
3.677053238950730857e-07
3.677053238950730857e-07
7.354106477901461715e-08
7.354106477901461715e-08
4.412463886740877029e-07
4.412463886740877029e-07
7.354106477901461715e-08
7.354106477901461715e-08
7.354106477901461715e-08
2.573937267265511600e-07
1.250198101243248492e-06
7.354106477901461715e-08
2.941642591160584686e-07
1.470821295580292343e-07
1.470821295580292343e-07
1.470821295580292343e-07
7.354106477901461715e-08
4.412463886740877029e-07
1.268583367438002103e-05
7.354106477901461715e-08
1.764985554696350812e-06
3.162265785497628537e-06
7.354106477901461715e-08
7.354106477901461715e-08
1.250198101243248492e-06
1.470821295580292343e-07
1.397280230801277726e-06
2.206231943370438514e-07
2.206231943370438514e-07
7.354106477901461715e-08
9.707420550829929463e-06
2.353314072928467749e-06
9.854502680387958698e-06
3.529971109392701623e-06
7.721811801796533953e-06
1.691444489917336025e-05
1.764985554696350812e-06
7.354106477901461715e-08
1.746600288501597200e-05
4.044758562845803943e-06
6.618695830111315543e-07
1.470821295580292343e-07
2.206231943370438514e-07
6.250990506216242458e-06
1.834849566236414740e-05
1.139886504074726481e-05
1.617903425138321577e-06
8.714616176313231708e-06
2.243002475759945823e-06
1.617903425138321577e-06
1.103115971685219257e-07
1.809110193563759412e-05
8.089517125691607886e-07
7.354106477901461715e-08
2.279773008149453132e-06
1.912067684254380046e-06
4.191840692403833177e-06
7.354106477901461715e-08
4.265381757182847795e-06
3.677053238950730857e-07
1.470821295580292343e-06
1.764985554696350812e-06
1.470821295580292343e-07
4.412463886740877029e-07
1.103115971685219257e-06
5.809744117542154755e-06
7.354106477901461715e-08
2.220940156326241268e-05
7.354106477901461715e-07
1.470821295580292343e-07
6.250990506216242458e-07
1.323739166022263109e-06
7.354106477901461715e-08
3.566741641782208932e-06
2.537166734876004292e-06
5.184645066920530085e-06
1.066345439295711949e-06
1.463467189102390797e-05
9.450026824103377880e-06
2.794560461602555452e-06
5.074333469752008583e-06
1.470821295580292343e-07
2.493042096008595606e-05
7.354106477901461715e-08
1.470821295580292343e-07
4.412463886740877029e-06
7.354106477901461715e-08
8.824927773481754058e-07
2.206231943370438514e-07
1.838526619475365429e-06
9.302944694545348646e-06
5.147874534531023200e-07
1.250198101243248492e-06
7.354106477901461715e-08
3.283608542383002613e-05
2.243002475759945823e-06
8.015976060912592422e-06
5.883285182321169372e-07
7.354106477901461715e-08
1.985608749033394663e-06
4.890480807804472294e-05
1.066345439295711864e-05
5.956826247100183989e-06
5.883285182321169372e-07
1.301676846588558639e-05
3.897676433287774709e-06
3.971217498066789326e-06
3.074016507762810827e-05
1.764985554696350812e-06
7.795352866575549418e-06
1.081053652251514787e-05
1.845880725953266975e-05
2.573937267265511600e-07
8.972009903039783292e-06
1.103115971685219257e-06
2.573937267265511600e-06
1.956192323121788647e-05
5.809744117542154755e-06
1.728215022306843588e-05
1.470821295580292343e-07
8.383681384807666355e-06
5.000792404972993966e-06
2.191523730414635422e-05
1.706152702873139118e-05
1.470821295580292343e-07
1.103115971685219257e-06
2.783529301885703217e-05
1.430373709951834261e-05
7.354106477901461715e-08
1.323739166022263109e-06
1.470821295580292343e-07
1.345801485455967409e-05
2.684248864434033526e-06
1.430373709951834261e-05
5.147874534531023200e-07
3.860905900898266977e-06
1.415665496996031338e-05
1.691444489917336194e-06
4.412463886740877029e-07
2.206231943370438514e-07
7.354106477901461715e-08
5.515579858426096286e-07
1.728215022306843503e-06
3.051954188329106612e-06
4.118299627624818560e-06
1.801756087085858120e-06
2.948996697638486063e-05
7.354106477901461715e-08
7.354106477901461715e-08
1.838526619475365429e-06
1.029574906906204640e-06
3.529971109392701623e-06
1.176657036464233874e-06
3.677053238950730857e-07
7.354106477901461715e-08
1.470821295580292343e-07
8.501347088454089403e-05
9.560338421271900229e-07
2.868101526381570069e-06
1.691444489917336194e-06
8.089517125691607886e-07
7.354106477901461715e-08
7.354106477901461715e-08
7.354106477901461715e-08
2.941642591160584686e-07
1.103115971685219257e-06
4.964021872583486234e-06
1.470821295580292343e-07
1.000158480994598793e-05
1.014866693950401717e-05
5.147874534531023200e-07
1.470821295580292343e-07
5.883285182321169372e-07
3.897676433287774709e-06
3.647636813039125011e-05
1.397280230801277726e-06
3.677053238950730857e-07
3.677053238950730857e-07
1.470821295580292343e-07
1.470821295580292343e-07
3.015183655939599303e-06
6.618695830111315543e-07
1.470821295580292343e-07
2.868101526381570069e-06
7.354106477901461715e-08
2.941642591160584686e-07
7.354106477901461715e-08
1.470821295580292343e-07
2.206231943370438514e-07
1.470821295580292343e-07
2.941642591160584686e-07
1.470821295580292343e-07
7.354106477901461715e-08
1.470821295580292343e-07
1.301676846588558639e-05
1.022220800428303094e-05
2.206231943370438514e-07
5.368497728868067052e-06
2.059149813812409280e-06
7.354106477901461715e-08
7.354106477901461715e-08
7.354106477901461715e-07
7.354106477901461715e-08
3.750594303729745475e-06
8.089517125691607886e-07
2.941642591160584686e-06
1.470821295580292343e-07
7.354106477901461715e-08
7.354106477901461715e-08
2.206231943370438514e-07
1.470821295580292343e-07
1.787047874130055281e-05
1.912067684254380046e-06
1.386249071084425491e-05
2.353314072928467749e-06
4.412463886740877029e-07
6.250990506216242458e-07
7.280565413122447098e-06
6.618695830111315543e-07
4.412463886740877029e-07
4.265381757182847795e-06
2.206231943370438514e-06
1.603195212182518484e-05
3.677053238950730857e-07
2.912226165248978839e-05
1.029574906906204640e-06
4.890480807804471617e-06
3.677053238950730857e-07
5.883285182321169372e-07
3.897676433287774709e-06
8.824927773481754058e-07
3.677053238950730857e-07
4.140361947058523030e-05
1.470821295580292343e-07
3.677053238950730857e-07
3.162265785497628537e-06
2.206231943370438514e-07
3.677053238950730857e-07
2.206231943370438514e-07
5.147874534531023200e-07
2.206231943370438514e-06
1.470821295580292343e-07
7.354106477901461715e-08
7.354106477901461715e-08
7.354106477901461715e-08
1.470821295580292343e-07
4.412463886740877029e-07
1.470821295580292343e-07
7.354106477901461715e-08
2.941642591160584686e-07
1.073699545773613410e-05
8.015976060912592422e-06
9.560338421271900229e-06
3.860905900898266977e-06
1.470821295580292343e-07
1.948838216643887354e-06
7.354106477901461715e-08
2.206231943370438514e-07
6.537800658854399719e-05
4.633087081077920880e-06
7.354106477901461715e-08
7.354106477901461715e-08
1.397280230801277726e-06
1.345801485455967409e-05
3.309347915055657772e-07
8.824927773481754058e-07
2.206231943370438514e-07
9.560338421271900229e-06
7.574729672238505566e-06
1.470821295580292343e-06
2.206231943370438514e-07
8.089517125691607886e-07
5.442038793647081669e-06
2.757789929213048143e-06
2.941642591160584686e-07
1.761308501457399954e-05
7.354106477901461715e-08
4.412463886740877029e-07
4.412463886740877029e-07
4.338922821961862412e-06
1.912067684254380046e-06
7.354106477901461715e-08
2.941642591160584686e-07
3.677053238950730857e-07
7.354106477901461715e-08
1.470821295580292343e-07
3.677053238950730857e-07
1.103115971685219257e-06
1.286968633632755715e-05
2.206231943370438514e-07
4.780169210635950115e-07
7.354106477901461715e-08
2.206231943370438514e-07
7.354106477901461715e-08
2.206231943370438514e-07
7.354106477901461715e-08
1.103115971685219257e-07
7.354106477901461715e-08
1.040606066623056875e-05
1.397280230801277726e-06
9.560338421271900229e-07
7.354106477901461715e-08
2.721019396823540834e-06
4.522775483909398531e-06
7.354106477901461715e-08
2.206231943370438514e-07
7.354106477901461715e-07
5.993596779489690874e-06
5.883285182321169372e-06
2.941642591160584686e-07
7.354106477901461715e-07
4.044758562845803943e-07
6.765777959669344778e-06
1.470821295580292343e-07
7.354106477901461715e-08
7.354106477901461715e-08
7.354106477901461715e-08
2.941642591160584686e-07
1.617903425138321577e-06
1.838526619475365429e-07
1.838526619475365429e-06
4.044758562845803943e-06
1.470821295580292343e-07
7.354106477901461715e-07
7.354106477901461715e-08
1.250198101243248492e-06
6.250990506216242458e-07
6.250990506216242458e-07
6.250990506216242458e-07
5.147874534531023200e-07
1.470821295580292343e-07
4.044758562845803943e-07
1.323739166022263109e-06
1.103115971685219257e-06
1.103115971685219257e-07
8.089517125691607886e-07
2.941642591160584686e-07
9.928043745166973315e-07
1.470821295580292343e-07
1.176657036464233874e-06
2.426855137707482366e-06
2.500396202486496983e-06
2.250356582237847115e-05
3.235806850276643154e-06
2.941642591160584686e-07
1.470821295580292343e-06
2.353314072928467749e-06
3.985925711022592419e-05
1.507591827969799652e-06
2.794560461602555452e-06
1.617903425138321577e-06
1.301676846588558639e-05
2.941642591160584686e-07
2.941642591160584686e-07
7.133483283564417863e-06
7.207024348343432480e-06
1.912067684254380046e-06
1.470821295580292343e-06
2.941642591160584686e-07
8.089517125691607886e-07
3.235806850276643154e-06
1.838526619475365429e-06
1.470821295580292343e-07
8.383681384807666355e-06
7.354106477901461715e-08
1.470821295580292343e-07
3.824135368508760092e-06
1.647319851049927424e-05
9.339715226934855531e-06
2.941642591160584686e-07
1.912067684254380046e-06
1.103115971685219257e-06
2.573937267265511600e-06
3.235806850276643154e-06
2.489365042769644748e-05
2.294481221105256055e-05
7.023171686395895514e-06
7.354106477901461715e-07
5.883285182321169372e-07
7.354106477901461715e-08
2.382730498840073596e-05
6.103908376658213223e-06
2.941642591160584686e-07
5.515579858426096286e-07
5.147874534531023200e-07
4.044758562845803943e-07
7.905664463744071767e-06
2.022379281422901972e-06
2.794560461602555452e-06
1.470821295580292343e-07
4.044758562845803943e-07
2.573937267265511600e-07
7.023171686395895514e-06
1.470821295580292343e-07
1.764985554696350812e-06
1.617903425138321577e-06
2.364345232645319984e-05
4.412463886740877029e-05
2.287127114627354678e-05
2.206231943370438514e-07
4.191840692403833177e-06
2.684248864434033526e-06
1.470821295580292343e-07
7.354106477901461715e-07
4.228611224793340062e-06
1.544362360359306960e-06
1.470821295580292343e-07
1.470821295580292343e-07
1.397280230801277726e-06
5.883285182321169372e-07
3.493200577003194315e-06
6.250990506216242458e-07
7.354106477901461715e-08
1.470821295580292343e-07
7.354106477901461715e-08
4.338922821961862412e-06
3.610866280649617787e-05
5.515579858426096286e-07
2.353314072928467749e-06
5.883285182321169372e-07
1.801756087085858120e-06
8.383681384807666355e-06
2.206231943370438514e-07
7.354106477901461715e-08
7.354106477901461715e-08
1.434050763190785034e-06
7.611500204628012451e-06
2.426855137707482366e-06
2.206231943370438514e-07
2.316543540538960440e-06
1.139886504074726481e-05
9.119092032597812526e-06
2.537166734876004207e-05
4.486004951519891646e-06
1.092084811968367022e-05
2.868101526381570069e-06
2.573937267265511600e-06
1.103115971685219257e-06
2.647478332044526217e-06
7.354106477901461715e-07
3.316702021533559318e-05
6.729007427279837045e-06
8.824927773481754058e-07
8.972009903039783292e-06
2.206231943370438514e-07
2.029733387900803433e-05
7.354106477901461715e-08
1.952515269882838128e-05
6.250990506216242458e-07
1.544362360359306960e-06
1.838526619475365429e-07
2.316543540538960440e-06
8.457222449586680972e-07
5.589120923205110903e-06
9.192633097376827143e-07
2.757789929213048143e-06
7.170253815953924748e-06
1.838526619475365429e-07
2.353314072928467749e-06
5.147874534531023200e-07
3.971217498066789326e-06
3.677053238950730857e-07
2.941642591160584686e-07
2.132690878591423897e-06
3.677053238950730857e-07
7.354106477901461715e-08
1.801756087085858120e-06
7.354106477901461715e-08
7.721811801796534800e-07
7.354106477901461715e-08
7.354106477901461715e-08
3.677053238950730857e-07
3.677053238950730857e-07
6.618695830111315543e-07
7.354106477901461715e-08
8.089517125691607886e-07
1.470821295580292343e-07
1.470821295580292343e-07
3.529971109392701623e-06
1.147240610552628027e-05
3.677053238950730857e-06
8.089517125691607886e-07
6.618695830111315543e-07
8.824927773481754058e-07
8.236599255249637121e-06
6.250990506216242458e-06
7.354106477901461715e-08
8.824927773481754058e-06
2.206231943370438514e-07
4.059466775801606867e-05
2.206231943370438514e-07
3.677053238950730857e-07
6.986401154006388629e-06
7.354106477901461715e-08
5.147874534531023200e-07
5.442038793647081669e-06
9.854502680387958698e-06
5.147874534531023200e-07
7.795352866575549418e-06
3.125495253108121483e-05
1.691444489917336194e-06
2.448917457141186666e-05
3.677053238950730857e-06
4.412463886740877029e-07
2.890163845815274369e-05
1.937807056927035035e-05
7.354106477901461715e-08
7.354106477901461715e-08
1.691444489917336194e-06
2.868101526381570069e-06
2.426855137707482366e-06
1.533331200642454895e-05
4.780169210635950115e-07
1.739246182023695823e-05
1.912067684254380046e-06
2.408469871512728585e-05
3.640282706561223549e-06
1.768662607935301669e-05
3.677053238950730857e-07
3.691761451906533950e-05
3.566741641782208932e-06
1.411988443757080649e-05
2.923257324965831074e-05
5.331727196478559320e-06
1.147240610552628027e-05
1.665705117244681036e-05
8.824927773481754058e-06
8.751386708702738594e-06
8.163058190470621656e-06
1.860588938909069729e-05
7.354106477901461715e-08
2.059149813812409280e-06
2.721019396823540834e-06
1.941484110165985893e-05
1.397280230801277726e-05
1.250198101243248492e-06
8.457222449586680125e-06
2.272418901671551585e-05
2.073858026768212034e-05
9.928043745166972468e-06
4.412463886740877029e-07
4.486004951519891646e-06
2.412146924751679442e-05
7.354106477901461715e-08
4.191840692403833177e-06
5.442038793647081669e-06
9.560338421271900229e-07
7.868893931354563188e-06
1.195042302658987486e-05
1.470821295580292343e-06
2.941642591160584686e-07
2.110628559157719597e-05
3.529971109392701623e-06
5.000792404972993966e-06
2.941642591160584686e-07
2.721019396823540834e-06
2.132690878591423897e-06
2.500396202486496983e-06
1.617903425138321577e-06
1.445081922907637185e-05
1.176657036464233874e-05
2.206231943370438514e-07
3.309347915055657772e-07
7.795352866575549418e-06
2.941642591160584686e-07
9.119092032597812526e-06
7.354106477901461715e-08
2.279773008149452962e-05
8.677845643923724823e-06
6.618695830111315543e-07
1.985608749033394663e-06
2.140044985069325444e-05
3.382888979834672389e-06
4.265381757182847795e-06
2.206231943370438514e-07
4.302152289572354680e-06
1.750277341740547719e-05
7.354106477901461715e-08
4.375693354351369297e-06
2.206231943370438514e-07
1.691444489917336194e-06
7.354106477901461715e-08
5.589120923205110903e-06
8.236599255249637121e-06
1.617903425138321577e-06
7.354106477901461715e-08
7.354106477901461715e-08
5.442038793647081669e-06
4.412463886740877029e-07
7.354106477901461715e-08
7.354106477901461715e-08
1.250198101243248492e-06
1.397280230801277726e-06
4.412463886740877029e-07
1.382572017845474802e-05
6.949630621616880897e-06
1.470821295580292343e-06
2.353314072928467749e-06
9.045550967818797062e-06
7.354106477901461715e-08
1.176657036464233874e-06
3.309347915055657772e-07
7.354106477901461715e-08
1.103115971685219257e-07
7.354106477901461715e-08
8.824927773481754058e-07
7.354106477901461715e-08
7.354106477901461715e-08
1.250198101243248492e-06
6.618695830111315543e-07
2.206231943370438514e-07
1.470821295580292343e-07
1.103115971685219257e-06
7.354106477901461715e-08
3.677053238950730857e-07
1.470821295580292343e-07
2.941642591160584686e-07
1.691444489917336194e-06
7.354106477901461715e-08
2.941642591160584686e-07
7.354106477901461715e-08
1.470821295580292343e-07
5.368497728868067052e-06
2.206231943370438514e-07
1.103115971685219257e-06
7.354106477901461715e-08
7.354106477901461715e-08
2.941642591160584686e-07
7.354106477901461715e-08
6.618695830111315543e-07
7.354106477901461715e-07
1.470821295580292343e-07
1.470821295580292343e-07
6.177449441437227840e-06
2.794560461602555452e-06
1.470821295580292343e-07
7.354106477901461715e-08
7.354106477901461715e-08
7.354106477901461715e-07
2.353314072928467749e-06
4.412463886740877029e-07
2.206231943370438514e-07
4.412463886740877029e-07
1.176657036464233874e-06
1.757631448218449435e-05
7.354106477901461715e-08
2.022379281422902056e-05
1.912067684254380046e-05
9.560338421271900229e-07
2.941642591160584686e-07
1.103115971685219257e-07
7.354106477901461715e-08
5.883285182321169372e-07
1.934130003688084516e-05
4.780169210635950115e-07
2.011348121706049821e-05
2.279773008149453132e-06
2.426855137707482366e-06
3.677053238950730857e-07
2.206231943370438514e-07
6.177449441437227840e-06
5.331727196478559320e-06
1.838526619475365429e-06
1.691444489917336194e-06
1.470821295580292343e-06
3.750594303729745475e-06
4.412463886740877029e-07
1.029574906906204640e-06
3.677053238950730857e-07
4.412463886740877029e-07
4.412463886740877029e-07
7.354106477901461715e-08
1.739246182023695823e-05
1.985608749033394663e-06
1.912067684254380046e-06
7.354106477901461715e-08
2.206231943370438514e-07
7.354106477901461715e-08
7.354106477901461715e-07
7.354106477901461715e-08
7.354106477901461715e-08
9.560338421271900229e-07
7.133483283564417863e-06
2.941642591160584686e-07
1.470821295580292343e-07
1.470821295580292343e-07
7.354106477901461715e-08
7.354106477901461715e-08
7.354106477901461715e-08
2.868101526381570069e-06
7.354106477901461715e-08
7.354106477901461715e-07
7.354106477901461715e-08
1.764985554696350812e-05
2.206231943370438514e-07
1.470821295580292343e-07
1.912067684254380046e-06
3.603512174171716240e-06
1.470821295580292343e-07
4.486004951519891646e-06
6.545154765332300926e-06
4.412463886740877029e-07
6.618695830111315543e-07
2.206231943370438514e-07
1.985608749033394663e-06
7.354106477901461715e-08
1.470821295580292343e-07
7.354106477901461715e-08
1.470821295580292343e-07
1.764985554696350812e-06
7.354106477901461715e-08
5.883285182321169372e-07
5.074333469752008583e-06
1.544362360359306960e-06
1.092084811968367022e-05
5.147874534531023200e-07
6.618695830111315543e-07
1.029574906906204640e-06
2.941642591160584686e-07
7.354106477901461715e-07
7.354106477901461715e-08
5.883285182321169372e-07
5.883285182321169372e-07
2.206231943370438514e-07
7.354106477901461715e-07
7.354106477901461715e-08
1.470821295580292343e-07
7.354106477901461715e-08
6.618695830111315543e-07
1.470821295580292343e-07
7.354106477901461715e-08
7.354106477901461715e-08
7.354106477901461715e-08
7.354106477901461715e-08
6.618695830111315543e-07
2.941642591160584686e-07
2.941642591160584686e-07
2.206231943370438514e-07
2.132690878591423897e-06
7.611500204628012451e-06
5.147874534531023200e-07
2.206231943370438514e-07
7.354106477901461715e-08
6.986401154006388629e-07
7.354106477901461715e-08
1.103115971685219257e-07
2.941642591160584686e-07
2.206231943370438514e-07
7.354106477901461715e-08
3.309347915055657772e-07
7.354106477901461715e-08
7.354106477901461715e-08
8.641075111534217938e-06
7.354106477901461715e-08
1.470821295580292343e-07
7.354106477901461715e-08
5.331727196478559320e-06
1.470821295580292343e-06
7.354106477901461715e-08
1.103115971685219257e-07
2.941642591160584686e-07
5.442038793647081669e-06
2.941642591160584686e-07
2.941642591160584686e-07
2.500396202486496983e-06
1.286968633632755800e-06
1.103115971685219257e-07
9.928043745166973315e-07
3.051954188329106612e-06
1.103115971685219257e-07
3.309347915055657772e-07
8.604304579144709359e-06
1.470821295580292343e-07
2.941642591160584686e-07
8.824927773481754058e-06
5.147874534531023200e-07
1.470821295580292343e-07
7.354106477901461715e-08
7.354106477901461715e-08
3.566741641782208932e-06
9.560338421271900229e-07
1.838526619475365429e-07
4.044758562845803943e-07
8.824927773481754058e-07
1.103115971685219257e-06
2.941642591160584686e-07
2.206231943370438514e-07
2.250356582237847115e-05
1.500237721491898190e-05
3.015183655939599303e-06
1.400957284040228414e-05
1.103115971685219257e-05
1.625257531616222954e-05
4.853710275414964732e-06
1.470821295580292343e-07
1.323739166022263109e-06
1.838526619475365429e-06
1.838526619475365429e-07
1.470821295580292343e-07
8.383681384807666355e-06
4.338922821961862412e-06
7.354106477901461715e-08
3.677053238950730857e-07
4.412463886740877029e-07
7.354106477901461715e-08
2.353314072928467749e-06
7.354106477901461715e-08
7.354106477901461715e-08
1.470821295580292343e-07
7.354106477901461715e-08
2.206231943370438514e-07
6.986401154006388629e-06
5.188322120159481282e-05
1.250198101243248492e-06
2.757789929213048143e-06
4.596316548688413148e-06
5.147874534531023200e-07
2.816622781036259921e-05
5.809744117542154755e-06
1.919421790732281423e-05
2.279773008149453132e-06
1.470821295580292343e-07
2.573937267265511600e-07
7.354106477901461715e-08
2.941642591160584686e-07
4.412463886740877029e-07
6.545154765332300926e-06
1.470821295580292343e-07
7.354106477901461715e-08
8.089517125691607886e-07
6.618695830111315543e-07
7.354106477901461715e-08
7.354106477901461715e-08
7.354106477901461715e-08
3.015183655939599303e-06
1.470821295580292343e-07
2.941642591160584686e-07
4.412463886740877029e-07
1.323739166022263109e-06
4.780169210635950115e-07
1.323739166022263109e-06
1.139886504074726566e-06
2.169461410980931206e-06
1.066345439295711949e-06
1.397280230801277726e-05
4.412463886740877029e-07
2.206231943370438514e-07
8.089517125691607886e-07
1.470821295580292343e-07
7.354106477901461715e-08
1.838526619475365429e-07
7.354106477901461715e-08
3.677053238950730857e-07
7.354106477901461715e-08
2.206231943370438514e-07
4.486004951519891646e-06
4.412463886740877029e-07
9.266174162155841761e-06
4.228611224793340062e-06
1.470821295580292343e-07
2.206231943370438514e-07
1.838526619475365429e-07
2.206231943370438514e-07
1.066345439295711949e-06
7.354106477901461715e-08
1.470821295580292343e-07
5.883285182321169372e-06
1.617903425138321577e-06
2.059149813812409280e-06
1.139886504074726566e-06
1.103115971685219257e-07
2.426855137707482366e-06
1.470821295580292343e-07
1.147240610552628027e-05
7.354106477901461715e-08
5.147874534531023200e-06
3.677053238950730857e-07
2.426855137707482366e-06
2.941642591160584686e-07
7.354106477901461715e-08
1.470821295580292343e-05
1.948838216643887354e-06
2.206231943370438514e-07
8.089517125691607886e-07
2.206231943370438514e-07
2.463625670096989674e-06
1.617903425138321577e-06
8.861698305871260943e-06
6.986401154006388629e-07
1.470821295580292343e-07
7.354106477901461715e-08
3.309347915055657772e-06
1.250198101243248492e-06
4.412463886740877029e-07
7.354106477901461715e-08
4.412463886740877029e-07
7.354106477901461715e-08
7.354106477901461715e-08
2.206231943370438514e-07
5.515579858426096286e-07
1.029574906906204640e-06
9.560338421271900229e-07
2.206231943370438514e-07
2.206231943370438514e-07
4.338922821961862412e-06
1.820141353280611647e-05
2.279773008149453132e-06
8.824927773481754058e-07
4.522775483909398531e-06
7.354106477901461715e-07
4.780169210635950115e-07
3.088724720718613920e-06
1.470821295580292343e-07
7.354106477901461715e-08
9.192633097376827143e-07
1.470821295580292343e-07
7.354106477901461715e-08
7.354106477901461715e-08
7.354106477901461715e-08
7.354106477901461715e-08
2.721019396823540834e-06
1.470821295580292343e-07
3.059308294807008073e-05
9.192633097376827143e-07
2.941642591160584686e-07
7.354106477901461715e-08
7.354106477901461715e-08
1.470821295580292343e-07
4.118299627624818560e-06
5.147874534531023200e-07
2.206231943370438514e-07
6.618695830111315543e-06
4.559546016298906263e-06
7.721811801796534800e-07
7.354106477901461715e-08
3.309347915055657772e-06
1.047960173100958252e-05
8.089517125691607886e-07
5.883285182321169372e-07
7.979205528523085537e-06
7.354106477901461715e-08
2.206231943370438514e-07
2.059149813812409280e-06
1.470821295580292343e-07
6.986401154006388629e-07
1.544362360359306960e-06
2.206231943370438514e-07
4.780169210635950115e-06
7.354106477901461715e-08
4.412463886740877029e-07
1.073699545773613410e-05
6.618695830111315543e-07
6.250990506216242458e-07
6.986401154006388629e-07
2.941642591160584686e-06
1.470821295580292343e-07
4.412463886740877029e-07
1.103115971685219257e-07
7.354106477901461715e-08
3.677053238950730857e-07
7.354106477901461715e-08
3.603512174171716240e-06
5.515579858426096286e-07
1.581132892748814269e-06
6.618695830111315543e-07
1.103115971685219257e-07
1.360509698411770417e-06
1.470821295580292343e-07
7.354106477901461715e-08
9.560338421271900229e-07
1.103115971685219257e-06
1.470821295580292343e-07
7.354106477901461715e-08
1.286968633632755800e-06
5.147874534531023200e-07
1.103115971685219257e-07
2.206231943370438514e-07
1.470821295580292343e-07
2.390084605317975057e-06
2.573937267265511600e-07
1.470821295580292343e-07
4.780169210635950115e-07
2.941642591160584686e-07
1.195042302658987486e-05
5.515579858426096286e-07
1.095761865207317711e-05
5.147874534531023200e-07
5.515579858426096286e-07
8.751386708702738594e-06
2.206231943370438514e-07
1.470821295580292343e-07
1.470821295580292343e-06
2.206231943370438514e-07
3.338764340967263788e-05
3.640282706561223295e-05
1.757631448218449435e-05
1.470821295580292343e-07
4.199194798881734724e-05
1.470821295580292343e-07
7.354106477901461715e-08
7.354106477901461715e-07
8.824927773481754058e-07
7.354106477901461715e-08
1.235489888287445568e-05
1.176657036464233874e-06
4.044758562845803943e-06
8.530763514365695589e-06
3.235806850276643154e-06
4.412463886740877029e-07
9.560338421271900229e-07
2.757789929213048143e-06
2.404792818273778065e-05
2.805591621319407687e-05
7.354106477901461715e-08
1.658351010766779659e-05
1.286968633632755800e-06
7.354106477901461715e-07
5.147874534531023200e-07
1.581132892748814269e-06
4.743398678246442382e-06
1.103115971685219257e-07
3.382888979834672389e-06
1.242843994765346945e-05
1.470821295580292343e-06
7.721811801796534800e-07
8.236599255249637121e-06
2.206231943370438514e-07
1.948838216643887354e-06
1.470821295580292343e-07
2.059149813812409280e-06
7.354106477901461715e-08
1.912067684254380046e-06
1.250198101243248492e-06
7.354106477901461715e-07
7.354106477901461715e-07
1.713506809351040495e-05
5.736203052763140137e-06
2.816622781036259921e-05
7.354106477901461715e-08
7.354106477901461715e-08
7.354106477901461715e-08
1.470821295580292343e-06
1.125178291118923558e-05
2.757789929213048228e-05
7.354106477901461715e-08
5.809744117542154755e-06
2.022379281422902056e-05
5.956826247100183989e-06
2.941642591160584686e-07
4.559546016298906263e-06
8.089517125691607886e-07
1.103115971685219257e-07
7.280565413122447098e-06
8.015976060912592422e-06
8.824927773481754058e-07
1.360509698411770417e-06
1.103115971685219257e-05
6.361302103384763960e-06
1.728215022306843503e-06
3.029891868895402226e-05
9.560338421271900229e-07
2.206231943370438514e-06
7.354106477901461715e-08
2.206231943370438514e-07
6.434843168163778407e-05
1.397280230801277726e-06
9.560338421271900229e-06
2.206231943370438514e-07
9.560338421271900229e-07
7.354106477901461715e-08
7.354106477901461715e-08
5.147874534531023200e-07
7.354106477901461715e-08
7.354106477901461715e-08
7.354106477901461715e-08
7.354106477901461715e-08
4.412463886740877029e-07
2.500396202486496983e-06
1.470821295580292343e-07
1.367863804889671879e-05
2.573937267265511600e-06
7.354106477901461715e-08
1.103115971685219257e-07
4.780169210635950115e-07
2.573937267265511600e-07
3.309347915055657772e-07
7.354106477901461715e-08
6.618695830111315543e-07
7.354106477901461715e-08
4.412463886740877029e-07
9.928043745166973315e-07
1.470821295580292343e-07
1.103115971685219257e-07
8.089517125691607886e-07
7.354106477901461715e-08
1.470821295580292343e-07
3.235806850276643154e-06
4.412463886740877029e-07
6.802548492058851663e-06
1.470821295580292343e-07
6.618695830111315543e-07
2.206231943370438514e-07
5.883285182321169372e-07
5.147874534531023200e-07
2.941642591160584686e-07
2.206231943370438514e-07
7.354106477901461715e-08
3.677053238950730857e-07
2.941642591160584686e-07
7.354106477901461715e-08
3.677053238950730857e-07
1.650996904288878282e-05
8.898468838260767828e-06
2.941642591160584686e-06
6.986401154006388629e-06
1.838526619475365429e-07
1.463467189102390797e-05
2.206231943370438514e-07
3.677053238950730857e-07
2.353314072928467749e-06
3.971217498066789326e-06
2.206231943370438514e-07
7.354106477901461715e-08
2.573937267265511600e-07
1.470821295580292343e-07
6.030367311879198606e-06
3.088724720718613920e-06
1.985608749033394663e-06
2.206231943370438514e-07
2.941642591160584686e-07
1.470821295580292343e-07
7.354106477901461715e-08
8.824927773481754058e-07
2.868101526381569899e-05
6.250990506216242458e-07
1.963546429599690363e-05
8.457222449586680972e-07
2.206231943370438514e-07
5.721494839807337045e-05
7.354106477901461715e-08
2.257710688715748831e-05
1.250198101243248492e-06
1.470821295580292343e-07
3.677053238950730857e-07
4.780169210635950115e-07
3.235806850276643154e-06
3.971217498066789326e-06
8.310140320028650891e-06
7.354106477901461715e-08
2.941642591160584686e-07
7.354106477901461715e-08
6.618695830111315543e-07
8.824927773481754058e-07
1.470821295580292343e-07
7.354106477901461715e-08
2.206231943370438514e-07
7.354106477901461715e-08
7.354106477901461715e-08
1.397280230801277726e-06
3.677053238950730857e-07
1.470821295580292343e-07
7.354106477901461715e-08
4.412463886740877029e-07
1.389926124323376179e-05
2.868101526381570069e-06
2.941642591160584686e-07
3.051954188329106358e-05
7.354106477901461715e-08
4.338922821961862412e-06
2.206231943370438514e-07
7.354106477901461715e-08
7.354106477901461715e-08
1.768662607935301669e-05
5.074333469752008583e-06
7.317335945511953983e-06
5.147874534531023200e-07
2.537166734876004292e-06
7.354106477901461715e-08
4.412463886740877029e-07
1.323739166022263109e-06
4.780169210635950115e-07
1.286968633632755800e-06
3.566741641782208932e-06
1.437727816429735808e-05
1.893682418059626434e-05
2.721019396823540834e-06
2.941642591160584686e-07
1.103115971685219257e-06
1.470821295580292343e-07
7.354106477901461715e-07
2.941642591160584686e-07
6.250990506216242458e-07
7.354106477901461715e-07
7.354106477901461715e-08
1.066345439295711949e-06
2.206231943370438514e-07
7.354106477901461715e-08
9.192633097376827143e-07
8.824927773481754058e-07
1.838526619475365429e-07
1.985608749033394663e-06
9.928043745166973315e-07
4.412463886740877029e-07
4.780169210635950115e-07
7.354106477901461715e-08
2.169461410980931206e-06
7.354106477901461715e-08
1.286968633632755800e-06
2.904872058771077377e-06
3.125495253108121229e-06
2.996798389744845522e-05
2.978413123550091994e-06
1.029574906906204640e-06
9.155862564987319411e-06
1.838526619475365429e-06
1.213427568853741183e-06
1.470821295580292343e-07
3.088724720718613920e-06
9.854502680387958698e-06
5.934763927666479350e-05
5.515579858426096286e-06
1.397280230801277726e-06
2.206231943370438514e-07
2.573937267265511600e-06
7.354106477901461715e-08
6.618695830111315543e-06
2.757789929213048143e-06
7.354106477901461715e-08
2.206231943370438514e-07
1.176657036464233874e-06
4.044758562845803943e-07
6.287761038605749343e-06
1.250198101243248492e-06
2.206231943370438514e-07
7.354106477901461715e-08
1.838526619475365429e-06
1.345801485455967409e-05
9.560338421271900229e-07
3.456430044613687006e-06
1.103115971685219257e-06
2.507750308964398360e-05
2.941642591160584686e-07
5.147874534531023200e-07
5.147874534531023200e-07
5.147874534531023200e-07
7.354106477901461715e-08
2.897517952293175746e-05
5.111104002141515638e-05
2.941642591160584686e-07
2.941642591160584686e-07
1.617903425138321577e-06
6.236282293260439534e-05
7.986559635000986914e-05
8.457222449586680972e-07
7.427647542680476332e-06
1.764985554696350812e-06
1.323739166022263109e-06
1.470821295580292343e-07
1.375217911367573256e-05
3.309347915055657772e-06
1.147240610552628027e-05
1.470821295580292343e-07
7.354106477901461715e-08
1.544362360359306960e-06
1.103115971685219257e-06
1.720860915828941872e-05
2.614384852893969513e-05
5.589120923205110903e-06
6.177449441437227840e-06
2.301835327583157432e-05
5.456747006602884762e-05
4.280089970138650887e-05
4.412463886740877029e-06
2.794560461602555452e-06
2.059149813812409280e-06
2.206231943370438514e-07
2.206231943370438514e-07
7.354106477901461715e-08
9.560338421271900229e-07
8.089517125691607886e-07
5.118458108619417353e-05
4.140361947058523030e-05
1.985608749033394663e-06
2.206231943370438514e-07
5.883285182321169372e-07
8.310140320028650891e-06
5.736203052763140137e-06
3.677053238950730857e-07
6.545154765332300926e-06
1.180334089703184563e-05
1.470821295580292343e-07
3.382888979834672389e-06
1.470821295580292343e-07
7.354106477901461715e-08
7.354106477901461715e-08
3.897676433287774709e-06
7.354106477901461715e-07
1.470821295580292343e-07
1.470821295580292343e-07
2.206231943370438514e-07
3.051954188329106358e-05
1.764985554696350812e-06
7.354106477901461715e-08
2.007671068467098963e-05
3.074016507762810827e-05
1.250198101243248492e-05
6.618695830111315543e-07
2.757789929213048143e-06
1.511268881208750425e-05
8.751386708702738594e-06
2.908549112010027981e-05
1.360509698411770333e-05
2.544520841353905584e-05
5.883285182321169372e-07
7.354106477901461715e-08
6.802548492058851663e-06
5.883285182321169372e-07
6.250990506216242458e-07
1.728215022306843503e-06
1.103115971685219257e-07
5.368497728868067052e-06
1.066345439295711949e-06
1.764985554696350812e-06
1.103115971685219257e-06
2.647478332044526217e-05
2.772498142168850982e-05
2.721019396823540834e-06
4.412463886740877029e-07
1.470821295580292343e-07
1.250198101243248492e-06
2.206231943370438514e-06
1.106793024924169946e-05
5.923732767949627115e-05
5.147874534531023200e-07
7.721811801796534800e-07
7.354106477901461715e-08
4.030050349890000681e-05
1.029574906906204640e-06
1.397280230801277726e-06
1.691444489917336194e-06
3.897676433287774709e-06
1.617903425138321577e-06
1.470821295580292343e-07
7.354106477901461715e-08
1.470821295580292343e-07
7.354106477901461715e-08
1.470821295580292343e-07
7.354106477901461715e-08
1.470821295580292343e-07
1.522300040925602490e-05
7.354106477901461715e-08
6.618695830111315543e-07
1.617903425138321577e-06
2.684248864434033526e-06
5.147874534531023200e-07
1.128855344357874416e-05
7.354106477901461715e-08
7.354106477901461715e-08
1.764985554696350812e-06
3.677053238950730857e-07
2.206231943370438514e-07
8.604304579144709359e-06
2.206231943370438514e-07
1.985608749033394663e-06
1.470821295580292343e-06
4.412463886740877029e-07
7.354106477901461715e-08
1.470821295580292343e-07
4.412463886740877029e-07
8.824927773481754058e-07
1.029574906906204640e-06
7.354106477901461715e-08
5.221415599310037817e-06
7.354106477901461715e-07
1.250198101243248492e-06
6.618695830111315543e-07
7.354106477901461715e-08
5.589120923205110903e-06
1.470821295580292343e-07
5.464101113080785800e-05
6.618695830111315543e-06
6.839319024448359395e-06
2.941642591160584686e-07
2.206231943370438514e-07
7.354106477901461715e-08
7.354106477901461715e-08
4.927251340193979349e-06
7.354106477901461715e-08
1.331093272500164486e-05
3.199036317887135931e-05
7.133483283564417863e-06
6.618695830111315543e-07
1.544362360359306960e-06
7.354106477901461715e-07
7.354106477901461715e-08
1.213427568853741183e-06
3.456430044613687006e-06
9.192633097376827143e-07
6.177449441437227840e-06
4.960344819344535545e-05
1.470821295580292343e-07
7.501188607459490949e-06
2.000316961989197586e-05
6.618695830111315543e-07
1.537008253881405414e-05
3.338764340967263788e-05
1.768662607935301669e-05
5.515579858426096286e-07
3.346118447445165080e-06
1.257552207721149869e-05
2.610707799655018909e-06
5.883285182321169372e-07
7.354106477901461715e-08
4.596316548688413148e-06
3.963863391588887949e-05
7.298950679317200540e-05
1.801756087085858035e-05
5.221415599310037987e-05
3.853551794420365600e-05
3.147557572541825275e-05
7.574729672238505566e-06
1.985608749033394663e-06
5.442038793647081669e-06
2.930611431443732451e-05
1.503914774730848878e-05
1.470821295580292343e-07
7.280565413122447098e-06
1.809110193563759412e-05
9.780961615608943234e-06
1.198719355897938175e-05
7.207024348343432480e-06
2.206231943370438514e-06
7.354106477901461715e-08
7.354106477901461715e-08
1.213427568853741183e-06
2.059149813812409280e-06
2.206231943370438514e-07
2.941642591160584686e-07
7.648270737017520183e-06
1.470821295580292343e-07
9.560338421271900229e-07
6.177449441437227840e-06
3.283608542383002613e-05
3.971217498066789326e-06
2.206231943370438514e-07
2.088566239724015127e-05
2.426855137707482366e-06
1.470821295580292343e-07
2.206231943370438514e-07
1.242843994765346945e-05
6.250990506216242458e-07
1.103115971685219257e-07
3.309347915055657772e-07
1.617903425138321577e-06
1.434050763190785034e-06
9.560338421271900229e-07
3.566741641782208932e-06
1.923098843971232281e-05
1.838526619475365429e-07
8.788157241092247173e-06
2.573937267265511600e-07
8.824927773481754058e-07
4.302152289572354680e-06
6.986401154006388629e-07
1.654673957527828886e-06
4.191840692403833177e-06
5.331727196478559320e-06
1.617903425138321577e-06
2.537166734876004292e-06
3.677053238950730857e-07
1.470821295580292343e-07
8.824927773481754058e-07
1.470821295580292343e-07
2.316543540538960440e-06
3.346118447445165080e-06
4.155070160014325445e-06
4.633087081077920880e-06
6.949630621616880897e-06
3.677053238950730857e-07
2.059149813812409280e-06
2.831330993992062760e-06
3.529971109392701623e-06
2.573937267265511600e-07
8.824927773481754058e-07
1.103115971685219257e-07
4.780169210635950115e-07
1.246521048004297803e-05
1.691444489917336194e-06
2.206231943370438514e-07
1.470821295580292343e-07
4.044758562845803943e-07
7.354106477901461715e-08
6.618695830111315543e-07
7.354106477901461715e-08
3.309347915055657772e-07
1.838526619475365429e-07
1.838526619475365429e-06
5.883285182321169372e-07
6.876089556837866280e-06
2.794560461602555452e-06
1.470821295580292343e-07
1.470821295580292343e-07
4.412463886740877029e-07
1.250198101243248492e-06
1.912067684254380046e-06
2.132690878591423897e-06
7.354106477901461715e-07
6.618695830111315543e-07
1.470821295580292343e-07
1.250198101243248492e-06
3.529971109392701623e-06
1.695121543156286883e-05
7.354106477901461715e-08
1.323739166022263109e-06
6.177449441437227840e-06
8.824927773481754058e-07
7.354106477901461715e-08
7.354106477901461715e-08
2.022379281422901972e-06
1.397280230801277726e-06
9.119092032597812526e-06
8.824927773481754058e-06
2.691602970911934818e-05
2.952673750877436921e-05
2.500396202486496983e-06
2.206231943370438514e-07
2.206231943370438514e-07
2.191523730414635422e-05
6.618695830111315543e-07
5.147874534531023200e-07
7.354106477901461715e-08
5.647953775028322597e-05
1.838526619475365429e-06
1.139886504074726481e-05
4.191840692403833177e-06
6.912860089227374012e-06
2.206231943370438514e-07
2.500396202486496983e-06
5.037562937362501190e-05
2.967381963833239675e-05
1.945161163404936751e-05
3.677053238950730857e-07
1.470821295580292343e-07
2.202554890131487657e-05
7.979205528523085537e-06
3.456430044613687006e-06
1.066345439295711949e-06
1.838526619475365429e-07
5.515579858426096286e-07
7.354106477901461715e-07
2.353314072928467749e-06
5.515579858426096286e-07
2.573937267265511600e-07
7.354106477901461715e-08
2.573937267265511600e-07
3.897676433287774709e-06
1.323739166022263109e-06
8.641075111534217938e-06
1.066345439295711949e-06
1.250198101243248492e-06
4.647795294033723804e-05
4.305829342811305876e-05
1.139886504074726566e-06
2.654832438522427594e-05
6.949630621616880897e-06
8.979364009517683991e-05
3.860905900898266977e-06
8.346910852418159470e-06
2.978413123550091994e-06
3.309347915055657602e-05
1.198719355897938175e-05
4.555868963059955405e-05
1.764985554696350812e-05
1.470821295580292343e-07
2.794560461602555452e-06
2.029733387900803433e-05
1.691444489917336194e-06
7.207024348343432480e-06
9.560338421271900229e-07
3.677053238950730857e-07
1.353155591933868956e-05
1.411988443757080649e-05
5.956826247100183989e-06
2.647478332044526217e-06
2.022379281422902056e-05
3.169619891975529745e-05
2.573937267265511600e-06
4.191840692403833177e-06
1.411988443757080649e-05
1.081053652251514787e-05
2.279773008149453132e-06
3.386566033073623247e-05
2.029733387900803433e-05
1.912067684254380046e-06
1.470821295580292343e-07
5.442038793647081669e-06
1.250198101243248492e-06
7.354106477901461715e-07
8.089517125691607886e-06
7.354106477901461715e-08
2.206231943370438514e-07
5.074333469752008583e-06
1.029574906906204640e-06
5.515579858426096286e-07
1.103115971685219257e-07
1.139886504074726566e-06
8.457222449586680972e-07
5.883285182321169372e-07
1.764985554696350812e-06
7.354106477901461715e-08
9.266174162155841761e-06
7.354106477901461715e-08
1.470821295580292343e-07
3.677053238950730857e-07
2.206231943370438514e-07
1.103115971685219257e-06
6.618695830111315543e-07
2.206231943370438514e-07
7.354106477901461715e-08
2.941642591160584686e-07
5.147874534531023200e-07
3.677053238950730857e-07
2.206231943370438514e-07
2.827653940753111818e-05
2.206231943370438514e-07
5.074333469752008583e-06
1.764985554696350812e-06
2.316543540538960440e-06
7.354106477901461715e-07
1.691444489917336194e-06
1.470821295580292343e-07
3.824135368508760092e-06
1.103115971685219257e-06
1.470821295580292343e-07
7.354106477901461715e-08
4.677211719945329312e-05
9.339715226934855531e-06
7.354106477901461715e-08
1.066345439295711864e-05
8.824927773481754058e-07
1.470821295580292343e-07
1.470821295580292343e-07
7.354106477901461715e-08
7.354106477901461715e-08
1.323739166022263109e-06
1.470821295580292343e-07
7.354106477901461715e-08
4.412463886740877029e-07
1.397280230801277726e-06
7.354106477901461715e-08
7.354106477901461715e-08
2.647478332044526217e-06
5.515579858426096286e-07
1.470821295580292343e-07
7.354106477901461715e-08
1.838526619475365429e-07
1.779693767652153566e-05
1.470821295580292343e-07
1.103115971685219257e-07
7.354106477901461715e-08
1.470821295580292343e-07
2.206231943370438514e-07
1.029574906906204640e-06
1.470821295580292343e-07
2.022379281422902056e-05
7.758582334186042533e-06
5.625891455594617788e-06
2.573937267265511600e-06
7.354106477901461715e-08
7.905664463744071767e-06
7.354106477901461715e-08
2.941642591160584686e-07
2.206231943370438514e-07
1.985608749033394663e-06
1.691444489917336194e-06
1.470821295580292343e-07
7.354106477901461715e-08
2.941642591160584686e-07
2.206231943370438514e-06
6.177449441437227840e-06
7.354106477901461715e-08
4.780169210635950115e-07
3.677053238950730857e-06
7.354106477901461715e-08
4.044758562845803943e-07
1.838526619475365429e-07
4.412463886740877029e-07
6.398072635774271692e-06
1.470821295580292343e-07
2.941642591160584686e-07
7.354106477901461715e-08
8.898468838260767828e-06
3.533648162631652142e-05
4.412463886740877029e-07
5.155228641008924577e-05
1.985608749033394494e-05
5.103749895663614599e-05
2.647478332044526217e-06
2.941642591160584686e-07
3.677053238950730857e-07
1.360509698411770333e-05
2.301835327583157432e-05
7.354106477901461715e-08
8.604304579144709359e-06
1.985608749033394663e-06
5.883285182321169372e-07
6.986401154006388629e-07
3.309347915055657772e-07
1.176657036464233874e-06
1.176657036464233874e-06
8.089517125691607886e-07
7.354106477901461715e-08
5.147874534531023200e-07
7.354106477901461715e-07
1.691444489917336194e-06
7.354106477901461715e-08
7.354106477901461715e-08
3.283608542383002613e-05
9.928043745166972468e-06
8.604304579144709359e-06
2.500396202486496983e-06
7.354106477901461715e-07
1.919421790732281423e-05
2.629093065849772605e-05
3.419659512224179697e-06
7.354106477901461715e-07
4.412463886740877029e-07
1.912067684254380046e-06
1.801756087085858120e-06
7.354106477901461715e-08
2.206231943370438514e-07
2.573937267265511600e-07
7.354106477901461715e-08
2.206231943370438514e-07
1.470821295580292343e-07
1.838526619475365429e-07
1.250198101243248492e-06
1.250198101243248492e-06
1.834849566236414740e-05
1.470821295580292343e-07
7.354106477901461715e-07
6.986401154006388629e-07
7.354106477901461715e-08
2.463625670096989674e-06
3.529971109392701623e-06
7.354106477901461715e-08
2.279773008149453132e-06
1.103115971685219257e-07
1.470821295580292343e-06
7.354106477901461715e-08
8.824927773481754058e-07
3.897676433287774709e-06
5.147874534531023200e-07
3.677053238950730857e-07
3.677053238950730857e-07
4.081529095235310828e-06
5.147874534531023200e-07
4.780169210635950115e-07
1.470821295580292343e-07
3.529971109392701623e-06
3.309347915055657772e-07
1.434050763190785034e-06
3.309347915055657772e-07
7.354106477901461715e-08
1.103115971685219257e-07
4.044758562845803943e-07
7.354106477901461715e-08
5.515579858426096286e-07
1.103115971685219257e-07
3.235806850276643154e-06
1.434050763190785034e-06
4.044758562845803943e-07
4.412463886740877029e-06
2.206231943370438514e-07
2.206231943370438514e-07
6.618695830111315543e-07
1.029574906906204640e-06
1.404634337279179103e-05
1.066345439295711949e-06
4.596316548688413826e-05
5.809744117542154755e-06
1.294322740110657262e-05
5.478809326036588554e-05
2.529812628398102830e-05
1.801756087085858120e-06
2.066503920290310657e-05
1.029574906906204640e-06
1.617903425138321577e-06
9.413256291713870995e-06
1.206073462375839721e-05
2.206231943370438514e-07
2.169461410980931206e-06
1.470821295580292343e-07
1.176657036464233874e-06
1.592164052465666588e-05
1.103115971685219257e-06
4.412463886740877029e-07
1.544362360359306960e-06
4.121976680863769079e-05
1.544362360359306960e-06
2.209908996609389372e-05
1.691444489917336194e-06
3.125495253108121483e-05
6.802548492058851663e-06
2.132690878591423897e-06
7.942434996133578652e-06
4.559546016298906263e-06
6.729007427279837045e-06
3.897676433287774709e-06
2.941642591160584686e-07
7.537959139848997834e-06
5.221415599310037817e-06
4.412463886740877029e-07
2.500396202486496983e-06
7.354106477901461715e-08
4.375693354351369297e-06
3.971217498066789326e-06
2.426855137707482366e-06
4.338922821961862412e-06
8.824927773481754058e-07
1.592164052465666588e-05
9.045550967818797062e-06
7.354106477901461715e-07
5.147874534531023200e-07
1.470821295580292343e-07
7.354106477901461715e-08
1.103115971685219257e-06
1.507591827969799652e-06
5.662661987984125520e-06
6.905505982749471957e-05
1.680413330200484129e-05
1.470821295580292343e-07
1.470821295580292343e-06
3.677053238950730857e-07
7.354106477901461715e-08
3.346118447445165080e-06
2.206231943370438514e-07
6.030367311879198606e-06
3.677053238950730857e-07
5.927409821188578311e-05
1.739246182023695823e-05
2.721019396823540834e-06
3.456430044613687006e-06
1.540685307120356272e-05
2.739404663018294277e-05
4.044758562845803943e-07
5.442038793647081669e-06
8.935239370650276407e-06
2.415823977990630300e-05
2.941642591160584686e-07
2.500396202486496983e-06
7.868893931354563188e-06
2.647478332044526217e-06
7.758582334186042533e-06
1.103115971685219257e-06
4.129330787341670795e-05
2.941642591160584686e-06
1.139886504074726566e-06
5.997273832728642240e-05
1.323739166022263109e-06
1.654673957527828886e-06
1.250198101243248492e-06
1.470821295580292343e-07
6.140678909047720108e-06
5.809744117542154755e-06
3.566741641782208932e-06
2.787206355124654075e-05
2.794560461602555452e-06
1.470821295580292343e-07
3.390243086312573766e-05
4.338922821961862412e-06
7.354106477901461715e-08
7.354106477901461715e-08
2.206231943370438514e-07
7.427647542680476332e-06
2.941642591160584686e-07
3.309347915055657772e-07
7.354106477901461715e-08
2.206231943370438514e-07
3.677053238950730857e-07
3.235806850276643154e-06
2.721019396823540834e-06
7.354106477901461715e-08
1.470821295580292343e-07
6.618695830111315543e-07
1.764985554696350812e-06
9.450026824103377880e-06
5.993596779489690874e-06
2.206231943370438514e-07
9.928043745166973315e-07
9.155862564987319411e-06
1.250198101243248492e-06
2.059149813812409280e-06
2.316543540538960440e-06
1.103115971685219257e-07
4.044758562845803943e-07
1.103115971685219257e-07
1.103115971685219257e-07
2.206231943370438514e-07
1.110470078163120634e-05
1.213427568853741098e-05
1.345801485455967409e-05
9.339715226934855531e-06
4.596316548688413148e-06
8.788157241092247173e-06
1.286968633632755800e-06
2.746758769496195993e-05
2.279773008149453132e-06
1.801756087085858120e-06
8.089517125691607886e-06
2.390084605317975057e-06
6.986401154006388629e-07
1.867943045386971106e-05
8.457222449586680972e-07
1.470821295580292343e-06
2.316543540538960440e-06
5.736203052763140137e-06
7.354106477901461715e-07
2.573937267265511600e-06
1.213427568853741183e-06
1.423019603473932884e-05
1.617903425138321577e-06
1.176657036464233874e-06
4.412463886740877029e-07
2.926934378204781593e-05
1.584809945987764872e-05
7.354106477901461715e-08
6.618695830111315543e-07
1.838526619475365429e-07
1.250198101243248492e-06
7.354106477901461715e-08
7.354106477901461715e-08
2.059149813812409280e-06
2.206231943370438514e-07
7.953466155850430887e-05
1.323739166022263109e-06
1.103115971685219257e-06
6.401749689013222380e-05
2.243002475759945823e-06
3.382888979834672389e-06
1.617903425138321577e-06
1.176657036464233874e-06
2.941642591160584686e-07
3.096078827196515297e-05
4.412463886740877029e-07
5.162582747486826293e-05
2.353314072928467749e-06
4.044758562845803943e-07
1.286968633632755800e-06
1.367863804889671879e-05
2.206231943370438514e-07
4.338922821961862412e-06
8.824927773481754058e-07
2.316543540538960440e-06
7.354106477901461715e-08
2.206231943370438514e-07
5.147874534531023200e-07
9.964814277556481047e-06
2.132690878591423897e-06
5.147874534531023200e-07
7.354106477901461715e-08
2.206231943370438514e-07
1.470821295580292343e-06
1.544362360359306960e-06
1.176657036464233874e-06
7.354106477901461715e-08
1.691444489917336194e-06
1.838526619475365429e-06
4.412463886740877029e-07
1.470821295580292343e-07
1.397280230801277726e-06
2.941642591160584686e-07
1.470821295580292343e-07
7.354106477901461715e-08
5.147874534531023200e-07
1.470821295580292343e-07
3.677053238950730857e-07
7.354106477901461715e-08
7.354106477901461715e-08
5.883285182321169372e-07
1.470821295580292343e-06
4.044758562845803943e-07
7.354106477901461715e-08
2.206231943370438514e-07
1.470821295580292343e-07
5.883285182321169372e-07
5.809744117542154755e-06
2.206231943370438514e-07
9.560338421271900229e-07
8.089517125691607886e-07
4.265381757182847795e-06
7.354106477901461715e-08
1.125178291118923558e-05
2.941642591160584686e-07
7.354106477901461715e-08
1.470821295580292343e-07
7.023171686395895514e-06
1.103115971685219257e-05
3.015183655939599303e-06
1.397280230801277726e-06
1.187688196181086109e-05
3.677053238950730857e-07
6.618695830111315543e-07
6.618695830111315543e-07
7.280565413122447098e-06
3.677053238950730857e-06
8.530763514365695589e-06
2.202554890131487657e-05
1.139886504074726566e-06
7.354106477901461715e-08
1.470821295580292343e-07
8.089517125691607886e-07
7.354106477901461715e-08
1.470821295580292343e-07
1.470821295580292343e-07
3.125495253108121229e-06
6.618695830111315543e-07
1.176657036464233874e-06
2.573937267265511600e-07
7.354106477901461715e-08
1.470821295580292343e-07
1.470821295580292343e-07
4.375693354351369297e-06
6.618695830111315543e-07
6.618695830111315543e-07
1.544362360359306960e-06
8.824927773481754058e-07
1.654673957527828886e-06
2.941642591160584686e-07
1.470821295580292343e-07
1.728215022306843503e-06
7.354106477901461715e-08
6.692236894890330160e-06
1.360509698411770417e-06
2.941642591160584686e-07
5.368497728868067052e-06
4.155070160014325445e-06
3.493200577003194399e-05
1.691444489917336025e-05
8.457222449586680972e-07
6.986401154006388629e-07
5.581766816727209187e-05
3.677053238950730857e-06
1.290645686871706573e-05
6.633404043067118636e-05
1.360509698411770417e-06
7.059942218785403246e-06
5.552350390815603679e-05
2.625416012610821747e-05
3.199036317887135931e-05
4.044758562845803943e-06
4.155070160014325445e-06
3.750594303729745475e-06
1.930452950449133658e-05
1.187688196181086109e-05
3.235806850276643154e-06
9.376485759324364110e-06
5.883285182321169372e-07
5.442038793647081669e-06
2.095920346201916589e-06
9.045550967818797062e-06
3.456430044613687006e-06
1.437727816429735808e-05
9.192633097376826296e-06
5.761942425435795465e-05
8.089517125691607886e-07
2.868101526381570069e-06
8.089517125691607886e-07
9.413256291713870995e-06
1.470821295580292343e-06
1.176657036464233874e-06
6.839319024448359395e-06
7.280565413122447098e-06
5.956826247100183989e-06
3.438044778418933225e-05
7.280565413122447098e-06
7.354106477901461715e-08
1.617903425138321577e-06
1.617903425138321577e-06
1.544362360359306960e-06
5.331727196478559320e-06
2.868101526381570069e-06
7.354106477901461715e-08
4.706628145856935497e-06
1.764985554696350812e-06
1.948838216643887354e-06
7.332044158467756567e-05
2.426855137707482366e-06
4.044758562845803943e-07
1.764985554696350812e-06
7.354106477901461715e-08
2.206231943370438514e-06
1.470821295580292343e-07
4.633087081077920880e-06
4.412463886740877029e-07
7.354106477901461715e-08
7.354106477901461715e-08
2.941642591160584686e-07
1.066345439295711949e-06
1.103115971685219257e-06
1.470821295580292343e-07
5.147874534531023200e-07
7.354106477901461715e-08
1.397280230801277726e-06
5.147874534531023200e-07
9.560338421271900229e-07
6.545154765332300926e-06
1.698798596395237741e-05
1.397280230801277726e-06
7.354106477901461715e-08
1.180334089703184563e-05
1.838526619475365429e-06
2.941642591160584686e-07
2.206231943370438514e-07
5.147874534531023200e-07
7.354106477901461715e-08
7.354106477901461715e-08
6.177449441437227840e-06
1.764985554696350812e-06
1.250198101243248492e-06
5.883285182321169372e-07
7.354106477901461715e-08
5.147874534531023200e-07
1.470821295580292343e-07
9.560338421271900229e-07
8.824927773481754058e-07
8.824927773481754058e-07
7.354106477901461715e-08
4.044758562845803943e-07
3.824135368508760092e-06
7.354106477901461715e-07
3.162265785497628537e-06
1.470821295580292343e-07
5.618537349116716411e-05
2.805591621319407687e-05
3.088724720718613920e-06
1.551716466837208507e-05
2.573937267265511600e-06
7.354106477901461715e-08
1.051637226339908941e-05
4.412463886740877029e-07
4.412463886740877029e-07
1.250198101243248492e-06
1.470821295580292343e-07
4.780169210635950115e-07
4.265381757182847795e-06
1.470821295580292343e-07
2.132690878591423897e-06
1.470821295580292343e-07
1.470821295580292343e-07
2.904872058771077377e-06
2.206231943370438514e-06
9.192633097376827143e-07
2.206231943370438514e-07
2.206231943370438514e-07
8.089517125691607886e-07
7.354106477901461715e-08
1.103115971685219257e-06
6.986401154006388629e-07
9.560338421271900229e-07
8.457222449586680972e-07
6.618695830111315543e-07
2.537166734876004292e-06
2.095920346201916589e-06
1.617903425138321577e-06
7.354106477901461715e-08
3.824135368508760092e-06
1.139886504074726566e-06
3.309347915055657772e-07
7.354106477901461715e-08
7.354106477901461715e-08
6.618695830111315543e-07
3.456430044613687006e-06
1.470821295580292343e-06
5.147874534531023200e-07
4.191840692403833177e-06
6.618695830111315543e-07
3.309347915055657772e-07
1.103115971685219257e-07
5.956826247100183989e-06
7.868893931354563188e-06
5.353789515912264128e-05
2.132690878591423897e-06
6.361302103384763960e-06
5.515579858426096286e-06
2.941642591160584686e-06
1.764985554696350812e-06
1.463467189102390797e-05
2.059149813812409280e-06
1.717183862589991353e-05
2.941642591160584686e-07
2.279773008149453132e-06
5.147874534531023200e-07
1.470821295580292343e-07
8.089517125691607886e-06
1.669382170483631894e-05
1.470821295580292343e-07
2.206231943370438514e-07
7.354106477901461715e-08
1.470821295580292343e-07
1.176657036464233874e-06
3.842520634703513365e-05
1.323739166022263109e-06
2.206231943370438514e-07
7.354106477901461715e-08
1.103115971685219257e-06
1.544362360359306960e-06
1.470821295580292343e-07
7.354106477901461715e-08
1.470821295580292343e-07
7.354106477901461715e-08
1.195042302658987486e-05
3.750594303729745475e-06
2.941642591160584686e-07
1.470821295580292343e-07
7.354106477901461715e-08
1.470821295580292343e-07
1.139886504074726566e-06
1.507591827969799567e-05
1.470821295580292343e-07
2.500396202486496983e-06
1.816464300041661128e-05
7.648270737017520183e-06
2.629093065849772605e-05
1.838526619475365429e-07
7.354106477901461715e-08
2.059149813812409280e-06
7.354106477901461715e-08
7.354106477901461715e-08
8.824927773481754058e-07
1.522300040925602490e-05
3.088724720718613920e-06
1.103115971685219257e-06
1.691444489917336194e-06
2.941642591160584686e-07
2.500396202486496983e-06
2.941642591160584686e-07
5.883285182321169372e-07
3.897676433287774709e-06
2.941642591160584686e-07
7.354106477901461715e-08
7.354106477901461715e-08
2.206231943370438514e-07
1.323739166022263109e-06
1.617903425138321577e-06
2.941642591160584686e-07
1.103115971685219257e-06
7.354106477901461715e-08
1.323739166022263109e-06
1.912067684254380046e-06
1.029574906906204640e-06
7.354106477901461715e-08
1.397280230801277726e-06
1.912067684254380046e-06
1.470821295580292343e-07
1.103115971685219257e-06
4.412463886740877029e-07
4.486004951519891646e-06
9.560338421271900229e-07
5.147874534531023200e-07
1.029574906906204640e-06
9.560338421271900229e-07
7.354106477901461715e-08
7.354106477901461715e-08
1.470821295580292343e-07
5.368497728868067052e-06
3.677053238950730857e-07
9.413256291713870995e-06
1.257552207721149869e-05
7.942434996133578652e-06
4.486004951519891646e-06
1.360509698411770417e-06
7.354106477901461715e-08
1.470821295580292343e-07
7.354106477901461715e-08
1.250198101243248492e-06
3.677053238950730857e-07
7.354106477901461715e-08
6.729007427279837045e-06
8.824927773481754058e-07
1.485529508536095266e-05
7.354106477901461715e-08
1.470821295580292343e-07
1.121501237879972869e-05
2.941642591160584686e-07
5.883285182321169372e-07
4.302152289572354680e-06
2.353314072928467749e-06
4.596316548688413148e-06
9.192633097376827143e-07
1.838526619475365429e-07
2.500396202486496983e-06
1.250198101243248492e-06
9.450026824103377880e-06
7.354106477901461715e-08
1.397280230801277726e-06
1.470821295580292343e-07
2.206231943370438514e-07
2.206231943370438514e-07
7.354106477901461715e-07
2.500396202486496983e-06
1.103115971685219257e-07
6.618695830111315543e-07
4.412463886740877029e-07
8.824927773481754058e-07
1.617903425138321577e-06
7.354106477901461715e-08
1.470821295580292343e-07
6.618695830111315543e-07
1.470821295580292343e-07
7.354106477901461715e-08
7.354106477901461715e-08
1.397280230801277726e-06
3.456430044613687006e-06
8.089517125691607886e-07
2.206231943370438514e-07
7.354106477901461715e-08
7.354106477901461715e-08
2.206231943370438514e-07
4.044758562845803943e-06
7.354106477901461715e-08
1.470821295580292343e-07
3.934446965677281594e-06
1.139886504074726481e-05
2.206231943370438514e-07
1.250198101243248492e-06
3.750594303729745475e-06
7.354106477901461715e-08
1.985608749033394663e-06
7.942434996133578652e-06
6.361302103384763960e-06
1.316385059544361562e-05
9.928043745166973315e-07
7.354106477901461715e-08
1.470821295580292343e-07
2.941642591160584686e-07
7.354106477901461715e-07
7.354106477901461715e-08
2.206231943370438514e-07
1.470821295580292343e-07
3.603512174171716240e-06
7.354106477901461715e-08
7.868893931354563188e-06
5.883285182321169372e-07
4.927251340193979349e-06
3.860905900898266977e-06
2.573937267265511600e-07
5.526611018142948690e-05
4.044758562845803943e-06
2.243002475759945823e-06
2.647478332044526217e-06
1.110470078163120634e-05
3.382888979834672389e-06
4.044758562845803943e-06
3.368180766878869296e-05
2.250356582237847115e-05
1.301676846588558639e-05
1.717183862589991353e-05
3.382888979834672389e-06
9.633879486050913999e-06
5.515579858426096286e-06
1.029574906906204640e-06
8.163058190470621656e-06
4.522775483909398700e-05
5.846514649931661640e-06
7.354106477901461715e-07
4.441880312652482537e-05
8.641075111534217938e-06
4.559546016298906263e-06
3.088724720718613920e-06
4.092560254952163571e-05
3.088724720718613920e-06
2.206231943370438514e-07
7.354106477901461715e-08
3.397597192790475482e-05
1.121501237879972869e-05
2.353314072928467749e-06
1.239166941526396257e-05
1.158271770269480262e-05
5.478809326036588554e-06
2.934288484682683309e-05
1.691444489917336194e-06
1.103115971685219257e-06
8.163058190470621656e-06
3.015183655939599303e-06
2.629093065849772605e-05
7.721811801796534800e-07
4.669857613467427765e-06
4.780169210635950115e-07
1.323739166022263109e-05
4.669857613467427765e-06
3.419659512224179697e-06
2.206231943370438514e-07
1.323739166022263109e-06
4.412463886740877029e-07
1.838526619475365429e-07
1.764985554696350812e-06
5.147874534531023200e-07
2.573937267265511600e-06
1.470821295580292343e-07
1.838526619475365429e-06
8.824927773481754058e-07
3.677053238950730857e-07
3.677053238950730857e-07
6.618695830111315543e-07
8.457222449586680972e-07
1.470821295580292343e-07
1.470821295580292343e-07
5.147874534531023200e-07
2.941642591160584686e-07
2.941642591160584686e-07
1.470821295580292343e-07
2.095920346201916589e-06
2.941642591160584686e-07
3.677053238950730857e-07
4.118299627624818560e-06
2.941642591160584686e-07
5.883285182321169372e-07
5.147874534531023200e-07
1.544362360359306960e-06
7.354106477901461715e-08
8.824927773481754058e-07
1.470821295580292343e-07
1.470821295580292343e-07
7.354106477901461715e-08
1.397280230801277726e-06
1.250198101243248492e-06
1.434050763190784950e-05
1.470821295580292343e-07
7.354106477901461715e-07
7.354106477901461715e-08
7.354106477901461715e-08
2.206231943370438514e-06
4.412463886740877029e-07
4.559546016298906263e-06
7.354106477901461715e-08
7.354106477901461715e-08
5.883285182321169372e-07
2.573937267265511600e-06
7.354106477901461715e-08
7.354106477901461715e-08
3.677053238950730857e-07
7.354106477901461715e-08
1.470821295580292343e-07
4.412463886740877029e-07
1.470821295580292343e-07
1.470821295580292343e-07
7.354106477901461715e-08
7.354106477901461715e-08
7.354106477901461715e-08
7.354106477901461715e-08
1.397280230801277726e-06
9.560338421271900229e-07
5.883285182321169372e-07
8.824927773481754058e-07
1.441404869668686496e-05
7.354106477901461715e-08
2.941642591160584686e-07
3.677053238950730857e-07
3.456430044613687006e-06
7.354106477901461715e-08
2.206231943370438514e-07
3.677053238950730857e-07
5.147874534531023200e-07
7.207024348343432480e-06
8.383681384807666355e-06
7.354106477901461715e-08
2.941642591160584686e-07
2.206231943370438514e-07
1.323739166022263109e-06
1.103115971685219257e-06
7.280565413122447098e-06
2.206231943370438514e-07
7.354106477901461715e-08
1.470821295580292343e-07
2.721019396823540834e-06
1.470821295580292343e-06
4.412463886740877029e-07
7.354106477901461715e-08
5.883285182321169372e-07
3.677053238950730857e-07
3.934446965677281594e-06
7.354106477901461715e-08
1.470821295580292343e-07
8.163058190470621656e-06
7.354106477901461715e-08
7.354106477901461715e-08
1.103115971685219257e-06
1.544362360359306960e-06
6.618695830111315543e-07
1.529654147403504037e-05
2.206231943370438514e-07
1.103115971685219257e-06
5.147874534531023200e-07
8.089517125691607886e-06
1.470821295580292343e-06
1.691444489917336194e-06
1.470821295580292343e-07
6.618695830111315543e-07
7.354106477901461715e-08
1.470821295580292343e-07
4.412463886740877029e-07
7.354106477901461715e-08
2.941642591160584686e-07
7.354106477901461715e-08
2.206231943370438514e-07
9.560338421271900229e-07
5.883285182321169372e-07
7.059942218785403246e-06
4.412463886740877029e-07
7.354106477901461715e-08
2.941642591160584686e-07
1.470821295580292343e-07
7.354106477901461715e-08
4.412463886740877029e-07
1.470821295580292343e-07
1.632611638094124331e-05
7.354106477901461715e-08
2.573937267265511600e-06
7.354106477901461715e-08
1.470821295580292343e-07
7.354106477901461715e-08
7.354106477901461715e-08
8.824927773481754058e-07
2.941642591160584686e-07
7.354106477901461715e-08
7.354106477901461715e-08
7.354106477901461715e-08
7.354106477901461715e-07
2.059149813812409280e-06
1.176657036464233874e-06
1.029574906906204640e-06
7.354106477901461715e-08
1.470821295580292343e-07
6.618695830111315543e-07
6.986401154006388629e-07
8.824927773481754058e-07
4.412463886740877029e-07
2.206231943370438514e-07
2.059149813812409280e-06
1.470821295580292343e-07
9.560338421271900229e-07
2.573937267265511600e-07
1.470821295580292343e-07
3.677053238950730857e-07
1.470821295580292343e-07
1.470821295580292343e-07
1.250198101243248492e-06
2.206231943370438514e-07
9.119092032597812526e-06
7.354106477901461715e-08
3.456430044613687006e-06
2.941642591160584686e-07
1.617903425138321577e-06
1.470821295580292343e-07
2.206231943370438514e-07
2.206231943370438514e-07
2.206231943370438514e-07
1.691444489917336194e-06
7.354106477901461715e-08
7.354106477901461715e-08
2.206231943370438514e-07
2.426855137707482366e-06
5.147874534531023200e-07
7.354106477901461715e-08
4.044758562845803943e-07
3.272577382666150463e-06
8.824927773481754058e-07
5.515579858426096286e-07
4.633087081077920880e-06
2.206231943370438514e-07
6.618695830111315543e-07
4.412463886740877029e-06
1.279614527154854338e-05
8.824927773481754058e-07
1.470821295580292343e-07
5.883285182321169372e-07
7.354106477901461715e-08
1.470821295580292343e-07
6.618695830111315543e-07
2.206231943370438514e-07
7.354106477901461715e-08
2.206231943370438514e-07
7.354106477901461715e-08
1.728215022306843588e-05
2.132690878591423897e-06
2.941642591160584686e-07
2.941642591160584686e-07
1.985608749033394663e-06
9.560338421271900229e-07
1.470821295580292343e-07
2.206231943370438514e-07
3.677053238950730857e-07
8.824927773481754058e-07
3.677053238950730857e-07
8.824927773481754058e-07
2.941642591160584686e-07
2.941642591160584686e-07
7.354106477901461715e-08
8.824927773481754058e-07
7.354106477901461715e-08
4.853710275414964732e-06
7.354106477901461715e-08
7.354106477901461715e-07
1.470821295580292343e-07
1.323739166022263109e-06
3.603512174171716240e-06
1.544362360359306960e-06
2.390084605317975057e-06
7.354106477901461715e-08
1.470821295580292343e-07
9.928043745166973315e-07
1.470821295580292343e-07
4.633087081077920880e-06
2.206231943370438514e-06
2.353314072928467749e-06
2.206231943370438514e-07
3.603512174171716240e-06
2.206231943370438514e-07
1.470821295580292343e-07
7.354106477901461715e-08
8.824927773481754058e-07
2.279773008149453132e-06
2.941642591160584686e-07
7.354106477901461715e-08
7.354106477901461715e-08
7.354106477901461715e-08
7.721811801796534800e-07
4.044758562845803943e-07
1.470821295580292343e-07
1.617903425138321577e-06
1.103115971685219257e-06
7.354106477901461715e-08
2.206231943370438514e-07
7.354106477901461715e-08
7.354106477901461715e-08
7.354106477901461715e-08
7.354106477901461715e-08
3.677053238950730857e-07
7.354106477901461715e-08
1.470821295580292343e-07
1.470821295580292343e-07
2.206231943370438514e-07
5.883285182321169372e-06
1.286968633632755800e-06
1.176657036464233874e-06
5.147874534531023200e-07
7.354106477901461715e-08
2.941642591160584686e-07
7.354106477901461715e-08
7.354106477901461715e-08
1.470821295580292343e-07
1.470821295580292343e-07
7.354106477901461715e-08
7.354106477901461715e-08
1.470821295580292343e-07
1.764985554696350812e-06
1.985608749033394663e-06
4.853710275414964732e-06
7.354106477901461715e-08
4.412463886740877029e-07
3.677053238950730857e-07
1.323739166022263109e-06
1.470821295580292343e-07
1.470821295580292343e-07
7.354106477901461715e-08
1.838526619475365429e-07
1.470821295580292343e-07
3.677053238950730857e-07
1.470821295580292343e-07
7.354106477901461715e-08
2.941642591160584686e-07
7.354106477901461715e-08
7.354106477901461715e-08
5.147874534531023200e-07
2.279773008149453132e-06
7.354106477901461715e-08
1.470821295580292343e-07
7.354106477901461715e-08
4.412463886740877029e-07
1.323739166022263109e-06
6.618695830111315543e-07
5.883285182321169372e-07
1.470821295580292343e-07
2.941642591160584686e-07
7.354106477901461715e-08
8.089517125691607886e-07
7.354106477901461715e-08
1.470821295580292343e-07
7.354106477901461715e-08
8.089517125691607886e-07
5.883285182321169372e-07
1.103115971685219257e-06
8.824927773481754058e-07
1.103115971685219257e-06
7.354106477901461715e-08
3.162265785497628537e-06
2.721019396823540834e-06
2.206231943370438514e-07
1.176657036464233874e-06
4.412463886740877029e-07
2.941642591160584686e-07
7.354106477901461715e-08
7.354106477901461715e-08
2.941642591160584686e-07
7.354106477901461715e-08
7.354106477901461715e-08
7.354106477901461715e-08
7.354106477901461715e-08
7.354106477901461715e-08
6.986401154006388629e-07
4.081529095235310828e-06
1.606872265421469342e-05
6.250990506216242458e-07
4.780169210635950115e-07
2.206231943370438514e-07
5.883285182321169372e-07
3.677053238950730857e-07
3.824135368508760092e-06
1.397280230801277726e-06
7.354106477901461715e-08
6.618695830111315543e-07
4.412463886740877029e-06
2.206231943370438514e-07
1.029574906906204640e-06
7.354106477901461715e-08
1.103115971685219257e-07
2.573937267265511600e-07
1.470821295580292343e-07
1.103115971685219257e-06
2.941642591160584686e-07
7.354106477901461715e-08
7.354106477901461715e-08
1.470821295580292343e-07
2.206231943370438514e-07
2.868101526381570069e-06
2.206231943370438514e-07
7.354106477901461715e-08
1.470821295580292343e-07
1.470821295580292343e-07
3.088724720718613920e-06
5.147874534531023200e-07
6.618695830111315543e-07
3.677053238950730857e-07
5.515579858426096286e-07
5.515579858426096286e-07
4.412463886740877029e-07
7.354106477901461715e-08
4.412463886740877029e-07
1.470821295580292343e-07
7.354106477901461715e-08
7.354106477901461715e-08
7.354106477901461715e-08
1.103115971685219257e-07
1.103115971685219257e-07
1.176657036464233874e-06
4.412463886740877029e-07
6.986401154006388629e-07
1.360509698411770417e-06
4.191840692403833177e-06
4.669857613467427765e-06
1.470821295580292343e-07
1.706152702873139118e-05
3.349795500684116023e-05
3.875614113854070070e-05
7.354106477901461715e-08
8.089517125691607886e-07
3.603512174171716240e-06
6.839319024448359395e-06
1.470821295580292343e-07
7.354106477901461715e-08
7.354106477901461715e-08
7.354106477901461715e-08
4.081529095235310828e-06
3.015183655939599303e-06
1.470821295580292343e-06
7.354106477901461715e-07
5.147874534531023200e-07
2.941642591160584686e-07
2.684248864434033526e-06
8.824927773481754058e-07
7.354106477901461715e-08
1.838526619475365429e-07
2.206231943370438514e-07
6.618695830111315543e-07
2.059149813812409280e-06
1.286968633632755800e-06
1.397280230801277726e-06
1.176657036464233874e-06
7.354106477901461715e-08
7.354106477901461715e-08
2.868101526381570069e-06
5.883285182321169372e-07
1.470821295580292343e-07
4.412463886740877029e-07
3.677053238950730857e-07
1.103115971685219257e-07
1.103115971685219257e-06
2.206231943370438514e-07
7.354106477901461715e-08
7.354106477901461715e-08
9.560338421271900229e-07
5.883285182321169372e-07
7.354106477901461715e-07
2.206231943370438514e-07
4.044758562845803943e-06
1.470821295580292343e-07
2.206231943370438514e-07
1.842203672714316117e-05
9.928043745166972468e-06
2.353314072928467749e-05
7.354106477901461715e-08
7.354106477901461715e-08
7.354106477901461715e-08
5.883285182321169372e-07
2.206231943370438514e-07
1.397280230801277726e-06
4.412463886740877029e-07
3.677053238950730857e-07
7.354106477901461715e-08
2.904872058771077377e-06
2.941642591160584686e-07
7.354106477901461715e-08
1.470821295580292343e-07
1.470821295580292343e-07
1.132532397596825104e-05
5.883285182321169372e-07
1.610549318660420200e-05
6.324531570995257075e-06
8.824927773481754058e-07
5.147874534531023200e-07
5.147874534531023200e-06
5.809744117542154755e-06
7.280565413122447098e-06
1.764985554696350812e-06
7.354106477901461715e-07
2.868101526381570069e-06
7.354106477901461715e-08
7.354106477901461715e-08
8.089517125691607886e-07
1.470821295580292343e-07
2.206231943370438514e-07
1.691444489917336194e-06
1.397280230801277726e-06
1.470821295580292343e-07
9.560338421271900229e-07
2.941642591160584686e-07
1.470821295580292343e-07
1.470821295580292343e-07
1.470821295580292343e-07
2.206231943370438514e-07
4.412463886740877029e-07
7.354106477901461715e-08
2.941642591160584686e-07
1.470821295580292343e-07
7.354106477901461715e-08
2.426855137707482366e-06
7.354106477901461715e-08
7.354106477901461715e-08
3.677053238950730857e-07
9.119092032597812526e-06
5.147874534531023200e-07
1.470821295580292343e-07
3.677053238950730857e-07
7.942434996133578652e-06
3.677053238950730857e-07
1.051637226339908941e-05
3.677053238950730857e-07
7.354106477901461715e-08
7.354106477901461715e-07
6.986401154006388629e-07
2.573937267265511600e-07
1.250198101243248492e-06
7.354106477901461715e-08
7.354106477901461715e-08
1.470821295580292343e-07
1.103115971685219257e-07
1.470821295580292343e-07
2.640124225566624840e-05
7.354106477901461715e-07
1.470821295580292343e-07
1.470821295580292343e-07
1.202396409136889033e-05
1.470821295580292343e-07
7.354106477901461715e-08
1.470821295580292343e-07
5.147874534531023200e-07
7.354106477901461715e-08
1.286968633632755800e-06
7.354106477901461715e-08
2.022379281422901972e-06
9.560338421271900229e-07
1.470821295580292343e-07
5.258186131699544703e-06
2.206231943370438514e-07
4.780169210635950115e-07
7.354106477901461715e-08
1.470821295580292343e-07
7.354106477901461715e-08
7.354106477901461715e-08
3.677053238950730857e-07
3.677053238950730857e-07
7.354106477901461715e-08
1.103115971685219257e-06
7.354106477901461715e-08
3.677053238950730857e-07
6.618695830111315543e-07
1.470821295580292343e-07
1.176657036464233874e-06
7.354106477901461715e-08
2.206231943370438514e-07
1.470821295580292343e-07
1.103115971685219257e-07
8.824927773481754058e-07
3.088724720718613920e-06
1.463467189102390797e-05
2.059149813812409280e-06
2.162107304503029575e-05
1.470821295580292343e-07
7.354106477901461715e-08
7.354106477901461715e-08
8.457222449586680972e-07
1.139886504074726566e-06
3.677053238950730857e-07
3.677053238950730857e-07
7.354106477901461715e-08
3.125495253108121229e-06
3.125495253108121229e-06
7.354106477901461715e-08
2.206231943370438514e-07
2.206231943370438514e-07
4.412463886740877029e-06
7.354106477901461715e-08
7.354106477901461715e-08
7.354106477901461715e-08
7.354106477901461715e-08
4.412463886740877029e-07
1.470821295580292343e-07
7.354106477901461715e-08
7.354106477901461715e-08
1.029574906906204640e-06
1.496560668252947501e-05
1.617903425138321577e-06
1.470821295580292343e-07
2.294481221105256055e-05
5.589120923205110903e-06
3.677053238950730857e-07
1.514945934447701113e-05
1.691444489917336194e-06
1.691444489917336194e-06
2.206231943370438514e-07
1.029574906906204640e-06
7.354106477901461715e-08
6.765777959669344778e-06
5.147874534531023200e-07
7.354106477901461715e-08
7.721811801796534800e-07
1.470821295580292343e-07
2.941642591160584686e-07
8.824927773481754058e-07
3.309347915055657772e-07
4.412463886740877029e-07
1.838526619475365429e-07
7.354106477901461715e-08
7.354106477901461715e-08
7.354106477901461715e-08
7.354106477901461715e-08
7.354106477901461715e-08
6.876089556837866280e-06
2.573937267265511600e-07
2.573937267265511600e-07
1.544362360359306960e-06
1.367863804889671879e-05
2.573937267265511600e-06
1.948838216643887354e-06
5.000792404972993966e-06
2.573937267265511600e-07
4.780169210635950115e-07
1.470821295580292343e-06
1.838526619475365429e-06
4.780169210635950115e-07
4.155070160014325445e-06
1.838526619475365429e-06
2.022379281422901972e-06
3.309347915055657772e-07
7.721811801796534800e-07
2.243002475759945823e-06
2.787206355124654075e-05
9.192633097376827143e-07
5.515579858426096286e-07
4.449234419130383914e-06
1.022220800428303094e-05
4.044758562845803943e-06
5.956826247100183989e-06
5.846514649931661640e-06
2.022379281422901972e-06
3.949155178633085195e-05
5.515579858426096286e-06
2.206231943370438514e-07
5.662661987984125520e-06
1.470821295580292343e-07
3.677053238950730857e-07
4.412463886740877029e-07
3.235806850276643154e-06
4.868418488370767825e-05
1.985608749033394663e-06
7.354106477901461715e-08
2.206231943370438514e-07
4.412463886740877029e-07
1.470821295580292343e-07
2.059149813812409280e-06
2.941642591160584686e-07
3.677053238950730857e-07
2.066503920290310657e-05
7.354106477901461715e-08
7.354106477901461715e-08
2.794560461602555452e-06
2.206231943370438514e-07
1.066345439295711949e-06
1.507591827969799652e-06
4.780169210635950115e-07
7.354106477901461715e-08
5.515579858426096286e-07
1.103115971685219257e-06
3.188005158170283696e-05
3.592481014454863836e-05
2.941642591160584686e-07
2.463625670096989674e-06
2.419501031229580819e-05
1.838526619475365429e-07
1.316385059544361562e-05
2.941642591160584686e-07
1.691444489917336194e-06
1.764985554696350812e-06
8.824927773481754058e-07
4.706628145856935497e-06
1.985608749033394663e-06
7.354106477901461715e-08
1.095761865207317711e-05
1.176657036464233874e-06
1.058991332817810487e-05
1.470821295580292343e-07
1.470821295580292343e-07
7.354106477901461715e-08
2.279773008149453132e-06
5.515579858426096286e-07
2.941642591160584686e-07
1.470821295580292343e-07
2.206231943370438514e-07
7.354106477901461715e-07
1.507591827969799652e-06
4.412463886740877029e-07
2.206231943370438514e-07
1.617903425138321577e-06
2.978413123550091994e-06
3.897676433287774709e-06
4.191840692403833177e-06
7.354106477901461715e-08
7.354106477901461715e-08
7.354106477901461715e-08
7.354106477901461715e-08
7.354106477901461715e-08
3.860905900898266977e-06
7.354106477901461715e-08
7.354106477901461715e-08
7.354106477901461715e-08
1.470821295580292343e-07
1.522300040925602490e-05
2.316543540538960440e-06
2.941642591160584686e-07
7.354106477901461715e-08
1.801756087085858120e-06
3.309347915055657772e-07
1.470821295580292343e-07
1.470821295580292343e-07
1.470821295580292343e-07
1.470821295580292343e-07
4.412463886740877029e-07
3.677053238950730857e-07
2.206231943370438514e-07
1.470821295580292343e-07
2.206231943370438514e-07
7.354106477901461715e-08
1.470821295580292343e-07
8.824927773481754058e-07
1.470821295580292343e-07
7.354106477901461715e-08
1.470821295580292343e-07
7.354106477901461715e-08
7.354106477901461715e-08
1.176657036464233874e-06
1.397280230801277726e-06
8.383681384807666355e-06
1.904713577776478669e-05
4.412463886740877029e-07
2.941642591160584686e-07
5.662661987984125520e-06
2.868101526381570069e-06
5.147874534531023200e-07
3.677053238950730857e-07
8.824927773481754058e-07
7.354106477901461715e-08
2.206231943370438514e-07
7.354106477901461715e-08
4.412463886740877029e-07
6.618695830111315543e-07
3.162265785497628537e-06
5.147874534531023200e-07
2.206231943370438514e-07
2.721019396823540834e-06
7.354106477901461715e-07
2.206231943370438514e-07
2.224617209565192126e-05
9.560338421271900229e-07
1.838526619475365429e-06
2.923257324965831074e-05
5.442038793647081669e-06
2.206231943370438514e-07
8.641075111534217938e-06
5.258186131699544703e-06
1.246521048004297803e-05
5.883285182321169372e-07
1.176657036464233874e-06
1.581132892748814269e-06
1.062668386056761175e-05
1.838526619475365429e-07
7.354106477901461715e-08
5.515579858426096286e-06
1.654673957527828886e-06
7.354106477901461715e-08
3.456430044613687175e-05
3.309347915055657772e-07
1.912067684254380046e-06
9.560338421271900229e-07
8.824927773481754058e-07
3.677053238950730857e-07
7.354106477901461715e-07
9.560338421271900229e-07
7.354106477901461715e-08
3.677053238950730857e-07
1.470821295580292343e-07
1.470821295580292343e-07
6.618695830111315543e-07
1.176657036464233874e-06
7.354106477901461715e-08
2.206231943370438514e-07
7.354106477901461715e-08
3.677053238950730857e-07
7.354106477901461715e-08
1.389926124323376179e-05
1.323739166022263109e-06
7.354106477901461715e-08
7.354106477901461715e-08
1.470821295580292343e-07
1.809110193563759412e-05
6.618695830111315543e-07
1.397280230801277726e-06
2.206231943370438514e-07
7.354106477901461715e-08
7.354106477901461715e-08
7.354106477901461715e-08
9.560338421271900229e-07
7.354106477901461715e-08
7.354106477901461715e-08
1.470821295580292343e-07
1.470821295580292343e-07
4.633087081077920880e-06
7.354106477901461715e-08
7.354106477901461715e-08
7.354106477901461715e-08
2.140044985069325444e-05
6.979047047528486405e-05
1.316385059544361562e-05
4.412463886740877029e-07
7.354106477901461715e-08
1.250198101243248492e-06
4.412463886740877029e-06
2.206231943370438514e-07
1.206073462375839721e-05
5.147874534531023200e-07
3.566741641782208847e-05
2.419501031229580819e-05
3.677053238950730857e-06
7.354106477901461715e-08
7.354106477901461715e-08
7.354106477901461715e-07
5.294956664089052435e-06
8.824927773481754058e-06
8.089517125691607886e-07
1.470821295580292343e-07
7.354106477901461715e-08
2.184169623936734045e-05
2.941642591160584686e-07
7.574729672238505566e-06
3.677053238950730857e-07
1.470821295580292343e-07
2.941642591160584686e-07
1.691444489917336194e-06
2.132690878591423897e-06
2.864424473142619380e-05
6.618695830111315543e-07
5.883285182321169372e-07
7.354106477901461715e-08
4.927251340193979349e-06
1.070022492534662722e-05
1.470821295580292343e-07
1.838526619475365429e-06
7.354106477901461715e-08
1.029574906906204640e-06
7.354106477901461715e-07
1.176657036464233874e-06
7.354106477901461715e-08
2.794560461602555452e-06
1.470821295580292343e-07
1.691444489917336025e-05
3.875614113854070070e-05
1.470821295580292343e-07
2.551874947831807300e-05
2.647478332044526217e-06
7.354106477901461715e-08
4.986084192017191212e-05
1.036929013384106017e-05
8.972009903039783292e-06
8.824927773481754058e-07
1.617903425138321577e-06
4.412463886740877029e-07
1.470821295580292343e-07
1.470821295580292343e-07
7.354106477901461715e-08
2.081212133246113750e-05
2.647478332044526217e-06
2.544520841353905584e-05
5.294956664089052435e-06
3.173296945214480942e-05
3.529971109392701623e-06
8.530763514365695589e-06
1.360509698411770417e-06
1.728215022306843503e-06
2.206231943370438514e-07
7.354106477901461715e-08
1.029574906906204640e-06
7.354106477901461715e-08
1.029574906906204640e-06
7.354106477901461715e-08
1.250198101243248492e-06
3.677053238950730857e-07
7.354106477901461715e-08
1.764985554696350812e-06
1.103115971685219257e-06
5.736203052763140137e-06
1.875297151864872737e-06
3.199036317887135846e-06
1.176657036464233874e-06
8.089517125691607886e-07
2.463625670096989674e-06
9.192633097376827143e-07
2.206231943370438514e-07
7.354106477901461715e-07
1.360509698411770417e-06
9.928043745166973315e-07
6.986401154006388629e-07
2.206231943370438514e-07
3.677053238950730857e-07
7.354106477901461715e-07
1.470821295580292343e-06
2.941642591160584686e-07
6.618695830111315543e-07
5.074333469752008583e-06
7.354106477901461715e-08
6.618695830111315543e-07
5.883285182321169372e-07
3.677053238950730857e-07
2.463625670096989674e-06
1.286968633632755800e-06
9.964814277556481047e-06
4.596316548688413148e-06
8.089517125691607886e-07
1.838526619475365429e-07
1.470821295580292343e-07
2.243002475759945823e-06
6.912860089227374012e-06
7.354106477901461715e-08
1.029574906906204640e-06
2.721019396823540834e-06
7.354106477901461715e-08
7.354106477901461715e-08
1.470821295580292343e-07
9.560338421271900229e-07
1.838526619475365429e-07
1.470821295580292343e-07
6.986401154006388629e-07
2.206231943370438514e-07
3.677053238950730857e-07
1.470821295580292343e-07
1.470821295580292343e-07
1.103115971685219257e-07
7.354106477901461715e-08
2.206231943370438514e-07
5.147874534531023200e-07
7.280565413122447098e-06
1.470821295580292343e-07
1.581132892748814269e-06
2.573937267265511600e-07
1.470821295580292343e-07
2.684248864434033526e-06
1.691444489917336194e-06
6.618695830111315543e-07
4.044758562845803943e-07
3.677053238950730857e-07
9.560338421271900229e-07
4.044758562845803943e-07
1.139886504074726566e-06
1.397280230801277726e-06
7.354106477901461715e-08
7.354106477901461715e-08
1.360509698411770417e-06
1.103115971685219257e-07
5.147874534531023200e-07
7.354106477901461715e-08
3.309347915055657772e-07
1.838526619475365429e-07
1.103115971685219257e-07
1.103115971685219257e-07
7.354106477901461715e-08
1.838526619475365429e-07
7.170253815953924748e-06
6.250990506216242458e-07
1.470821295580292343e-07
1.103115971685219257e-06
5.883285182321169372e-07
2.941642591160584686e-07
2.463625670096989674e-06
7.354106477901461715e-07
4.695596986140083263e-05
2.573937267265511600e-07
7.685041269407027068e-06
4.412463886740877029e-06
8.457222449586680972e-07
2.647478332044526217e-06
2.206231943370438514e-07
3.162265785497628537e-06
7.354106477901461715e-08
1.985608749033394663e-06
2.647478332044526217e-06
8.824927773481754058e-07
6.618695830111315543e-07
1.544362360359306791e-05
3.677053238950730857e-07
7.354106477901461715e-08
3.677053238950730857e-07
1.309030953066460185e-05
2.941642591160584686e-07
1.470821295580292343e-07
7.354106477901461715e-08
1.470821295580292343e-07
5.471455219558687516e-05
2.551874947831807300e-05
1.058991332817810487e-05
5.221415599310037817e-06
3.015183655939599303e-06
2.794560461602555452e-06
4.412463886740877029e-07
1.470821295580292343e-07
6.618695830111315543e-07
7.354106477901461715e-07
1.323739166022263109e-06
2.206231943370438514e-07
3.279931489144052094e-05
1.132532397596825104e-05
1.103115971685219257e-06
7.354106477901461715e-08
3.677053238950730857e-07
2.941642591160584686e-07
2.941642591160584686e-07
1.470821295580292343e-07
4.265381757182847795e-06
7.354106477901461715e-08
1.470821295580292343e-07
1.985608749033394663e-06
7.354106477901461715e-08
1.581132892748814353e-05
8.824927773481754058e-07
3.677053238950730857e-07
1.272260420676952792e-05
3.677053238950730857e-07
4.486004951519891646e-06
7.354106477901461715e-08
7.354106477901461715e-08
1.029574906906204640e-05
2.353314072928467749e-06
2.206231943370438514e-07
2.868101526381570069e-06
5.147874534531023200e-07
1.176657036464233874e-06
7.354106477901461715e-08
2.095920346201916589e-06
2.868101526381570069e-06
6.250990506216242458e-07
7.354106477901461715e-08
7.354106477901461715e-08
7.354106477901461715e-08
1.195042302658987486e-05
2.573937267265511600e-07
8.457222449586680972e-07
7.354106477901461715e-08
6.986401154006388629e-07
7.354106477901461715e-07
5.147874534531023200e-07
1.801756087085858120e-06
7.354106477901461715e-08
7.354106477901461715e-08
6.618695830111315543e-07
1.985608749033394663e-06
1.470821295580292343e-07
2.206231943370438514e-07
2.206231943370438514e-07
2.941642591160584686e-07
1.533331200642454895e-05
2.610707799655018909e-06
1.103115971685219257e-06
1.470821295580292343e-07
2.206231943370438514e-07
2.941642591160584686e-07
1.176657036464233874e-06
7.354106477901461715e-08
1.066345439295711949e-06
1.397280230801277726e-06
1.764985554696350812e-06
4.118299627624818560e-06
1.103115971685219257e-06
9.560338421271900229e-07
6.250990506216242458e-07
1.838526619475365429e-07
5.074333469752008583e-06
4.412463886740877029e-07
2.206231943370438514e-07
2.941642591160584686e-07
9.560338421271900229e-07
2.500396202486496983e-06
2.279773008149453132e-06
7.354106477901461715e-08
2.941642591160584686e-07
7.354106477901461715e-08
1.470821295580292343e-07
3.309347915055657772e-07
1.470821295580292343e-07
1.470821295580292343e-07
3.199036317887135846e-06
1.470821295580292343e-07
1.470821295580292343e-07
8.457222449586680972e-07
7.354106477901461715e-08
2.573937267265511600e-06
2.941642591160584686e-07
2.206231943370438514e-07
1.470821295580292343e-07
8.089517125691607886e-07
1.470821295580292343e-07
7.354106477901461715e-08
7.354106477901461715e-08
3.677053238950730857e-07
4.044758562845803943e-07
8.751386708702738594e-06
1.470821295580292343e-07
2.573937267265511600e-07
1.470821295580292343e-07
2.206231943370438514e-07
7.354106477901461715e-08
2.206231943370438514e-07
5.883285182321169372e-07
7.354106477901461715e-07
7.354106477901461715e-08
7.354106477901461715e-08
7.354106477901461715e-08
4.044758562845803943e-07
1.470821295580292343e-07
2.206231943370438514e-07
7.354106477901461715e-08
8.824927773481754058e-07
3.677053238950730857e-07
5.147874534531023200e-07
7.354106477901461715e-08
2.941642591160584686e-07
2.941642591160584686e-07
1.470821295580292343e-07
1.470821295580292343e-07
7.354106477901461715e-08
1.470821295580292343e-07
4.412463886740877029e-07
7.354106477901461715e-08
7.354106477901461715e-08
5.147874534531023200e-07
2.901195005532126604e-05
1.470821295580292343e-07
2.279773008149453132e-06
8.824927773481754058e-07
1.470821295580292343e-07
2.941642591160584686e-07
3.677053238950730857e-07
1.470821295580292343e-07
7.354106477901461715e-08
1.250198101243248492e-06
7.354106477901461715e-08
7.354106477901461715e-08
7.354106477901461715e-08
3.677053238950730857e-07
7.354106477901461715e-08
7.354106477901461715e-07
7.354106477901461715e-08
7.207024348343432480e-06
2.684248864434033441e-05
1.470821295580292343e-07
2.206231943370438514e-07
7.354106477901461715e-08
7.354106477901461715e-08
3.677053238950730857e-07
5.147874534531023200e-07
4.706628145856935497e-06
2.426855137707482366e-06
1.441404869668686496e-05
5.147874534531023200e-07
3.677053238950730857e-07
7.354106477901461715e-08
5.147874534531023200e-07
1.470821295580292343e-07
7.354106477901461715e-08
7.354106477901461715e-08
7.354106477901461715e-08
7.354106477901461715e-08
9.192633097376826296e-06
1.838526619475365259e-05
3.677053238950730857e-07
3.677053238950730857e-07
1.470821295580292343e-07
3.456430044613687006e-06
1.617903425138321577e-06
1.470821295580292343e-07
1.470821295580292343e-07
5.147874534531023200e-07
2.500396202486496983e-06
7.354106477901461715e-08
1.860588938909069729e-05
1.617903425138321577e-06
1.470821295580292343e-07
1.250198101243248492e-06
1.544362360359306960e-06
8.089517125691607886e-07
2.051795707334507903e-05
4.118299627624818560e-06
1.698798596395237741e-05
2.868101526381570069e-06
1.470821295580292343e-07
1.470821295580292343e-07
3.677053238950730857e-07
7.354106477901461715e-08
7.354106477901461715e-08
5.147874534531023200e-07
5.147874534531023200e-07
2.206231943370438514e-07
8.089517125691607886e-07
1.544362360359306960e-06
1.323739166022263109e-06
3.051954188329106612e-06
7.354106477901461715e-07
7.354106477901461715e-08
1.470821295580292343e-07
1.099438918446268569e-05
8.089517125691607886e-07
2.206231943370438514e-07
1.250198101243248492e-06
1.029574906906204640e-05
2.206231943370438514e-07
3.309347915055657772e-06
7.354106477901461715e-08
4.412463886740877029e-07
1.470821295580292343e-06
1.470821295580292343e-07
2.941642591160584686e-07
5.147874534531023200e-07
7.354106477901461715e-08
7.354106477901461715e-08
1.029574906906204640e-06
1.470821295580292343e-07
1.470821295580292343e-07
2.353314072928467749e-06
7.354106477901461715e-08
3.677053238950730857e-07
1.066345439295711949e-06
5.883285182321169372e-07
7.354106477901461715e-08
1.147240610552628027e-05
4.412463886740877029e-07
4.412463886740877029e-07
3.677053238950730857e-07
7.354106477901461715e-08
1.838526619475365429e-06
1.470821295580292343e-07
1.470821295580292343e-07
1.470821295580292343e-07
1.103115971685219257e-06
1.691444489917336194e-06
2.941642591160584686e-07
1.691444489917336025e-05
5.147874534531023200e-07
7.354106477901461715e-07
1.544362360359306960e-06
7.354106477901461715e-07
1.470821295580292343e-07
7.721811801796533953e-06
1.985608749033394663e-06
1.470821295580292343e-07
6.618695830111315543e-07
5.147874534531023200e-07
3.603512174171716240e-06
5.015500617928796720e-05
1.500237721491898190e-05
1.397280230801277726e-06
5.074333469752008583e-06
1.022220800428303094e-05
8.670491537445822769e-05
3.677053238950730857e-07
2.573937267265511600e-06
7.354106477901461715e-08
2.838685100469964052e-05
3.040923028612254461e-05
1.864265992148020587e-05
1.647319851049927424e-05
3.603512174171716240e-06
1.838526619475365429e-07
2.573937267265511600e-07
1.838526619475365429e-06
5.515579858426096286e-06
1.470821295580292343e-07
2.206231943370438514e-07
7.354106477901461715e-07
2.206231943370438514e-06
6.692236894890330160e-06
1.474498348819243031e-05
3.066662401284909789e-05
3.824135368508760092e-05
7.354106477901461715e-07
6.618695830111315543e-07
1.764985554696350812e-06
5.956826247100183989e-06
5.589120923205110903e-06
1.875297151864872822e-05
3.154911679019726991e-05
1.529654147403504037e-05
1.250198101243248492e-06
2.206231943370438514e-07
1.970900536077591740e-05
1.470821295580292343e-06
5.956826247100183989e-06
1.470821295580292343e-07
7.795352866575549418e-06
3.677053238950730857e-07
6.030367311879198606e-06
1.470821295580292343e-07
4.338922821961862412e-06
1.397280230801277726e-06
2.206231943370438514e-07
3.677053238950730857e-07
1.470821295580292343e-07
2.206231943370438514e-07
7.354106477901461715e-07
1.470821295580292343e-07
7.354106477901461715e-08
6.618695830111315543e-07
6.177449441437227840e-06
5.515579858426096286e-06
1.934130003688084516e-05
7.354106477901461715e-08
1.470821295580292343e-07
4.559546016298906263e-06
7.354106477901461715e-08
2.941642591160584686e-07
7.354106477901461715e-07
7.354106477901461715e-07
1.764985554696350812e-06
7.354106477901461715e-08
1.470821295580292343e-07
6.618695830111315543e-07
4.927251340193979349e-06
5.883285182321169372e-07
1.176657036464233874e-06
5.147874534531023200e-07
5.515579858426096286e-07
7.354106477901461715e-08
1.103115971685219257e-06
1.029574906906204640e-06
8.089517125691607886e-07
7.354106477901461715e-08
7.354106477901461715e-08
2.206231943370438514e-07
1.470821295580292343e-07
4.412463886740877029e-07
7.354106477901461715e-08
5.625891455594617788e-06
4.265381757182847795e-06
7.354106477901461715e-08
1.176657036464233874e-06
7.354106477901461715e-08
1.029574906906204640e-06
7.354106477901461715e-08
4.633087081077920880e-06
1.470821295580292343e-07
1.397280230801277726e-05
1.470821295580292343e-07
1.029574906906204640e-06
2.426855137707482366e-06
7.354106477901461715e-08
1.103115971685219257e-06
1.470821295580292343e-07
7.721811801796533953e-06
1.397280230801277726e-06
3.897676433287774709e-06
1.250198101243248492e-06
6.765777959669344778e-06
5.368497728868067052e-06
1.397280230801277726e-06
1.632611638094124331e-05
2.368022285884270503e-05
3.456430044613687006e-06
7.354106477901461715e-08
7.354106477901461715e-07
2.397438711795876350e-05
1.544362360359306960e-06
5.883285182321169372e-07
2.206231943370438514e-07
5.294956664089052435e-06
7.354106477901461715e-08
2.132690878591423897e-06
1.573778786270912638e-05
4.412463886740877029e-07
7.354106477901461715e-08
7.354106477901461715e-08
5.147874534531023200e-07
1.728215022306843503e-06
7.023171686395895514e-06
7.721811801796533953e-06
9.560338421271900229e-06
5.074333469752008583e-06
1.470821295580292343e-07
1.470821295580292343e-07
1.470821295580292343e-07
8.677845643923724823e-06
1.764985554696350812e-06
7.354106477901461715e-08
2.132690878591423897e-06
1.470821295580292343e-07
1.470821295580292343e-06
1.470821295580292343e-07
7.354106477901461715e-08
2.941642591160584686e-07
5.258186131699544703e-06
5.147874534531023200e-07
3.677053238950730857e-07
5.147874534531023200e-07
1.470821295580292343e-07
2.537166734876004292e-06
5.000792404972993966e-06
1.470821295580292343e-06
7.354106477901461715e-07
2.206231943370438514e-07
9.560338421271900229e-07
7.354106477901461715e-08
7.354106477901461715e-08
3.971217498066789326e-06
2.206231943370438514e-07
3.309347915055657772e-06
2.206231943370438514e-07
3.022537762417500849e-05
1.470821295580292343e-07
5.846514649931661640e-06
8.420451917197173240e-06
5.883285182321169372e-07
2.941642591160584686e-07
7.354106477901461715e-08
2.368022285884270503e-05
2.573937267265511600e-07
1.176657036464233874e-06
1.103115971685219257e-07
7.354106477901461715e-08
1.764985554696350812e-06
4.706628145856935497e-06
5.993596779489690874e-06
7.354106477901461715e-07
1.470821295580292343e-07
7.354106477901461715e-08
7.354106477901461715e-08
1.500237721491898190e-05
3.051954188329106612e-06
3.824135368508760092e-06
4.412463886740877029e-07
2.941642591160584686e-06
3.677053238950730857e-07
2.206231943370438514e-07
8.824927773481754058e-07
7.354106477901461715e-08
7.354106477901461715e-08
7.354106477901461715e-08
5.147874534531023200e-07
2.206231943370438514e-07
2.206231943370438514e-07
7.354106477901461715e-07
1.728215022306843503e-06
1.434050763190785034e-06
7.354106477901461715e-08
8.126287658081114771e-06
7.354106477901461715e-07
4.412463886740877029e-07
7.354106477901461715e-08
7.354106477901461715e-08
2.500396202486496983e-06
7.354106477901461715e-08
1.470821295580292343e-07
8.824927773481754058e-07
5.147874534531023200e-07
7.354106477901461715e-07
1.139886504074726566e-06
7.354106477901461715e-08
2.206231943370438514e-07
4.780169210635950115e-07
1.470821295580292343e-07
7.354106477901461715e-08
1.470821295580292343e-07
7.354106477901461715e-08
3.088724720718613920e-06
1.838526619475365429e-07
4.412463886740877029e-07
7.354106477901461715e-08
2.831330993992062760e-06
6.250990506216242458e-07
1.838526619475365429e-07
7.280565413122447098e-06
1.470821295580292343e-07
1.360509698411770417e-06
2.206231943370438514e-07
1.103115971685219257e-07
7.354106477901461715e-08
2.573937267265511600e-07
7.721811801796534800e-07
1.029574906906204640e-06
2.426855137707482366e-06
2.426855137707482366e-06
1.470821295580292343e-07
5.140520428053121823e-05
7.354106477901461715e-08
7.354106477901461715e-08
7.354106477901461715e-08
3.824135368508760092e-06
6.331885677473158452e-05
2.868101526381570069e-06
2.338605859972664656e-05
2.941642591160584686e-07
2.941642591160584686e-07
1.470821295580292343e-07
5.515579858426096286e-06
7.354106477901461715e-08
2.235648369282044361e-05
9.854502680387958698e-06
6.618695830111315543e-07
1.397280230801277726e-06
7.354106477901461715e-08
4.412463886740877029e-07
7.354106477901461715e-08
7.354106477901461715e-08
7.354106477901461715e-08
2.132690878591423897e-06
5.883285182321169372e-07
7.354106477901461715e-08
7.354106477901461715e-08
1.445081922907637185e-05
4.412463886740877029e-07
7.354106477901461715e-08
1.875297151864872737e-06
3.677053238950730857e-07
7.354106477901461715e-08
1.213427568853741183e-06
1.764985554696350812e-06
5.515579858426096286e-07
1.838526619475365429e-07
2.941642591160584686e-07
2.610707799655018909e-06
9.376485759324364110e-06
2.904872058771077377e-06
4.780169210635950115e-07
4.522775483909398531e-06
6.250990506216242458e-06
4.044758562845803943e-07
9.560338421271900229e-07
1.434050763190785034e-06
4.412463886740877029e-07
2.206231943370438514e-07
2.206231943370438514e-07
7.354106477901461715e-08
8.824927773481754058e-07
3.677053238950730857e-07
7.354106477901461715e-08
8.824927773481754058e-07
3.677053238950730857e-07
7.354106477901461715e-08
7.354106477901461715e-08
1.029574906906204640e-06
2.941642591160584686e-07
5.147874534531023200e-07
3.677053238950730857e-07
4.559546016298906263e-06
6.250990506216242458e-07
5.147874534531023200e-07
2.941642591160584686e-07
1.250198101243248492e-06
1.470821295580292343e-07
9.560338421271900229e-07
2.206231943370438514e-07
1.470821295580292343e-07
7.354106477901461715e-08
2.941642591160584686e-07
7.354106477901461715e-08
1.838526619475365429e-06
9.928043745166973315e-07
7.354106477901461715e-08
7.354106477901461715e-08
2.941642591160584686e-07
7.354106477901461715e-08
7.354106477901461715e-08
7.354106477901461715e-08
9.192633097376827143e-07
7.354106477901461715e-08
9.192633097376827143e-07
2.206231943370438514e-07
7.354106477901461715e-08
3.309347915055657772e-07
9.192633097376827143e-07
7.354106477901461715e-08
1.764985554696350812e-06
7.354106477901461715e-08
3.677053238950730857e-07
1.470821295580292343e-07
9.560338421271900229e-07
1.250198101243248492e-06
4.559546016298906263e-06
7.354106477901461715e-08
8.530763514365695589e-06
5.147874534531023200e-07
3.603512174171716240e-06
4.522775483909398531e-06
7.354106477901461715e-08
3.677053238950730857e-07
4.302152289572354680e-06
1.584809945987764872e-05
4.706628145856935497e-06
1.470821295580292343e-07
1.470821295580292343e-07
1.787047874130055281e-05
5.147874534531023200e-07
5.883285182321169372e-07
4.412463886740877029e-07
1.470821295580292343e-07
7.354106477901461715e-08
7.354106477901461715e-08
7.354106477901461715e-08
7.354106477901461715e-08
8.457222449586680125e-06
2.941642591160584686e-07
2.206231943370438514e-07
7.354106477901461715e-08
1.544362360359306960e-06
3.677053238950730857e-07
1.698798596395237741e-05
1.691444489917336194e-06
5.147874534531023200e-07
2.206231943370438514e-07
7.354106477901461715e-08
1.029574906906204640e-06
7.354106477901461715e-08
4.412463886740877029e-07
3.677053238950730857e-07
1.103115971685219257e-07
1.617903425138321577e-06
1.051637226339908941e-05
6.618695830111315543e-07
7.354106477901461715e-08
1.867943045386971106e-05
2.206231943370438514e-06
7.354106477901461715e-08
2.206231943370438514e-07
7.354106477901461715e-08
1.507591827969799567e-05
1.985608749033394663e-06
2.868101526381569899e-05
1.470821295580292343e-07
5.217738546071086790e-05
7.354106477901461715e-08
1.470821295580292343e-07
4.486004951519891646e-06
1.176657036464233874e-06
3.677053238950730857e-07
7.832123398965056303e-06
2.625416012610821747e-05
1.176657036464233874e-06
3.897676433287774709e-06
2.022379281422901972e-06
2.132690878591423897e-06
2.095920346201916589e-06
3.493200577003194315e-06
4.522775483909398531e-06
2.353314072928467749e-06
1.397280230801277726e-06
1.691444489917336194e-06
3.309347915055657772e-07
1.250198101243248492e-06
1.838526619475365429e-06
8.089517125691607886e-07
5.258186131699544703e-06
1.286968633632755800e-06
8.824927773481754058e-07
4.044758562845803943e-07
1.764985554696350812e-06
1.103115971685219257e-07
1.103115971685219257e-07
1.581132892748814269e-06
2.941642591160584686e-07
2.573937267265511600e-07
1.066345439295711949e-06
1.434050763190785034e-06
1.544362360359306960e-06
5.147874534531023200e-07
1.470821295580292343e-07
3.677053238950730857e-07
3.309347915055657772e-07
4.412463886740877029e-07
4.412463886740877029e-07
3.824135368508760092e-06
1.103115971685219257e-06
1.470821295580292343e-07
2.941642591160584686e-07
7.354106477901461715e-08
1.470821295580292343e-07
2.206231943370438514e-07
7.354106477901461715e-08
7.354106477901461715e-08
2.941642591160584686e-07
1.470821295580292343e-07
7.354106477901461715e-08
2.941642591160584686e-07
7.354106477901461715e-08
1.470821295580292343e-07
2.206231943370438514e-07
1.838526619475365429e-07
7.354106477901461715e-08
3.309347915055657772e-07
7.354106477901461715e-08
7.354106477901461715e-08
2.941642591160584686e-07
3.677053238950730857e-07
7.354106477901461715e-08
2.206231943370438514e-07
7.354106477901461715e-08
7.354106477901461715e-08
7.059942218785403246e-06
2.206231943370438514e-06
6.618695830111315543e-07
7.354106477901461715e-08
2.059149813812409280e-06
2.206231943370438514e-06
1.470821295580292343e-07
2.941642591160584686e-07
1.764985554696350812e-06
7.354106477901461715e-08
2.868101526381570069e-06
4.412463886740877029e-07
4.191840692403833177e-06
1.176657036464233874e-06
1.434050763190785034e-06
1.176657036464233874e-06
5.147874534531023200e-07
1.470821295580292343e-07
1.103115971685219257e-06
2.941642591160584686e-07
5.147874534531023200e-07
2.941642591160584686e-07
8.457222449586680972e-07
1.470821295580292343e-07
1.470821295580292343e-07
2.132690878591423897e-06
5.147874534531023200e-07
1.544362360359306960e-06
1.323739166022263109e-06
7.354106477901461715e-08
2.794560461602555452e-06
4.412463886740877029e-07
5.147874534531023200e-07
3.677053238950730857e-07
3.162265785497628537e-06
1.176657036464233874e-06
1.470821295580292343e-06
3.603512174171716240e-06
2.206231943370438514e-07
2.941642591160584686e-07
1.985608749033394663e-06
1.912067684254380046e-06
1.029574906906204640e-06
6.618695830111315543e-07
1.691444489917336194e-06
7.354106477901461715e-07
1.875297151864872737e-06
1.323739166022263109e-06
7.354106477901461715e-07
7.354106477901461715e-08
7.354106477901461715e-08
7.354106477901461715e-08
3.677053238950730857e-07
7.354106477901461715e-08
1.470821295580292343e-07
1.544362360359306960e-06
2.206231943370438514e-07
7.354106477901461715e-08
1.029574906906204640e-06
7.354106477901461715e-08
2.941642591160584686e-07
1.470821295580292343e-07
6.986401154006388629e-07
2.941642591160584686e-07
2.206231943370438514e-07
7.354106477901461715e-08
1.470821295580292343e-07
7.354106477901461715e-08
2.206231943370438514e-06
7.354106477901461715e-08
7.354106477901461715e-08
3.677053238950730857e-07
7.354106477901461715e-08
1.912067684254380046e-06
1.397280230801277726e-06
1.470821295580292343e-07
4.412463886740877029e-07
9.560338421271900229e-07
7.354106477901461715e-08
1.470821295580292343e-07
1.470821295580292343e-07
2.206231943370438514e-07
2.573937267265511600e-07
4.044758562845803943e-07
1.176657036464233874e-06
2.941642591160584686e-07
5.147874534531023200e-07
4.780169210635950115e-07
2.941642591160584686e-07
6.508384232942793194e-06
7.354106477901461715e-07
7.354106477901461715e-08
6.618695830111315543e-07
8.824927773481754058e-07
9.192633097376827143e-07
1.838526619475365429e-07
2.573937267265511600e-07
1.470821295580292343e-07
7.354106477901461715e-08
3.677053238950730857e-07
6.250990506216242458e-07
3.750594303729745475e-06
2.206231943370438514e-07
1.838526619475365429e-07
4.302152289572354680e-06
2.206231943370438514e-07
6.618695830111315543e-07
1.470821295580292343e-07
4.331568715483960865e-05
9.045550967818797062e-06
6.398072635774271692e-06
1.544362360359306791e-05
3.305670861816707083e-05
8.089517125691607886e-06
1.191365249420036798e-05
4.486004951519891646e-06
3.824135368508760092e-06
7.354106477901461715e-08
7.354106477901461715e-08
7.354106477901461715e-08
2.206231943370438514e-07
1.544362360359306960e-06
2.206231943370438514e-07
4.412463886740877029e-07
7.354106477901461715e-08
7.354106477901461715e-08
1.470821295580292343e-07
2.206231943370438514e-07
7.354106477901461715e-08
1.470821295580292343e-07
1.103115971685219257e-07
7.354106477901461715e-08
1.838526619475365429e-07
2.941642591160584686e-07
3.677053238950730857e-07
1.397280230801277726e-06
3.309347915055657772e-07
2.095920346201916589e-06
4.191840692403833177e-06
4.412463886740877029e-07
1.650996904288878282e-05
2.691602970911934818e-05
5.221415599310037817e-06
2.948996697638486063e-05
1.323739166022263109e-06
1.470821295580292343e-07
1.029574906906204640e-06
3.110787040152318051e-05
4.780169210635950115e-06
1.213427568853741098e-05
1.691444489917336025e-05
5.883285182321169372e-07
4.633087081077920880e-06
1.286968633632755800e-06
2.669540651478230687e-05
1.323739166022263109e-06
3.750594303729745475e-06
2.088566239724015127e-05
1.470821295580292343e-06
1.470821295580292343e-07
2.316543540538960440e-06
2.544520841353905584e-05
5.434684687169180292e-05
1.481852455297144578e-05
4.096237308191114090e-05
7.354106477901461715e-08
2.073858026768212034e-05
3.162265785497628537e-06
9.560338421271900229e-07
7.868893931354563188e-06
2.206231943370438514e-07
4.129330787341670795e-05
7.284242466361397108e-05
1.757631448218449435e-05
4.412463886740877029e-07
4.919897233716077802e-05
2.360668179406369126e-05
3.382888979834672389e-06
1.470821295580292343e-07
1.573778786270912638e-05
1.470821295580292343e-07
7.354106477901461715e-08
7.354106477901461715e-08
7.354106477901461715e-08
3.533648162631652142e-05
4.861064381892866109e-05
3.677053238950730857e-07
3.824135368508760092e-06
2.044441600856606187e-05
1.566424679793011261e-05
3.640282706561223549e-06
1.360509698411770417e-06
1.286968633632755800e-06
1.838526619475365429e-07
9.229403629766334876e-06
2.426855137707482366e-06
2.941642591160584686e-05
1.103115971685219257e-07
7.354106477901461715e-08
9.670650018440422578e-06
7.648270737017520183e-06
2.206231943370438514e-06
2.132690878591423897e-06
7.537959139848997834e-06
1.875297151864872737e-06
1.371540858128622567e-05
2.206231943370438514e-06
4.964021872583486234e-06
2.941642591160584686e-06
2.941642591160584686e-07
7.354106477901461715e-08
2.206231943370438514e-07
1.470821295580292343e-07
1.397280230801277726e-06
2.022379281422901972e-06
7.354106477901461715e-08
2.206231943370438514e-07
1.470821295580292343e-07
4.412463886740877029e-07
1.470821295580292343e-07
1.103115971685219257e-07
1.066345439295711949e-06
7.354106477901461715e-08
8.567534046755202474e-06
2.868101526381570069e-06
4.044758562845803943e-07
5.037562937362500851e-06
4.412463886740877029e-07
1.470821295580292343e-07
7.354106477901461715e-08
7.354106477901461715e-08
1.014866693950401717e-05
7.354106477901461715e-08
4.125653734102720276e-05
7.354106477901461715e-08
5.883285182321169372e-07
3.677053238950730857e-07
2.941642591160584686e-07
2.573937267265511600e-07
6.545154765332300926e-06
5.147874534531023200e-07
1.470821295580292343e-07
7.354106477901461715e-08
7.354106477901461715e-08
2.647478332044526217e-06
1.912067684254380046e-06
4.338922821961862412e-06
7.354106477901461715e-08
2.941642591160584686e-07
5.662661987984125520e-06
1.470821295580292343e-07
5.883285182321169372e-07
1.426696656712883573e-05
7.354106477901461715e-08
2.206231943370438514e-07
2.868101526381570069e-06
7.354106477901461715e-08
2.941642591160584686e-07
7.354106477901461715e-08
7.427647542680476332e-06
1.470821295580292343e-07
2.206231943370438514e-07
7.354106477901461715e-08
1.000158480994598793e-05
1.617903425138321577e-06
7.354106477901461715e-08
1.470821295580292343e-07
7.354106477901461715e-08
1.779693767652153566e-05
2.941642591160584686e-07
2.206231943370438514e-07
7.354106477901461715e-08
1.470821295580292343e-07
2.419501031229580819e-05
3.235806850276643154e-06
2.206231943370438514e-07
2.206231943370438514e-07
8.824927773481754058e-07
5.883285182321169372e-07
1.544362360359306960e-06
7.354106477901461715e-08
8.089517125691607886e-07
9.928043745166973315e-07
2.206231943370438514e-07
7.354106477901461715e-08
7.354106477901461715e-08
2.206231943370438514e-07
7.354106477901461715e-08
2.684248864434033526e-06
1.323739166022263109e-06
1.470821295580292343e-07
1.507591827969799652e-06
1.470821295580292343e-06
7.354106477901461715e-08
4.412463886740877029e-07
2.316543540538960440e-06
2.206231943370438514e-07
7.354106477901461715e-08
7.354106477901461715e-08
7.354106477901461715e-08
2.941642591160584686e-07
7.354106477901461715e-08
7.354106477901461715e-08
7.354106477901461715e-08
2.941642591160584686e-07
7.354106477901461715e-08
7.354106477901461715e-08
4.007988030456296211e-06
7.354106477901461715e-08
2.206231943370438514e-07
7.354106477901461715e-08
3.677053238950730857e-07
8.089517125691607886e-07
1.985608749033394663e-06
7.354106477901461715e-08
3.677053238950730857e-07
7.354106477901461715e-08
5.883285182321169372e-07
3.677053238950730857e-07
7.354106477901461715e-08
3.677053238950730857e-07
2.941642591160584686e-07
2.721019396823540834e-06
1.176657036464233874e-06
6.618695830111315543e-07
1.092084811968367022e-05
1.103115971685219257e-06
2.941642591160584686e-07
9.119092032597812526e-06
2.132690878591423728e-05
2.095920346201916589e-06
2.206231943370438514e-07
7.354106477901461715e-08
2.206231943370438514e-07
5.294956664089052435e-06
7.354106477901461715e-08
1.470821295580292343e-07
7.354106477901461715e-08
1.103115971685219257e-06
1.985608749033394663e-06
7.354106477901461715e-08
1.103115971685219257e-07
1.103115971685219257e-07
1.838526619475365429e-07
2.169461410980931206e-06
1.323739166022263109e-06
2.537166734876004292e-06
6.618695830111315543e-06
1.176657036464233874e-06
2.206231943370438514e-07
6.250990506216242458e-06
7.354106477901461715e-08
2.941642591160584686e-07
3.971217498066789326e-06
9.192633097376827143e-07
3.677053238950730857e-07
2.897517952293175746e-05
2.941642591160584686e-07
6.912860089227374012e-06
1.470821295580292343e-06
1.746600288501597200e-05
2.757789929213048143e-06
8.089517125691607886e-07
1.047960173100958252e-05
1.996639908750246728e-05
4.449234419130383914e-06
5.883285182321169372e-07
1.606872265421469342e-05
4.853710275414964732e-06
1.470821295580292343e-07
5.294956664089052435e-06
4.412463886740877029e-07
2.941642591160584686e-07
7.354106477901461715e-08
8.089517125691607886e-07
2.721019396823540834e-06
1.470821295580292343e-06
2.206231943370438514e-07
1.103115971685219257e-06
1.470821295580292343e-07
7.574729672238505566e-06
7.354106477901461715e-07
3.235806850276643154e-06
4.412463886740877029e-07
1.838526619475365429e-06
1.544362360359306960e-06
2.279773008149453132e-06
5.552350390815603171e-06
5.375851835345968598e-05
8.015976060912592422e-06
1.706152702873139118e-05
1.470821295580292343e-07
5.147874534531023200e-07
1.470821295580292343e-07
5.147874534531023200e-07
8.236599255249637121e-06
5.000792404972993966e-06
7.354106477901461715e-08
1.691444489917336025e-05
3.088724720718613920e-06
5.405268261257573937e-06
3.199036317887135931e-05
7.795352866575549418e-06
1.103115971685219257e-06
2.272418901671551585e-05
1.029574906906204640e-06
2.647478332044526217e-06
6.177449441437227163e-05
3.529971109392701623e-06
7.611500204628012451e-06
8.530763514365695589e-06
2.132690878591423897e-06
1.838526619475365429e-07
1.470821295580292343e-07
9.670650018440422578e-06
1.470821295580292343e-07
2.206231943370438514e-07
7.354106477901461715e-08
5.147874534531023200e-06
7.354106477901461715e-08
7.023171686395895514e-06
4.412463886740877029e-07
9.082321500208305641e-06
7.354106477901461715e-08
2.573937267265511600e-06
1.470821295580292343e-07
1.470821295580292343e-07
7.354106477901461715e-08
7.354106477901461715e-08
6.287761038605749343e-06
5.147874534531023200e-07
6.030367311879198606e-06
4.919897233716077802e-05
4.853710275414964393e-05
8.604304579144709359e-06
7.354106477901461715e-08
7.354106477901461715e-08
2.941642591160584686e-07
6.250990506216242458e-07
7.354106477901461715e-08
3.427013618702080990e-05
2.868101526381570069e-06
1.470821295580292343e-07
1.235489888287445568e-05
7.354106477901461715e-08
1.103115971685219257e-06
2.941642591160584686e-07
2.206231943370438514e-07
8.604304579144709359e-06
4.412463886740877029e-07
5.772973585152647023e-06
5.074333469752008414e-05
1.264906314199051415e-05
1.544362360359306960e-06
5.147874534531023200e-07
3.897676433287774709e-06
8.824927773481754058e-07
3.677053238950730857e-07
4.191840692403833177e-06
1.176657036464233874e-06
2.941642591160584686e-07
1.845880725953266975e-05
5.147874534531023200e-07
7.354106477901461715e-08
2.206231943370438514e-07
2.309189434061058809e-05
4.412463886740877029e-07
3.824135368508760092e-06
2.941642591160584686e-07
8.688876803640576720e-05
4.191840692403833177e-06
7.354106477901461715e-07
2.941642591160584686e-07
1.470821295580292343e-07
4.412463886740877029e-07
8.089517125691607886e-07
6.250990506216242458e-07
7.354106477901461715e-08
2.206231943370438514e-07
3.309347915055657772e-07
3.309347915055657772e-07
1.470821295580292343e-07
1.103115971685219257e-07
8.457222449586680972e-07
3.346118447445165080e-06
4.228611224793340062e-06
1.470821295580292343e-07
1.875297151864872737e-06
1.051637226339908941e-05
1.470821295580292343e-07
7.354106477901461715e-07
5.883285182321169372e-07
7.354106477901461715e-08
2.941642591160584686e-07
1.985608749033394663e-06
9.155862564987319411e-06
2.206231943370438514e-07
3.287285595621953132e-05
1.470821295580292343e-07
4.007988030456296211e-06
1.257552207721149869e-05
2.647478332044526217e-06
4.787523317113851661e-05
6.912860089227374012e-06
7.354106477901461715e-08
2.941642591160584686e-07
3.463784151091588214e-05
1.176657036464233874e-05
1.838526619475365259e-05
1.617903425138321577e-06
7.354106477901461715e-07
4.191840692403833177e-06
1.206073462375839721e-05
1.470821295580292343e-07
8.089517125691607886e-07
2.794560461602555452e-06
1.397280230801277726e-06
7.207024348343432480e-06
4.412463886740877029e-07
1.470821295580292343e-07
7.354106477901461715e-08
4.412463886740877029e-07
2.206231943370438514e-07
2.022379281422902056e-05
1.470821295580292343e-07
3.677053238950730857e-07
1.110470078163120634e-05
1.912067684254380046e-06
7.354106477901461715e-07
5.000792404972993966e-06
7.354106477901461715e-08
5.405268261257573937e-06
2.206231943370438514e-07
2.941642591160584686e-07
5.883285182321169372e-07
1.790724927369005800e-05
7.574729672238505566e-06
4.780169210635950115e-07
6.912860089227374012e-06
2.169461410980931206e-06
1.588486999226715730e-05
7.354106477901461715e-08
3.529971109392701623e-06
1.985608749033394663e-06
7.648270737017520183e-06
1.470821295580292343e-07
1.095761865207317711e-05
6.949630621616880897e-06
9.780961615608943234e-06
3.382888979834672389e-06
4.412463886740877029e-07
1.470821295580292343e-07
1.838526619475365429e-07
9.928043745166973315e-07
7.317335945511953983e-06
9.633879486050913999e-06
5.147874534531023200e-07
2.941642591160584686e-07
1.323739166022263109e-06
4.633087081077920880e-06
6.912860089227374012e-06
7.354106477901461715e-08
2.206231943370438514e-07
6.618695830111315543e-07
1.103115971685219257e-06
4.486004951519891646e-06
6.250990506216242458e-07
4.044758562845803943e-07
3.309347915055657772e-07
1.875297151864872737e-06
5.883285182321169372e-07
4.044758562845803943e-07
1.066345439295711949e-06
3.677053238950730857e-07
2.941642591160584686e-07
4.412463886740877029e-07
7.354106477901461715e-08
7.354106477901461715e-08
7.354106477901461715e-08
7.354106477901461715e-07
2.941642591160584686e-07
7.354106477901461715e-08
7.354106477901461715e-08
2.573937267265511600e-07
2.250356582237847115e-05
1.691444489917336194e-06
1.470821295580292343e-07
7.354106477901461715e-08
7.648270737017520183e-06
7.354106477901461715e-08
3.677053238950730857e-07
2.868101526381570069e-06
7.354106477901461715e-06
1.456113082624489420e-05
1.184011142942135251e-05
1.426696656712883573e-05
7.354106477901461715e-08
1.470821295580292343e-07
1.853234832431168352e-05
6.471613700553286309e-06
1.941484110165985893e-05
7.207024348343432480e-06
6.618695830111315543e-07
1.985608749033394663e-06
5.147874534531023200e-07
5.147874534531023200e-07
2.206231943370438514e-07
6.618695830111315543e-07
7.354106477901461715e-07
1.470821295580292343e-07
7.354106477901461715e-08
3.015183655939599303e-06
1.470821295580292343e-07
6.103908376658213223e-06
4.191840692403833177e-06
1.434050763190784950e-05
6.692236894890330160e-06
1.735569128784744965e-05
6.876089556837866449e-05
1.470821295580292343e-07
1.470821295580292343e-07
1.198719355897938175e-05
2.077535080007162892e-05
6.618695830111315543e-07
7.354106477901461715e-08
2.941642591160584686e-06
6.287761038605749512e-05
3.162265785497628537e-06
8.310140320028650891e-06
4.544837803343103170e-05
4.412463886740877029e-07
9.560338421271900229e-07
7.280565413122447098e-06
2.206231943370438514e-07
1.103115971685219257e-05
1.470821295580292343e-07
1.764985554696350812e-06
1.470821295580292343e-07
3.132849359586022521e-05
1.316385059544361562e-05
7.354106477901461715e-08
1.470821295580292343e-07
2.206231943370438514e-07
1.397280230801277726e-06
1.103115971685219257e-07
1.838526619475365429e-07
1.470821295580292343e-07
1.838526619475365429e-07
2.206231943370438514e-07
5.883285182321169372e-07
2.206231943370438514e-07
5.147874534531023200e-07
1.029574906906204640e-06
7.354106477901461715e-08
7.354106477901461715e-08
7.354106477901461715e-08
1.470821295580292343e-07
1.103115971685219257e-07
7.721811801796534800e-07
7.354106477901461715e-08
1.470821295580292343e-07
7.354106477901461715e-08
1.103115971685219257e-07
3.493200577003194315e-06
7.354106477901461715e-08
2.610707799655018909e-06
9.560338421271900229e-07
1.838526619475365429e-07
1.470821295580292343e-07
5.147874534531023200e-07
7.354106477901461715e-08
7.354106477901461715e-08
7.354106477901461715e-08
5.221415599310037817e-06
6.618695830111315543e-07
6.177449441437227840e-06
1.415665496996031338e-05
2.941642591160584686e-07
7.685041269407027068e-06
3.677053238950730857e-07
4.118299627624818560e-06
2.794560461602555452e-06
1.470821295580292343e-07
1.912067684254380046e-06
2.206231943370438514e-07
1.242843994765346945e-05
6.471613700553286309e-06
7.942434996133578652e-06
4.118299627624818560e-06
4.655149400511625520e-05
1.581132892748814353e-05
7.648270737017520183e-06
2.022379281422902056e-05
7.354106477901461715e-08
2.132690878591423897e-06
9.560338421271900229e-07
3.677053238950730857e-07
5.177290960442629047e-05
1.323739166022263109e-05
1.470821295580292343e-07
2.996798389744845522e-05
4.412463886740877029e-07
5.442038793647081669e-06
3.559387535304307131e-05
2.941642591160584686e-07
3.677053238950730857e-06
6.398072635774271692e-06
4.706628145856935497e-06
4.265381757182847795e-06
2.647478332044526217e-06
8.824927773481754058e-07
2.287127114627354678e-05
7.795352866575549418e-06
1.691444489917336194e-06
6.618695830111315543e-07
1.470821295580292343e-07
7.354106477901461715e-08
1.103115971685219257e-06
7.354106477901461715e-08
3.382888979834672389e-06
4.412463886740877029e-07
8.089517125691607886e-07
7.354106477901461715e-08
5.515579858426096286e-06
9.707420550829929463e-06
2.353314072928467749e-06
7.354106477901461715e-08
1.470821295580292343e-07
3.971217498066789326e-06
2.941642591160584686e-07
3.677053238950730857e-07
5.515579858426096286e-06
2.941642591160584686e-07
1.470821295580292343e-07
4.412463886740877029e-07
3.677053238950730857e-07
1.176657036464233874e-06
6.618695830111315543e-07
7.354106477901461715e-08
7.354106477901461715e-08
7.354106477901461715e-08
1.470821295580292343e-06
5.883285182321169372e-07
6.618695830111315543e-07
7.354106477901461715e-06
8.530763514365695589e-06
7.354106477901461715e-08
1.470821295580292343e-07
5.147874534531023200e-07
2.941642591160584686e-07
2.941642591160584686e-07
1.470821295580292343e-07
5.147874534531023200e-07
1.470821295580292343e-07
7.354106477901461715e-08
1.522300040925602490e-05
2.206231943370438514e-07
1.103115971685219257e-06
5.883285182321169372e-07
1.147240610552628027e-05
4.868418488370767825e-05
2.794560461602555452e-06
9.560338421271900229e-07
4.412463886740877029e-07
3.677053238950730857e-07
4.265381757182847795e-06
2.941642591160584686e-07
2.022379281422902056e-05
8.089517125691607886e-07
2.095920346201916589e-06
1.029574906906204640e-06
7.354106477901461715e-08
2.206231943370438514e-07
7.354106477901461715e-08
4.780169210635950115e-07
7.942434996133578652e-06
5.074333469752008583e-06
1.470821295580292343e-07
2.132690878591423897e-06
1.103115971685219257e-07
2.941642591160584686e-07
8.824927773481754058e-07
3.824135368508760092e-06
1.764985554696350812e-06
7.354106477901461715e-08
7.354106477901461715e-08
2.151076144786177679e-05
5.883285182321169372e-07
1.103115971685219257e-07
2.206231943370438514e-07
1.397280230801277726e-06
1.470821295580292343e-07
7.354106477901461715e-08
1.103115971685219257e-06
4.927251340193979349e-06
7.795352866575549418e-06
7.354106477901461715e-08
3.677053238950730857e-07
1.919421790732281423e-05
3.824135368508760092e-06
4.596316548688413148e-06
1.559070573315109884e-05
3.228452743798741439e-05
1.242843994765346945e-05
2.206231943370438514e-07
1.103115971685219257e-06
2.353314072928467749e-06
1.691444489917336194e-06
8.751386708702738594e-06
1.176657036464233874e-06
7.354106477901461715e-08
6.045075524835001699e-05
3.309347915055657772e-06
1.294322740110657262e-05
4.412463886740877029e-07
1.353155591933868956e-05
3.677053238950730857e-07
1.029574906906204640e-06
1.470821295580292343e-07
3.677053238950730857e-07
1.470821295580292343e-07
1.250198101243248492e-06
7.354106477901461715e-08
2.882809739337372992e-05
7.890956250788267996e-05
2.309189434061058809e-05
4.486004951519891646e-06
2.132690878591423897e-06
9.560338421271900229e-07
1.014866693950401717e-05
7.354106477901461715e-08
2.941642591160584686e-07
1.790724927369005800e-05
3.897676433287774709e-06
3.677053238950730857e-07
9.560338421271900229e-07
2.500396202486496983e-06
7.354106477901461715e-08
7.354106477901461715e-08
7.354106477901461715e-08
5.772973585152647023e-06
3.309347915055657772e-07
2.573937267265511600e-07
5.405268261257573937e-06
2.941642591160584686e-07
2.206231943370438514e-06
2.095920346201916589e-06
3.603512174171716240e-06
1.555393520076159026e-05
1.213427568853741183e-06
2.206231943370438514e-07
7.354106477901461715e-08
6.324531570995257075e-06
1.029574906906204640e-05
7.354106477901461715e-08
2.956350804116387440e-05
1.904713577776478669e-05
1.176657036464233874e-06
7.354106477901461715e-08
1.389926124323376179e-05
1.360509698411770333e-05
1.860588938909069729e-05
9.119092032597812526e-06
1.397280230801277726e-06
7.501188607459490949e-06
7.354106477901461715e-08
8.089517125691607886e-07
1.529654147403504037e-05
1.470821295580292343e-07
3.677053238950730857e-07
3.750594303729745475e-06
4.412463886740877029e-07
1.912067684254380046e-06
2.132690878591423897e-06
3.677053238950730857e-07
7.354106477901461715e-08
1.029574906906204640e-06
9.560338421271900229e-07
3.677053238950730857e-07
7.354106477901461715e-08
2.206231943370438514e-07
1.470821295580292343e-07
7.354106477901461715e-08
7.354106477901461715e-08
4.412463886740877029e-07
4.412463886740877029e-07
7.354106477901461715e-08
7.354106477901461715e-08
3.677053238950730857e-07
7.354106477901461715e-08
2.941642591160584686e-07
1.470821295580292343e-07
2.206231943370438514e-07
4.780169210635950115e-07
7.354106477901461715e-07
2.364345232645319984e-05
2.206231943370438514e-07
7.354106477901461715e-08
7.354106477901461715e-08
2.206231943370438514e-07
7.354106477901461715e-08
6.067137844268705491e-06
2.941642591160584686e-07
8.457222449586680125e-06
7.354106477901461715e-08
2.941642591160584686e-07
4.412463886740877029e-07
5.883285182321169372e-07
1.470821295580292343e-07
7.354106477901461715e-08
8.457222449586680972e-07
7.354106477901461715e-08
7.354106477901461715e-08
4.780169210635950115e-07
1.470821295580292343e-07
3.677053238950730857e-07
7.354106477901461715e-08
1.029574906906204640e-06
1.103115971685219257e-06
6.250990506216242458e-07
9.560338421271900229e-07
1.250198101243248492e-06
3.677053238950730857e-07
7.354106477901461715e-08
7.354106477901461715e-08
8.089517125691607886e-07
1.213427568853741183e-06
4.338922821961862412e-06
3.677053238950730857e-07
5.147874534531023200e-07
1.985608749033394663e-06
7.354106477901461715e-08
7.354106477901461715e-08
7.354106477901461715e-08
9.192633097376827143e-07
2.206231943370438514e-07
1.470821295580292343e-07
7.354106477901461715e-08
1.470821295580292343e-07
8.457222449586680972e-07
1.286968633632755800e-06
2.206231943370438514e-07
1.470821295580292343e-07
3.015183655939599303e-06
4.044758562845803943e-06
2.169461410980931206e-06
3.677053238950730857e-07
9.928043745166973315e-07
1.470821295580292343e-07
7.354106477901461715e-08
3.309347915055657772e-07
8.567534046755202474e-06
4.044758562845803943e-07
1.948838216643887354e-06
5.883285182321169372e-07
5.883285182321169372e-07
1.470821295580292343e-07
2.941642591160584686e-07
3.125495253108121229e-06
1.066345439295711949e-06
3.677053238950730857e-07
1.838526619475365429e-07
3.677053238950730857e-07
1.470821295580292343e-07
8.788157241092247173e-06
5.000792404972993966e-06
7.354106477901461715e-08
1.470821295580292343e-07
2.941642591160584686e-07
2.941642591160584686e-07
5.883285182321169372e-07
4.691919932901132743e-05
2.397438711795876350e-05
3.677053238950730857e-07
7.354106477901461715e-08
2.132690878591423897e-06
9.192633097376827143e-07
2.206231943370438514e-07
5.515579858426096286e-07
1.029574906906204640e-06
3.677053238950730857e-07
2.353314072928467749e-06
7.354106477901461715e-07
4.044758562845803943e-07
6.250990506216242458e-07
3.107109986913367532e-05
7.501188607459490949e-06
3.677053238950730857e-07
5.883285182321169372e-07
2.573937267265511600e-07
3.309347915055657772e-07
3.677053238950730857e-07
1.470821295580292343e-07
1.823818406519562505e-05
4.780169210635950115e-06
3.456430044613687006e-06
3.529971109392701623e-06
1.544362360359306791e-05
5.147874534531023200e-07
7.427647542680476332e-06
9.413256291713870995e-06
1.470821295580292343e-07
1.831172512997463882e-05
3.015183655939599303e-06
1.691444489917336194e-06
1.066345439295711949e-06
3.677053238950730857e-07
1.838526619475365429e-06
4.816939743025457000e-06
2.868101526381570069e-06
6.618695830111315543e-07
6.912860089227374012e-06
3.382888979834672389e-06
2.220940156326241268e-05
5.147874534531023200e-07
4.412463886740877029e-07
9.192633097376827143e-07
3.103432933674417013e-05
7.354106477901461715e-08
1.154594717030529405e-05
7.354106477901461715e-08
2.206231943370438514e-07
7.354106477901461715e-07
8.824927773481754058e-06
7.354106477901461715e-08
3.677053238950730857e-07
5.147874534531023200e-07
8.824927773481754058e-07
5.883285182321169372e-07
7.354106477901461715e-08
3.235806850276643154e-06
8.089517125691607886e-06
4.412463886740877029e-07
1.470821295580292343e-06
1.764985554696350812e-06
2.206231943370438514e-07
3.677053238950730857e-07
1.397280230801277726e-06
3.824135368508760092e-06
2.206231943370438514e-07
2.206231943370438514e-07
2.206231943370438514e-07
7.354106477901461715e-08
7.354106477901461715e-08
2.493042096008595606e-05
1.662028064005730178e-05
8.078485965974755312e-05
2.904872058771077377e-06
2.573937267265511600e-07
3.607189227410666590e-05
9.560338421271900229e-07
1.904713577776478669e-05
2.206231943370438514e-07
5.883285182321169372e-06
2.941642591160584686e-07
2.206231943370438514e-07
3.677053238950730857e-07
4.853710275414964732e-06
2.206231943370438514e-07
4.302152289572354680e-06
1.838526619475365429e-07
1.838526619475365429e-07
3.677053238950730857e-07
2.022379281422901972e-06
2.941642591160584686e-07
7.354106477901461715e-08
7.721811801796534800e-07
5.147874534531023200e-07
7.354106477901461715e-08
2.206231943370438514e-07
1.470821295580292343e-07
2.573937267265511600e-07
1.103115971685219257e-06
7.354106477901461715e-08
1.470821295580292343e-07
3.677053238950730857e-07
1.250198101243248492e-06
7.354106477901461715e-08
7.354106477901461715e-08
7.354106477901461715e-08
7.354106477901461715e-08
2.941642591160584686e-07
5.147874534531023200e-07
7.354106477901461715e-08
7.354106477901461715e-08
2.794560461602555452e-06
7.354106477901461715e-08
7.354106477901461715e-08
7.093035697935959273e-05
4.412463886740877029e-07
7.354106477901461715e-08
2.941642591160584686e-07
1.470821295580292343e-07
1.470821295580292343e-07
7.354106477901461715e-08
7.354106477901461715e-08
7.795352866575549418e-06
1.875297151864872737e-06
4.563223069537857121e-05
1.882651258342774199e-05
3.677053238950730857e-07
5.147874534531023200e-07
5.111104002141515638e-05
8.824927773481754058e-07
1.470821295580292343e-07
1.470821295580292343e-07
1.470821295580292343e-07
7.354106477901461715e-08
2.117982665635620974e-05
1.617903425138321577e-06
5.074333469752008583e-06
2.640124225566624840e-05
5.147874534531023200e-07
7.280565413122447098e-06
1.470821295580292343e-07
1.823818406519562505e-05
3.677053238950730857e-07
7.354106477901461715e-08
7.354106477901461715e-08
3.088724720718613581e-05
5.956826247100183989e-06
4.412463886740877029e-07
1.290645686871706573e-05
8.089517125691607886e-07
1.470821295580292343e-07
5.147874534531023200e-07
2.048118654095557045e-05
7.354106477901461715e-08
1.397280230801277726e-06
8.089517125691607886e-07
1.875297151864872737e-06
6.655466362500822428e-06
2.206231943370438514e-07
3.051954188329106612e-06
5.515579858426096286e-07
6.250990506216242458e-07
5.515579858426096286e-07
1.470821295580292343e-07
5.772973585152647023e-06
2.206231943370438514e-07
1.904713577776478669e-05
2.886486792576323511e-05
9.464735037059180973e-05
6.250990506216242458e-07
3.162265785497628537e-06
8.163058190470621656e-06
3.677053238950730857e-07
7.354106477901461715e-08
4.824293849503358885e-05
1.691444489917336194e-06
9.192633097376827143e-07
1.470821295580292343e-07
7.354106477901461715e-08
7.354106477901461715e-08
7.354106477901461715e-07
1.838526619475365429e-06
2.426855137707482366e-06
1.706152702873139118e-05
1.411988443757080649e-05
5.221415599310037817e-06
2.224617209565192126e-05
4.412463886740877029e-07
1.912067684254380046e-06
7.354106477901461715e-08
7.354106477901461715e-08
2.206231943370438514e-07
7.354106477901461715e-08
5.809744117542154924e-05
4.559546016298906263e-06
1.000158480994598793e-05
1.698798596395237741e-05
1.691444489917336025e-05
3.221098637320840400e-05
5.515579858426096286e-06
4.559546016298906263e-06
2.573937267265511600e-06
1.323739166022263109e-06
7.354106477901461715e-08
1.470821295580292343e-07
4.412463886740877029e-07
1.617903425138321577e-06
2.206231943370438514e-06
6.030367311879198606e-06
6.986401154006388629e-07
5.147874534531023200e-07
6.618695830111315543e-07
7.354106477901461715e-08
3.382888979834672389e-06
2.941642591160584686e-07
2.404792818273778065e-05
2.412146924751679442e-05
2.301835327583157432e-05
1.250198101243248492e-06
1.397280230801277726e-06
1.044283119862007563e-05
4.964021872583486742e-05
1.470821295580292343e-07
8.089517125691607886e-07
1.581132892748814353e-05
3.677053238950730857e-07
3.162265785497628707e-05
8.383681384807666355e-06
1.003835534233549482e-05
2.868101526381570069e-06
1.058991332817810487e-05
1.750277341740547719e-05
3.713823771340238166e-06
6.177449441437227840e-06
1.470821295580292343e-07
7.354106477901461715e-08
1.470821295580292343e-07
2.941642591160584686e-07
1.470821295580292343e-06
7.354106477901461715e-08
1.801756087085858120e-06
1.654673957527828886e-06
1.213427568853741183e-06
1.338447378978066032e-05
1.323739166022263109e-06
1.286968633632755800e-06
4.412463886740877029e-07
7.354106477901461715e-08
9.450026824103377880e-06
3.912384646243577293e-05
3.735886090773942212e-05
1.290645686871706573e-05
1.838526619475365429e-07
2.360668179406369126e-05
1.323739166022263109e-06
2.941642591160584686e-06
1.691444489917336194e-06
1.934130003688084516e-05
2.426855137707482366e-06
1.066345439295711864e-05
1.470821295580292343e-07
1.492883615013996643e-05
5.147874534531023200e-07
4.412463886740877029e-07
3.677053238950730857e-07
1.103115971685219257e-06
1.456113082624489420e-05
5.883285182321169372e-07
3.162265785497628537e-06
2.206231943370438514e-07
3.677053238950730857e-07
4.412463886740877029e-06
2.941642591160584686e-07
5.993596779489690874e-06
6.324531570995257075e-06
1.470821295580292343e-07
4.412463886740877029e-06
8.824927773481754058e-07
1.838526619475365429e-07
3.677053238950730857e-07
7.354106477901461715e-08
8.089517125691607886e-07
8.824927773481754058e-07
2.206231943370438514e-07
5.147874534531023200e-07
7.354106477901461715e-08
1.470821295580292343e-07
1.691444489917336194e-06
1.250198101243248492e-06
1.470821295580292343e-07
2.551874947831807300e-05
6.324531570995257075e-06
2.206231943370438514e-07
1.036929013384106017e-05
4.265381757182847795e-06
1.272260420676952792e-05
7.354106477901461715e-08
9.045550967818797062e-06
1.250198101243248492e-06
3.235806850276643154e-06
2.993121336505895003e-05
7.354106477901461715e-08
1.184011142942135251e-05
1.691444489917336194e-06
7.354106477901461715e-08
7.354106477901461715e-08
8.824927773481754058e-07
7.354106477901461715e-08
1.320062112783312420e-05
7.354106477901461715e-08
1.029574906906204640e-06
6.839319024448359395e-06
1.073699545773613410e-05
8.089517125691607886e-07
7.354106477901461715e-08
5.883285182321169372e-07
7.354106477901461715e-08
1.470821295580292343e-07
5.368497728868067052e-06
7.354106477901461715e-08
2.941642591160584686e-07
1.470821295580292343e-07
2.941642591160584686e-07
2.018702228183951198e-05
7.354106477901461715e-08
3.272577382666150463e-06
1.838526619475365429e-07
3.309347915055657772e-06
1.544362360359306960e-06
3.397597192790475482e-05
2.500396202486496983e-06
1.838526619475365429e-07
3.173296945214480942e-05
1.257552207721149869e-05
7.868893931354563188e-06
7.207024348343432480e-06
4.338922821961862412e-06
2.390084605317975057e-06
2.206231943370438514e-07
5.147874534531023200e-07
6.545154765332300926e-06
2.206231943370438514e-07
2.279773008149453132e-06
1.470821295580292343e-07
1.103115971685219257e-06
4.412463886740877029e-07
1.470821295580292343e-07
1.838526619475365429e-07
5.883285182321169372e-07
1.066345439295711949e-06
3.015183655939599303e-06
2.426855137707482366e-06
2.941642591160584686e-07
9.192633097376827143e-07
1.103115971685219257e-06
1.875297151864872737e-06
4.412463886740877029e-07
4.780169210635950115e-07
5.883285182321169372e-07
8.824927773481754058e-07
8.457222449586680972e-07
3.309347915055657772e-07
1.544362360359306960e-06
5.920055714710676257e-06
3.677053238950730857e-07
1.581132892748814269e-06
5.883285182321169372e-07
3.309347915055657772e-07
1.875297151864872737e-06
7.354106477901461715e-07
8.163058190470621656e-06
3.824135368508760092e-06
1.720860915828941872e-05
2.573937267265511600e-07
7.354106477901461715e-08
2.206231943370438514e-07
2.982090176789042768e-05
3.235806850276643154e-06
1.441404869668686496e-05
6.618695830111315543e-07
7.354106477901461715e-08
1.272260420676952792e-05
8.457222449586680125e-06
1.838526619475365429e-06
4.633087081077920880e-06
1.470821295580292343e-07
1.323739166022263109e-06
5.883285182321169372e-07
7.354106477901461715e-08
8.824927773481754058e-07
1.279614527154854338e-05
8.310140320028650891e-06
1.250198101243248492e-06
2.081212133246113750e-05
1.617903425138321577e-06
2.941642591160584686e-07
2.941642591160584686e-07
5.221415599310037817e-06
3.235806850276643154e-06
1.823818406519562505e-05
6.618695830111315543e-07
7.354106477901461715e-08
7.354106477901461715e-07
5.883285182321169372e-07
1.544362360359306960e-06
3.015183655939599303e-06
3.750594303729745475e-06
7.354106477901461715e-08
3.081370614240712543e-05
7.354106477901461715e-08
2.368022285884270503e-05
1.103115971685219257e-06
7.464418075069983217e-06
3.677053238950730857e-07
1.250198101243248492e-06
7.354106477901461715e-08
5.809744117542154755e-06
7.354106477901461715e-08
2.206231943370438514e-07
1.117824184641022181e-05
5.368497728868067052e-06
2.941642591160584686e-07
2.206231943370438514e-07
1.676736276961533271e-05
3.235806850276643154e-06
1.397280230801277726e-06
7.354106477901461715e-08
1.470821295580292343e-07
1.617903425138321577e-06
1.948838216643887354e-06
6.324531570995257075e-06
7.905664463744071767e-06
1.470821295580292343e-07
2.206231943370438514e-07
7.354106477901461715e-08
1.323739166022263109e-06
1.522300040925602490e-05
2.618061906132920370e-05
2.316543540538960440e-06
2.941642591160584686e-07
1.139886504074726566e-06
1.470821295580292343e-07
7.354106477901461715e-08
5.147874534531023200e-07
2.941642591160584686e-07
7.354106477901461715e-08
6.618695830111315543e-07
1.470821295580292343e-07
7.354106477901461715e-08
1.470821295580292343e-07
1.301676846588558639e-05
1.757631448218449435e-05
6.912860089227374012e-06
1.764985554696350812e-06
5.883285182321169372e-07
1.198719355897938175e-05
1.470821295580292343e-07
1.044283119862007563e-05
2.206231943370438514e-07
2.206231943370438514e-07
2.573937267265511600e-06
8.310140320028650891e-06
1.470821295580292343e-07
7.354106477901461715e-08
9.413256291713870995e-06
1.323739166022263109e-06
8.089517125691607886e-07
2.941642591160584686e-07
2.206231943370438514e-07
1.470821295580292343e-07
7.354106477901461715e-07
7.354106477901461715e-08
7.721811801796533953e-06
2.794560461602555452e-06
5.147874534531023200e-07
8.861698305871260943e-06
7.354106477901461715e-08
3.677053238950730857e-07
7.354106477901461715e-08
7.354106477901461715e-08
7.743874121230239101e-05
3.897676433287774709e-06
2.206231943370438514e-07
1.029574906906204640e-06
1.029574906906204640e-06
7.354106477901461715e-08
1.470821295580292343e-07
3.309347915055657772e-06
1.470821295580292343e-06
2.206231943370438514e-07
1.470821295580292343e-07
5.074333469752008583e-06
7.354106477901461715e-07
2.206231943370438514e-07
1.470821295580292343e-07
8.898468838260767828e-06
7.354106477901461715e-08
1.470821295580292343e-07
1.544362360359306960e-06
7.354106477901461715e-08
7.354106477901461715e-08
2.206231943370438514e-07
7.354106477901461715e-08
1.470821295580292343e-07
1.103115971685219257e-06
4.964021872583486234e-06
6.618695830111315543e-07
8.089517125691607886e-07
7.354106477901461715e-08
1.286968633632755800e-06
2.941642591160584686e-07
2.206231943370438514e-07
7.354106477901461715e-08
7.354106477901461715e-08
1.470821295580292343e-07
4.412463886740877029e-07
7.354106477901461715e-08
4.412463886740877029e-07
2.941642591160584686e-07
1.650996904288878282e-05
2.941642591160584686e-07
1.470821295580292343e-07
7.354106477901461715e-08
3.309347915055657772e-07
7.354106477901461715e-08
3.677053238950730857e-07
8.824927773481754058e-07
8.442514236630878387e-05
1.029574906906204640e-06
7.721811801796534800e-07
1.103115971685219257e-06
8.824927773481754058e-07
7.354106477901461715e-08
1.470821295580292343e-07
1.470821295580292343e-06
3.493200577003194315e-06
2.941642591160584686e-07
7.354106477901461715e-08
7.354106477901461715e-07
7.354106477901461715e-08
1.103115971685219257e-07
7.354106477901461715e-08
3.456430044613687006e-06
1.470821295580292343e-07
1.470821295580292343e-05
5.147874534531023200e-07
1.617903425138321577e-06
4.780169210635950115e-07
5.883285182321169372e-07
2.941642591160584686e-07
2.206231943370438514e-07
6.839319024448359395e-06
1.470821295580292343e-07
1.092084811968367022e-05
7.354106477901461715e-08
1.470821295580292343e-07
7.354106477901461715e-08
7.354106477901461715e-08
7.354106477901461715e-08
2.941642591160584686e-07
4.412463886740877029e-07
7.501188607459490949e-06
5.515579858426096286e-07
1.838526619475365429e-07
3.088724720718613920e-06
3.309347915055657772e-07
4.412463886740877029e-07
6.250990506216242458e-07
2.478333883052792513e-05
1.820141353280611647e-05
7.942434996133578652e-06
1.544362360359306960e-06
8.089517125691607886e-07
9.560338421271900229e-07
7.354106477901461715e-08
1.029574906906204640e-06
7.354106477901461715e-08
6.618695830111315543e-06
2.794560461602555452e-06
1.029574906906204640e-06
7.501188607459490949e-06
1.838526619475365429e-06
2.206231943370438514e-07
9.560338421271900229e-07
7.354106477901461715e-08
7.354106477901461715e-08
1.250198101243248492e-06
4.780169210635950115e-07
1.139886504074726566e-06
9.266174162155841761e-06
2.206231943370438514e-07
3.235806850276643154e-06
3.309347915055657772e-07
3.088724720718613920e-06
8.604304579144709359e-06
5.147874534531023200e-07
4.412463886740877029e-06
4.412463886740877029e-07
5.147874534531023200e-07
3.235806850276643154e-06
1.470821295580292343e-06
2.246679528998896596e-05
2.658509491761378452e-05
8.089517125691607886e-07
3.677053238950730857e-07
1.250198101243248492e-05
8.457222449586680972e-07
7.354106477901461715e-08
8.824927773481754058e-07
7.354106477901461715e-08
4.162424266492227500e-05
2.573937267265511600e-06
2.941642591160584686e-07
1.470821295580292343e-07
7.354106477901461715e-08
1.470821295580292343e-06
1.695121543156286883e-05
3.677053238950730857e-06
1.875297151864872737e-06
2.654832438522427594e-05
3.022537762417500849e-05
1.364186751650721190e-05
3.015183655939599134e-05
1.503914774730848878e-05
2.978413123550091910e-05
2.390084605317975057e-06
5.515579858426096286e-07
1.912067684254380046e-06
7.574729672238505566e-06
3.677053238950730857e-06
7.354106477901461715e-08
7.354106477901461715e-08
6.618695830111315543e-07
3.677053238950730857e-07
4.338922821961862412e-06
1.323739166022263109e-06
2.059149813812409280e-06
2.956350804116387440e-05
7.354106477901461715e-08
7.354106477901461715e-08
1.544362360359306960e-06
2.721019396823540834e-06
4.044758562845803943e-06
5.883285182321169372e-07
7.354106477901461715e-08
2.868101526381569899e-05
9.633879486050913999e-06
7.427647542680476332e-06
8.089517125691607886e-07
1.081053652251514787e-05
2.206231943370438514e-07
1.544362360359306960e-06
7.354106477901461715e-08
5.221415599310037817e-06
1.470821295580292343e-07
8.824927773481754058e-07
2.132690878591423897e-06
5.883285182321169372e-06
2.846039206947865768e-05
7.354106477901461715e-08
2.860747419903668522e-05
3.199036317887135931e-05
7.354106477901461715e-08
2.941642591160584686e-07
1.603195212182518484e-05
1.198719355897938175e-05
6.765777959669344778e-06
9.486797356492884765e-06
2.015025174945000340e-05
2.140044985069325444e-05
1.017808336541562234e-04
7.354106477901461715e-08
2.941642591160584686e-07
2.397438711795876350e-05
6.802548492058852001e-05
1.470821295580292343e-07
2.941642591160584686e-07
1.323739166022263109e-06
1.912067684254380046e-06
3.677053238950730857e-06
6.074491950746607207e-05
3.677053238950730857e-07
3.677053238950730857e-07
3.015183655939599303e-06
5.662661987984125520e-06
1.470821295580292343e-07
3.000475442983796380e-05
1.077376599012564099e-05
1.838526619475365429e-07
7.574729672238505566e-06
1.856911885670119210e-05
9.082321500208305641e-06
4.191840692403833177e-06
1.470821295580292343e-07
2.647478332044526217e-06
2.206231943370438514e-07
2.390084605317975057e-06
8.677845643923724823e-06
7.354106477901461715e-08
2.206231943370438514e-07
9.560338421271900229e-07
7.354106477901461715e-08
1.470821295580292343e-07
7.354106477901461715e-08
3.309347915055657772e-07
7.354106477901461715e-08
4.412463886740877029e-07
7.354106477901461715e-08
5.883285182321169372e-07
2.206231943370438514e-07
1.470821295580292343e-07
1.003835534233549482e-05
1.470821295580292343e-07
2.941642591160584686e-07
8.126287658081114771e-06
3.677053238950730857e-06
1.250198101243248492e-06
1.801756087085858035e-05
1.470821295580292343e-07
1.625257531616222954e-05
4.559546016298906263e-06
8.972009903039783292e-06
1.985608749033394663e-06
2.599676639938166759e-05
1.603195212182518484e-05
3.382888979834672389e-06
2.206231943370438514e-07
2.206231943370438514e-07
4.265381757182847795e-06
3.092401773957564778e-05
1.691444489917336194e-06
1.323739166022263109e-06
3.677053238950730857e-07
3.235806850276643154e-06
4.853710275414964732e-06
3.309347915055657772e-07
9.780961615608943234e-06
5.000792404972993966e-06
2.978413123550091994e-06
1.353155591933868956e-05
3.640282706561223549e-06
1.345801485455967409e-05
3.603512174171716240e-06
1.176657036464233874e-06
4.412463886740877029e-07
2.941642591160584686e-07
7.354106477901461715e-07
7.354106477901461715e-08
1.323739166022263109e-06
1.103115971685219257e-07
1.470821295580292343e-07
1.470821295580292343e-07
1.470821295580292343e-07
1.470821295580292343e-07
7.354106477901461715e-08
8.824927773481754058e-07
1.485529508536095266e-05
1.470821295580292343e-07
8.530763514365695589e-06
1.912067684254380046e-06
1.323739166022263109e-06
7.354106477901461715e-08
3.529971109392701623e-06
5.147874534531023200e-07
2.140044985069325444e-05
1.066345439295711864e-05
3.015183655939599303e-06
7.354106477901461715e-08
1.904713577776478669e-05
2.941642591160584686e-07
2.206231943370438514e-07
1.742923235262646342e-05
1.411988443757080649e-05
1.029574906906204640e-06
1.250198101243248492e-06
1.397280230801277726e-06
1.470821295580292343e-07
6.618695830111315543e-07
1.470821295580292343e-07
3.309347915055657772e-06
7.354106477901461715e-08
7.354106477901461715e-08
1.470821295580292343e-07
7.354106477901461715e-08
7.354106477901461715e-08
1.470821295580292343e-07
7.354106477901461715e-08
7.354106477901461715e-08
1.691444489917336194e-06
2.941642591160584686e-07
4.191840692403833177e-06
1.544362360359306960e-06
3.015183655939599303e-06
1.470821295580292343e-07
6.618695830111315543e-07
3.677053238950730857e-06
1.912067684254380046e-06
2.206231943370438514e-07
1.397280230801277726e-06
7.354106477901461715e-08
1.294322740110657262e-05
4.412463886740877029e-07
1.103115971685219257e-06
5.883285182321169372e-07
5.147874534531023200e-07
3.603512174171716240e-06
1.103115971685219257e-06
3.677053238950730857e-07
7.354106477901461715e-08
2.169461410980931206e-06
2.941642591160584686e-07
1.470821295580292343e-07
1.470821295580292343e-07
1.470821295580292343e-07
1.470821295580292343e-07
2.206231943370438514e-07
1.470821295580292343e-07
7.354106477901461715e-08
1.764985554696350812e-06
1.103115971685219257e-06
3.677053238950730857e-07
5.883285182321169372e-07
7.354106477901461715e-08
1.507591827969799652e-06
1.470821295580292343e-07
7.354106477901461715e-08
7.354106477901461715e-08
5.809744117542154755e-06
7.721811801796533953e-06
2.941642591160584686e-07
1.470821295580292343e-07
3.199036317887135846e-06
1.985608749033394663e-06
4.412463886740877029e-07
7.354106477901461715e-07
1.470821295580292343e-07
2.941642591160584686e-07
1.470821295580292343e-07
7.354106477901461715e-08
1.470821295580292343e-07
7.354106477901461715e-08
5.883285182321169372e-07
7.354106477901461715e-08
7.354106477901461715e-08
2.206231943370438514e-07
3.677053238950730857e-06
3.382888979834672389e-06
7.354106477901461715e-08
5.147874534531023200e-07
3.677053238950730857e-07
7.354106477901461715e-08
1.470821295580292343e-07
7.354106477901461715e-08
7.354106477901461715e-08
2.941642591160584686e-07
2.941642591160584686e-07
3.677053238950730857e-07
2.941642591160584686e-07
8.824927773481754058e-07
7.354106477901461715e-08
7.354106477901461715e-08
7.354106477901461715e-08
7.354106477901461715e-07
4.559546016298906263e-06
2.941642591160584686e-07
1.470821295580292343e-07
2.206231943370438514e-07
2.941642591160584686e-07
7.354106477901461715e-08
1.029574906906204640e-06
7.354106477901461715e-07
7.354106477901461715e-08
2.941642591160584686e-07
4.412463886740877029e-07
4.412463886740877029e-07
1.176657036464233874e-06
2.426855137707482366e-06
1.250198101243248492e-06
7.354106477901461715e-08
2.500396202486496983e-06
1.470821295580292343e-06
6.618695830111315543e-07
3.677053238950730857e-07
7.354106477901461715e-08
8.824927773481754058e-07
7.354106477901461715e-08
1.323739166022263109e-06
3.162265785497628537e-06
7.354106477901461715e-08
4.412463886740877029e-07
7.354106477901461715e-08
1.397280230801277726e-06
6.618695830111315543e-07
7.354106477901461715e-08
5.000792404972993966e-06
7.354106477901461715e-08
2.206231943370438514e-07
7.354106477901461715e-08
7.354106477901461715e-08
3.677053238950730857e-07
4.412463886740877029e-07
1.691444489917336194e-06
7.354106477901461715e-08
8.089517125691607886e-07
5.883285182321169372e-07
2.206231943370438514e-07
8.089517125691607886e-07
5.147874534531023200e-07
6.618695830111315543e-07
7.354106477901461715e-08
4.412463886740877029e-07
7.354106477901461715e-08
1.470821295580292343e-07
2.206231943370438514e-07
7.354106477901461715e-08
5.883285182321169372e-07
3.677053238950730857e-07
2.206231943370438514e-07
1.470821295580292343e-07
1.029574906906204640e-06
1.470821295580292343e-07
1.029574906906204640e-06
9.560338421271900229e-07
7.354106477901461715e-08
7.354106477901461715e-08
1.382572017845474802e-05
4.412463886740877029e-07
7.354106477901461715e-08
8.383681384807666355e-06
1.036929013384106017e-05
9.560338421271900229e-07
1.470821295580292343e-07
1.470821295580292343e-07
1.176657036464233874e-06
1.691444489917336194e-06
1.470821295580292343e-07
3.677053238950730857e-07
1.691444489917336194e-06
2.941642591160584686e-06
1.912067684254380046e-06
5.515579858426096286e-06
2.941642591160584686e-07
6.618695830111315543e-07
2.206231943370438514e-07
6.618695830111315543e-07
3.677053238950730857e-07
5.147874534531023200e-07
7.354106477901461715e-08
7.354106477901461715e-08
7.354106477901461715e-08
7.354106477901461715e-08
1.323739166022263109e-06
7.354106477901461715e-08
5.147874534531023200e-07
7.354106477901461715e-08
3.677053238950730857e-07
8.089517125691607886e-07
2.059149813812409280e-06
7.354106477901461715e-08
1.470821295580292343e-07
2.206231943370438514e-07
2.573937267265511600e-06
2.059149813812409280e-06
3.677053238950730857e-07
1.764985554696350812e-06
8.824927773481754058e-07
7.354106477901461715e-07
7.354106477901461715e-08
1.470821295580292343e-07
3.677053238950730857e-07
1.470821295580292343e-07
2.941642591160584686e-07
1.470821295580292343e-07
2.647478332044526217e-06
1.470821295580292343e-07
7.354106477901461715e-08
1.838526619475365429e-07
5.883285182321169372e-07
1.470821295580292343e-07
1.470821295580292343e-07
8.089517125691607886e-07
7.354106477901461715e-08
7.354106477901461715e-08
9.560338421271900229e-07
2.206231943370438514e-07
2.353314072928467749e-06
4.412463886740877029e-07
5.883285182321169372e-07
2.206231943370438514e-06
7.354106477901461715e-08
1.470821295580292343e-07
2.206231943370438514e-07
5.147874534531023200e-07
3.096078827196515297e-05
2.132690878591423897e-06
1.470821295580292343e-07
1.323739166022263109e-06
1.195042302658987486e-05
2.941642591160584686e-07
7.354106477901461715e-07
2.206231943370438514e-07
1.470821295580292343e-07
7.354106477901461715e-08
2.941642591160584686e-07
8.824927773481754058e-07
5.147874534531023200e-07
1.720860915828941872e-05
1.323739166022263109e-06
6.618695830111315543e-07
2.158430251264079056e-05
8.089517125691607886e-07
4.412463886740877029e-07
2.500396202486496983e-06
4.927251340193979349e-06
2.794560461602555452e-06
2.206231943370438514e-07
2.206231943370438514e-07
9.413256291713870995e-06
3.677053238950730857e-07
3.824135368508760092e-06
4.265381757182847795e-06
1.470821295580292343e-07
7.354106477901461715e-08
2.206231943370438514e-07
8.089517125691607886e-07
1.103115971685219257e-06
1.470821295580292343e-07
8.089517125691607886e-07
7.354106477901461715e-08
8.824927773481754058e-07
2.206231943370438514e-07
7.354106477901461715e-08
4.412463886740877029e-07
7.354106477901461715e-08
7.354106477901461715e-08
4.412463886740877029e-07
1.103115971685219257e-07
7.354106477901461715e-08
2.573937267265511600e-07
1.768662607935301669e-05
4.044758562845803943e-07
1.470821295580292343e-07
4.412463886740877029e-07
2.206231943370438514e-07
1.029574906906204640e-06
2.206231943370438514e-07
1.470821295580292343e-07
7.354106477901461715e-08
7.354106477901461715e-08
3.677053238950730857e-07
7.354106477901461715e-08
2.941642591160584686e-07
1.470821295580292343e-07
1.684090383439434648e-05
9.560338421271900229e-07
1.103115971685219257e-07
1.250198101243248492e-06
7.354106477901461715e-08
7.942434996133578652e-06
4.118299627624818560e-06
2.897517952293175746e-05
3.677053238950730857e-07
1.470821295580292343e-07
7.354106477901461715e-08
1.036929013384106017e-05
3.677053238950730857e-07
3.603512174171716240e-06
3.750594303729745475e-06
1.176657036464233874e-06
1.066345439295711949e-06
2.206231943370438514e-07
7.243794880732939365e-06
1.654673957527828886e-06
5.883285182321169372e-07
3.677053238950730857e-07
2.941642591160584686e-07
1.029574906906204640e-06
1.470821295580292343e-06
7.354106477901461715e-08
5.515579858426096286e-07
9.928043745166973315e-07
7.354106477901461715e-08
5.258186131699544703e-06
5.993596779489690874e-06
7.354106477901461715e-08
1.801756087085858120e-06
3.309347915055657772e-07
4.486004951519891646e-06
7.354106477901461715e-08
1.470821295580292343e-07
4.412463886740877029e-07
1.470821295580292343e-06
8.089517125691607886e-07
1.544362360359306960e-06
2.206231943370438514e-07
1.926775897210182800e-05
1.055314279578859798e-05
6.655466362500822428e-06
2.206231943370438514e-07
3.272577382666150378e-05
2.941642591160584686e-07
2.765144035690949605e-05
2.206231943370438514e-07
1.809110193563759412e-05
3.529971109392701623e-06
2.088566239724015127e-05
3.802073049075055622e-05
2.893840899054225227e-05
1.514945934447701113e-05
3.015183655939599303e-06
7.354106477901461715e-08
2.647478332044526217e-06
3.677053238950730857e-07
1.654673957527828801e-05
1.323739166022263109e-06
1.485529508536095266e-05
1.081053652251514787e-05
9.964814277556481047e-06
7.243794880732939365e-06
2.243002475759945823e-06
1.360509698411770417e-06
6.618695830111315543e-07
7.354106477901461715e-08
2.206231943370438514e-07
2.206231943370438514e-07
3.162265785497628537e-06
8.089517125691607886e-07
2.941642591160584686e-07
1.544362360359306791e-05
2.206231943370438514e-06
3.603512174171716240e-06
3.677053238950730857e-07
1.617903425138321577e-06
4.206548905359635762e-05
5.147874534531023200e-07
2.206231943370438514e-07
2.941642591160584686e-07
7.354106477901461715e-08
8.824927773481754058e-07
2.353314072928467749e-06
3.897676433287774709e-06
1.323739166022263109e-06
1.066345439295711864e-05
7.280565413122447098e-06
4.412463886740877029e-06
1.470821295580292343e-07
6.103908376658213223e-06
7.354106477901461715e-07
8.089517125691607886e-07
4.265381757182847456e-05
2.206231943370438514e-06
1.470821295580292343e-07
1.470821295580292343e-07
4.412463886740877029e-07
2.059149813812409280e-06
9.560338421271900229e-07
1.176657036464233874e-06
7.354106477901461715e-08
1.051637226339908941e-05
3.677053238950730857e-07
2.206231943370438514e-06
7.354106477901461715e-07
5.883285182321169372e-07
2.647478332044526217e-06
2.323897647016861902e-05
1.470821295580292343e-07
7.354106477901461715e-08
3.162265785497628537e-06
2.941642591160584686e-07
1.470821295580292343e-07
2.860747419903668522e-05
3.382888979834672389e-06
3.529971109392701623e-06
1.838526619475365429e-06
7.354106477901461715e-08
5.883285182321169372e-07
2.206231943370438514e-07
1.051637226339908941e-05
9.119092032597812526e-06
7.354106477901461715e-08
3.677053238950730857e-07
7.354106477901461715e-08
7.170253815953924748e-06
3.077693561001761346e-05
4.412463886740877029e-07
1.286968633632755800e-06
2.206231943370438514e-07
2.206231943370438514e-07
1.176657036464233874e-06
1.103115971685219257e-07
3.603512174171716240e-06
8.817573667003853019e-05
6.839319024448359395e-06
1.470821295580292343e-06
6.729007427279837045e-06
5.515579858426096286e-07
2.993121336505895003e-05
3.125495253108121229e-06
1.838526619475365429e-07
7.354106477901461715e-07
1.985608749033394663e-06
2.419501031229580819e-05
1.470821295580292343e-07
9.155862564987319411e-06
1.628934584855173812e-05
2.941642591160584686e-07
7.354106477901461715e-08
1.470821295580292343e-07
7.354106477901461715e-08
1.257552207721149869e-05
4.412463886740877029e-07
7.354106477901461715e-07
5.147874534531023200e-07
7.354106477901461715e-08
1.349478538694918267e-05
4.816939743025457000e-06
1.176657036464233874e-06
3.934446965677281594e-06
7.354106477901461715e-08
4.559546016298905924e-05
2.243002475759945738e-05
1.139886504074726481e-05
3.824135368508760092e-06
1.617903425138321577e-06
5.147874534531023200e-07
1.919421790732281423e-05
2.573937267265511600e-06
5.294956664089052435e-06
3.147557572541825275e-05
7.354106477901461715e-07
5.883285182321169372e-06
5.221415599310037817e-06
1.088407758729416334e-05
1.948838216643887270e-05
1.367863804889671879e-05
3.456430044613687006e-06
1.912067684254380046e-06
7.354106477901461715e-08
5.147874534531023200e-07
2.169461410980931206e-06
1.798079033846907516e-05
6.103908376658213223e-06
1.470821295580292343e-07
7.611500204628012451e-06
7.354106477901461715e-08
1.470821295580292343e-07
8.199828722860130235e-06
1.441404869668686496e-05
1.706152702873139118e-05
1.470821295580292343e-07
3.831489474986661807e-05
2.698957077389836534e-05
2.941642591160584686e-07
7.574729672238505566e-06
4.412463886740877029e-07
4.412463886740877029e-07
2.500396202486496983e-06
1.283291580393805027e-05
3.088724720718613920e-06
2.500396202486496983e-06
2.816622781036259921e-05
8.493992981976188704e-06
1.617903425138321577e-06
4.412463886740877029e-07
2.353314072928467749e-06
2.059149813812409280e-06
2.187846677175684902e-05
9.560338421271900229e-07
1.470821295580292343e-07
1.691444489917336194e-06
5.883285182321169372e-07
2.132690878591423897e-06
2.941642591160584686e-07
7.354106477901461715e-08
7.354106477901461715e-08
3.750594303729745475e-06
3.015183655939599303e-06
3.309347915055657772e-06
7.354106477901461715e-08
7.354106477901461715e-08
1.176657036464233874e-06
6.398072635774271861e-05
7.354106477901461715e-08
7.354106477901461715e-08
6.912860089227374012e-06
2.206231943370438514e-07
6.250990506216242966e-05
6.287761038605749343e-06
1.397280230801277726e-06
1.198719355897938175e-05
1.066345439295711864e-05
1.728215022306843503e-06
4.191840692403833008e-05
4.964021872583486234e-06
1.125178291118923625e-04
2.279773008149452962e-05
1.470821295580292343e-07
1.279614527154854338e-05
1.985608749033394663e-06
5.147874534531023200e-07
2.390084605317975057e-06
3.677053238950730857e-07
7.354106477901461715e-08
7.354106477901461715e-07
1.191365249420036798e-05
1.103115971685219257e-07
3.621897440366470022e-05
4.173455426209079735e-05
1.507591827969799652e-06
3.015183655939599303e-06
2.129013825352473209e-05
2.206231943370438514e-07
2.206231943370438514e-07
2.353314072928467749e-06
7.751228227708140139e-05
1.389926124323376179e-05
7.354106477901461715e-08
4.265381757182847795e-06
7.354106477901461715e-08
7.354106477901461715e-08
2.379053445601122738e-05
2.228294262804142984e-05
9.560338421271900229e-07
4.412463886740877029e-07
7.905664463744071767e-06
1.084730705490465645e-05
1.566424679793011261e-05
1.470821295580292343e-07
4.853710275414964732e-06
8.089517125691607886e-07
8.824927773481754058e-07
7.354106477901461715e-08
2.206231943370438514e-07
7.354106477901461715e-08
3.677053238950730857e-07
1.864265992148020587e-05
2.573937267265511600e-07
7.354106477901461715e-08
4.633087081077920880e-06
6.692236894890330160e-06
1.220781675331642645e-05
1.029574906906204640e-06
7.354106477901461715e-08
2.206231943370438514e-07
6.618695830111315543e-07
7.354106477901461715e-08
4.486004951519891646e-06
1.000158480994598793e-05
7.354106477901461715e-08
2.941642591160584686e-07
1.176657036464233874e-06
1.860588938909069729e-05
7.354106477901461715e-08
1.470821295580292343e-07
5.883285182321169372e-07
7.354106477901461715e-08
3.934446965677281594e-06
1.470821295580292343e-07
3.677053238950730857e-07
2.206231943370438514e-07
7.354106477901461715e-08
4.559546016298906263e-06
7.354106477901461715e-08
7.354106477901461715e-08
7.354106477901461715e-08
7.354106477901461715e-08
2.941642591160584686e-07
2.500396202486496983e-06
5.956826247100183989e-06
7.354106477901461715e-08
1.470821295580292343e-07
7.354106477901461715e-08
7.354106477901461715e-08
7.354106477901461715e-08
2.206231943370438514e-07
7.354106477901461715e-08
7.354106477901461715e-08
2.338605859972664656e-05
3.309347915055657772e-06
4.118299627624818560e-06
1.470821295580292343e-07
1.617903425138321577e-06
5.883285182321169372e-07
7.648270737017520183e-06
1.470821295580292343e-06
4.191840692403833177e-06
2.941642591160584686e-07
1.470821295580292343e-07
6.618695830111315543e-07
2.779852248646752359e-05
7.354106477901461715e-08
4.412463886740877029e-07
1.470821295580292343e-07
1.470821295580292343e-07
5.883285182321169372e-07
7.354106477901461715e-08
5.147874534531023200e-07
3.677053238950730857e-07
1.470821295580292343e-07
2.206231943370438514e-07
1.470821295580292343e-07
1.470821295580292343e-07
1.470821295580292343e-07
2.206231943370438514e-07
2.941642591160584686e-07
5.883285182321169372e-07
7.354106477901461715e-08
8.383681384807666355e-06
7.354106477901461715e-08
2.206231943370438514e-07
1.470821295580292343e-07
1.470821295580292343e-07
2.198877836892537137e-05
5.147874534531023200e-07
2.941642591160584686e-07
2.206231943370438514e-07
5.883285182321169372e-07
8.089517125691607886e-07
3.677053238950730857e-07
1.544362360359306960e-06
5.883285182321169372e-07
7.354106477901461715e-08
8.824927773481754058e-07
5.883285182321169372e-07
7.354106477901461715e-08
1.470821295580292343e-07
1.470821295580292343e-07
2.941642591160584686e-07
3.026214815656451369e-05
2.941642591160584686e-05
2.206231943370438514e-07
2.941642591160584686e-07
2.206231943370438514e-07
7.354106477901461715e-08
1.838526619475365429e-07
6.618695830111315543e-07
7.354106477901461715e-08
1.470821295580292343e-07
7.354106477901461715e-08
2.941642591160584686e-07
7.354106477901461715e-08
3.677053238950730857e-07
7.354106477901461715e-08
7.354106477901461715e-08
1.470821295580292343e-07
1.470821295580292343e-07
3.309347915055657772e-07
2.941642591160584686e-07
1.470821295580292343e-07
2.206231943370438514e-07
2.206231943370438514e-07
7.354106477901461715e-08
3.456430044613687006e-06
7.354106477901461715e-08
4.044758562845803943e-07
3.088724720718613920e-06
4.081529095235310828e-06
1.470821295580292343e-07
7.354106477901461715e-08
1.470821295580292343e-07
7.354106477901461715e-08
1.654673957527828886e-06
3.382888979834672389e-06
7.354106477901461715e-08
2.206231943370438514e-07
7.354106477901461715e-08
1.250198101243248492e-06
8.346910852418159470e-06
1.103115971685219257e-06
2.941642591160584686e-07
1.470821295580292343e-07
7.354106477901461715e-08
1.397280230801277726e-06
1.213427568853741183e-06
2.941642591160584686e-07
1.838526619475365429e-07
1.470821295580292343e-07
2.831330993992062760e-06
1.838526619475365429e-07
1.103115971685219257e-06
2.000316961989197586e-05
1.022220800428303094e-05
1.691444489917336194e-06
7.354106477901461715e-08
1.603195212182518484e-05
3.162265785497628537e-06
3.971217498066789326e-06
2.941642591160584686e-07
1.323739166022263109e-06
8.824927773481754058e-07
7.280565413122447098e-06
1.706152702873139118e-05
2.147399091547226821e-05
4.559546016298906263e-06
5.147874534531023200e-07
9.192633097376826296e-06
1.051637226339908941e-05
1.066345439295711949e-06
3.677053238950730857e-07
3.677053238950730857e-07
2.331251753494763279e-05
7.354106477901461715e-08
7.354106477901461715e-08
3.015183655939599303e-06
8.089517125691607886e-07
5.147874534531023200e-06
6.618695830111315543e-07
4.780169210635950115e-07
6.398072635774271692e-06
7.354106477901461715e-08
1.213427568853741183e-06
2.798237514841505971e-05
3.677053238950730857e-07
1.470821295580292343e-07
2.007671068467098963e-05
4.964021872583486234e-06
1.176657036464233874e-06
1.654673957527828801e-05
2.206231943370438514e-07
3.493200577003194399e-05
5.478809326036588554e-06
3.750594303729745475e-06
7.354106477901461715e-08
4.412463886740877029e-07
1.764985554696350812e-06
8.824927773481754058e-07
1.691444489917336194e-06
1.176657036464233874e-06
7.354106477901461715e-08
4.412463886740877029e-06
2.941642591160584686e-06
1.875297151864872822e-05
6.618695830111315543e-06
1.084730705490465645e-05
5.111104002141515468e-06
8.824927773481754058e-07
2.941642591160584686e-07
2.423178084468531677e-05
7.354106477901461715e-08
1.114147131402071492e-05
1.224458728570593333e-05
9.045550967818797062e-06
2.353314072928467749e-06
4.412463886740877029e-07
5.147874534531023200e-07
2.573937267265511600e-07
4.081529095235310828e-06
9.192633097376827143e-07
4.486004951519891646e-06
2.941642591160584686e-07
5.515579858426096286e-07
5.883285182321169372e-07
4.302152289572354680e-06
7.354106477901461715e-07
1.470821295580292343e-07
2.206231943370438514e-07
7.354106477901461715e-08
7.354106477901461715e-08
1.470821295580292343e-07
7.354106477901461715e-08
4.412463886740877029e-06
6.250990506216242458e-07
2.941642591160584686e-07
7.354106477901461715e-08
2.206231943370438514e-07
7.354106477901461715e-08
7.354106477901461715e-08
1.139886504074726566e-06
6.618695830111315543e-07
3.309347915055657772e-07
2.941642591160584686e-07
2.095920346201916589e-06
1.470821295580292343e-07
1.470821295580292343e-07
1.617903425138321577e-06
7.354106477901461715e-08
1.691444489917336194e-06
4.191840692403833177e-06
6.250990506216242458e-06
1.470821295580292343e-07
1.176657036464233874e-06
1.470821295580292343e-07
7.354106477901461715e-08
7.427647542680476332e-06
2.868101526381570069e-06
1.470821295580292343e-07
2.941642591160584686e-07
2.206231943370438514e-07
4.412463886740877029e-07
7.354106477901461715e-08
2.941642591160584686e-07
2.941642591160584686e-07
4.412463886740877029e-07
7.354106477901461715e-08
1.470821295580292343e-07
5.883285182321169372e-07
2.206231943370438514e-07
3.677053238950730857e-07
1.397280230801277726e-05
7.354106477901461715e-07
7.354106477901461715e-08
1.470821295580292343e-07
7.354106477901461715e-08
6.618695830111315543e-07
5.147874534531023200e-07
7.354106477901461715e-08
7.354106477901461715e-08
4.412463886740877029e-07
7.611500204628012451e-06
5.111104002141515468e-06
9.192633097376827143e-07
1.180334089703184563e-05
8.089517125691607886e-07
7.354106477901461715e-07
3.846197687942464562e-05
2.191523730414635422e-05
1.360509698411770417e-06
7.354106477901461715e-08
8.457222449586680125e-06
1.066345439295711864e-05
2.941642591160584686e-06
3.677053238950730857e-07
1.103115971685219257e-07
5.883285182321169372e-07
7.354106477901461715e-08
1.470821295580292343e-07
7.354106477901461715e-08
2.206231943370438514e-07
2.206231943370438514e-07
1.566424679793011261e-05
3.677053238950730857e-07
7.354106477901461715e-08
7.354106477901461715e-07
7.354106477901461715e-08
5.883285182321169372e-07
1.845880725953266975e-05
5.883285182321169372e-07
2.206231943370438514e-07
3.677053238950730857e-07
1.470821295580292343e-07
2.206231943370438514e-07
7.354106477901461715e-08
2.941642591160584686e-07
2.206231943370438514e-07
8.824927773481754058e-07
7.354106477901461715e-08
2.206231943370438514e-07
1.764985554696350812e-06
5.147874534531023200e-07
3.934446965677281763e-05
7.354106477901461715e-08
5.883285182321169372e-07
5.883285182321169372e-07
1.470821295580292343e-07
1.595841105704617107e-05
2.279773008149453132e-06
4.412463886740877029e-07
7.354106477901461715e-08
1.544362360359306960e-06
1.470821295580292343e-07
1.470821295580292343e-07
7.354106477901461715e-08
1.470821295580292343e-07
1.691444489917336194e-06
5.184645066920530085e-06
1.470821295580292343e-07
7.354106477901461715e-08
2.206231943370438514e-06
5.883285182321169372e-07
6.618695830111315543e-07
2.206231943370438514e-07
7.354106477901461715e-08
8.457222449586680972e-07
9.560338421271900229e-07
3.677053238950730857e-07
2.206231943370438514e-07
3.677053238950730857e-07
7.354106477901461715e-08
1.470821295580292343e-07
3.677053238950730857e-06
8.089517125691607886e-07
7.354106477901461715e-08
7.354106477901461715e-08
2.794560461602555452e-06
1.470821295580292343e-07
5.368497728868067052e-06
7.354106477901461715e-08
7.354106477901461715e-08
2.206231943370438514e-07
1.470821295580292343e-07
7.354106477901461715e-08
1.272260420676952792e-05
2.132690878591423897e-06
1.411988443757080649e-05
1.470821295580292343e-06
4.412463886740877029e-07
7.354106477901461715e-08
4.265381757182847795e-06
8.677845643923724823e-06
3.677053238950730857e-06
1.470821295580292343e-07
7.354106477901461715e-08
7.354106477901461715e-08
7.354106477901461715e-08
5.809744117542154755e-06
1.294322740110657262e-05
7.427647542680476332e-06
2.206231943370438514e-06
3.750594303729745475e-06
4.007988030456296211e-06
2.647478332044526217e-06
1.470821295580292343e-07
1.029574906906204640e-06
2.941642591160584686e-07
1.470821295580292343e-07
1.470821295580292343e-07
5.147874534531023200e-07
2.169461410980931206e-06
4.412463886740877029e-07
7.354106477901461715e-08
7.354106477901461715e-08
5.589120923205110903e-06
3.007829549461697757e-05
1.147240610552628027e-05
1.617903425138321577e-06
2.721019396823540834e-06
7.648270737017520183e-06
1.912067684254380046e-06
6.618695830111315543e-07
7.354106477901461715e-08
3.677053238950730857e-07
8.015976060912592422e-06
5.809744117542154755e-06
7.354106477901461715e-08
4.633087081077920880e-06
1.507591827969799652e-06
1.397280230801277726e-06
9.192633097376827143e-07
1.103115971685219257e-07
4.412463886740877029e-07
1.838526619475365429e-06
2.206231943370438514e-07
8.089517125691607886e-07
7.354106477901461715e-08
2.206231943370438514e-07
8.824927773481754058e-07
7.354106477901461715e-08
2.941642591160584686e-07
2.206231943370438514e-07
7.354106477901461715e-08
2.206231943370438514e-07
1.029574906906204640e-06
7.354106477901461715e-08
1.470821295580292343e-07
7.354106477901461715e-08
7.354106477901461715e-08
3.677053238950730857e-07
3.677053238950730857e-07
2.206231943370438514e-07
2.206231943370438514e-07
1.470821295580292343e-07
1.470821295580292343e-07
3.677053238950730857e-07
3.677053238950730857e-07
1.470821295580292343e-07
7.354106477901461715e-08
2.941642591160584686e-07
3.677053238950730857e-07
1.838526619475365429e-07
1.470821295580292343e-07
1.470821295580292343e-07
1.470821295580292343e-07
7.354106477901461715e-08
1.470821295580292343e-07
7.354106477901461715e-07
7.354106477901461715e-07
2.941642591160584686e-07
1.470821295580292343e-07
7.354106477901461715e-08
7.354106477901461715e-08
5.147874534531023200e-07
1.470821295580292343e-07
7.354106477901461715e-08
7.354106477901461715e-08
4.412463886740877029e-07
7.354106477901461715e-08
1.470821295580292343e-07
7.354106477901461715e-08
1.397280230801277726e-06
7.354106477901461715e-08
7.354106477901461715e-08
2.941642591160584686e-07
1.470821295580292343e-07
7.354106477901461715e-08
1.470821295580292343e-07
2.206231943370438514e-07
5.147874534531023200e-07
1.485529508536095266e-05
1.676736276961533271e-05
2.206231943370438514e-07
4.927251340193979349e-06
2.279773008149453132e-06
2.500396202486496983e-06
8.089517125691607886e-07
7.354106477901461715e-08
1.470821295580292343e-07
1.470821295580292343e-07
7.354106477901461715e-08
1.470821295580292343e-07
1.470821295580292343e-07
2.206231943370438514e-07
2.941642591160584686e-07
1.375217911367573256e-05
1.250198101243248492e-06
9.560338421271900229e-07
2.500396202486496983e-06
7.354106477901461715e-08
7.354106477901461715e-08
4.633087081077920880e-06
2.941642591160584686e-07
5.883285182321169372e-07
1.559070573315109884e-05
1.544362360359306960e-06
7.354106477901461715e-08
2.941642591160584686e-07
2.206231943370438514e-07
1.470821295580292343e-07
2.941642591160584686e-07
3.824135368508760092e-06
4.596316548688413148e-06
8.898468838260767828e-06
5.883285182321169372e-07
1.147240610552628027e-05
4.706628145856935497e-06
2.941642591160584686e-07
7.354106477901461715e-08
5.147874534531023200e-07
8.273369787639144006e-06
2.978413123550091994e-06
6.434843168163778577e-06
7.354106477901461715e-08
5.552350390815603171e-06
8.163058190470621656e-06
2.868101526381570069e-06
3.309347915055657772e-07
1.470821295580292343e-07
1.838526619475365429e-07
4.412463886740877029e-07
9.229403629766334876e-06
7.501188607459490949e-06
1.581132892748814269e-06
2.206231943370438514e-07
1.470821295580292343e-07
5.405268261257573937e-06
3.088724720718613920e-06
1.103115971685219257e-07
7.354106477901461715e-07
2.132690878591423897e-06
4.412463886740877029e-07
7.354106477901461715e-08
7.354106477901461715e-08
7.354106477901461715e-08
4.412463886740877029e-07
7.354106477901461715e-07
7.354106477901461715e-08
8.089517125691607886e-07
1.912067684254380046e-06
2.941642591160584686e-07
1.029574906906204640e-06
6.618695830111315543e-07
3.750594303729745475e-06
1.470821295580292343e-07
2.941642591160584686e-06
5.184645066920530085e-06
7.354106477901461715e-08
7.354106477901461715e-08
2.941642591160584686e-07
1.470821295580292343e-07
2.206231943370438514e-07
2.721019396823540834e-06
1.470821295580292343e-07
1.470821295580292343e-07
3.677053238950730857e-07
1.470821295580292343e-07
2.206231943370438514e-07
2.206231943370438514e-07
3.677053238950730857e-07
1.470821295580292343e-07
7.354106477901461715e-08
4.412463886740877029e-07
7.354106477901461715e-07
7.979205528523085537e-06
1.912067684254380046e-06
1.470821295580292343e-07
4.302152289572354680e-06
6.618695830111315543e-07
1.470821295580292343e-07
8.457222449586680972e-07
7.354106477901461715e-08
5.147874534531023200e-07
1.176657036464233874e-06
7.354106477901461715e-08
7.354106477901461715e-08
2.206231943370438514e-07
7.354106477901461715e-08
1.544362360359306960e-06
1.470821295580292343e-07
7.354106477901461715e-07
6.067137844268705491e-06
2.794560461602555452e-06
1.470821295580292343e-07
7.354106477901461715e-08
7.354106477901461715e-08
1.470821295580292343e-07
7.354106477901461715e-08
9.560338421271900229e-07
7.354106477901461715e-08
1.470821295580292343e-07
1.838526619475365429e-06
7.354106477901461715e-08
2.941642591160584686e-07
2.206231943370438514e-07
7.354106477901461715e-08
7.354106477901461715e-08
4.044758562845803943e-06
2.206231943370438514e-07
9.560338421271900229e-07
2.941642591160584686e-07
1.617903425138321577e-06
4.853710275414964732e-06
2.206231943370438514e-07
5.147874534531023200e-07
1.103115971685219257e-06
6.618695830111315543e-07
7.354106477901461715e-08
7.354106477901461715e-08
7.354106477901461715e-08
1.470821295580292343e-07
1.272260420676952792e-05
2.353314072928467749e-06
1.470821295580292343e-07
7.354106477901461715e-08
5.147874534531023200e-07
7.354106477901461715e-08
2.206231943370438514e-07
1.470821295580292343e-07
2.206231943370438514e-07
7.354106477901461715e-08
5.147874534531023200e-07
7.354106477901461715e-08
1.323739166022263109e-06
2.206231943370438514e-07
2.941642591160584686e-07
2.206231943370438514e-07
2.206231943370438514e-07
1.470821295580292343e-07
2.206231943370438514e-07
1.470821295580292343e-07
8.089517125691607886e-07
3.897676433287774709e-06
7.354106477901461715e-08
7.354106477901461715e-08
7.354106477901461715e-08
7.354106477901461715e-08
9.560338421271900229e-07
7.354106477901461715e-07
7.354106477901461715e-08
7.354106477901461715e-08
1.838526619475365429e-06
2.206231943370438514e-06
3.382888979834672389e-06
7.354106477901461715e-08
2.206231943370438514e-07
2.941642591160584686e-07
2.206231943370438514e-07
1.970900536077591740e-05
7.354106477901461715e-08
1.639965744572026047e-05
2.941642591160584686e-07
7.354106477901461715e-08
1.470821295580292343e-06
2.206231943370438514e-07
1.103115971685219257e-06
7.354106477901461715e-08
7.354106477901461715e-08
1.470821295580292343e-06
2.941642591160584686e-07
6.618695830111315543e-07
5.147874534531023200e-07
1.470821295580292343e-07
4.412463886740877029e-07
2.206231943370438514e-07
7.354106477901461715e-08
1.544362360359306960e-06
8.163058190470621656e-06
7.354106477901461715e-08
7.354106477901461715e-08
1.470821295580292343e-07
7.354106477901461715e-08
1.764985554696350812e-06
2.603353693177117278e-05
1.139886504074726566e-06
1.470821295580292343e-07
7.354106477901461715e-08
2.647478332044526217e-06
2.279773008149453132e-06
2.941642591160584686e-07
1.470821295580292343e-06
8.089517125691607886e-07
2.868101526381570069e-06
9.560338421271900229e-07
2.426855137707482366e-06
7.354106477901461715e-08
1.691444489917336194e-06
8.898468838260767828e-06
5.883285182321169372e-07
4.191840692403833177e-06
2.206231943370438514e-07
4.486004951519891646e-06
1.617903425138321577e-05
7.133483283564417863e-06
3.162265785497628537e-06
2.206231943370438514e-07
5.147874534531023200e-07
7.354106477901461715e-08
7.354106477901461715e-08
2.426855137707482366e-06
1.470821295580292343e-06
2.206231943370438514e-07
7.354106477901461715e-08
2.551874947831807300e-05
5.368497728868067052e-06
3.677053238950730857e-07
4.412463886740877029e-07
1.691444489917336194e-06
7.354106477901461715e-08
7.354106477901461715e-08
1.470821295580292343e-07
3.382888979834672389e-06
1.698798596395237741e-05
3.677053238950730857e-07
7.354106477901461715e-08
7.354106477901461715e-08
2.941642591160584686e-07
7.354106477901461715e-08
1.397280230801277726e-06
2.059149813812409280e-06
1.470821295580292343e-07
7.501188607459490949e-06
9.560338421271900229e-07
8.015976060912592422e-06
2.206231943370438514e-07
2.941642591160584686e-07
1.867943045386971106e-05
3.015183655939599303e-06
3.309347915055657772e-06
9.045550967818797062e-06
3.577772801499061082e-05
4.412463886740877029e-07
2.794560461602555452e-05
2.941642591160584686e-07
1.426696656712883573e-05
7.354106477901461715e-08
6.618695830111315543e-07
1.103115971685219257e-07
8.089517125691607886e-07
3.577772801499061082e-05
1.033251960145155329e-05
2.412146924751679442e-05
8.824927773481754058e-07
4.044758562845803943e-07
1.250198101243248492e-06
2.584968426982363666e-05
1.334770325739115344e-05
8.824927773481754058e-07
1.470821295580292343e-07
2.390084605317975057e-06
2.573937267265511600e-07
5.515579858426096286e-07
7.354106477901461715e-08
7.354106477901461715e-08
3.677053238950730857e-07
7.354106477901461715e-08
7.354106477901461715e-08
7.354106477901461715e-08
7.354106477901461715e-08
1.470821295580292343e-07
1.912067684254380046e-06
8.089517125691607886e-07
1.470821295580292343e-07
7.059942218785403246e-06
8.604304579144709359e-06
6.581925297721807811e-06
7.464418075069983217e-06
3.493200577003194315e-06
7.354106477901461715e-08
5.147874534531023200e-07
3.677053238950730857e-07
7.354106477901461715e-08
1.470821295580292343e-07
7.354106477901461715e-08
1.103115971685219257e-07
4.964021872583486234e-06
1.838526619475365429e-07
7.354106477901461715e-07
4.754429837963294956e-05
3.750594303729745475e-06
6.177449441437227840e-06
5.442038793647081669e-06
1.757631448218449435e-05
1.206073462375839721e-05
9.560338421271900229e-07
9.119092032597812526e-06
9.854502680387958698e-06
1.419342550234982026e-05
7.354106477901461715e-08
2.816622781036259921e-05
5.515579858426096286e-06
1.838526619475365429e-06
2.412146924751679442e-05
9.560338421271900229e-07
6.618695830111315543e-07
8.383681384807666355e-06
1.838526619475365429e-06
7.354106477901461715e-08
1.397280230801277726e-06
4.412463886740877029e-07
6.618695830111315543e-07
3.529971109392701623e-06
3.015183655939599303e-06
2.353314072928467749e-06
7.280565413122447098e-06
2.007671068467098963e-05
1.698798596395237741e-05
2.941642591160584686e-06
2.941642591160584686e-07
8.824927773481754058e-07
1.103115971685219257e-06
3.081370614240712543e-05
1.081053652251514787e-05
8.824927773481754058e-07
7.354106477901461715e-08
3.846197687942464562e-05
5.883285182321169372e-07
6.802548492058851663e-06
4.596316548688413148e-06
7.721811801796534800e-07
4.780169210635950115e-07
2.206231943370438514e-07
7.354106477901461715e-06
7.354106477901461715e-08
4.412463886740877029e-07
1.103115971685219257e-06
3.677053238950730857e-07
7.354106477901461715e-08
7.354106477901461715e-08
7.354106477901461715e-08
2.941642591160584686e-07
2.206231943370438514e-07
1.603195212182518484e-05
4.044758562845803943e-06
6.618695830111315543e-07
2.941642591160584686e-07
3.677053238950730857e-07
7.354106477901461715e-08
1.058991332817810487e-05
3.824135368508760092e-06
7.354106477901461715e-08
2.206231943370438514e-07
2.941642591160584686e-07
3.971217498066789326e-06
6.618695830111315543e-07
1.470821295580292343e-07
2.206231943370438514e-07
1.470821295580292343e-07
1.838526619475365429e-06
8.089517125691607886e-07
6.618695830111315543e-07
4.412463886740877029e-07
1.176657036464233874e-06
3.677053238950730857e-07
9.560338421271900229e-07
1.470821295580292343e-06
1.470821295580292343e-07
2.353314072928467749e-06
8.089517125691607886e-07
2.206231943370438514e-07
2.941642591160584686e-07
7.354106477901461715e-08
7.354106477901461715e-08
8.824927773481754058e-06
2.868101526381570069e-06
1.389926124323376179e-05
3.677053238950730857e-07
2.206231943370438514e-07
5.883285182321169372e-07
1.985608749033394663e-06
2.206231943370438514e-06
7.354106477901461715e-08
1.470821295580292343e-07
1.051637226339908941e-05
3.235806850276643154e-06
2.206231943370438514e-07
8.898468838260767828e-06
7.354106477901461715e-08
2.198877836892537137e-05
6.729007427279837045e-06
1.470821295580292343e-07
7.354106477901461715e-08
2.529812628398102830e-05
1.470821295580292343e-07
2.235648369282044361e-05
1.816464300041661128e-05
3.677053238950730857e-07
8.089517125691607886e-07
1.029574906906204640e-06
4.081529095235310828e-06
3.677053238950730857e-07
9.302944694545348646e-06
4.559546016298906263e-06
2.206231943370438514e-07
4.412463886740877029e-07
2.206231943370438514e-07
6.067137844268705491e-06
5.552350390815603171e-06
3.195359264648184734e-05
7.832123398965056303e-06
1.544362360359306960e-06
7.685041269407027068e-06
1.176657036464233874e-06
1.397280230801277726e-06
4.941959553149782272e-05
3.305670861816707083e-05
4.611024761644216580e-05
1.801756087085858120e-06
2.132690878591423897e-06
9.928043745166973315e-07
1.838526619475365429e-07
1.838526619475365429e-07
4.044758562845803943e-07
2.868101526381570069e-06
1.485529508536095266e-05
6.986401154006388629e-07
1.728215022306843503e-06
8.824927773481754058e-07
2.941642591160584686e-07
1.250198101243248492e-06
6.250990506216242458e-07
8.457222449586680972e-07
2.868101526381570069e-06
2.390084605317975057e-06
6.618695830111315543e-07
5.147874534531023200e-07
1.103115971685219257e-07
7.721811801796534800e-07
1.176657036464233874e-06
4.522775483909398531e-06
3.456430044613687006e-06
3.015183655939599303e-06
1.801756087085858120e-06
1.654673957527828886e-06
2.647478332044526217e-06
1.029574906906204640e-06
3.309347915055657772e-07
1.029574906906204640e-06
1.103115971685219257e-07
1.544362360359306960e-06
1.250198101243248492e-06
8.457222449586680972e-07
2.316543540538960440e-06
6.618695830111315543e-07
3.677053238950730857e-07
1.103115971685219257e-07
3.677053238950730857e-07
2.941642591160584686e-07
1.691444489917336194e-06
1.764985554696350812e-06
2.018702228183951198e-05
3.529971109392701623e-06
8.089517125691607886e-06
2.978413123550091910e-05
1.419342550234982026e-05
3.048277135090155838e-05
1.286968633632755800e-06
7.721811801796534800e-07
5.883285182321169372e-07
1.088407758729416334e-05
3.382888979834672389e-06
2.206231943370438514e-07
9.486797356492884765e-06
1.470821295580292343e-07
2.206231943370438514e-06
5.883285182321169372e-06
1.742923235262646342e-05
1.470821295580292343e-07
1.470821295580292343e-07
1.470821295580292343e-07
5.883285182321169372e-07
1.323739166022263109e-06
7.354106477901461715e-07
1.764985554696350812e-06
7.721811801796534800e-07
1.470821295580292343e-07
2.206231943370438514e-06
2.206231943370438514e-07
3.677053238950730857e-07
7.354106477901461715e-08
6.140678909047720108e-06
1.213427568853741183e-06
4.118299627624818560e-06
5.294956664089052435e-06
4.228611224793340062e-06
2.206231943370438514e-07
1.728215022306843503e-06
5.515579858426096286e-07
1.706152702873139118e-05
6.729007427279837045e-06
1.470821295580292343e-07
9.928043745166973315e-07
2.206231943370438514e-07
3.015183655939599303e-06
2.647478332044526217e-06
3.162265785497628537e-06
3.971217498066789326e-06
1.077376599012564099e-05
4.412463886740877029e-07
5.147874534531023200e-07
7.681364216168076210e-05
7.059942218785403246e-06
7.026848739634847219e-05
8.310140320028650891e-06
2.114305612396670116e-05
7.890956250788267996e-05
2.206231943370438514e-07
7.170253815953924748e-06
6.250990506216242458e-06
2.941642591160584686e-07
1.250198101243248492e-06
7.501188607459490949e-06
5.147874534531023200e-07
5.037562937362500851e-06
2.515104415442299737e-05
2.721019396823540834e-06
4.052112669323705151e-05
9.229403629766334876e-06
1.397280230801277726e-06
3.309347915055657772e-06
1.514945934447701113e-05
1.044283119862007563e-05
7.354106477901461715e-08
2.206231943370438514e-07
1.220781675331642645e-05
7.354106477901461715e-08
5.147874534531023200e-07
2.206231943370438514e-07
1.103115971685219257e-07
4.044758562845803943e-07
8.530763514365695589e-06
1.838526619475365429e-06
7.354106477901461715e-07
1.176657036464233874e-05
1.103115971685219257e-06
5.883285182321169372e-07
7.648270737017520183e-06
2.132690878591423897e-06
1.176657036464233874e-06
9.560338421271900229e-07
8.824927773481754058e-07
1.639965744572026047e-05
8.089517125691607886e-07
7.243794880732939365e-06
2.500396202486496983e-06
2.941642591160584686e-07
9.008780435429290177e-06
7.354106477901461715e-08
3.456430044613687006e-06
6.618695830111315543e-07
7.354106477901461715e-08
3.309347915055657772e-07
1.625257531616222954e-05
7.354106477901461715e-08
1.544362360359306960e-06
2.206231943370438514e-07
4.780169210635950115e-06
1.581132892748814269e-06
1.801756087085858120e-06
8.089517125691607886e-07
8.824927773481754058e-07
5.736203052763140137e-06
4.706628145856935497e-06
1.176657036464233874e-06
2.206231943370438514e-07
1.647319851049927424e-05
3.677053238950730857e-06
2.206231943370438514e-07
2.206231943370438514e-07
1.617903425138321577e-06
6.986401154006388629e-06
7.354106477901461715e-08
7.354106477901461715e-08
7.354106477901461715e-08
7.354106477901461715e-07
7.354106477901461715e-08
5.515579858426096286e-07
1.470821295580292343e-07
5.883285182321169372e-07
5.147874534531023200e-07
7.354106477901461715e-08
3.677053238950730857e-07
7.354106477901461715e-08
7.354106477901461715e-08
4.228611224793340232e-05
1.691444489917336194e-06
2.198877836892537137e-05
5.883285182321169372e-07
4.338922821961862412e-06
5.883285182321169372e-07
7.354106477901461715e-08
2.206231943370438514e-07
1.470821295580292343e-07
6.740038586996689111e-05
4.633087081077920880e-06
3.750594303729745475e-06
4.706628145856935497e-06
2.206231943370438514e-07
1.790724927369005800e-05
1.503914774730848878e-05
1.470821295580292343e-07
1.470821295580292343e-07
6.618695830111315543e-07
1.470821295580292343e-07
7.354106477901461715e-08
4.155070160014325445e-06
7.354106477901461715e-08
7.354106477901461715e-08
7.354106477901461715e-08
2.794560461602555452e-05
2.941642591160584686e-07
4.412463886740877029e-07
1.029574906906204640e-06
1.323739166022263109e-06
2.573937267265511600e-06
1.662028064005730178e-05
1.544362360359306791e-05
1.684090383439434648e-05
1.125178291118923558e-05
1.691444489917336194e-06
2.816622781036259921e-05
5.147874534531023200e-06
1.695121543156286883e-05
4.412463886740877029e-06
3.860905900898266977e-06
7.354106477901461715e-08
1.044283119862007563e-05
1.838526619475365429e-07
3.419659512224179697e-06
1.209750515614790410e-05
2.000316961989197586e-05
1.445081922907637185e-05
4.975053032300338977e-05
2.283450061388403820e-05
2.206231943370438514e-07
2.246679528998896596e-05
4.044758562845803943e-06
3.051954188329106612e-06
1.139886504074726566e-06
4.780169210635950115e-07
6.618695830111315543e-07
1.176657036464233874e-06
5.883285182321169372e-07
1.470821295580292343e-07
1.897359471298576953e-05
2.978413123550091994e-06
4.412463886740877029e-07
3.309347915055657772e-07
1.470821295580292343e-06
1.434050763190785034e-06
7.354106477901461715e-08
1.331093272500164486e-05
4.555868963059955405e-05
7.354106477901461715e-08
5.662661987984125520e-06
5.147874534531023200e-07
5.772973585152647023e-06
2.353314072928467749e-06
2.356991126167418607e-05
8.824927773481754058e-07
1.165625876747381639e-05
1.787047874130055281e-05
5.883285182321169372e-07
1.103115971685219257e-06
1.470821295580292343e-07
8.273369787639144006e-06
9.192633097376826296e-06
6.346593890428961883e-05
3.309347915055657772e-07
1.470821295580292343e-07
2.831330993992062760e-06
8.824927773481754058e-07
1.441404869668686496e-05
3.677053238950730857e-07
7.354106477901461715e-08
8.089517125691607886e-07
2.765144035690949605e-05
3.088724720718613920e-06
5.515579858426096286e-07
7.354106477901461715e-08
9.560338421271900229e-07
3.647636813039125011e-05
5.147874534531023200e-07
6.030367311879198606e-06
1.890005364820675576e-05
7.354106477901461715e-08
1.912067684254380046e-06
7.354106477901461715e-08
2.279773008149453132e-06
8.824927773481754058e-06
1.470821295580292343e-07
7.354106477901461715e-08
7.354106477901461715e-08
7.354106477901461715e-08
1.764985554696350812e-06
4.706628145856935497e-06
6.839319024448359395e-06
3.316702021533559318e-05
5.651630828267273116e-05
7.354106477901461715e-08
7.354106477901461715e-08
3.677053238950730857e-07
3.309347915055657772e-06
1.492883615013996643e-05
8.457222449586680125e-06
1.691444489917336194e-06
8.457222449586680125e-06
2.868101526381569899e-05
5.221415599310037987e-05
3.677053238950730857e-06
5.147874534531023200e-06
1.559070573315109884e-05
3.677053238950730857e-07
2.757789929213048143e-06
1.434050763190785034e-06
1.250198101243248492e-06
7.354106477901461715e-08
1.014866693950401717e-05
3.382888979834672389e-06
7.354106477901461715e-08
9.707420550829929463e-06
1.470821295580292343e-07
2.279773008149453132e-06
9.928043745166973315e-07
1.838526619475365429e-07
2.059149813812409280e-05
3.721177877818139458e-05
3.460107097852637694e-05
2.518781468681250595e-05
6.361302103384763960e-06
1.309030953066460185e-05
5.294956664089052435e-06
2.573937267265511600e-06
1.058991332817810487e-05
8.714616176313231708e-06
1.831172512997463882e-05
3.596158067693815033e-05
1.934130003688084516e-05
2.132690878591423897e-06
1.029574906906204640e-05
1.209750515614790410e-05
2.533489681637053688e-05
1.176657036464233874e-06
1.128855344357874416e-05
2.059149813812409280e-06
3.419659512224179697e-06
4.338922821961862581e-05
8.457222449586680972e-07
9.560338421271900229e-06
1.066345439295711949e-06
1.838526619475365429e-07
4.559546016298906263e-06
5.662661987984125520e-06
1.654673957527828886e-06
5.074333469752008583e-06
2.022379281422901972e-06
3.015183655939599303e-06
1.838526619475365429e-07
8.935239370650276407e-06
2.316543540538960440e-06
3.529971109392701623e-06
2.206231943370438514e-07
8.457222449586680972e-07
1.029574906906204640e-06
6.618695830111315543e-07
1.470821295580292343e-07
6.986401154006388629e-07
2.794560461602555452e-06
1.397280230801277726e-06
2.470979776574891136e-05
6.361302103384763960e-06
7.354106477901461715e-08
5.147874534531023200e-07
4.780169210635950115e-07
1.838526619475365429e-07
1.103115971685219257e-06
1.838526619475365429e-07
1.261229260960100726e-05
1.213427568853741183e-06
2.426855137707482366e-06
1.176657036464233874e-06
4.927251340193979349e-06
3.529971109392701623e-06
6.398072635774271692e-06
1.831172512997463882e-05
7.354106477901461715e-08
7.354106477901461715e-08
1.250198101243248492e-05
5.147874534531023200e-06
2.243002475759945823e-06
2.721019396823540834e-06
7.133483283564417863e-06
1.323739166022263109e-06
7.354106477901461715e-08
4.118299627624818560e-06
2.206231943370438514e-07
2.724696450062491523e-05
7.390877010290968600e-06
8.824927773481754058e-07
1.338447378978066032e-05
7.354106477901461715e-08
7.354106477901461715e-08
8.972009903039783292e-06
7.354106477901461715e-08
6.103908376658213223e-06
7.354106477901461715e-08
5.625891455594617788e-06
2.941642591160584686e-07
2.941642591160584686e-07
7.354106477901461715e-08
5.589120923205110903e-06
1.206073462375839721e-05
2.941642591160584686e-07
2.353314072928467749e-06
4.412463886740877029e-07
1.470821295580292343e-07
1.470821295580292343e-07
7.354106477901461715e-08
1.875297151864872737e-06
5.846514649931661640e-06
2.169461410980931206e-06
4.780169210635950115e-07
3.934446965677281594e-06
1.103115971685219257e-07
1.110470078163120634e-05
4.044758562845803943e-07
7.354106477901461715e-07
8.199828722860130235e-06
2.176815517458832668e-05
2.831330993992062760e-06
7.721811801796534800e-07
9.928043745166973315e-07
5.136843374814170627e-05
5.846514649931661640e-06
3.092401773957564778e-05
1.323739166022263109e-05
6.140678909047720108e-06
2.647478332044526217e-06
1.400957284040228414e-05
1.176657036464233874e-06
1.030678022877889864e-04
2.474656829813841994e-05
3.706469664862336704e-05
3.559387535304307131e-05
3.441721831657883744e-05
1.103115971685219257e-06
6.765777959669344778e-06
2.401115765034827208e-05
1.787047874130055281e-05
1.408311390518129961e-05
3.677053238950730857e-06
3.011506602700648615e-05
6.140678909047720108e-06
5.721494839807337045e-05
8.530763514365695589e-06
6.398072635774271692e-06
5.846514649931661640e-06
2.562906107548659196e-05
2.349637019689516891e-05
2.437886297424334431e-05
1.470821295580292343e-07
3.824135368508760092e-06
1.139886504074726566e-06
5.111104002141515468e-06
1.731892075545794107e-05
1.353155591933868956e-05
1.007512587472500170e-05
1.309030953066460185e-05
1.375217911367573256e-05
8.751386708702738594e-06
3.816781262030858376e-05
4.644118240794773285e-05
3.136526412824973040e-05
5.640599668550420881e-05
2.647478332044526217e-06
4.044758562845803943e-06
2.279773008149453132e-06
4.530129590387300416e-05
1.996639908750246728e-05
1.070022492534662722e-05
3.677053238950730857e-07
1.514945934447701113e-05
1.948838216643887354e-06
7.832123398965056303e-06
1.430373709951834261e-05
4.901511967521323852e-05
2.022379281422901972e-06
2.103274452679817881e-05
2.879132686098422134e-05
2.647478332044526217e-06
4.044758562845803943e-07
8.861698305871260943e-06
9.928043745166973315e-07
2.941642591160584686e-07
5.993596779489690874e-06
3.864582954137217835e-05
4.228611224793340062e-06
6.876089556837866280e-06
4.412463886740877029e-07
3.529971109392701623e-06
1.470821295580292343e-07
7.832123398965056303e-06
1.470821295580292343e-07
4.081529095235310828e-06
8.126287658081114771e-06
7.354106477901461715e-07
5.883285182321169372e-07
1.801756087085858120e-06
1.117824184641022181e-05
1.323739166022263109e-06
7.795352866575549418e-06
9.928043745166973315e-07
1.470821295580292343e-07
7.354106477901461715e-08
1.250198101243248492e-06
2.941642591160584686e-07
1.937807056927035035e-05
1.588486999226715730e-05
7.295273626078250021e-05
8.163058190470621656e-06
8.935239370650276407e-06
2.868101526381570069e-06
8.861698305871260943e-06
1.838526619475365429e-07
4.044758562845803943e-07
4.412463886740877029e-07
3.934446965677281594e-06
1.323739166022263109e-06
3.382888979834672389e-06
6.177449441437227840e-06
7.354106477901461715e-07
1.507591827969799652e-06
2.721019396823540834e-06
1.728215022306843503e-06
4.044758562845803943e-07
4.780169210635950115e-07
2.684248864434033526e-06
2.206231943370438514e-07
1.434050763190785034e-06
5.000792404972993966e-06
2.345959966450566372e-05
3.493200577003194315e-06
1.250198101243248492e-06
6.250990506216242458e-07
1.470821295580292343e-06
2.537166734876004292e-06
3.860905900898266977e-06
4.669857613467427765e-06
3.309347915055657772e-07
1.470821295580292343e-07
2.941642591160584686e-07
3.787364836119252783e-06
3.677053238950730857e-06
3.677053238950730857e-07
2.941642591160584686e-07
2.941642591160584686e-07
7.354106477901461715e-08
1.470821295580292343e-07
8.089517125691607886e-07
1.470821295580292343e-07
3.309347915055657772e-07
1.029574906906204640e-06
1.470821295580292343e-07
2.206231943370438514e-07
7.170253815953924748e-06
1.985608749033394663e-06
9.119092032597812526e-06
8.457222449586680972e-07
2.206231943370438514e-07
2.206231943370438514e-07
9.192633097376827143e-07
7.354106477901461715e-08
3.677053238950730857e-07
5.515579858426096286e-07
1.103115971685219257e-07
7.354106477901461715e-07
1.176657036464233874e-06
7.354106477901461715e-08
1.360509698411770333e-05
1.470821295580292343e-07
5.515579858426096286e-07
2.941642591160584686e-07
1.764985554696350812e-06
1.103115971685219257e-07
1.764985554696350812e-06
7.354106477901461715e-08
2.573937267265511600e-07
1.544362360359306960e-06
4.780169210635950115e-07
2.831330993992062760e-06
3.239483903515593674e-05
3.677053238950730857e-07
1.470821295580292343e-07
1.389926124323376179e-05
5.883285182321169372e-07
2.941642591160584686e-07
1.912067684254380046e-05
7.354106477901461715e-08
4.338922821961862412e-06
8.824927773481754058e-07
1.684090383439434648e-05
3.210067477603988166e-05
2.206231943370438514e-07
1.456113082624489420e-05
8.824927773481754058e-07
7.354106477901461715e-07
2.169461410980931206e-06
1.617903425138321577e-05
3.677053238950730857e-07
3.677053238950730857e-07
4.412463886740877029e-07
1.764985554696350812e-06
7.354106477901461715e-08
1.820141353280611647e-05
5.294956664089052435e-06
1.492883615013996643e-05
1.139886504074726566e-06
2.573937267265511600e-07
9.928043745166973315e-07
1.323739166022263109e-06
9.192633097376827143e-07
4.118299627624818560e-06
6.729007427279837045e-06
2.573937267265511600e-07
5.883285182321169372e-07
1.029574906906204640e-06
3.529971109392701623e-06
1.360509698411770417e-06
9.670650018440422578e-06
1.360509698411770417e-06
2.610707799655018909e-06
9.928043745166973315e-07
9.082321500208305641e-06
1.103115971685219257e-07
2.040764547617655668e-05
1.985608749033394663e-06
7.721811801796534800e-07
1.801756087085858120e-06
7.170253815953924748e-06
1.250198101243248492e-06
7.354106477901461715e-07
1.654673957527828886e-06
1.286968633632755800e-06
1.213427568853741183e-06
8.457222449586680972e-07
1.581132892748814269e-06
7.721811801796534800e-07
3.419659512224179697e-06
2.095920346201916589e-06
1.875297151864872737e-06
5.294956664089052435e-06
2.500396202486496983e-06
2.463625670096989674e-06
4.596316548688413148e-06
7.354106477901461715e-08
1.121501237879972869e-05
9.008780435429290177e-06
3.375534873356771012e-05
4.412463886740877029e-07
1.103115971685219257e-07
7.354106477901461715e-08
2.206231943370438514e-07
5.515579858426096286e-07
7.354106477901461715e-08
1.029574906906204640e-06
9.928043745166973315e-07
9.928043745166972468e-06
6.839319024448359395e-06
8.236599255249637121e-06
1.470821295580292343e-07
3.824135368508760092e-06
2.721019396823540834e-06
1.470821295580292343e-07
1.639965744572026047e-05
1.691444489917336194e-06
5.478809326036588554e-06
5.883285182321169372e-07
2.426855137707482366e-06
1.029574906906204640e-06
2.500396202486496983e-06
4.412463886740877029e-07
9.560338421271900229e-07
1.492883615013996643e-05
9.560338421271900229e-07
1.323739166022263109e-06
7.354106477901461715e-08
7.354106477901461715e-08
1.838526619475365429e-07
2.206231943370438514e-07
2.941642591160584686e-07
1.397280230801277726e-06
3.382888979834672389e-06
7.354106477901461715e-08
5.883285182321169372e-07
2.941642591160584686e-06
2.059149813812409280e-06
7.354106477901461715e-08
7.354106477901461715e-08
2.941642591160584686e-07
7.354106477901461715e-08
7.354106477901461715e-08
5.883285182321169372e-07
1.029574906906204640e-06
2.206231943370438514e-07
3.824135368508760092e-06
2.206231943370438514e-07
7.354106477901461715e-08
1.360509698411770417e-06
7.354106477901461715e-08
4.118299627624818560e-06
1.062668386056761175e-05
7.354106477901461715e-07
1.456113082624489420e-05
5.883285182321169372e-07
1.838526619475365259e-05
3.677053238950730857e-06
2.467302723335940278e-05
1.323739166022263109e-06
1.662028064005730178e-05
8.824927773481754058e-07
5.883285182321169372e-07
1.397280230801277726e-06
7.354106477901461715e-08
1.470821295580292343e-07
7.354106477901461715e-08
7.354106477901461715e-08
4.412463886740877029e-07
7.354106477901461715e-07
7.354106477901461715e-08
7.354106477901461715e-08
1.103115971685219257e-06
4.044758562845803943e-07
1.912067684254380046e-06
3.309347915055657772e-07
9.928043745166973315e-07
4.412463886740877029e-07
2.206231943370438514e-07
1.257552207721149869e-05
3.382888979834672389e-06
1.286968633632755800e-06
1.213427568853741183e-06
1.128855344357874416e-05
7.721811801796534800e-07
2.573937267265511600e-07
6.618695830111315543e-07
7.721811801796534800e-07
6.250990506216242458e-07
1.103115971685219257e-07
7.354106477901461715e-07
3.456430044613687006e-06
2.243002475759945823e-06
2.978413123550091994e-06
5.883285182321169372e-07
4.559546016298906263e-06
6.986401154006388629e-07
4.375693354351369297e-06
4.044758562845803943e-07
6.986401154006388629e-07
2.132690878591423897e-06
4.780169210635950115e-07
1.764985554696350812e-05
2.904872058771077377e-06
1.992962855511296209e-05
5.147874534531023200e-06
7.354106477901461715e-08
2.206231943370438514e-07
5.515579858426096286e-07
4.780169210635950115e-07
2.537166734876004292e-06
1.838526619475365429e-07
7.354106477901461715e-08
2.353314072928467749e-06
2.206231943370438514e-07
7.354106477901461715e-08
2.937965537921633828e-05
7.354106477901461715e-07
7.354106477901461715e-08
3.051954188329106612e-06
4.412463886740877029e-07
1.632611638094124331e-05
1.507591827969799652e-06
3.677053238950730857e-07
4.022696243412099643e-05
7.354106477901461715e-07
1.470821295580292343e-07
2.206231943370438514e-07
7.354106477901461715e-08
7.354106477901461715e-08
7.354106477901461715e-08
7.354106477901461715e-08
1.470821295580292343e-07
6.250990506216242458e-07
3.015183655939599303e-06
3.677053238950730857e-07
2.206231943370438514e-07
2.206231943370438514e-07
7.354106477901461715e-08
7.354106477901461715e-08
3.677053238950730857e-07
9.560338421271900229e-07
1.231812835048494880e-05
7.354106477901461715e-08
1.470821295580292343e-07
7.354106477901461715e-08
1.470821295580292343e-06
3.677053238950730857e-07
2.206231943370438514e-07
1.470821295580292343e-07
3.015183655939599303e-06
2.206231943370438514e-07
7.354106477901461715e-08
1.470821295580292343e-07
3.346118447445165080e-06
4.412463886740877029e-07
1.103115971685219257e-06
7.354106477901461715e-08
7.354106477901461715e-08
7.354106477901461715e-08
7.354106477901461715e-08
5.589120923205110903e-06
3.162265785497628537e-06
1.544362360359306960e-06
7.354106477901461715e-08
1.617903425138321577e-06
2.868101526381570069e-06
4.412463886740877029e-07
1.662028064005730178e-05
4.559546016298906263e-06
3.677053238950730857e-06
2.132690878591423897e-06
1.176657036464233874e-06
4.780169210635950115e-07
5.883285182321169372e-07
7.354106477901461715e-08
1.985608749033394663e-06
7.354106477901461715e-08
5.515579858426096286e-07
2.573937267265511600e-07
4.412463886740877029e-07
7.354106477901461715e-08
1.470821295580292343e-07
7.354106477901461715e-08
1.544362360359306960e-06
1.176657036464233874e-06
3.677053238950730857e-07
7.354106477901461715e-08
2.757789929213048143e-06
1.150917663791578716e-05
1.717183862589991353e-05
1.617903425138321577e-06
5.442038793647081669e-06
8.089517125691607886e-07
2.500396202486496983e-06
1.764985554696350812e-06
6.067137844268705491e-06
1.029574906906204640e-06
9.266174162155841761e-06
6.618695830111315543e-07
3.934446965677281594e-06
2.463625670096989674e-06
1.764985554696350812e-06
1.985608749033394663e-06
2.941642591160584686e-07
4.412463886740877029e-07
2.206231943370438514e-07
1.985608749033394663e-06
2.573937267265511600e-07
2.206231943370438514e-07
2.206231943370438514e-07
7.354106477901461715e-08
2.941642591160584686e-07
1.470821295580292343e-07
1.470821295580292343e-07
1.103115971685219257e-07
2.206231943370438514e-07
3.677053238950730857e-07
2.573937267265511600e-06
1.470821295580292343e-07
2.206231943370438514e-07
7.354106477901461715e-08
5.368497728868067052e-06
3.677053238950730857e-07
9.780961615608943234e-06
7.354106477901461715e-08
1.838526619475365429e-06
2.206231943370438514e-07
7.354106477901461715e-08
2.765144035690949605e-05
2.537166734876004292e-06
2.757789929213048143e-06
3.677053238950730857e-07
1.029574906906204640e-06
1.764985554696350812e-06
2.794560461602555452e-06
1.544362360359306960e-06
5.625891455594617788e-06
5.294956664089052435e-06
4.412463886740877029e-07
3.677053238950730857e-07
2.059149813812409280e-06
4.412463886740877029e-07
5.147874534531023200e-06
7.354106477901461715e-08
2.206231943370438514e-07
2.206231943370438514e-07
3.677053238950730857e-06
8.089517125691607886e-07
1.470821295580292343e-07
9.045550967818797062e-06
2.206231943370438514e-07
1.470821295580292343e-07
3.677053238950730857e-07
7.354106477901461715e-08
2.206231943370438514e-07
3.566741641782208932e-06
9.560338421271900229e-07
5.147874534531023200e-07
1.617903425138321577e-06
7.354106477901461715e-08
2.941642591160584686e-07
7.354106477901461715e-08
5.883285182321169372e-07
5.920055714710676257e-06
1.434050763190784950e-05
1.470821295580292343e-07
1.066345439295711864e-05
2.868101526381570069e-06
9.560338421271900229e-07
8.824927773481754058e-07
7.354106477901461715e-08
7.979205528523085537e-06
7.354106477901461715e-08
2.180492570697783525e-05
2.573937267265511600e-07
1.470821295580292343e-07
7.354106477901461715e-08
7.354106477901461715e-08
2.941642591160584686e-07
3.162265785497628537e-06
7.354106477901461715e-08
5.147874534531023200e-07
2.132690878591423897e-06
5.368497728868067052e-06
7.354106477901461715e-08
4.265381757182847795e-06
1.628934584855173812e-05
2.573937267265511600e-07
2.695280024150885676e-05
1.912067684254380046e-06
5.956826247100183989e-06
1.901036524537527811e-05
7.354106477901461715e-08
6.912860089227374012e-06
5.368497728868067052e-06
1.838526619475365429e-07
1.176657036464233874e-06
3.162265785497628537e-06
4.412463886740877029e-07
2.206231943370438514e-06
3.677053238950730857e-07
2.573937267265511600e-07
1.055314279578859798e-05
3.382888979834672389e-06
1.103115971685219257e-06
2.573937267265511600e-06
1.470821295580292343e-06
4.706628145856935497e-06
1.029574906906204640e-06
1.470821295580292343e-07
7.354106477901461715e-08
2.573937267265511600e-07
7.354106477901461715e-08
6.250990506216242458e-07
2.941642591160584686e-07
2.206231943370438514e-07
5.515579858426096286e-07
2.941642591160584686e-07
1.066345439295711949e-06
2.055472760573458422e-05
1.224458728570593333e-05
8.824927773481754058e-07
4.791200370352802180e-05
6.140678909047720108e-06
1.544362360359306960e-06
8.457222449586680972e-07
1.139886504074726566e-06
5.147874534531023200e-07
7.464418075069983217e-06
1.044283119862007563e-05
2.647478332044526217e-06
8.677845643923724823e-06
3.199036317887135846e-06
3.309347915055657772e-07
7.354106477901461715e-08
1.470821295580292343e-07
8.089517125691607886e-07
1.470821295580292343e-06
6.618695830111315543e-07
8.824927773481754058e-07
8.935239370650276407e-06
2.941642591160584686e-07
1.691444489917336194e-06
7.354106477901461715e-08
9.597108953661407114e-06
2.941642591160584686e-07
1.470821295580292343e-07
5.015500617928796720e-05
7.354106477901461715e-08
5.147874534531023200e-07
8.089517125691607886e-07
1.250198101243248492e-06
7.354106477901461715e-08
4.853710275414964732e-06
8.824927773481754058e-07
2.607030746416068136e-05
1.926775897210182800e-05
4.118299627624818560e-06
4.191840692403833177e-06
1.029574906906204640e-06
2.941642591160584686e-07
2.941642591160584686e-07
1.610549318660420200e-05
1.242843994765346945e-05
2.206231943370438514e-07
5.883285182321169372e-06
4.412463886740877029e-07
8.824927773481754058e-07
4.412463886740877029e-07
4.412463886740877029e-07
5.147874534531023200e-07
1.617903425138321577e-05
2.941642591160584686e-07
1.434050763190784950e-05
8.677845643923724823e-06
2.941642591160584686e-07
1.029574906906204640e-06
2.206231943370438514e-07
2.206231943370438514e-07
2.941642591160584686e-07
1.103115971685219257e-07
6.103908376658213223e-06
1.176657036464233874e-06
2.309189434061058809e-05
7.354106477901461715e-07
4.853710275414964732e-06
5.736203052763140137e-06
1.500237721491898190e-05
1.470821295580292343e-07
4.412463886740877029e-07
7.354106477901461715e-08
4.486004951519891646e-06
2.941642591160584686e-07
5.883285182321169372e-07
7.354106477901461715e-08
1.103115971685219257e-06
3.750594303729745475e-06
1.470821295580292343e-06
3.088724720718613920e-06
7.354106477901461715e-08
1.400957284040228414e-05
1.397280230801277726e-06
1.250198101243248492e-06
3.235806850276643154e-06
1.103115971685219257e-06
5.442038793647081669e-06
3.787364836119252783e-06
1.838526619475365429e-07
3.051954188329106612e-06
1.912067684254380046e-06
2.206231943370438514e-07
7.354106477901461715e-08
1.551716466837208507e-05
2.721019396823540834e-06
1.470821295580292343e-07
1.470821295580292343e-07
2.941642591160584686e-07
2.206231943370438514e-07
2.206231943370438514e-07
1.250198101243248492e-06
1.478175402058193720e-05
5.147874534531023200e-07
3.677053238950730857e-07
2.941642591160584686e-07
7.354106477901461715e-08
2.500396202486496983e-06
1.323739166022263109e-06
7.354106477901461715e-08
5.809744117542154755e-06
5.147874534531023200e-06
1.103115971685219257e-06
8.089517125691607886e-07
2.647478332044526217e-06
1.176657036464233874e-06
9.560338421271900229e-07
2.059149813812409280e-06
1.250198101243248492e-06
2.941642591160584686e-07
1.764985554696350812e-06
3.677053238950730857e-07
4.706628145856935497e-06
1.617903425138321577e-06
8.824927773481754058e-07
9.560338421271900229e-07
6.618695830111315543e-07
7.354106477901461715e-07
5.736203052763140137e-06
1.691444489917336194e-06
5.883285182321169372e-07
1.103115971685219257e-06
3.677053238950730857e-07
1.029574906906204640e-06
2.978413123550091994e-06
2.941642591160584686e-07
2.794560461602555452e-06
3.677053238950730857e-07
5.883285182321169372e-07
1.470821295580292343e-07
2.206231943370438514e-07
6.618695830111315543e-07
4.412463886740877029e-07
3.677053238950730857e-07
4.412463886740877029e-07
2.206231943370438514e-07
7.354106477901461715e-08
7.354106477901461715e-08
7.354106477901461715e-08
7.354106477901461715e-08
5.147874534531023200e-07
7.354106477901461715e-08
4.412463886740877029e-07
8.089517125691607886e-07
5.883285182321169372e-07
7.354106477901461715e-08
2.915903218487929358e-05
5.883285182321169372e-07
6.140678909047720108e-06
1.103115971685219257e-06
8.310140320028650891e-06
8.530763514365695589e-06
4.412463886740877029e-07
1.242843994765346945e-05
6.618695830111315543e-07
1.470821295580292343e-07
2.243002475759945823e-06
3.677053238950730857e-07
7.354106477901461715e-08
1.103115971685219257e-07
6.692236894890330160e-06
4.486004951519891646e-06
1.507591827969799652e-06
2.794560461602555452e-06
8.457222449586680972e-07
1.147240610552628027e-05
4.412463886740877029e-07
2.500396202486496983e-06
3.199036317887135846e-06
8.972009903039783292e-06
2.739404663018294277e-05
2.095920346201916589e-06
3.713823771340238166e-06
4.044758562845803943e-07
6.839319024448359395e-06
1.838526619475365429e-06
5.515579858426096286e-07
2.573937267265511600e-07
1.434050763190785034e-06
2.573937267265511600e-07
6.802548492058851663e-06
6.618695830111315543e-07
4.044758562845803943e-07
4.265381757182847795e-06
7.537959139848997834e-06
7.354106477901461715e-08
1.066345439295711949e-06
7.354106477901461715e-07
6.618695830111315543e-07
1.180334089703184563e-05
7.354106477901461715e-08
2.147399091547226821e-05
1.103115971685219257e-07
4.805908583308604934e-05
1.470821295580292343e-07
7.354106477901461715e-08
2.206231943370438514e-07
1.150917663791578716e-05
7.354106477901461715e-07
2.206231943370438514e-07
6.618695830111315543e-07
8.089517125691607886e-07
4.853710275414964732e-06
1.470821295580292343e-07
1.029574906906204640e-06
1.912067684254380046e-06
5.883285182321169372e-07
7.354106477901461715e-08
7.354106477901461715e-08
9.560338421271900229e-07
2.169461410980931206e-06
1.470821295580292343e-07
1.323739166022263109e-06
7.354106477901461715e-08
1.323739166022263109e-06
6.618695830111315543e-07
7.354106477901461715e-08
2.721019396823540834e-06
7.354106477901461715e-08
4.412463886740877029e-07
2.206231943370438514e-07
5.883285182321169372e-07
7.354106477901461715e-08
8.824927773481754058e-07
3.677053238950730857e-07
5.883285182321169372e-07
5.515579858426096286e-07
7.354106477901461715e-08
2.279773008149453132e-06
2.206231943370438514e-07
7.354106477901461715e-08
7.354106477901461715e-08
2.198877836892537137e-05
2.206231943370438514e-06
2.573937267265511600e-07
1.103115971685219257e-07
1.103115971685219257e-06
1.617903425138321577e-06
1.691444489917336194e-06
2.463625670096989674e-06
1.581132892748814269e-06
1.103115971685219257e-07
7.354106477901461715e-07
7.979205528523085537e-06
8.089517125691607886e-07
1.617903425138321577e-06
9.192633097376827143e-07
3.897676433287774709e-06
1.470821295580292343e-07
1.875297151864872737e-06
1.176657036464233874e-06
4.522775483909398531e-06
2.206231943370438514e-07
1.356832645172819644e-05
2.941642591160584686e-07
1.176657036464233874e-06
2.904872058771077377e-06
4.669857613467427765e-06
1.103115971685219257e-07
7.354106477901461715e-08
1.103115971685219257e-06
8.824927773481754058e-07
1.029574906906204640e-06
9.928043745166973315e-07
2.941642591160584686e-07
7.354106477901461715e-07
7.354106477901461715e-08
3.235806850276643154e-06
1.470821295580292343e-07
2.206231943370438514e-07
1.470821295580292343e-07
8.457222449586680972e-07
1.470821295580292343e-07
7.354106477901461715e-08
7.354106477901461715e-08
1.470821295580292343e-07
4.526452537148349897e-05
4.044758562845803943e-07
2.941642591160584686e-07
4.559546016298906263e-06
1.764985554696350812e-06
5.883285182321169372e-07
1.206073462375839721e-05
7.354106477901461715e-08
2.206231943370438514e-07
1.470821295580292343e-07
1.470821295580292343e-07
4.412463886740877029e-07
2.941642591160584686e-07
2.206231943370438514e-07
1.912067684254380046e-06
3.456430044613687006e-06
5.515579858426096286e-06
3.235806850276643154e-06
4.412463886740877029e-07
7.354106477901461715e-08
8.236599255249637121e-06
1.470821295580292343e-07
4.118299627624818560e-06
2.390084605317975057e-06
2.941642591160584686e-07
6.137001855808770097e-05
2.790883408363604594e-05
2.573937267265511600e-07
1.838526619475365429e-07
2.095920346201916589e-06
5.070656416513057895e-05
1.838526619475365429e-06
1.149814547819893459e-04
1.562747626554060741e-05
7.578406725477456255e-05
2.500396202486496983e-05
1.114147131402071492e-05
1.621580478377272435e-05
1.176657036464233874e-05
1.985608749033394663e-06
2.709988237106688430e-05
4.471296738564088723e-05
2.794560461602555452e-06
3.754271356968696163e-05
1.305353899827509497e-05
3.677053238950730857e-07
4.155070160014325445e-06
1.103115971685219257e-07
3.640282706561223549e-06
8.310140320028650891e-06
3.327733181250411553e-05
8.089517125691607886e-07
1.331093272500164486e-05
1.845880725953266975e-05
2.868101526381569899e-05
3.228452743798741439e-05
6.986401154006388629e-06
1.617903425138321577e-06
4.155070160014325445e-06
4.816939743025457000e-06
1.764985554696350812e-06
1.934130003688084516e-05
8.530763514365695589e-06
1.228135781809544022e-05
4.923574286955028322e-05
6.405426742252172899e-05
6.729007427279837045e-06
1.356832645172819644e-05
4.147716053536424068e-05
2.522458521920201453e-05
2.353314072928467749e-06
8.089517125691607886e-07
2.941642591160584686e-07
2.206231943370438514e-07
2.573937267265511600e-06
2.059149813812409280e-06
8.420451917197173240e-06
1.176657036464233874e-06
8.199828722860130235e-06
1.945161163404936751e-05
1.036929013384106017e-05
6.545154765332300926e-06
2.794560461602555452e-06
7.133483283564417863e-06
1.397280230801277726e-05
2.868101526381570069e-06
4.412463886740877029e-06
1.728215022306843503e-06
6.287761038605749343e-06
2.500396202486496983e-06
9.597108953661407114e-06
2.941642591160584686e-06
1.912067684254380046e-06
1.617903425138321577e-06
9.045550967818797062e-06
5.883285182321169372e-07
1.393603177562327037e-05
7.354106477901461715e-08
2.941642591160584686e-06
1.176657036464233874e-06
4.633087081077920880e-06
9.928043745166972468e-06
7.354106477901461715e-08
2.353314072928467749e-06
4.044758562845803943e-07
3.125495253108121229e-06
2.941642591160584686e-07
2.206231943370438514e-07
2.316543540538960440e-06
6.618695830111315543e-07
2.393761658556925830e-05
1.103115971685219257e-07
3.235806850276643154e-06
3.588803961215913317e-05
1.132532397596825104e-05
1.742923235262646342e-05
8.163058190470621656e-06
2.132690878591423897e-06
7.354106477901461715e-08
5.147874534531023200e-07
5.883285182321169372e-07
6.545154765332300926e-06
4.559546016298906263e-06
9.964814277556481047e-06
5.147874534531023200e-07
3.677053238950730857e-06
1.404634337279179103e-05
3.647636813039125011e-05
7.207024348343432480e-06
1.029574906906204640e-06
1.764985554696350812e-06
2.941642591160584686e-07
2.206231943370438514e-06
9.560338421271900229e-07
1.434050763190784950e-05
1.764985554696350812e-06
3.677053238950730857e-07
1.522300040925602490e-05
2.206231943370438514e-07
1.816464300041661128e-05
4.596316548688413148e-06
1.470821295580292343e-07
3.750594303729745475e-06
2.206231943370438514e-07
1.805433140324808893e-05
2.206231943370438514e-07
1.617903425138321577e-06
4.780169210635950115e-07
7.354106477901461715e-08
1.684090383439434648e-05
2.684248864434033526e-06
5.772973585152647023e-06
4.412463886740877029e-07
5.478809326036588554e-06
2.037087494378704810e-05
6.250990506216242458e-07
2.132690878591423897e-06
6.912860089227374012e-06
7.354106477901461715e-08
5.147874534531023200e-07
2.952673750877436921e-05
2.868101526381570069e-06
4.816939743025457000e-06
9.082321500208305641e-06
9.413256291713870995e-06
2.364345232645319984e-05
3.324056128011460356e-05
6.250990506216242458e-07
2.978413123550091994e-06
1.507591827969799567e-05
2.647478332044526217e-06
4.780169210635949945e-05
2.463625670096989674e-06
1.139886504074726566e-06
2.095920346201916589e-06
2.327574700255812760e-05
1.165625876747381639e-05
1.250198101243248492e-06
4.375693354351369297e-06
1.838526619475365429e-07
1.650996904288878282e-05
3.335087287728312591e-05
4.537483696865202132e-05
5.085364629468860649e-05
4.265381757182847795e-06
7.946112049372529849e-05
3.015183655939599303e-06
4.151393106775375265e-05
4.486004951519891646e-06
9.928043745166973315e-07
3.860905900898266977e-06
7.427647542680476332e-06
1.103115971685219257e-07
1.617903425138321577e-06
1.268583367438002103e-05
3.677053238950730857e-07
3.677053238950730857e-07
1.213427568853741183e-06
1.360509698411770417e-06
6.581925297721807811e-06
4.155070160014325445e-06
2.103274452679817881e-05
7.170253815953925595e-05
2.835008047231013533e-05
4.081529095235310828e-06
1.981931695794443974e-05
8.089517125691607886e-07
1.908390631015429188e-05
1.838526619475365429e-07
4.118299627624818560e-06
1.764985554696350812e-06
4.486004951519891646e-06
2.948996697638486063e-05
7.354106477901461715e-08
2.941642591160584686e-07
1.323739166022263109e-05
2.323897647016861902e-05
1.147240610552628027e-05
2.893840899054225227e-05
9.339715226934855531e-06
1.081053652251514787e-05
1.360509698411770417e-06
1.603195212182518484e-05
5.809744117542154755e-06
9.633879486050913999e-06
7.280565413122447098e-06
1.691444489917336194e-06
1.470821295580292343e-07
1.470821295580292343e-07
4.375693354351369297e-06
5.147874534531023200e-07
1.084730705490465645e-05
8.604304579144709359e-06
4.486004951519891646e-06
3.677053238950730857e-07
1.728215022306843588e-05
1.470821295580292343e-07
6.618695830111315543e-07
1.875297151864872737e-06
4.412463886740877029e-07
1.139886504074726481e-05
7.354106477901461715e-08
3.677053238950730857e-07
3.309347915055657772e-07
3.346118447445164826e-05
1.154594717030529405e-05
1.103115971685219257e-05
5.772973585152647023e-06
7.979205528523085537e-06
2.794560461602555452e-06
2.316543540538960440e-06
6.361302103384763960e-06
8.457222449586680972e-07
2.114305612396670116e-05
2.658509491761378452e-05
1.367863804889671879e-05
8.383681384807666355e-06
1.956192323121788647e-05
2.345959966450566372e-05
4.412463886740877029e-06
2.279773008149453132e-06
2.680571811195082583e-05
6.250990506216242458e-07
2.206231943370438514e-06
2.665863598239279829e-05
3.228452743798741439e-05
2.287127114627354678e-05
6.618695830111315543e-07
7.354106477901461715e-08
3.015183655939599303e-06
1.095761865207317711e-05
3.673376185711779999e-05
1.058991332817810487e-05
1.904713577776478669e-05
2.522458521920201453e-05
2.941642591160584686e-06
7.721811801796534800e-07
4.412463886740877029e-07
4.596316548688413148e-06
3.309347915055657772e-07
2.500396202486496983e-06
1.268583367438002103e-05
1.014866693950401717e-05
2.919580271726880216e-05
4.596316548688413826e-05
2.941642591160584686e-07
4.191840692403833177e-06
4.412463886740877029e-07
3.309347915055657772e-06
2.721019396823540834e-06
7.721811801796534800e-07
4.191840692403833177e-06
3.721177877818139458e-05
5.883285182321169372e-06
2.390084605317975057e-06
2.206231943370438514e-07
1.617903425138321577e-06
3.971217498066789326e-06
6.552508871810201795e-05
1.500237721491898190e-05
2.206231943370438514e-07
3.677053238950730857e-06
2.206231943370438514e-07
5.809744117542154755e-06
2.412146924751679442e-05
8.089517125691607886e-07
3.677053238950730857e-07
1.470821295580292343e-06
1.470821295580292343e-07
5.000792404972993966e-06
4.206548905359635762e-05
1.492883615013996643e-05
1.456113082624489420e-05
2.206231943370438514e-07
4.338922821961862412e-06
1.103115971685219257e-06
2.206231943370438514e-07
7.354106477901461715e-08
3.529971109392701623e-06
1.470821295580292343e-06
5.703109573612583772e-05
7.721811801796534800e-07
1.838526619475365429e-07
2.934288484682683309e-05
1.665705117244681036e-05
1.239166941526396257e-05
1.334770325739115344e-05
2.276095954910502443e-05
8.530763514365695589e-06
8.310140320028650891e-06
2.544520841353905584e-05
2.103274452679817881e-05
1.051637226339908941e-05
4.559546016298906263e-06
4.412463886740877029e-07
5.147874534531023200e-07
6.103908376658213223e-06
2.426855137707482366e-06
1.213427568853741183e-06
1.176657036464233874e-06
2.857070366664717664e-05
2.573937267265511600e-07
5.993596779489690874e-06
1.334770325739115344e-05
1.286968633632755800e-06
4.412463886740877029e-07
1.912067684254380046e-06
5.074333469752008583e-06
2.941642591160584686e-07
2.206231943370438514e-07
2.206231943370438514e-07
7.354106477901461715e-08
5.662661987984125520e-06
1.250198101243248492e-06
3.232129797037692635e-05
3.677053238950730857e-07
2.140044985069325444e-05
8.089517125691607886e-07
2.573937267265511600e-06
1.985608749033394663e-06
1.103115971685219257e-06
3.677053238950730857e-07
4.412463886740877029e-07
7.354106477901461715e-08
1.544362360359306960e-06
7.354106477901461715e-08
2.941642591160584686e-07
7.354106477901461715e-08
7.354106477901461715e-08
3.677053238950730857e-07
9.560338421271900229e-07
1.470821295580292343e-07
5.294956664089052435e-06
6.618695830111315543e-06
2.941642591160584686e-07
2.647478332044526217e-06
5.589120923205110903e-06
1.470821295580292343e-07
1.327416219261213797e-05
3.456430044613687006e-06
1.397280230801277726e-06
2.114305612396670116e-05
2.353314072928467749e-06
2.206231943370438514e-07
7.354106477901461715e-08
7.354106477901461715e-08
1.176657036464233874e-06
4.780169210635950115e-07
1.470821295580292343e-07
7.354106477901461715e-08
9.928043745166973315e-07
2.941642591160584686e-07
7.354106477901461715e-08
7.354106477901461715e-08
7.354106477901461715e-08
4.412463886740877029e-07
1.470821295580292343e-07
1.323739166022263109e-06
3.677053238950730857e-07
2.132690878591423897e-06
4.412463886740877029e-07
2.206231943370438514e-07
1.838526619475365429e-07
5.883285182321169372e-07
1.470821295580292343e-07
2.206231943370438514e-07
1.470821295580292343e-07
7.354106477901461715e-08
1.470821295580292343e-07
7.354106477901461715e-08
9.560338421271900229e-07
2.206231943370438514e-07
1.029574906906204640e-06
2.941642591160584686e-07
3.677053238950730857e-07
2.941642591160584686e-07
7.354106477901461715e-08
6.618695830111315543e-07
7.354106477901461715e-08
7.354106477901461715e-08
2.941642591160584686e-07
4.412463886740877029e-07
1.617903425138321577e-06
1.470821295580292343e-07
4.412463886740877029e-07
1.470821295580292343e-07
3.677053238950730857e-07
3.695438505145484469e-05
3.235806850276643154e-06
2.794560461602555452e-06
7.354106477901461715e-08
5.147874534531023200e-07
7.354106477901461715e-08
7.059942218785403246e-06
1.470821295580292343e-07
3.235806850276643154e-06
2.654832438522427594e-05
7.354106477901461715e-08
1.103115971685219257e-07
4.780169210635950115e-07
2.206231943370438514e-06
4.412463886740877029e-07
1.103115971685219257e-06
6.618695830111315543e-07
7.354106477901461715e-08
1.022220800428303094e-05
7.354106477901461715e-08
3.371857820117819815e-05
2.426855137707482366e-06
1.320062112783312420e-05
1.529654147403504037e-05
4.081529095235310828e-06
2.573937267265511600e-06
1.739246182023695823e-05
1.470821295580292343e-07
1.581132892748814269e-06
4.335245768722911384e-05
1.617903425138321577e-06
8.089517125691607886e-07
2.647478332044526217e-06
1.000158480994598793e-05
2.610707799655018909e-06
1.139886504074726566e-06
1.397280230801277726e-06
5.074333469752008583e-06
7.354106477901461715e-08
2.154753198025128198e-05
1.838526619475365429e-06
5.699432520373632405e-06
1.691444489917336194e-06
1.470821295580292343e-07
3.235806850276643154e-06
7.354106477901461715e-08
1.040606066623056875e-05
8.824927773481754058e-07
4.772815104158048907e-05
5.736203052763140137e-06
9.928043745166973315e-07
4.522775483909398531e-06
2.721019396823540834e-06
4.706628145856935497e-06
1.470821295580292343e-07
1.286968633632755800e-06
2.610707799655018909e-06
8.052746593302101001e-06
3.346118447445165080e-06
8.567534046755202474e-06
2.448917457141186666e-05
9.560338421271900229e-07
1.224458728570593333e-05
7.868893931354563188e-06
1.415665496996031338e-05
1.400957284040228414e-05
2.662186545000328971e-05
1.654673957527828886e-06
7.354106477901461715e-07
8.089517125691607886e-07
3.427013618702080990e-05
2.316543540538960440e-06
8.052746593302101001e-06
3.309347915055657772e-07
7.354106477901461715e-08
2.941642591160584686e-07
5.956826247100183989e-06
3.309347915055657772e-07
3.529971109392701623e-06
6.876089556837866280e-06
1.426696656712883573e-05
6.839319024448359395e-06
4.228611224793340062e-06
2.426855137707482366e-06
1.838526619475365429e-07
2.901195005532126604e-05
7.207024348343432480e-06
2.573937267265511600e-06
8.898468838260767828e-06
1.544362360359306960e-06
4.853710275414964732e-06
1.194306892011197315e-04
4.000633923978395173e-05
2.206231943370438514e-07
4.375693354351369297e-06
1.470821295580292343e-07
2.629093065849772605e-05
7.354106477901461715e-08
4.044758562845803943e-06
1.103115971685219257e-06
3.938124018916232960e-05
2.206231943370438514e-07
4.118299627624818560e-06
2.099597399440867362e-05
4.412463886740877029e-07
7.354106477901461715e-08
7.243794880732939365e-06
1.654673957527828886e-06
7.354106477901461715e-08
4.780169210635950115e-07
6.471613700553286309e-06
1.434050763190785034e-06
2.941642591160584686e-07
2.169461410980931291e-05
7.354106477901461715e-08
2.673217704717181206e-05
2.765144035690949605e-05
3.603512174171716240e-06
1.834849566236414740e-05
3.188005158170283696e-05
2.129013825352473209e-05
8.530763514365695589e-06
6.729007427279837045e-06
2.294481221105256055e-05
1.684090383439434648e-05
3.309347915055657772e-07
1.764985554696350812e-06
2.794560461602555452e-05
1.632611638094124331e-05
2.235648369282044361e-05
3.199036317887135846e-06
3.518939949675849388e-05
5.302310770566953473e-05
1.040606066623056875e-05
3.651313866278075530e-05
3.213744530842938685e-05
1.029574906906204640e-05
5.147874534531023200e-07
5.147874534531023200e-07
1.445081922907637185e-05
4.059466775801606867e-05
7.354106477901461715e-08
2.180492570697783525e-05
1.636288691333075189e-05
2.169461410980931206e-06
7.354106477901461715e-08
1.772339661174252189e-05
4.265381757182847795e-06
5.294956664089052435e-06
1.434050763190785034e-06
2.206231943370438514e-07
2.206231943370438514e-07
9.928043745166973315e-07
4.596316548688413148e-06
5.515579858426096286e-06
1.452436029385538731e-05
7.354106477901461715e-08
6.839319024448359395e-06
7.354106477901461715e-08
7.354106477901461715e-08
5.515579858426096286e-06
1.470821295580292343e-07
6.839319024448359395e-06
8.089517125691607886e-07
5.736203052763140137e-06
1.316385059544361562e-05
1.103115971685219257e-06
1.470821295580292343e-06
5.221415599310037817e-06
1.323739166022263109e-06
7.354106477901461715e-08
1.691444489917336194e-06
7.354106477901461715e-08
7.354106477901461715e-08
4.191840692403833177e-06
1.801756087085858120e-06
7.354106477901461715e-08
9.707420550829929463e-06
1.176657036464233874e-06
3.346118447445165080e-06
1.323739166022263109e-06
7.354106477901461715e-08
7.354106477901461715e-08
1.985608749033394663e-06
7.243794880732939365e-06
2.941642591160584686e-07
7.354106477901461715e-08
1.470821295580292343e-07
1.103115971685219257e-06
5.147874534531023200e-07
2.941642591160584686e-07
2.941642591160584686e-07
7.354106477901461715e-08
1.470821295580292343e-07
3.677053238950730857e-07
9.560338421271900229e-07
5.515579858426096286e-07
6.508384232942793194e-06
2.978413123550091994e-06
2.978413123550091994e-06
3.677053238950730857e-07
2.500396202486496983e-06
4.412463886740877029e-07
8.310140320028650891e-06
3.897676433287774709e-06
4.927251340193979349e-06
3.566741641782208932e-06
1.404634337279179103e-05
1.470821295580292343e-07
7.354106477901461715e-06
7.354106477901461715e-08
1.470821295580292343e-07
1.845880725953266975e-05
4.265381757182847795e-06
6.545154765332300926e-06
1.470821295580292343e-07
1.691444489917336194e-06
1.985608749033394663e-06
1.764985554696350812e-06
7.354106477901461715e-08
4.412463886740877029e-07
2.647478332044526217e-06
3.713823771340238166e-06
1.154594717030529405e-05
1.544362360359306960e-06
8.824927773481754058e-07
3.603512174171716240e-06
7.001109366962190875e-05
2.647478332044526217e-06
1.838526619475365259e-05
3.927092859199380725e-05
2.721019396823540834e-06
1.470821295580292343e-06
2.941642591160584686e-07
5.883285182321169372e-07
1.176657036464233874e-06
4.412463886740877029e-07
4.044758562845803943e-07
9.560338421271900229e-07
4.927251340193979349e-06
9.707420550829929463e-06
3.677053238950730857e-06
2.279773008149453132e-06
5.401591208018623587e-05
5.883285182321169372e-07
7.354106477901461715e-08
6.155387122003522693e-05
5.074333469752008583e-06
9.633879486050913999e-06
4.191840692403833177e-06
2.452594510380137524e-05
8.236599255249637121e-06
2.941642591160584686e-07
1.470821295580292343e-07
7.354106477901461715e-08
2.206231943370438514e-07
5.846514649931661640e-06
1.103115971685219257e-06
7.354106477901461715e-08
6.287761038605749343e-06
4.780169210635950115e-06
2.206231943370438514e-07
2.941642591160584686e-07
8.824927773481754058e-06
7.354106477901461715e-08
1.831172512997463882e-05
1.279614527154854338e-05
1.764985554696350812e-06
1.584809945987764872e-05
6.618695830111315543e-07
1.864265992148020587e-05
1.838526619475365429e-06
1.470821295580292343e-06
2.573937267265511600e-07
3.677053238950730857e-07
1.654673957527828886e-06
1.529654147403504037e-05
1.849557779192217494e-05
8.824927773481754058e-06
1.066345439295711949e-06
1.474498348819243031e-05
2.868101526381570069e-06
5.140520428053121823e-05
8.824927773481754058e-06
2.173138464219881810e-05
1.180334089703184563e-05
3.346118447445165080e-06
6.228928186782538496e-05
7.354106477901461715e-08
9.560338421271900229e-07
7.354106477901461715e-08
5.883285182321169372e-06
2.757789929213048143e-06
1.250198101243248492e-06
3.677053238950730857e-07
1.470821295580292343e-07
2.206231943370438514e-06
1.581132892748814269e-06
7.537959139848997834e-06
5.625891455594617788e-06
2.206231943370438514e-07
2.721019396823540834e-06
7.354106477901461715e-08
4.816939743025457000e-06
5.772973585152647023e-06
2.647478332044526217e-06
2.573937267265511600e-07
4.412463886740877029e-07
1.029574906906204640e-06
1.470821295580292343e-07
3.640282706561223549e-06
2.206231943370438514e-07
7.648270737017520183e-06
1.132532397596825104e-05
4.412463886740877029e-07
6.618695830111315543e-07
3.713823771340238166e-06
9.192633097376827143e-07
1.470821295580292343e-07
1.312708006305410874e-05
1.213427568853741183e-06
1.250198101243248492e-06
7.170253815953924748e-06
5.147874534531023200e-07
2.757789929213048143e-06
1.364186751650721190e-05
1.047960173100958252e-05
8.273369787639144006e-06
2.500396202486496983e-06
4.412463886740877029e-07
5.883285182321169372e-06
2.643801278805575359e-05
2.978413123550091994e-06
3.677053238950730857e-07
4.780169210635950115e-07
7.354106477901461715e-06
2.048118654095557045e-05
9.119092032597812526e-06
3.713823771340238166e-06
5.736203052763140137e-06
1.103115971685219257e-07
1.139886504074726566e-06
9.633879486050913999e-06
4.596316548688413148e-06
1.246521048004297803e-05
1.003835534233549482e-05
5.147874534531023200e-07
5.221415599310037817e-06
1.610549318660420200e-05
[truncated: 4,414,626 more chars]
