# Supplementary material for: Simulation of spontaneous G protein activation reveals a new intermediate driving GDP unbinding
Source: eLife. 2018 Oct 5;7:e38465. doi: 10.7554/eLife.38465 (PMC6224197; doi:10.7554/eLife.38465)
Supplement: Source data 1. — Indices are self-consistent between files – that is, the population of state 1 corresponds to row 1 in the transition probability matrix. This model was used to generate Figure 2, 3, 5, 6, 9 and 10. [file elife-38465-data1.zip › msm_data/tCounts.mtx]

%%MatrixMarket matrix coordinate real symmetric
%
192585 192585 2251035
2 1 2
7 7 1
11 11 6
12 12 282
13 10 1.5
13 13 45
14 1 0.5
14 7 0.5
14 10 3
14 12 5
14 14 16
15 7 4.5
15 10 8.5
15 12 1
15 14 0.5
15 15 129
16 7 11.5
16 10 15
16 11 5.5
16 12 3.5
16 14 6
16 15 8
16 16 127
17 11 2
17 12 0.5
17 15 0.5
17 16 0.5
17 17 156
18 14 1.5
18 16 0.5
21 2 0.5
21 12 0.5
21 14 2
22 1 2.5
22 2 9
22 8 0.5
22 11 5.5
22 12 1
22 14 3
22 16 7.5
22 17 5
22 22 8
23 12 2
23 14 4
23 15 0.5
24 2 2.5
24 8 2.5
24 14 0.5
24 16 5
26 9 1.5
26 23 0.5
26 25 0.5
27 13 0.5
27 20 1
29 2 0.5
29 14 4
29 18 6
29 20 0.5
29 24 0.5
29 26 0.5
29 29 2
30 7 1.5
30 11 7
30 12 5.5
30 14 0.5
30 16 34
30 18 1
30 22 1.5
30 24 2.5
30 30 18
31 6 0.5
31 29 0.5
31 31 25
32 16 0.5
32 29 3
33 25 1.5
33 31 1.5
35 10 0.5
35 13 1
35 14 0.5
35 24 0.5
36 24 0.5
37 6 2
37 9 0.5
37 20 5.5
37 21 0.5
37 26 0.5
37 29 2.5
37 31 5.5
37 37 91
39 22 1
39 24 6.5
40 14 0.5
43 18 1
43 29 0.5
43 43 1
44 19 0.5
44 28 0.5
44 44 1
45 19 0.5
45 27 1
45 28 0.5
45 31 0.5
45 45 1
46 45 0.5
47 45 0.5
48 31 6.5
48 37 3
48 45 0.5
48 48 7
49 45 0.5
49 48 0.5
50 25 0.5
50 45 0.5
51 31 2
51 37 12.5
51 45 0.5
52 44 0.5
53 37 0.5
53 45 0.5
54 45 0.5
54 50 1
55 19 5.5
55 25 2
55 29 1
55 32 0.5
55 37 0.5
55 45 1
57 28 3
57 44 0.5
57 55 8.5
57 56 0.5
57 57 20
58 45 0.5
58 48 0.5
58 57 2.5
59 18 5.5
59 21 0.5
59 30 0.5
59 31 21
59 43 2
59 48 12
59 54 0.5
59 59 3
60 11 1
60 12 1
60 16 1
60 30 6.5
60 60 6
61 15 47.5
61 43 0.5
62 1 1
62 7 3
62 10 2
62 11 1.5
62 12 10
62 14 19.5
62 15 2
62 16 28
62 17 1
62 18 2
62 21 1.5
62 22 5.5
62 23 2.5
62 24 1.5
62 29 19.5
62 30 8
62 43 2
62 60 1
62 61 0.5
62 62 48
63 14 0.5
63 22 0.5
63 24 3
63 62 3.5
63 63 3
64 22 1.5
64 23 1.5
64 55 0.5
64 64 4
65 43 0.5
66 7 10
66 10 1.5
66 15 6
66 16 14
66 22 0.5
66 32 0.5
66 60 0.5
66 62 2.5
66 64 1
66 66 17
67 16 0.5
67 30 8.5
67 59 0.5
67 60 3.5
67 64 2.5
67 66 1.5
67 67 3
68 10 0.5
68 11 12.5
68 12 0.5
68 13 1
68 15 1.5
68 16 25
68 17 0.5
68 22 1
68 30 4
68 32 3
68 58 0.5
68 60 8.5
68 63 0.5
68 64 0.5
68 66 9.5
68 67 6
68 68 7
69 8 1.5
69 11 5.5
69 14 0.5
69 15 0.5
69 16 5.5
69 18 1.5
69 22 7
69 24 1
69 29 1
69 30 1
69 32 1
69 60 1
69 62 8
69 63 3
69 64 0.5
69 66 1.5
69 67 10.5
69 68 3
69 69 4
70 14 9
70 16 5
70 18 0.5
70 24 2
70 62 0.5
70 64 0.5
70 68 0.5
70 69 2
70 70 3
71 16 0.5
71 18 1
71 19 1
71 29 0.5
71 43 1.5
71 44 7
71 57 0.5
71 58 19
71 62 0.5
71 64 0.5
71 65 1.5
71 66 3
71 67 1
71 68 1.5
71 69 0.5
71 70 1
71 71 176
72 23 1
72 43 0.5
72 62 0.5
72 64 1
72 66 0.5
72 71 2
72 72 1
73 7 1
73 8 3
73 16 24.5
73 17 1
73 18 6.5
73 22 6
73 23 0.5
73 29 13.5
73 32 1.5
73 43 4.5
73 55 0.5
73 60 0.5
73 62 20
73 63 3.5
73 64 2
73 66 0.5
73 70 4.5
73 71 4.5
73 72 1.5
73 73 9
74 29 0.5
74 43 1
74 71 2
76 16 0.5
76 17 0.5
76 20 0.5
76 27 0.5
76 45 0.5
76 46 0.5
76 57 0.5
76 71 2.5
77 5 0.5
77 36 1
77 39 1
77 40 0.5
77 45 0.5
77 71 37
77 76 2
78 1 0.5
78 4 0.5
78 5 2
78 6 1.5
78 7 0.5
78 8 0.5
78 9 0.5
78 10 6
78 11 2.5
78 12 0.5
78 13 0.5
78 14 7.5
78 15 0.5
78 18 0.5
78 19 0.5
78 21 0.5
78 22 0.5
78 44 1
78 45 1
78 71 3
78 76 0.5
78 77 14.5
79 5 0.5
79 26 0.5
79 50 0.5
79 71 0.5
80 1 0.5
80 2 0.5
80 3 0.5
80 5 3.5
80 10 1
80 21 1.5
80 23 1.5
80 26 1
80 27 1
80 28 1.5
80 33 1
80 35 3
80 36 1.5
80 37 0.5
80 38 0.5
80 39 2.5
80 71 3
80 77 4.5
82 10 2.5
82 11 0.5
82 12 3
82 16 0.5
82 45 1
82 71 0.5
82 76 0.5
82 77 4.5
82 80 1
83 11 1.5
84 10 1
84 45 0.5
85 21 0.5
85 77 0.5
86 18 3
86 23 0.5
86 58 0.5
86 64 0.5
86 65 7.5
86 76 1
86 77 1
87 21 1
87 27 1
87 28 1
87 37 0.5
87 58 0.5
87 77 1
88 5 5
88 10 0.5
88 11 0.5
88 14 2.5
88 18 0.5
88 22 1
88 24 1
88 25 0.5
88 26 2
88 27 2
88 28 5
88 29 4
88 30 0.5
88 31 0.5
88 33 1
88 34 0.5
88 35 2.5
88 36 1
88 58 1.5
88 77 12
88 78 5
88 80 0.5
89 5 0.5
89 14 1
89 21 0.5
89 22 2
89 24 1.5
89 25 1
89 26 0.5
89 27 0.5
89 28 1
89 29 1
89 31 0.5
89 77 9
90 27 0.5
91 19 0.5
91 28 1.5
91 29 0.5
91 32 0.5
91 70 0.5
91 71 0.5
91 77 0.5
91 78 0.5
92 18 0.5
92 28 0.5
92 59 0.5
92 77 0.5
93 39 0.5
93 82 1.5
93 83 0.5
94 18 0.5
94 27 1
94 28 1
94 29 0.5
94 31 0.5
94 37 0.5
94 39 3
94 41 1
94 42 1
94 43 1.5
94 44 1
94 45 0.5
94 46 0.5
94 50 0.5
94 52 0.5
94 54 0.5
94 55 2
94 56 0.5
94 57 0.5
94 58 0.5
94 71 4
94 78 7
94 80 0.5
94 82 0.5
94 83 1
94 84 0.5
95 5 0.5
95 78 0.5
96 19 0.5
96 77 0.5
97 58 1
97 60 0.5
97 61 0.5
97 63 0.5
97 64 1
97 65 0.5
97 75 0.5
97 76 0.5
97 77 1
97 81 0.5
98 58 0.5
98 77 0.5
99 19 1
99 58 2.5
99 71 1
99 77 0.5
100 58 1.5
101 44 1.5
101 71 0.5
101 76 0.5
101 77 1.5
102 82 0.5
103 78 0.5
104 71 2.5
104 88 1.5
104 89 1
104 91 0.5
105 44 1
105 45 1.5
105 71 2
105 87 0.5
105 88 1
105 91 0.5
105 94 2.5
106 44 1.5
106 45 1.5
106 71 21.5
106 77 4
106 79 1
106 80 2.5
106 87 1.5
106 88 11
106 89 0.5
106 90 0.5
106 91 1.5
106 92 0.5
106 93 2
106 94 10.5
106 97 1
107 71 1
107 88 3
108 71 8.5
108 87 0.5
108 88 2
108 91 0.5
108 94 1
108 101 1.5
108 106 0.5
108 107 0.5
108 108 4
109 44 3
109 55 0.5
109 71 7
109 76 1
109 80 1
109 86 1.5
109 88 1
109 94 0.5
110 45 1.5
110 71 2.5
110 80 5
110 88 0.5
110 94 1.5
111 44 1.5
111 71 2
111 77 1
111 80 2.5
111 86 0.5
111 94 1
112 44 0.5
112 71 5.5
112 77 1.5
112 80 4
112 94 0.5
113 44 0.5
113 71 1.5
113 80 2
114 44 0.5
114 71 2.5
114 77 0.5
114 80 2
115 45 3
115 71 1
115 80 0.5
115 94 2.5
115 95 0.5
116 76 0.5
116 94 0.5
117 45 0.5
117 94 1
118 71 0.5
118 94 0.5
119 45 0.5
119 71 1.5
119 94 0.5
120 71 4.5
120 86 0.5
120 91 0.5
120 92 0.5
120 97 0.5
120 99 1
120 113 5
120 118 0.5
120 119 25.5
120 120 3
121 71 3.5
121 88 0.5
121 97 1.5
121 98 0.5
121 113 0.5
121 120 6.5
122 71 5
122 88 0.5
122 97 1.5
122 120 1
123 44 2
123 71 3.5
123 86 7
123 93 1
123 94 0.5
123 102 0.5
124 44 0.5
124 71 1
124 86 2
125 44 0.5
125 86 0.5
126 71 0.5
126 100 0.5
127 71 1
127 100 0.5
127 108 0.5
127 110 0.5
127 123 1
128 71 3
128 99 0.5
128 100 0.5
128 106 1
128 108 1.5
128 115 0.5
128 123 0.5
128 128 1
129 44 1.5
129 45 1
129 71 79.5
129 74 0.5
129 76 2
129 77 1
129 80 0.5
129 88 1
129 93 0.5
129 94 2
129 95 0.5
129 99 0.5
129 104 0.5
129 105 4.5
129 106 12.5
129 107 1
129 108 9
129 109 3
129 110 5.5
129 111 1.5
129 114 0.5
129 115 5
129 116 0.5
129 117 1.5
129 119 0.5
129 120 0.5
129 122 0.5
129 123 3.5
129 124 1.5
129 127 7
129 128 2
129 129 70
130 43 0.5
130 44 0.5
130 71 3
130 109 2.5
130 115 1
130 123 0.5
130 124 0.5
130 127 1
130 128 0.5
130 129 0.5
131 44 2
131 71 6
131 99 0.5
131 109 1.5
131 123 1
131 127 1.5
131 128 0.5
132 44 0.5
132 71 0.5
133 44 3
133 71 2.5
133 99 0.5
134 44 0.5
134 99 0.5
135 44 0.5
135 71 0.5
136 44 1
136 71 2
136 99 0.5
137 44 3.5
137 71 4.5
138 44 0.5
138 71 6
138 91 0.5
138 97 0.5
138 98 0.5
138 101 2.5
138 108 0.5
138 127 0.5
138 128 0.5
138 129 5.5
139 71 2
139 88 3
139 91 0.5
139 97 0.5
139 108 1
139 127 1
139 128 1
139 129 3
140 71 1.5
140 97 0.5
140 129 2
141 71 0.5
141 88 1
141 91 0.5
141 94 0.5
141 129 2.5
141 130 0.5
142 30 1
142 59 3.5
142 66 1
142 68 0.5
142 70 1.5
142 76 0.5
142 94 0.5
142 106 0.5
142 109 0.5
142 129 1
142 130 0.5
142 142 1
143 44 2.5
143 45 1
143 71 31
143 77 16.5
143 80 0.5
143 93 0.5
143 94 2.5
143 99 6.5
143 103 0.5
143 106 1
143 108 0.5
143 120 1
143 122 0.5
143 127 4.5
143 128 2
143 129 31
143 138 1.5
143 143 6
144 43 0.5
144 85 0.5
144 86 0.5
144 94 1.5
144 123 0.5
144 129 1.5
144 130 3
144 131 1.5
144 143 0.5
145 94 0.5
145 129 0.5
146 45 0.5
146 71 10
146 76 0.5
146 77 1
146 94 1
146 127 1
146 128 1
146 129 10.5
146 143 3
147 71 0.5
147 77 1
147 99 1
147 127 1
147 129 0.5
147 143 1.5
148 71 1.5
148 105 0.5
148 107 0.5
148 108 0.5
149 114 0.5
150 44 17
150 59 0.5
150 71 60
150 74 4.5
150 99 2.5
150 106 1.5
150 109 2
150 114 0.5
150 115 0.5
150 127 0.5
150 128 2
150 129 8.5
150 131 2.5
150 136 1.5
150 143 7.5
150 147 0.5
150 149 0.5
150 150 1
151 71 0.5
151 115 0.5
152 6 1
152 27 1
152 37 2
152 55 1
152 129 1.5
152 139 1.5
153 2 1
153 24 0.5
153 127 0.5
153 129 2
153 139 0.5
154 123 3
154 129 1
154 130 0.5
154 143 3
155 129 0.5
155 143 0.5
156 71 0.5
156 129 2.5
156 143 2
157 44 2
157 71 12
157 74 1
157 124 1.5
157 143 1
158 48 0.5
158 59 0.5
158 71 2
159 71 0.5
159 129 0.5
160 44 1
160 71 2
160 74 0.5
160 129 0.5
160 150 1
161 71 2
161 127 0.5
161 129 0.5
161 143 1
162 71 1.5
162 108 0.5
162 128 1
163 71 1
163 129 1.5
163 159 0.5
164 150 0.5
165 28 0.5
165 29 1.5
165 55 1
165 76 1.5
165 77 1
165 106 3
165 109 7
165 115 1.5
165 116 0.5
165 117 1
165 123 7
165 129 3
165 130 4
165 131 1
165 142 2.5
166 77 0.5
166 115 0.5
166 130 1
166 165 0.5
167 88 2
167 141 0.5
167 142 0.5
168 6 2
168 27 1
168 115 2
169 3 1
169 9 0.5
169 21 1
169 153 1.5
169 165 1
170 6 0.5
170 29 0.5
170 88 1
170 165 1
170 166 0.5
170 170 2
172 6 0.5
172 165 0.5
173 166 0.5
173 170 2.5
173 173 1
174 165 1
174 173 0.5
175 106 2.5
175 109 1.5
175 115 1
175 123 1
175 129 0.5
175 130 2.5
175 131 1
175 142 1.5
175 165 2
176 117 0.5
176 165 19.5
176 166 2.5
176 168 3.5
176 170 0.5
177 130 0.5
177 131 1
178 25 0.5
178 37 0.5
178 52 0.5
178 55 1.5
178 165 2
178 166 2
178 170 0.5
178 176 3
180 165 2
180 166 0.5
180 167 0.5
180 168 1
180 170 1
181 29 0.5
181 165 1
182 120 1.5
182 165 1
182 167 3.5
182 169 2
182 170 0.5
185 57 0.5
185 166 3.5
185 167 7.5
185 171 1
186 25 1
186 33 1
186 53 0.5
186 79 0.5
186 165 3.5
186 166 0.5
187 19 2
187 28 0.5
187 57 2.5
187 165 0.5
188 165 2
188 166 2.5
188 167 2
188 170 8.5
188 171 3
188 173 0.5
188 174 0.5
189 166 0.5
190 55 1.5
190 64 1
190 66 0.5
190 73 1
190 113 0.5
190 119 0.5
190 137 0.5
190 165 0.5
190 166 0.5
190 167 19.5
190 168 0.5
190 169 1.5
190 170 3.5
190 171 5
190 190 1
191 167 2
192 14 1
192 18 5.5
192 24 0.5
192 29 3
192 32 1.5
192 55 1.5
192 61 0.5
192 62 33.5
192 66 2.5
192 68 0.5
192 71 2
192 72 4
192 73 34.5
192 167 4.5
192 171 1.5
192 190 3
192 192 1
193 167 2.5
193 170 1.5
194 167 0.5
194 170 0.5
195 88 2.5
195 171 1
195 180 1
195 182 5
195 185 9
195 188 17.5
195 190 26.5
195 191 2
195 192 5.5
195 193 3
195 194 1
195 195 1
196 66 1.5
196 68 3.5
196 105 0.5
196 118 0.5
196 165 2.5
196 166 1
196 167 2.5
196 170 6.5
196 171 0.5
196 172 0.5
196 174 7
196 175 4
196 176 3
196 177 0.5
196 178 0.5
196 179 1
196 180 5.5
196 181 0.5
196 182 0.5
196 195 8
197 167 0.5
197 169 0.5
197 170 0.5
197 172 0.5
197 173 0.5
197 195 2
198 165 4
198 167 1
198 170 9
198 174 20.5
198 176 9
198 179 1.5
198 180 20.5
198 181 0.5
198 182 3
198 183 1
198 184 1
198 185 0.5
198 195 7
199 27 1
199 165 0.5
199 170 0.5
199 195 0.5
199 199 1
200 167 1
200 174 3.5
200 176 0.5
201 167 0.5
202 174 2.5
202 180 2
202 182 0.5
202 186 0.5
202 195 2.5
203 66 0.5
203 68 0.5
203 174 2
203 176 0.5
203 178 0.5
203 180 15.5
203 181 1
203 182 1
203 185 0.5
203 188 1
203 190 1
203 195 1
203 202 0.5
204 180 0.5
205 174 1
205 176 0.5
205 178 0.5
205 180 2
206 63 0.5
206 180 0.5
207 64 0.5
207 66 0.5
207 68 0.5
207 72 0.5
207 180 1.5
207 195 2.5
207 196 5
207 198 6
207 207 4
208 182 0.5
208 185 2.5
208 189 0.5
208 190 0.5
208 192 0.5
208 195 9.5
208 196 22.5
208 197 0.5
208 198 16.5
208 200 4.5
208 201 0.5
208 203 0.5
208 208 1
209 174 3
209 180 2.5
209 182 0.5
209 185 0.5
209 187 0.5
209 195 1
209 196 0.5
209 198 2
209 200 0.5
209 203 1
210 88 0.5
210 185 0.5
210 188 0.5
210 190 2
210 193 1
210 195 1
210 198 1
210 202 1.5
210 203 1
210 207 4
210 208 2
210 209 0.5
211 69 0.5
211 72 0.5
211 180 0.5
211 190 0.5
212 190 1.5
212 195 39
212 196 0.5
212 198 0.5
212 207 5
212 208 28
212 209 3.5
212 210 10.5
212 212 2
213 195 30
213 196 2
213 198 10.5
213 200 0.5
213 202 1
213 203 4.5
213 204 0.5
213 205 1
213 207 3
213 208 1.5
213 210 7
213 212 7.5
213 213 3
214 198 0.5
214 212 0.5
215 64 2
215 66 4
215 68 1
215 70 1
215 72 7.5
215 192 0.5
215 195 20.5
215 198 26.5
215 202 4.5
215 203 14
215 205 2.5
215 206 1
215 207 9.5
215 208 1
215 210 21
215 211 2
215 212 4
215 213 15.5
215 215 60
216 29 9
216 64 1
216 68 1.5
216 70 1
216 72 10.5
216 192 10.5
216 195 13.5
216 198 8.5
216 202 1.5
216 203 8.5
216 207 1.5
216 208 2
216 209 5.5
216 210 11.5
216 211 0.5
216 212 0.5
216 215 5.5
217 195 2
217 203 1
217 210 1.5
217 215 2
218 32 0.5
218 63 0.5
218 195 1
218 198 1
218 203 4.5
218 206 0.5
218 207 5.5
218 210 1
218 211 0.5
218 213 8
218 215 39
218 216 5.5
218 217 0.5
218 218 5
219 29 1.5
219 192 2.5
219 196 0.5
219 203 4.5
219 205 0.5
219 207 4.5
219 209 0.5
219 210 1
219 211 1
219 213 4
219 215 19
219 216 13
219 217 9.5
219 218 13.5
219 219 6
220 195 2.5
220 207 0.5
220 208 0.5
220 210 0.5
220 213 1.5
220 215 1.5
220 218 0.5
220 219 2
221 195 1.5
221 208 0.5
221 219 1.5
222 195 1
222 208 0.5
222 210 0.5
223 208 2.5
223 210 1
223 213 0.5
224 213 1.5
225 195 6.5
225 198 0.5
225 208 0.5
225 209 0.5
225 210 6
225 212 26
225 213 9
225 215 1
225 216 2
225 217 0.5
225 223 0.5
226 195 14
226 198 3.5
226 209 0.5
226 210 25.5
226 212 22
226 213 10.5
226 215 2.5
226 216 9
226 220 2
226 221 1
226 222 1
226 223 1
226 224 1
226 225 1.5
226 226 18
227 198 0.5
227 203 2
227 213 4.5
227 215 6.5
227 216 12.5
227 217 0.5
227 225 5.5
227 226 11
228 203 0.5
228 226 0.5
229 212 0.5
230 195 15.5
230 198 0.5
230 209 0.5
230 210 20.5
230 212 12
230 213 2.5
230 217 0.5
230 220 0.5
230 225 34.5
230 226 84.5
230 227 2.5
230 230 204
231 195 4.5
231 210 3.5
231 212 3
231 213 1.5
231 223 0.5
231 224 0.5
231 225 17
231 226 16
231 227 7.5
231 229 0.5
231 230 158.5
231 231 43
232 212 1
232 231 1
233 195 2.5
233 210 3.5
233 225 1
233 226 0.5
233 230 9.5
233 231 0.5
234 210 2
234 230 4
234 231 1.5
235 210 0.5
235 230 0.5
236 220 1.5
236 226 0.5
236 230 1
236 231 0.5
237 210 0.5
237 225 2.5
237 230 2.5
237 231 4.5
238 218 1
238 220 9
238 225 0.5
238 231 0.5
238 236 0.5
239 225 1.5
239 226 1.5
239 230 2.5
239 231 0.5
239 234 0.5
240 225 2
240 226 0.5
240 230 2
240 231 0.5
241 226 1
241 231 1
242 230 104
242 231 119.5
242 233 3
242 234 4
242 239 2
242 240 19.5
242 242 280
243 230 1
243 242 4
244 231 16.5
244 239 1
244 240 27
244 242 99.5
244 244 65
245 230 0.5
245 231 0.5
245 244 1
246 231 0.5
246 242 19
246 244 0.5
247 231 0.5
247 242 0.5
248 242 0.5
249 242 3.5
250 242 14
250 244 9
251 242 2.5
251 244 3
252 242 1.5
252 244 2
253 242 31.5
253 243 3
253 244 6.5
253 246 3
253 248 0.5
253 249 1.5
254 242 0.5
254 244 0.5
254 246 1
255 242 0.5
256 242 1.5
256 244 1
256 250 1.5
257 242 4
257 250 0.5
258 240 3.5
258 242 2
258 244 2.5
258 246 7
258 250 1
259 233 0.5
259 239 2.5
259 240 29.5
259 242 7
259 244 49.5
259 246 4.5
259 249 1
259 250 10
259 251 4
259 252 2.5
260 242 0.5
261 244 0.5
262 240 0.5
263 240 0.5
263 253 5
263 254 0.5
263 255 0.5
264 256 0.5
264 257 0.5
265 258 1
265 259 2
265 260 0.5
267 5 1
267 11 5
267 17 3.5
267 18 0.5
267 22 1.5
267 29 0.5
267 62 0.5
267 267 58
268 1 1.5
268 7 1
268 10 1
268 11 3
268 16 4
268 17 1.5
268 22 4
268 23 1
268 30 0.5
268 62 0.5
268 66 2.5
268 68 1
268 69 1.5
268 267 7
268 268 3
269 14 0.5
269 62 0.5
270 7 2
270 8 0.5
270 10 1
270 11 11.5
270 16 1
270 17 18
270 22 54.5
270 30 1.5
270 35 1
270 62 1
270 66 0.5
270 67 1
270 68 5
270 69 2.5
270 267 7
270 268 5
270 270 144
271 62 0.5
272 11 0.5
272 16 0.5
272 17 2
272 270 23.5
273 2 1
273 26 2
273 267 0.5
274 17 0.5
276 270 0.5
276 272 2
277 17 4.5
277 22 3.5
277 267 1
277 268 2
277 272 0.5
277 277 3
278 268 0.5
280 11 14
280 14 1
280 17 3.5
280 22 24.5
280 39 1
280 267 0.5
280 268 32
280 270 1.5
280 278 0.5
280 280 33
281 14 0.5
281 281 3
283 267 2
283 270 0.5
284 268 0.5
284 270 2.5
285 7 0.5
285 16 1.5
285 68 1
285 215 0.5
285 268 0.5
286 11 2
286 16 2
286 17 0.5
286 66 0.5
286 267 1.5
286 270 2.5
286 272 0.5
286 280 0.5
286 286 2
287 7 0.5
287 16 0.5
287 62 0.5
287 267 23
287 268 1.5
287 270 3.5
287 287 3
289 7 6.5
289 8 0.5
289 12 0.5
289 13 1
289 14 0.5
289 16 12.5
289 22 1
289 62 0.5
289 66 0.5
289 70 3
289 218 0.5
289 269 0.5
289 270 0.5
289 278 0.5
289 282 0.5
289 286 0.5
289 288 9.5
289 289 138
290 1 0.5
290 11 1
290 17 1.5
290 23 0.5
290 25 0.5
290 267 12
290 268 1.5
290 270 5.5
290 271 1.5
290 272 1.5
290 273 0.5
290 275 0.5
290 276 1
290 277 6
290 281 4
290 283 0.5
290 286 2
290 287 1
291 11 9
291 12 1
291 14 4
291 15 0.5
291 16 1.5
291 22 13.5
291 23 0.5
291 24 1.5
291 32 1.5
291 62 4.5
291 63 2
291 66 2.5
291 69 0.5
291 73 1
291 267 3
291 268 15.5
291 270 0.5
291 280 61
291 286 2
291 291 66
292 266 1
292 267 1.5
292 268 1
292 270 0.5
292 277 2.5
292 278 0.5
292 284 2
292 286 0.5
292 287 2
292 290 2
292 292 22
293 7 13
293 10 11
293 11 4.5
293 12 7
293 14 6
293 15 8
293 16 100
293 17 1
293 22 3
293 30 4
293 62 1
293 63 1
293 66 11.5
293 68 1.5
293 70 2
293 73 2.5
293 116 0.5
293 207 0.5
293 215 1.5
293 216 1
293 267 1
293 268 0.5
293 270 0.5
293 271 0.5
293 274 0.5
293 276 0.5
293 280 2
293 285 11
293 286 3.5
293 288 0.5
293 289 11
293 293 74
294 17 0.5
294 62 0.5
294 270 0.5
295 286 0.5
296 66 0.5
296 68 3
296 196 0.5
296 267 1
296 268 0.5
296 283 0.5
296 285 8
296 288 0.5
296 289 0.5
296 290 0.5
296 292 1
296 293 1.5
296 296 4
297 16 0.5
297 267 0.5
297 293 0.5
298 19 0.5
298 32 0.5
298 68 4
298 196 1
298 203 3.5
298 207 0.5
298 215 4.5
298 216 8.5
298 217 2
298 218 5
298 220 1
298 268 2.5
298 269 0.5
298 285 6
298 290 2.5
298 292 1
298 293 3.5
298 295 0.5
298 296 13
298 298 6
299 7 1.5
299 10 1
299 11 1
299 14 4
299 15 13
299 16 5
299 26 1
299 30 11
299 66 2.5
299 68 5.5
299 165 1.5
299 203 0.5
299 207 1
299 215 10
299 216 1.5
299 217 1
299 218 1.5
299 219 1
299 268 2
299 269 0.5
299 270 1
299 277 3
299 289 2.5
299 291 1
299 293 9
299 296 0.5
299 298 0.5
299 299 1
300 66 0.5
300 68 2
300 285 0.5
300 286 1
300 296 1
300 298 6
300 299 3
300 300 4
301 1 1
301 7 2.5
301 10 0.5
301 11 14
301 12 0.5
301 13 21.5
301 14 3.5
301 15 9.5
301 16 13.5
301 17 6.5
301 22 1.5
301 25 0.5
301 29 0.5
301 32 0.5
301 62 2.5
301 66 1.5
301 69 0.5
301 267 11
301 268 4.5
301 269 1
301 270 4
301 272 0.5
301 273 1.5
301 274 0.5
301 281 1
301 283 0.5
301 286 3
301 288 12.5
301 289 21
301 291 0.5
301 292 0.5
301 293 2.5
301 296 11.5
301 298 4.5
301 300 3.5
301 301 34
302 268 0.5
302 276 1
302 277 1.5
302 281 1
302 284 0.5
302 290 0.5
302 292 2
303 267 0.5
303 269 0.5
303 281 0.5
304 1 0.5
304 5 2.5
304 13 0.5
304 15 1.5
304 23 3
304 24 1
304 26 2.5
304 27 1
304 28 2.5
304 30 4
304 33 0.5
304 73 0.5
304 142 1.5
304 152 1
304 165 0.5
304 270 0.5
304 277 0.5
304 301 1
305 11 7
305 16 1.5
305 267 5
305 270 3.5
305 272 0.5
305 273 1.5
305 276 1
305 277 8.5
305 289 1
305 293 2
305 298 5.5
305 301 4.5
305 305 1
306 7 1
306 11 1
306 12 81.5
306 14 0.5
306 16 1
306 22 1
306 23 0.5
306 37 0.5
306 268 0.5
306 283 1.5
306 285 0.5
306 289 3
306 291 1.5
306 293 3
306 299 1
306 306 42
307 7 3.5
307 11 0.5
307 12 0.5
307 13 1
307 15 5.5
307 17 1
307 22 4.5
307 32 0.5
307 62 4.5
307 73 1
307 267 10
307 270 1
307 271 0.5
307 272 3.5
307 286 0.5
307 290 1
307 298 0.5
307 301 1.5
307 307 3
308 11 1
308 21 0.5
308 23 1.5
308 30 0.5
308 267 9.5
308 268 1
308 270 0.5
308 277 0.5
308 280 0.5
308 287 0.5
308 288 0.5
308 290 0.5
308 294 3.5
308 296 5.5
308 298 0.5
308 299 0.5
308 301 0.5
308 307 6.5
308 308 232
309 30 1.5
309 68 1.5
309 207 0.5
309 270 0.5
309 276 1.5
309 277 13.5
309 293 1.5
309 298 0.5
309 299 1
310 11 0.5
310 267 0.5
310 289 2
310 296 1.5
310 298 0.5
310 301 3
310 308 2
310 310 8
311 267 4
311 272 0.5
311 277 5
311 281 0.5
311 284 2
311 288 1.5
311 290 1
311 292 6
311 296 12.5
311 298 5.5
311 299 3
311 301 0.5
311 305 3.5
311 306 1
311 308 1
311 309 0.5
311 310 4
311 311 11
312 267 1.5
312 270 0.5
312 277 1.5
312 311 1
313 270 1
313 285 0.5
313 290 2
313 292 2
313 296 0.5
313 301 1
313 308 1
313 311 1.5
314 267 1
314 277 1.5
314 284 0.5
314 287 0.5
314 292 1.5
314 311 0.5
315 68 4
315 267 0.5
315 270 0.5
315 277 1.5
315 290 0.5
315 298 1.5
315 299 1
315 301 2
315 311 0.5
316 268 0.5
316 277 0.5
316 287 0.5
316 292 1
316 294 4.5
316 307 0.5
316 308 60.5
316 316 43
317 31 0.5
317 68 1.5
317 196 0.5
317 270 0.5
317 277 0.5
317 285 0.5
317 289 0.5
317 301 3.5
317 311 7.5
318 1 1
318 5 1
318 10 0.5
318 11 0.5
318 14 0.5
318 16 1
318 17 0.5
318 63 0.5
318 267 12
318 268 6
318 270 5.5
318 272 0.5
318 277 3
318 279 0.5
318 280 0.5
318 286 2
318 287 0.5
318 290 0.5
318 291 0.5
318 292 2.5
318 293 3
318 298 3.5
318 301 4.5
318 308 2
318 310 8.5
318 311 2.5
318 313 2
318 314 0.5
318 315 1
318 318 10
319 30 1
319 267 7
319 268 1
319 270 1
319 287 5.5
319 290 4
319 292 2
319 298 2.5
319 310 0.5
319 311 0.5
319 313 1
319 318 3
319 319 13
320 267 0.5
320 268 1
320 276 4
320 277 2.5
320 288 0.5
320 289 0.5
320 298 1
320 306 0.5
320 308 0.5
320 317 0.5
321 218 2
321 277 0.5
321 321 35
322 276 0.5
322 277 2
323 276 1.5
323 277 2
323 284 0.5
323 293 0.5
323 298 0.5
324 238 1
324 267 0.5
324 268 3
324 276 1
324 281 0.5
324 284 2.5
324 289 0.5
324 290 1
324 292 4
324 293 1.5
324 295 2.5
324 296 0.5
324 297 0.5
324 298 1
324 299 1
324 300 0.5
324 305 0.5
324 306 0.5
324 310 1.5
324 311 1
324 312 0.5
324 317 2
324 319 0.5
325 277 0.5
325 298 0.5
325 299 0.5
326 16 0.5
326 267 0.5
326 276 3
326 277 3
326 289 1
326 299 1
326 301 1.5
327 238 0.5
327 267 1.5
327 268 3
327 276 1
327 284 1
327 288 0.5
327 291 0.5
327 292 1
327 293 0.5
327 294 0.5
327 295 0.5
327 297 1
327 298 2
327 299 0.5
327 305 1
327 310 0.5
327 311 0.5
327 314 0.5
327 315 0.5
327 317 2
327 319 0.5
327 327 2
328 267 0.5
328 276 0.5
328 286 0.5
328 297 0.5
328 298 2
328 301 0.5
328 302 0.5
328 314 1
329 238 1
329 267 2
329 268 8.5
329 276 0.5
329 284 2.5
329 285 0.5
329 286 1
329 287 1
329 288 1
329 289 1.5
329 290 5
329 291 0.5
329 292 2
329 293 3.5
329 296 6
329 298 1.5
329 299 7
329 300 1.5
329 301 10.5
329 303 0.5
329 304 0.5
329 305 10.5
329 306 1.5
329 308 2.5
329 309 1.5
329 310 1
329 311 7
329 312 1
329 317 3
329 318 8
329 319 3
329 325 0.5
330 236 1.5
330 238 5
330 268 1
330 284 0.5
330 290 0.5
330 291 0.5
330 293 0.5
330 298 0.5
330 299 0.5
330 300 2
330 301 2.5
330 317 0.5
330 320 1
330 329 1.5
331 236 1.5
331 268 1
331 299 1
331 300 0.5
331 301 1
331 320 0.5
331 327 0.5
331 330 1
331 331 1
332 236 0.5
332 267 1.5
332 268 12
332 282 0.5
332 284 12.5
332 285 3
332 286 1.5
332 288 0.5
332 290 1.5
332 291 2
332 292 5
332 293 13.5
332 296 6.5
332 298 5.5
332 299 10
332 300 1
332 301 10.5
332 302 0.5
332 304 0.5
332 305 1.5
332 308 1
332 310 1
332 311 4
332 314 1
332 317 2.5
332 318 0.5
332 319 1
332 320 0.5
332 324 2.5
332 325 1
332 329 1
332 330 3.5
332 332 12
333 267 2.5
333 268 0.5
333 282 0.5
333 284 0.5
333 292 0.5
333 293 2.5
333 298 2
333 299 3
333 300 0.5
333 305 5
333 318 0.5
333 319 1
334 267 0.5
334 268 0.5
334 293 0.5
334 299 1
334 301 6
334 305 2
335 268 1
335 280 0.5
335 282 0.5
335 283 0.5
335 284 1
335 293 0.5
335 298 3
335 299 2.5
335 305 2
335 325 0.5
335 332 1.5
336 238 2
336 284 0.5
336 285 0.5
336 296 1
336 300 16
336 320 0.5
336 324 0.5
336 326 1
336 329 2.5
336 330 3
336 331 0.5
336 332 0.5
337 285 0.5
337 292 6.5
337 296 1.5
337 299 0.5
337 309 0.5
337 314 1.5
337 327 0.5
337 337 1
338 267 0.5
338 317 0.5
339 267 0.5
339 284 0.5
339 288 0.5
339 293 1
339 295 0.5
339 298 1.5
339 299 3
339 310 1.5
339 332 0.5
340 284 0.5
340 295 0.5
340 310 0.5
341 299 0.5
342 25 0.5
342 285 0.5
342 293 1.5
342 298 1
342 299 4
342 300 0.5
342 301 1.5
342 319 0.5
342 324 0.5
342 325 1.5
342 332 12.5
343 298 0.5
343 309 0.5
344 299 0.5
345 220 1
345 301 0.5
345 306 1
345 319 0.5
345 336 2.5
346 305 0.5
346 318 0.5
347 31 1
347 68 1
347 196 0.5
347 285 0.5
347 290 0.5
347 298 2
347 301 0.5
348 290 4.5
348 292 1.5
348 304 0.5
348 305 0.5
348 309 1
348 311 1
348 313 0.5
348 314 0.5
348 315 0.5
348 318 5
348 319 3
349 290 2.5
349 292 1.5
349 305 1
349 311 2
349 312 2
349 313 0.5
349 315 0.5
349 318 2
349 319 4.5
350 1 1.5
350 16 2.5
350 32 1
350 196 0.5
350 202 0.5
350 203 0.5
350 207 0.5
350 209 0.5
350 213 0.5
350 217 0.5
350 218 1
350 220 0.5
350 221 5
350 222 1
350 290 2
350 292 0.5
350 299 2.5
350 302 2.5
350 305 7.5
350 308 1
350 309 12
350 311 7
350 314 1
350 315 2
350 316 0.5
350 317 0.5
350 318 11
350 319 5
350 320 3.5
350 321 0.5
350 322 2.5
350 323 3
350 324 1
350 326 3.5
350 332 1
351 31 9.5
351 219 2.5
351 289 0.5
351 290 1
351 302 0.5
351 305 0.5
351 306 2
351 318 0.5
351 319 0.5
351 332 0.5
352 17 1
352 285 0.5
352 292 1.5
352 296 1
352 298 9.5
352 314 0.5
352 319 0.5
353 17 0.5
353 267 2
353 292 16.5
353 298 4.5
353 302 1.5
353 305 1
353 311 0.5
353 313 2
353 314 4
353 316 0.5
353 319 4
353 324 0.5
353 337 0.5
353 350 0.5
353 352 1.5
353 353 3
354 298 0.5
354 305 2
354 316 1
354 319 0.5
355 16 1
355 196 2
355 202 0.5
355 203 6
355 207 2
355 211 0.5
355 213 6.5
355 215 31.5
355 216 10
355 217 4.5
355 218 12
355 219 1.5
355 220 2
355 221 1.5
355 285 0.5
355 296 1
355 299 0.5
355 305 0.5
355 309 1.5
355 315 0.5
355 317 0.5
355 318 1
355 321 0.5
355 351 2
356 309 0.5
357 323 0.5
358 22 1
358 219 1.5
358 268 1
358 289 0.5
358 315 1
358 325 0.5
358 326 0.5
358 350 0.5
359 12 4.5
359 29 0.5
359 37 3.5
359 320 1.5
359 326 1
359 353 0.5
360 290 0.5
360 301 0.5
360 326 0.5
361 12 54
361 306 47.5
361 320 0.5
361 326 0.5
361 327 0.5
361 328 0.5
361 361 9
362 7 6.5
362 10 3.5
362 12 0.5
362 13 2.5
362 14 3.5
362 15 116
362 16 4.5
362 22 4
362 23 0.5
362 24 0.5
362 61 1
362 62 1
362 66 1.5
362 68 0.5
362 70 1.5
362 116 0.5
362 218 1
362 268 0.5
362 278 0.5
362 288 8.5
362 289 14
362 291 0.5
362 293 4
362 296 1.5
362 299 1.5
362 301 3.5
362 306 1
362 307 4
362 308 0.5
362 311 0.5
362 317 0.5
362 318 1.5
362 324 1
362 332 0.5
362 333 0.5
362 336 0.5
362 362 55
363 12 0.5
363 32 0.5
363 220 1
363 306 1.5
363 311 0.5
363 324 0.5
364 66 2
364 218 0.5
364 299 0.5
364 311 0.5
364 324 0.5
364 332 0.5
365 16 3
365 31 5.5
365 68 1
365 285 0.5
365 293 0.5
365 298 3
365 301 1
365 306 0.5
365 332 0.5
365 351 1
366 68 1.5
366 218 0.5
366 285 2.5
366 296 0.5
366 299 0.5
366 300 1
366 301 2.5
366 311 4
366 327 0.5
366 329 1
366 332 2.5
367 267 0.5
367 284 3
367 287 2.5
367 290 0.5
367 292 7
367 296 1.5
367 298 1.5
367 302 0.5
367 311 0.5
367 313 0.5
367 314 3.5
367 315 0.5
367 316 1.5
367 318 0.5
367 319 1.5
367 324 1.5
367 327 3
367 332 0.5
367 337 4
367 347 0.5
367 352 1
367 353 3
367 367 14
368 285 0.5
368 296 0.5
368 311 2.5
368 313 0.5
368 324 2.5
368 327 3
368 329 0.5
368 339 0.5
368 367 1.5
369 12 0.5
369 15 0.5
369 16 0.5
369 289 0.5
369 293 0.5
369 301 0.5
369 311 0.5
369 329 0.5
370 301 0.5
370 311 0.5
370 329 0.5
371 292 16.5
371 313 0.5
371 314 2
371 316 1
371 324 0.5
371 337 7.5
371 340 0.5
371 353 4.5
371 367 14
371 371 10
372 267 10.5
372 268 0.5
372 270 0.5
372 283 1
372 287 11
372 290 3.5
372 292 17.5
372 311 0.5
372 312 0.5
372 313 11
372 318 12.5
372 319 10
372 324 0.5
372 349 0.5
372 353 8.5
372 367 14.5
372 372 20
373 267 1
373 296 0.5
373 322 1.5
373 324 1
373 327 2.5
373 328 1
373 367 16
373 368 1.5
373 373 2
374 298 2
374 310 10.5
374 311 0.5
374 318 10.5
374 324 1.5
374 327 0.5
374 328 0.5
374 329 12.5
374 332 1
374 341 0.5
374 348 0.5
374 350 1
374 355 0.5
374 374 1
375 311 0.5
375 323 0.5
375 328 1
375 329 4.5
375 332 1
375 344 0.5
376 318 1
376 329 0.5
377 298 0.5
377 310 3
377 318 4
377 350 2.5
377 351 0.5
377 374 6
378 270 0.5
378 284 0.5
378 287 0.5
378 292 1
378 313 0.5
378 316 0.5
378 319 1.5
378 337 0.5
378 348 1
378 349 1
378 350 0.5
378 353 0.5
378 367 1.5
378 371 2
378 372 2
378 373 0.5
379 8 0.5
379 348 0.5
379 349 1.5
380 298 0.5
380 348 0.5
380 349 1
380 350 2.5
381 287 0.5
381 289 1
381 299 0.5
381 349 0.5
381 350 1
382 317 0.5
382 349 0.5
382 350 1
383 7 0.5
383 11 1.5
383 13 0.5
383 17 4
383 22 1.5
383 267 8
383 268 1
383 270 14.5
383 272 0.5
383 287 0.5
383 290 1.5
383 292 1
383 305 1.5
383 311 0.5
383 313 0.5
383 314 1
383 316 0.5
383 317 1
383 318 26
383 319 9
383 326 0.5
383 350 3
383 352 0.5
383 353 10.5
383 356 0.5
383 367 3
383 371 0.5
383 372 2.5
383 374 1
383 376 0.5
383 378 8
383 383 27
384 349 0.5
385 315 0.5
386 292 5
386 313 2
386 314 4.5
386 316 0.5
386 318 1
386 319 2.5
386 350 1
386 354 0.5
386 372 11.5
386 383 0.5
387 267 17.5
387 270 35.5
387 287 2.5
387 290 2.5
387 292 11
387 298 0.5
387 302 2.5
387 313 4
387 314 8.5
387 316 0.5
387 317 0.5
387 318 7
387 319 9.5
387 349 0.5
387 350 0.5
387 353 6
387 367 5.5
387 372 38.5
387 376 0.5
387 378 8.5
387 383 35.5
387 387 77
388 327 0.5
388 350 0.5
388 373 0.5
389 314 0.5
389 327 1
389 350 0.5
389 355 0.5
389 367 0.5
390 8 1
390 30 1
390 66 1
390 218 1.5
390 291 0.5
390 298 1.5
390 318 0.5
390 348 0.5
390 349 0.5
390 350 3
390 355 0.5
390 366 0.5
390 390 5
391 11 7.5
391 22 0.5
391 62 0.5
391 68 0.5
391 73 1
391 267 1
391 270 5.5
391 274 8
391 287 2
391 350 3.5
391 383 4
392 350 0.5
393 267 1
393 270 0.5
393 272 1
393 292 1
393 302 0.5
393 305 0.5
393 311 9
393 314 2.5
393 315 1
393 318 1
393 319 0.5
393 350 1
393 353 3
393 378 1
393 381 0.5
393 382 0.5
393 383 11.5
393 387 5
393 389 4.5
393 393 16
394 310 0.5
394 311 1.5
394 318 0.5
394 350 0.5
394 393 0.5
395 308 0.5
395 310 1
395 311 9
395 314 0.5
395 317 0.5
395 318 10.5
395 319 11
395 350 0.5
395 353 0.5
395 367 2
395 368 2
395 371 1
395 373 2
395 374 7
395 375 4
395 377 0.5
395 378 1.5
395 379 1.5
395 380 4
395 381 0.5
395 382 1
395 383 3
395 384 0.5
395 385 0.5
395 386 1.5
395 387 1
395 388 0.5
395 389 1
395 390 3
395 391 3.5
395 392 0.5
395 393 38
395 394 3.5
395 395 1
396 288 0.5
396 292 3.5
396 296 0.5
396 298 9.5
396 299 2
396 305 0.5
396 308 0.5
396 309 0.5
396 310 0.5
396 311 2
396 312 0.5
396 313 2
396 314 1
396 316 0.5
396 317 2
396 318 13
396 319 7.5
396 337 0.5
396 350 11
396 351 1
396 357 0.5
396 358 1
396 359 2
396 360 0.5
396 361 2
396 362 0.5
396 364 0.5
396 365 0.5
396 367 4.5
396 368 7
396 372 0.5
396 373 0.5
396 374 3.5
396 377 3
396 378 0.5
396 379 0.5
396 380 0.5
396 381 0.5
396 382 0.5
396 383 1
396 387 0.5
396 393 58.5
396 394 6
396 395 1
397 350 0.5
397 393 0.5
398 60 1
398 309 1
398 310 1.5
398 311 2
398 314 1
398 317 1
398 318 2
398 319 1.5
398 367 1
398 368 0.5
398 373 0.5
398 374 6
398 375 3
398 376 0.5
398 383 1
398 394 3
399 308 1
399 311 1
399 317 0.5
399 319 1.5
399 368 0.5
399 373 0.5
399 374 3
399 393 0.5
400 267 0.5
400 374 0.5
401 290 0.5
401 311 51
401 353 0.5
401 393 11.5
401 394 0.5
401 395 22
401 396 26
401 398 20
401 399 6.5
401 400 0.5
402 311 4.5
402 395 5
402 396 2
402 398 0.5
402 399 1
403 398 0.5
404 267 1.5
404 318 1
404 383 0.5
404 395 1
405 353 1
405 383 1
405 389 2.5
405 393 22.5
405 394 12.5
405 395 10.5
405 396 21
405 401 59
405 402 9.5
405 403 0.5
405 404 1
406 393 3.5
406 396 0.5
406 401 1
407 217 0.5
407 221 6
407 311 0.5
407 393 0.5
407 398 1
407 401 0.5
408 220 0.5
408 221 3.5
408 353 0.5
408 389 3
408 393 2.5
408 396 26.5
408 401 44.5
408 402 2.5
408 405 0.5
408 407 6
408 408 15
409 353 0.5
409 389 0.5
409 393 0.5
409 396 3.5
409 401 7
409 407 0.5
409 408 1.5
410 221 1.5
410 353 0.5
410 389 22
410 396 1
410 401 1
410 402 0.5
410 407 2.5
410 408 2
410 409 0.5
410 410 1
411 396 0.5
411 401 0.5
411 408 0.5
412 66 1.5
412 389 4
412 401 5
412 402 0.5
412 408 39.5
412 410 39.5
413 393 1
414 316 0.5
414 367 0.5
414 372 0.5
414 393 3
414 405 0.5
415 292 1
415 313 1.5
415 327 1.5
415 352 1
415 367 6
415 371 0.5
415 372 3.5
415 373 2.5
415 383 2
415 386 0.5
415 393 0.5
416 316 0.5
416 352 1.5
416 353 1
416 393 4.5
416 401 5
416 405 1.5
416 407 0.5
416 408 4
416 409 2
417 327 1
417 367 1.5
417 393 2.5
417 401 1.5
417 406 1
417 407 0.5
417 408 1
417 409 0.5
417 410 0.5
418 267 0.5
418 292 1
418 313 0.5
418 314 0.5
418 319 2
418 367 1
418 393 8
418 405 1
418 409 0.5
419 393 2
420 389 0.5
420 393 1
420 420 1
421 270 0.5
421 292 0.5
421 302 0.5
421 313 0.5
421 319 0.5
421 352 4.5
421 372 2.5
421 383 2.5
421 387 0.5
421 393 0.5
421 401 0.5
421 408 0.5
422 302 0.5
422 337 1
422 352 1
422 371 0.5
422 372 0.5
422 393 0.5
422 421 0.5
423 352 1.5
423 371 0.5
423 393 1
424 352 1
424 372 1
424 393 0.5
425 284 0.5
425 292 2.5
425 294 0.5
425 307 3.5
425 308 47.5
425 311 0.5
425 316 35
425 353 0.5
425 371 1
425 408 0.5
425 425 17
426 353 3.5
426 389 14.5
426 393 0.5
426 396 51.5
426 405 38
426 406 3
426 408 45
426 410 32.5
426 412 16.5
426 413 1
426 414 2.5
426 415 0.5
426 416 13
426 417 6
426 418 5.5
426 420 7
426 421 1.5
426 426 81
427 389 3.5
427 396 7
427 405 8
427 408 6
427 410 20
427 412 3
427 416 1.5
427 417 0.5
427 418 1.5
427 420 1
427 426 22
427 427 18
428 368 0.5
428 389 3.5
428 393 0.5
428 396 7
428 405 28.5
428 408 2.5
428 410 12
428 412 2.5
428 414 1
428 416 2.5
428 418 2
428 419 2
428 420 1
428 422 0.5
428 423 1
428 424 0.5
428 426 11.5
428 427 7
429 353 0.5
429 389 0.5
429 405 6
429 410 1
429 412 0.5
429 418 0.5
429 426 2.5
429 427 1
430 405 3.5
430 410 1.5
430 412 0.5
430 427 1.5
431 405 1.5
431 410 1
431 427 0.5
432 393 1
432 405 1.5
432 410 1
432 412 0.5
432 426 1
432 427 1
433 405 2
433 410 0.5
433 412 0.5
434 353 1
434 389 5.5
434 396 12.5
434 408 11.5
434 410 12.5
434 412 4.5
434 417 0.5
434 426 22.5
434 427 11
434 428 15
434 429 1.5
435 408 0.5
435 410 0.5
435 416 0.5
435 425 0.5
436 389 5
436 408 0.5
436 410 1.5
436 412 0.5
436 426 6
436 427 8.5
436 428 6
436 429 2
436 430 0.5
436 433 0.5
437 389 4
437 396 0.5
437 408 8.5
437 410 27.5
437 412 2
437 417 0.5
437 420 1.5
437 426 17
437 427 5
437 428 0.5
437 434 17
437 436 1
437 437 13
438 220 0.5
438 221 1.5
438 401 0.5
438 405 2.5
438 407 25
438 408 61
438 409 1.5
438 410 3
438 411 2
438 426 0.5
438 427 2
438 430 0.5
438 433 1
438 438 60
439 427 0.5
439 433 0.5
440 389 0.5
440 427 0.5
441 410 0.5
441 437 0.5
442 217 0.5
442 405 0.5
442 407 4.5
442 408 3.5
442 426 0.5
442 438 14.5
442 442 8
443 420 1
444 426 0.5
445 410 0.5
446 389 1.5
446 410 0.5
446 412 59
446 426 0.5
446 427 8
446 437 11.5
446 444 0.5
447 410 6.5
447 412 9
447 417 0.5
447 427 4
447 437 1.5
447 445 0.5
447 446 1
448 389 6.5
448 396 1.5
448 420 2.5
448 426 0.5
448 427 6
448 437 8
448 442 0.5
448 443 0.5
449 217 0.5
449 221 0.5
449 408 0.5
449 410 0.5
449 437 1
449 438 5
449 442 2
450 390 0.5
450 410 0.5
450 446 0.5
450 448 1.5
451 448 0.5
452 452 2
453 452 11.5
453 453 16
454 452 38
454 453 15
454 454 124
455 452 7.5
455 453 43
455 454 31
455 455 39
456 452 15
456 453 4.5
456 454 17
456 455 13.5
456 456 21
457 453 0.5
457 454 0.5
459 458 0.5
459 459 6
460 453 0.5
460 458 0.5
460 459 16
460 460 5
461 452 14
461 453 18.5
461 454 7
461 455 18
461 456 10
461 457 1
461 461 23
462 453 8
462 454 2.5
462 455 11.5
462 456 0.5
462 461 1
462 462 2
463 452 2.5
463 453 1.5
463 454 5
463 455 9
463 456 16
463 461 4.5
463 463 2
464 456 2
464 461 0.5
464 463 0.5
464 464 3
465 453 1
465 455 5.5
465 456 0.5
465 461 0.5
465 464 1.5
466 452 2
466 453 13
466 454 2.5
466 455 16.5
466 456 12.5
466 461 9
466 464 2
470 452 1
470 453 10
470 454 13.5
470 463 4.5
470 464 44.5
470 465 1
470 466 3.5
470 470 30
471 454 1
471 468 5
471 471 11
472 454 0.5
472 455 0.5
472 470 56
472 472 70
473 455 0.5
473 462 0.5
473 464 1.5
473 470 46
473 472 33
473 473 2
474 452 0.5
474 453 1.5
474 454 18.5
474 455 5
474 459 0.5
474 461 3
474 462 20
474 470 0.5
474 474 45
475 464 2
475 470 18.5
475 472 10
476 453 0.5
476 468 1
476 469 0.5
476 471 0.5
476 474 0.5
476 476 30
477 453 1
477 454 3.5
477 468 5.5
477 470 1.5
477 471 8
477 474 0.5
477 476 12
477 477 2
478 452 2
478 453 1
478 454 1
478 455 6.5
478 456 2
478 457 0.5
478 459 0.5
478 461 1
478 462 1
478 466 0.5
479 452 0.5
479 453 0.5
479 454 1
479 455 5.5
479 456 2
479 459 0.5
479 461 12
479 462 0.5
479 465 0.5
480 452 13.5
480 453 29.5
480 454 4
480 455 56
480 456 6.5
480 457 3.5
480 458 2.5
480 459 1
480 460 0.5
480 461 24.5
480 462 24
480 463 4
480 464 6.5
480 465 3.5
480 466 48
480 467 0.5
480 468 0.5
480 470 0.5
480 471 1
480 474 11.5
480 478 1.5
480 479 4.5
480 480 168
481 452 0.5
481 455 4
481 461 17
481 462 0.5
481 463 1
481 464 3
481 465 1.5
481 466 30.5
481 480 1
482 453 3.5
482 454 0.5
482 455 21
482 456 0.5
482 457 5.5
482 461 23
482 464 1.5
482 465 0.5
482 466 6.5
482 480 3.5
482 481 2.5
482 482 8
483 452 0.5
483 455 2
483 456 1
483 458 0.5
483 464 14.5
483 465 1
483 466 1
483 467 0.5
483 470 8.5
483 480 0.5
484 452 4
484 453 5
484 454 0.5
484 455 16
484 456 0.5
484 457 0.5
484 458 0.5
484 461 0.5
484 462 7.5
484 463 0.5
484 464 1
484 465 2.5
484 468 1.5
484 469 0.5
484 470 0.5
484 471 0.5
484 472 0.5
484 473 0.5
484 474 49.5
484 475 0.5
484 480 22.5
484 484 1
485 455 1
485 456 0.5
485 461 0.5
485 463 3.5
485 464 22.5
485 466 3.5
485 467 0.5
485 470 37
485 473 5
485 475 2
485 478 1.5
485 481 1.5
485 482 0.5
485 483 8
485 484 0.5
485 485 16
486 452 7.5
486 453 6
486 455 3.5
486 456 5
486 457 0.5
486 461 1.5
486 462 2
486 463 2.5
486 466 9.5
486 479 1
486 480 36.5
486 484 1
486 486 1
487 455 0.5
487 480 2
487 486 0.5
488 453 7.5
488 461 21.5
488 466 0.5
488 480 7.5
488 486 22
488 487 1
488 488 1
489 461 0.5
489 480 0.5
490 453 5.5
490 454 1.5
490 455 19
490 461 6.5
490 462 1
490 474 1.5
490 480 26
491 453 0.5
491 461 1
491 480 21
491 486 2
492 461 0.5
492 465 0.5
493 453 0.5
493 465 1
493 480 31
493 484 1.5
493 487 1
493 488 5
494 453 3
494 455 26.5
494 461 9.5
494 462 3
494 465 0.5
494 466 0.5
494 480 42.5
494 484 6
494 486 0.5
495 455 0.5
495 462 8
495 474 33.5
495 480 0.5
495 484 54
496 480 0.5
497 455 0.5
497 497 4
498 480 1
499 480 0.5
500 480 4
500 488 18
500 489 1
500 490 19
500 491 1
500 492 1
500 493 1
500 494 31.5
501 490 0.5
502 490 3
502 494 0.5
502 495 0.5
503 490 6
503 494 1
503 496 0.5
504 490 3
505 490 0.5
506 494 0.5
507 494 1
508 490 6
508 494 10.5
508 500 1
508 503 0.5
508 508 1
509 494 0.5
510 490 2.5
510 494 1
510 508 0.5
511 490 4
511 494 6
511 508 0.5
512 490 1
512 494 1.5
513 490 0.5
514 490 1.5
514 491 0.5
514 493 1
514 494 13
514 500 4.5
514 503 1.5
514 508 2.5
514 511 1.5
514 512 0.5
514 514 1
515 490 5
515 494 1
515 497 0.5
515 500 3.5
515 507 0.5
515 508 1
515 514 0.5
515 515 4
516 490 1
517 490 1
518 490 0.5
519 490 0.5
519 493 0.5
519 494 3.5
519 500 6
519 508 0.5
519 509 0.5
519 511 1
519 514 3
519 515 0.5
519 519 10
520 480 9
520 488 0.5
520 490 0.5
520 491 9
520 493 15.5
520 494 16.5
520 499 0.5
520 500 40.5
520 501 0.5
520 502 2
520 503 3.5
520 504 1
520 506 0.5
520 507 0.5
520 508 2.5
520 510 1
520 511 4.5
520 512 1
520 513 0.5
520 514 3.5
520 515 1.5
520 516 0.5
520 519 13.5
520 520 3
521 490 1
521 494 2
521 519 1
521 520 1.5
522 480 1
522 488 0.5
522 490 1
522 491 10.5
522 493 20
522 494 0.5
522 498 1
522 500 20
522 502 2
522 503 2
522 504 2
522 505 0.5
522 508 1.5
522 511 1
522 514 19
522 515 2
522 517 1
522 519 91
522 520 68
522 522 202
523 490 0.5
523 491 1
523 493 1
523 494 0.5
523 495 0.5
523 511 0.5
523 514 1.5
523 517 0.5
523 518 0.5
523 519 4.5
523 520 7
523 522 6.5
523 523 1
524 493 0.5
524 494 0.5
524 508 2.5
524 510 0.5
524 519 0.5
524 520 1.5
524 522 2
525 500 0.5
525 522 0.5
526 500 0.5
526 510 0.5
527 508 5
527 511 1.5
527 512 1
527 514 0.5
527 515 2.5
527 516 0.5
527 519 0.5
527 522 1.5
528 510 0.5
528 514 7
528 515 0.5
528 519 1
528 520 6.5
528 522 11
528 528 6
529 511 0.5
529 519 19
529 522 0.5
529 528 8
529 529 43
530 508 0.5
530 510 0.5
530 511 0.5
530 522 0.5
531 511 0.5
531 522 0.5
532 508 0.5
533 514 33
533 519 10.5
533 520 46
533 521 0.5
533 522 68
533 523 1
533 528 31.5
533 529 197.5
533 530 0.5
533 533 78
534 514 30.5
534 517 2
534 519 15.5
534 520 25
534 522 31.5
534 528 2
534 533 1.5
535 517 1
535 519 2
535 520 4
535 522 1.5
535 530 0.5
536 519 4.5
536 520 2.5
536 522 4
537 519 0.5
537 520 0.5
538 511 1
538 519 0.5
538 520 0.5
538 522 1
539 508 2
539 514 11.5
539 515 6
539 519 58.5
539 520 57.5
539 522 46
539 523 0.5
539 526 1
539 527 6.5
539 528 1
539 529 0.5
539 530 1.5
539 532 0.5
539 533 4
539 534 9.5
540 519 1
540 522 1
540 538 1
541 519 1
541 520 1
542 508 0.5
542 511 1
542 514 2.5
542 517 2.5
542 519 24.5
542 520 26
542 522 120
542 523 5
542 524 3
542 527 3.5
542 528 0.5
542 529 1.5
542 530 0.5
542 533 1
542 534 51.5
542 539 80.5
542 542 73
543 514 1.5
543 522 9.5
543 528 6.5
543 529 3.5
543 533 13.5
543 534 4.5
544 514 5.5
544 519 6
544 520 15
544 522 5
544 529 17
544 533 5
544 539 1
545 522 1.5
545 539 1
545 542 0.5
546 511 1
546 520 1
546 542 1
547 522 1
547 542 1
548 519 0.5
548 522 0.5
548 533 0.5
548 534 0.5
549 519 7
549 529 41.5
549 533 42.5
549 542 0.5
549 543 3
549 544 3.5
549 549 1
550 528 0.5
550 533 1.5
551 533 1
552 529 10
552 533 21.5
552 543 3.5
552 544 3
552 549 2.5
552 552 4
553 533 0.5
553 544 0.5
554 519 1
554 528 5.5
554 529 46.5
554 533 24
554 543 19
554 544 2.5
554 549 10
554 552 5.5
554 554 11
555 529 1.5
555 533 2.5
555 549 0.5
555 552 0.5
555 554 1
556 529 76.5
556 533 12
556 543 2
556 549 40
556 552 9.5
556 554 7
556 555 2.5
556 556 32
557 528 4
557 529 27
557 533 10.5
557 543 33
557 547 6
557 549 24.5
557 555 3
557 556 120
557 557 82
558 529 1
558 556 0.5
558 557 18.5
559 529 0.5
559 543 3.5
559 555 0.5
559 556 14.5
559 557 2
559 558 1.5
560 3 0.5
560 25 0.5
560 37 0.5
560 47 0.5
560 199 0.5
560 304 0.5
561 25 0.5
561 33 0.5
561 52 0.5
561 165 4
561 299 0.5
561 304 0.5
562 19 0.5
563 25 1.5
563 37 0.5
563 152 0.5
563 176 3
563 199 0.5
563 299 0.5
564 116 0.5
565 6 1
565 20 0.5
565 165 2
565 199 0.5
566 3 1
566 170 1
566 299 1.5
567 25 0.5
567 52 0.5
567 165 3.5
567 299 3
567 301 1
567 304 0.5
567 362 0.5
568 50 1
569 29 0.5
569 37 0.5
569 45 1
569 55 0.5
569 59 1
569 76 1.5
569 87 0.5
569 105 0.5
569 109 4
569 129 0.5
569 130 0.5
569 165 8.5
569 170 3.5
569 178 25.5
569 180 1.5
569 181 4
569 184 0.5
569 186 1
569 199 0.5
569 304 0.5
569 561 0.5
569 564 1
569 569 8
570 6 0.5
570 30 0.5
570 66 0.5
570 304 1
570 565 0.5
571 304 0.5
571 565 0.5
572 37 0.5
572 301 0.5
572 304 0.5
573 37 0.5
573 299 0.5
574 52 0.5
574 165 6.5
574 299 5.5
574 301 1
574 304 1.5
574 309 0.5
574 362 0.5
574 568 0.5
575 47 2
575 52 1
575 165 4
575 293 1
575 299 1.5
575 362 1
576 6 4.5
576 27 0.5
576 28 0.5
576 33 0.5
576 55 1
576 56 0.5
576 165 4.5
576 168 0.5
576 170 0.5
576 175 1
576 199 0.5
576 570 0.5
576 571 0.5
576 576 5
577 299 0.5
577 301 1.5
578 1 0.5
578 5 2
578 25 0.5
578 26 0.5
579 37 0.5
579 299 0.5
579 301 0.5
580 299 0.5
581 165 1.5
581 168 1.5
581 170 0.5
581 267 3
581 268 0.5
581 282 0.5
581 288 0.5
581 289 1.5
581 291 5
581 301 0.5
581 318 2
581 332 1
581 362 0.5
581 366 0.5
581 569 0.5
582 299 2.5
584 52 0.5
585 165 0.5
585 288 1
585 289 0.5
585 362 0.5
585 366 0.5
586 25 0.5
586 26 1
586 48 0.5
586 51 2
586 111 1.5
586 288 0.5
586 293 0.5
586 362 0.5
586 581 0.5
587 351 4
588 293 1
588 362 2
589 362 0.5
589 563 2
589 586 0.5
590 130 0.5
590 165 1.5
590 166 1
590 175 1
590 362 0.5
591 118 0.5
591 199 0.5
593 7 0.5
593 24 0.5
593 165 0.5
594 30 2
594 73 0.5
594 165 0.5
594 169 1
595 29 0.5
595 56 0.5
595 76 1.5
595 124 0.5
595 130 1
595 165 4.5
595 166 0.5
595 170 2
595 175 2
595 569 2.5
596 293 1
597 7 4.5
597 10 1.5
597 11 0.5
597 12 0.5
597 14 2.5
597 15 1
597 16 5
597 17 0.5
597 18 0.5
597 22 11.5
597 29 2
597 30 1
597 32 0.5
597 59 0.5
597 60 1
597 62 7.5
597 63 1
597 66 1
597 68 0.5
597 73 7
597 215 0.5
597 218 0.5
597 269 0.5
597 271 0.5
597 289 0.5
597 291 0.5
597 293 0.5
597 299 1.5
597 300 0.5
597 301 1
597 332 4
597 339 0.5
597 362 1.5
597 567 1
597 574 1
597 597 12
598 15 0.5
598 24 0.5
598 30 2
598 43 0.5
598 59 7
598 73 1.5
598 192 0.5
598 289 0.5
598 562 0.5
598 598 1
599 27 1
599 39 0.5
599 196 0.5
599 288 0.5
599 300 0.5
600 43 1
601 7 2
601 10 3.5
601 11 7.5
601 13 37.5
601 14 2.5
601 15 4.5
601 16 13
601 17 1.5
601 22 0.5
601 30 0.5
601 61 1
601 62 1.5
601 66 6
601 67 2
601 68 2.5
601 69 0.5
601 267 8.5
601 268 2
601 270 6.5
601 272 0.5
601 285 1
601 286 2
601 287 3.5
601 289 1
601 291 3
601 293 2
601 299 6.5
601 300 3.5
601 301 9
601 304 1.5
601 307 10
601 308 0.5
601 310 2
601 316 1.5
601 318 15.5
601 320 0.5
601 333 1
601 362 1
601 365 0.5
601 367 1
601 374 1
601 377 1
601 383 0.5
601 390 2
601 391 1
601 597 2.5
601 601 7
602 5 0.5
602 8 1
602 30 1.5
602 37 1.5
602 59 0.5
602 68 0.5
602 285 0.5
602 362 0.5
602 598 0.5
602 599 0.5
602 600 2
603 7 0.5
603 16 1.5
603 266 1
603 293 1.5
603 390 1
603 412 1
603 571 6.5
604 1 1
604 5 19.5
604 10 0.5
604 12 0.5
604 16 1
604 25 1
604 26 0.5
604 27 1
604 28 0.5
604 30 2
604 33 0.5
604 60 4
604 68 1.5
604 69 1.5
604 142 1
604 152 1
604 267 5.5
604 270 0.5
604 285 6
604 289 1
604 293 0.5
604 296 2
604 318 7.5
604 362 3
604 365 0.5
604 366 1.5
604 390 0.5
604 564 0.5
604 565 0.5
604 571 0.5
604 601 0.5
604 604 2
605 27 0.5
605 28 1.5
606 11 6
606 14 0.5
606 16 0.5
606 17 0.5
606 22 3.5
606 27 0.5
606 28 0.5
606 30 1.5
606 32 0.5
606 33 0.5
606 62 17
606 63 4.5
606 66 0.5
606 67 1.5
606 69 1
606 267 0.5
606 268 1
606 270 1.5
606 280 2
606 286 0.5
606 291 1
606 299 5
606 300 6.5
606 301 0.5
606 320 2.5
606 326 0.5
606 561 0.5
606 563 0.5
606 564 0.5
606 565 0.5
606 567 2
606 577 0.5
606 582 0.5
606 597 9
606 606 4
607 15 1.5
607 26 0.5
607 28 1
607 31 10
607 37 1
607 55 1
607 59 10
607 128 2
607 306 1
607 359 0.5
607 560 0.5
607 561 0.5
607 567 3
607 574 1
607 577 0.5
607 579 0.5
607 581 0.5
607 597 2.5
607 600 0.5
607 602 0.5
608 31 1
608 562 0.5
608 567 3.5
608 574 1.5
608 576 1
608 577 1
608 582 0.5
608 583 0.5
608 607 2
609 15 1
609 568 0.5
609 597 0.5
610 5 0.5
610 22 0.5
610 28 1
610 29 1.5
610 32 2.5
610 37 3.5
610 43 0.5
610 55 2
610 62 3.5
610 63 4.5
610 69 0.5
610 73 2
610 562 0.5
610 565 1.5
610 566 0.5
610 567 2
610 574 3
610 575 1.5
610 576 1
610 597 4
610 606 1
610 607 1
610 608 0.5
610 610 1
611 7 1.5
611 14 0.5
611 66 0.5
611 270 5
611 280 0.5
611 318 0.5
611 572 0.5
611 581 0.5
611 601 4
612 7 0.5
612 16 0.5
612 32 0.5
612 298 6
612 299 17
612 300 0.5
612 305 0.5
612 306 3
612 310 1
612 324 0.5
612 327 0.5
612 332 2
612 338 3
612 341 1.5
612 350 0.5
612 359 0.5
612 362 1
612 368 0.5
612 381 4
612 565 1
612 566 0.5
612 574 1
612 606 5.5
612 612 217
613 31 16.5
613 33 0.5
613 37 7
613 63 0.5
613 128 0.5
613 306 0.5
613 358 1
613 359 0.5
613 565 0.5
613 567 1
613 597 0.5
613 602 5
613 605 0.5
613 607 4.5
613 608 1.5
613 610 3.5
613 613 8
614 7 1.5
614 11 0.5
614 13 0.5
614 14 0.5
614 15 0.5
614 16 2
614 22 3.5
614 32 3.5
614 62 9
614 63 0.5
614 267 2
614 270 2.5
614 289 1
614 291 0.5
614 299 1.5
614 301 0.5
614 306 1
614 307 0.5
614 318 2.5
614 362 1
614 566 1.5
614 567 1.5
614 574 0.5
614 575 1
614 597 5.5
614 601 2.5
614 610 0.5
614 612 1.5
614 614 3
615 68 1
615 299 0.5
615 306 0.5
615 317 0.5
615 340 2
615 347 1
615 365 2.5
615 567 0.5
615 574 0.5
615 578 0.5
615 582 0.5
615 586 0.5
615 587 0.5
615 600 0.5
615 607 6
615 608 4
615 613 11.5
615 615 3
616 68 1.5
616 293 1.5
616 612 6.5
617 301 0.5
617 339 0.5
618 66 2.5
618 68 3.5
618 196 1
618 285 1
618 288 0.5
618 296 1.5
618 298 3.5
618 299 1
618 301 9
618 362 0.5
618 574 1
618 601 1
618 604 1
619 66 0.5
619 68 2
619 196 1
619 285 1
619 296 0.5
619 298 1
619 567 0.5
619 584 0.5
620 7 0.5
620 12 1
620 16 4
620 63 1
620 66 2.5
620 68 2
620 70 0.5
620 289 0.5
620 293 1.5
620 296 0.5
620 298 1
620 299 1.5
621 12 0.5
621 16 2
621 62 0.5
621 66 1
621 68 1
621 70 0.5
621 285 1
621 288 1
621 293 0.5
621 301 3.5
621 578 0.5
621 581 0.5
622 68 2.5
622 298 0.5
622 301 0.5
622 581 0.5
623 15 2.5
623 284 0.5
623 288 0.5
623 289 8
623 292 0.5
623 296 0.5
623 301 1.5
623 304 0.5
623 362 0.5
623 581 0.5
623 599 0.5
623 604 9.5
624 16 1
624 142 1.5
624 288 1
624 289 31.5
624 293 0.5
624 301 14.5
624 304 0.5
624 305 0.5
624 362 8
624 581 0.5
624 585 0.5
624 587 0.5
624 602 0.5
624 604 4
624 618 0.5
624 621 4.5
625 20 0.5
625 58 0.5
625 59 0.5
625 142 3.5
625 152 1
625 153 0.5
625 270 0.5
625 284 1
625 287 1
625 289 0.5
625 293 0.5
625 299 0.5
625 301 0.5
625 306 0.5
625 318 0.5
625 350 0.5
625 362 0.5
625 383 1
625 590 2
625 592 1
625 593 3
625 594 1
625 595 1.5
625 597 0.5
625 598 0.5
625 599 1
625 601 0.5
625 602 0.5
625 603 0.5
626 66 1.5
626 192 0.5
626 218 0.5
626 291 1
626 299 6.5
626 301 0.5
626 304 4
626 348 0.5
626 350 1
626 362 0.5
626 366 0.5
626 597 1
626 604 2
626 606 5.5
626 607 2
626 608 4.5
626 610 2
626 612 1
626 613 1
626 614 3
626 616 0.5
626 617 0.5
626 625 0.5
627 7 1.5
627 12 1.5
627 15 0.5
627 16 42
627 30 7.5
627 62 2
627 63 1.5
627 66 25.5
627 67 0.5
627 68 10
627 69 0.5
627 73 0.5
627 203 0.5
627 207 0.5
627 215 0.5
627 219 0.5
627 267 5.5
627 290 2
627 293 3
627 298 24.5
627 299 9
627 305 0.5
627 315 0.5
627 318 1.5
627 319 5.5
627 321 2.5
627 348 6.5
627 349 0.5
627 350 10
627 355 3.5
627 358 1.5
627 362 0.5
627 363 1.5
627 387 0.5
627 400 0.5
627 588 0.5
627 597 1
627 601 2
627 602 1
627 604 0.5
627 606 2
627 607 0.5
627 610 0.5
627 614 0.5
627 616 0.5
628 7 1
628 15 5
628 68 2.5
628 142 0.5
628 289 1
628 362 1.5
628 363 0.5
628 590 1
628 592 0.5
628 599 1
628 601 1
628 602 0.5
628 603 1
628 627 1
628 628 1
629 1 2.5
629 5 0.5
629 7 1
629 10 7.5
629 12 1.5
629 13 1.5
629 14 3
629 15 17
629 16 16
629 23 0.5
629 25 0.5
629 62 1.5
629 68 0.5
629 218 1
629 268 1.5
629 288 1
629 289 3.5
629 291 3.5
629 293 7
629 299 1
629 301 0.5
629 306 0.5
629 310 0.5
629 318 2.5
629 352 0.5
629 362 53.5
629 365 0.5
629 586 0.5
629 590 0.5
629 597 1
629 614 0.5
629 624 0.5
629 625 0.5
629 629 11
630 7 6
630 10 1
630 12 3
630 14 5
630 15 2.5
630 16 2.5
630 22 2.5
630 23 2
630 24 3.5
630 30 0.5
630 32 0.5
630 62 0.5
630 66 2.5
630 68 2.5
630 70 0.5
630 73 1.5
630 116 0.5
630 267 1
630 268 2
630 278 0.5
630 280 0.5
630 285 0.5
630 286 6.5
630 289 2.5
630 291 3.5
630 293 3
630 299 4
630 301 0.5
630 304 2.5
630 306 2
630 307 0.5
630 318 1.5
630 330 1
630 331 0.5
630 332 0.5
630 333 0.5
630 581 0.5
630 586 1.5
630 590 0.5
630 591 0.5
630 597 1.5
630 601 1
630 606 5.5
630 607 1.5
630 608 1
630 612 0.5
630 614 1.5
630 623 0.5
630 625 1
630 626 1.5
630 630 5
631 7 0.5
631 22 1
631 32 0.5
631 62 0.5
631 116 0.5
631 268 1
631 285 4.5
631 286 0.5
631 288 0.5
631 289 0.5
631 291 8
631 298 4
631 304 3.5
631 350 2.5
631 355 0.5
631 362 1.5
631 366 1
631 590 1
631 597 6
631 601 1
631 604 2
631 605 1.5
631 606 0.5
631 623 5.5
631 624 4.5
631 625 16.5
631 626 13.5
631 628 1.5
631 630 7
631 631 62
632 288 2
632 289 0.5
632 293 4
632 299 14
632 301 4.5
632 304 6.5
632 309 1
632 346 0.5
632 362 6
632 366 0.5
632 590 0.5
632 597 0.5
632 598 0.5
632 604 2.5
632 605 0.5
632 606 2
632 607 1.5
632 608 8.5
632 611 0.5
632 612 0.5
632 614 0.5
632 615 3
632 616 0.5
632 618 2
632 619 1
632 620 2
632 621 2
632 622 0.5
632 623 0.5
632 624 3
632 625 2.5
632 627 0.5
632 628 2
632 629 1
632 630 1.5
632 631 33
632 632 4
633 15 2.5
633 116 0.5
633 142 0.5
633 348 0.5
633 349 0.5
633 590 4
633 596 0.5
633 599 0.5
633 600 0.5
633 601 0.5
633 629 0.5
633 631 2.5
633 632 4
634 165 0.5
634 289 0.5
634 590 1.5
634 604 1.5
634 630 0.5
634 631 1.5
634 632 1
635 592 0.5
635 631 0.5
636 12 0.5
636 15 2
636 16 3
636 30 3
636 66 0.5
636 68 6.5
636 215 0.5
636 218 1.5
636 219 2.5
636 289 1
636 291 0.5
636 293 3.5
636 296 1.5
636 298 1.5
636 299 0.5
636 304 0.5
636 306 1.5
636 355 5.5
636 362 0.5
636 599 0.5
636 601 2.5
636 602 0.5
636 604 3.5
636 627 2.5
636 629 0.5
636 631 2
637 62 0.5
637 215 0.5
637 293 1
637 296 4
637 301 1
637 315 0.5
637 317 2
637 325 0.5
637 332 1.5
637 352 0.5
637 354 1
637 365 0.5
637 366 0.5
637 597 1
637 604 1
637 618 0.5
637 620 0.5
637 623 1
637 630 1
637 631 4.5
637 636 0.5
637 637 1
638 604 0.5
638 626 0.5
638 631 1.5
639 62 0.5
639 66 0.5
639 604 0.5
639 627 1
639 631 2
640 62 1
640 610 0.5
641 66 0.5
641 268 1.5
641 299 1
641 301 0.5
641 304 1
641 318 0.5
641 578 0.5
641 586 0.5
641 597 0.5
641 601 0.5
641 604 0.5
641 612 1
641 626 4.5
641 630 1
641 631 21
641 632 7
641 637 1
641 641 3
642 59 0.5
642 192 0.5
642 220 1
642 293 0.5
642 604 0.5
642 612 0.5
642 614 1
642 631 11
642 641 0.5
642 642 1
643 11 7.5
643 14 0.5
643 16 1
643 17 7.5
643 22 13
643 30 2.5
643 62 4.5
643 64 1
643 69 15.5
643 73 1.5
643 267 2
643 268 5.5
643 270 30
643 277 1
643 280 33.5
643 281 1
643 285 11.5
643 286 2
643 287 1
643 289 5
643 290 11
643 291 30.5
643 293 24
643 295 0.5
643 301 1
643 307 2
643 311 1
643 316 0.5
643 317 0.5
643 318 2.5
643 358 7
643 362 2
643 597 4
643 601 5
643 606 0.5
643 607 0.5
643 608 0.5
643 614 7.5
643 630 5.5
643 631 4
643 637 2
643 639 0.5
643 641 1
643 642 0.5
643 643 14
644 29 2.5
644 30 0.5
644 55 0.5
644 64 0.5
644 66 3
644 68 4
644 70 0.5
644 72 19
644 190 4
644 192 11
644 211 0.5
644 212 8
644 216 0.5
644 299 0.5
644 610 1.5
644 631 0.5
644 641 1.5
644 643 0.5
645 291 1
645 299 0.5
645 347 0.5
645 365 0.5
645 606 3.5
645 610 1.5
645 612 2.5
645 614 2
645 631 2
645 644 0.5
646 62 0.5
646 293 1
646 299 0.5
646 597 1
646 614 1
646 631 1
647 10 0.5
647 11 1.5
647 14 1
647 15 1
647 16 0.5
647 18 2
647 22 5.5
647 29 1
647 62 13
647 66 6.5
647 73 1.5
647 267 1
647 268 2
647 270 0.5
647 280 7.5
647 291 0.5
647 306 4.5
647 346 0.5
647 362 2.5
647 597 1
647 608 0.5
647 610 1
647 614 1
647 626 1
647 629 3.5
647 641 2.5
647 643 7
648 29 0.5
648 192 1
648 351 0.5
648 362 0.5
648 597 2
648 606 2
648 610 2
648 612 0.5
648 614 4
648 641 1
648 647 7
649 288 1.5
649 289 0.5
649 295 0.5
649 362 1
649 607 0.5
649 625 1
649 626 1.5
649 631 16.5
649 632 15
649 637 0.5
649 641 1
649 647 0.5
649 648 0.5
650 299 1
650 615 0.5
650 641 0.5
650 649 1
651 14 0.5
651 286 0.5
651 293 1
651 597 1
651 625 1
651 626 2.5
651 628 0.5
651 631 4
651 632 3.5
651 637 1
651 639 0.5
651 641 1
651 642 0.5
651 648 1
651 649 0.5
651 651 8
652 285 1
652 289 0.5
652 291 0.5
652 293 0.5
652 362 2.5
652 623 3
652 624 2
652 625 1
652 628 1.5
652 631 9.5
652 632 1
652 633 1
652 634 0.5
652 636 1
652 637 1
653 32 1.5
653 291 0.5
653 295 1.5
653 350 1
653 355 1
653 597 2.5
653 625 0.5
653 626 8
653 630 7.5
653 631 10
653 632 14
653 639 1
653 640 0.5
653 641 3
653 642 2
653 643 1
653 647 1.5
653 651 1
653 652 0.5
654 7 1
654 66 0.5
654 293 0.5
654 628 0.5
654 631 1.5
655 15 0.5
655 285 1
655 291 2.5
655 623 0.5
655 631 0.5
656 7 0.5
656 16 0.5
656 68 0.5
656 330 0.5
656 623 0.5
656 631 0.5
657 213 3.5
657 218 2.5
657 220 2.5
657 298 0.5
657 597 0.5
657 626 2
657 631 5
657 637 3
657 642 1
657 646 0.5
657 648 0.5
658 647 0.5
659 14 1
659 22 1
659 280 0.5
659 306 4.5
659 335 1.5
659 345 1.5
659 346 1
659 359 1.5
659 597 0.5
659 626 0.5
659 631 4.5
659 637 1.5
659 641 0.5
659 643 1.5
659 647 3.5
659 648 5
659 649 0.5
659 651 0.5
659 652 1
659 653 0.5
659 657 1
660 69 0.5
660 626 1
660 630 0.5
660 631 16
660 641 4.5
660 651 1
660 652 0.5
660 653 1
660 657 13
660 659 3
661 22 0.5
661 291 0.5
661 307 1.5
661 626 0.5
661 630 0.5
661 631 4.5
661 632 2.5
661 643 8.5
661 648 0.5
661 651 0.5
661 653 0.5
662 22 1
662 32 4
662 62 0.5
662 280 15.5
662 291 23
662 300 0.5
662 601 1
662 627 0.5
662 631 5.5
662 632 2
662 638 0.5
662 641 0.5
662 643 5
662 649 0.5
662 651 0.5
662 653 1
662 657 1
662 658 0.5
662 660 0.5
663 62 0.5
663 626 0.5
663 627 0.5
663 631 0.5
664 626 1.5
664 631 2
664 632 0.5
665 213 0.5
665 218 2.5
665 220 1
665 626 0.5
665 631 1.5
665 642 0.5
665 661 0.5
666 626 0.5
666 631 0.5
666 639 0.5
666 647 12
666 659 5
666 661 2.5
667 631 1.5
667 632 0.5
668 218 0.5
668 631 5.5
668 632 0.5
668 637 0.5
668 641 1
668 651 1.5
668 657 1
668 659 0.5
668 660 0.5
669 613 0.5
669 631 0.5
669 632 0.5
670 14 0.5
670 22 0.5
670 218 0.5
670 630 1.5
670 631 3
670 632 7
670 637 2
670 639 1.5
670 641 0.5
670 642 0.5
670 649 0.5
670 657 0.5
670 660 3
670 661 1
671 350 1
671 360 1
671 631 11.5
671 637 2
671 639 0.5
671 642 1
671 651 0.5
671 652 4.5
671 653 0.5
671 659 0.5
671 660 6
671 668 0.5
672 631 2.5
672 632 1
672 637 0.5
672 641 0.5
672 660 1
672 668 0.5
673 631 2
673 652 0.5
673 660 2.5
674 14 1
674 22 0.5
674 62 1
674 280 1.5
674 291 8.5
674 631 10
674 637 0.5
674 639 0.5
674 648 0.5
674 649 1
674 651 0.5
674 652 0.5
674 653 14
674 655 1
674 660 11
674 666 1
674 668 2
674 670 1
675 291 2
675 307 0.5
675 346 0.5
675 355 0.5
675 627 5
675 631 8
675 637 1
675 639 0.5
675 641 0.5
675 643 2.5
675 647 68.5
675 648 13
675 649 0.5
675 653 0.5
675 655 0.5
675 659 15.5
675 660 1
675 661 14
675 662 20.5
675 666 5
675 674 13
675 675 19
676 9 0.5
676 270 0.5
676 280 2
676 289 0.5
676 291 3.5
676 586 0.5
676 631 1
676 641 0.5
676 643 0.5
676 647 0.5
676 648 0.5
676 653 7
676 660 3
676 661 0.5
676 666 7.5
676 675 24.5
677 9 0.5
677 273 1
677 648 1
677 653 1
677 660 1
677 674 0.5
678 267 0.5
678 346 0.5
678 353 1.5
678 586 0.5
678 631 1
678 637 2
678 653 0.5
678 662 0.5
679 298 0.5
679 631 0.5
679 648 2
679 653 2
679 660 1
679 662 0.5
679 666 1.5
679 675 6.5
680 14 2
680 16 1
680 22 28.5
680 62 1.5
680 280 0.5
680 291 0.5
680 293 1
680 307 0.5
680 597 0.5
680 614 0.5
680 630 1
680 631 12
680 637 1
680 641 1.5
680 643 39
680 647 0.5
680 649 1
680 651 2
680 653 6
680 655 1
680 657 0.5
680 659 0.5
680 660 3.5
680 661 0.5
680 665 0.5
680 668 1.5
680 670 0.5
681 5 0.5
681 27 0.5
681 28 2
681 29 2
681 37 12.5
681 55 11
681 299 1.5
681 566 0.5
681 607 6
681 608 0.5
681 613 12
681 627 0.5
681 631 1
681 641 0.5
681 653 0.5
681 659 1
681 671 0.5
682 29 0.5
682 192 2
682 290 0.5
682 318 1
682 355 0.5
682 631 0.5
682 653 0.5
682 660 0.5
683 631 1.5
683 641 1
684 289 1.5
684 301 1.5
684 354 0.5
684 631 0.5
685 24 0.5
685 627 2
685 631 0.5
685 632 0.5
685 651 0.5
686 631 0.5
687 68 0.5
687 296 0.5
687 301 0.5
687 350 0.5
687 627 0.5
687 631 2.5
687 670 0.5
688 63 0.5
688 631 0.5
689 307 0.5
689 631 2
689 643 0.5
689 647 0.5
689 651 1
689 653 2.5
689 670 0.5
689 671 0.5
689 672 0.5
689 676 0.5
690 16 0.5
690 30 0.5
690 32 2.5
690 66 0.5
690 196 1
690 203 1.5
690 207 2.5
690 211 0.5
690 213 0.5
690 215 1
690 216 3
690 217 5.5
690 218 5.5
690 220 3
690 221 2
690 285 0.5
690 296 3.5
690 298 2.5
690 352 1
690 353 0.5
690 612 0.5
690 619 0.5
690 627 7.5
690 629 0.5
690 630 0.5
690 631 0.5
690 636 6
690 644 0.5
691 292 0.5
691 597 0.5
691 604 0.5
691 631 0.5
692 218 1
692 627 1
692 631 0.5
692 651 0.5
693 206 0.5
693 218 0.5
693 220 2
693 238 1.5
693 631 13.5
693 637 0.5
693 639 0.5
693 641 1
693 642 1.5
693 651 0.5
693 653 0.5
693 657 1.5
693 659 0.5
693 660 3.5
693 661 1.5
693 665 1.5
693 667 0.5
693 674 0.5
693 678 0.5
693 680 1.5
693 681 0.5
693 682 0.5
693 683 0.5
693 687 0.5
694 220 1
694 238 0.5
694 631 0.5
694 694 60
695 631 0.5
696 220 0.5
696 236 0.5
696 238 0.5
696 345 0.5
696 363 0.5
696 670 0.5
697 672 0.5
698 631 1
699 31 2
699 615 0.5
699 671 0.5
700 218 1
700 330 0.5
700 332 0.5
700 631 3.5
700 657 2.5
700 662 1.5
700 671 2.5
700 674 0.5
700 680 3.5
701 66 0.5
701 203 0.5
701 215 0.5
701 285 0.5
701 292 1
701 293 0.5
701 296 6.5
701 298 2.5
701 299 1
701 300 1
701 301 0.5
701 304 0.5
701 305 1.5
701 309 1
701 315 0.5
701 317 1.5
701 329 0.5
701 330 0.5
701 339 1
701 342 0.5
701 347 0.5
701 352 7.5
701 353 1
701 360 0.5
701 362 1.5
701 365 2
701 366 1.5
701 390 0.5
701 604 1
701 616 0.5
701 617 0.5
701 618 2.5
701 619 0.5
701 620 0.5
701 621 0.5
701 622 1.5
701 627 0.5
701 654 0.5
701 657 1
701 671 0.5
701 676 0.5
701 682 1
701 690 0.5
701 700 0.5
701 701 15
702 218 0.5
702 295 0.5
702 631 12
702 641 1
702 657 5.5
702 659 1.5
702 662 2.5
702 674 9
702 676 4
702 678 0.5
702 679 1
702 680 12
702 682 0.5
703 68 0.5
703 293 0.5
703 295 1
703 657 1.5
703 674 1
703 676 0.5
704 642 1
704 657 8
704 659 0.5
704 666 0.5
704 674 0.5
704 675 0.5
704 677 0.5
704 682 3.5
704 693 0.5
704 700 0.5
704 701 18
704 702 0.5
704 703 0.5
704 704 1
705 674 0.5
705 694 0.5
706 631 0.5
706 685 0.5
706 694 5.5
706 704 2.5
707 32 0.5
707 309 1
707 315 1
707 347 0.5
707 352 1
707 354 0.5
707 657 0.5
707 662 0.5
707 694 1
707 701 0.5
707 704 3.5
707 706 0.5
708 32 0.5
708 62 0.5
708 63 10
708 213 3
708 215 1
708 218 6.5
708 220 7.5
708 238 0.5
708 352 0.5
708 626 1.5
708 627 0.5
708 631 0.5
708 637 0.5
708 639 1
708 642 1
708 644 0.5
708 645 1
708 648 3
708 651 1.5
708 657 2
708 660 10
708 665 5
708 668 1.5
708 678 0.5
708 680 0.5
708 682 1
708 689 1.5
708 692 58.5
708 693 5
708 695 0.5
708 697 0.5
708 700 0.5
708 702 1
708 708 48
709 206 3.5
709 215 1
709 218 0.5
709 220 4
709 236 0.5
709 238 0.5
709 295 0.5
709 350 0.5
709 355 0.5
709 626 1
709 631 9.5
709 637 2.5
709 641 2
709 642 2
709 651 2.5
709 653 0.5
709 657 5.5
709 660 3
709 665 1.5
709 667 0.5
709 668 1
709 670 1.5
709 680 0.5
709 682 0.5
709 683 1
709 684 0.5
709 685 0.5
709 686 0.5
709 687 2
709 688 0.5
709 689 0.5
709 690 0.5
709 693 3
709 694 1
709 700 1
709 702 11
709 704 6.5
709 705 0.5
709 706 1
709 708 21
709 709 9
710 206 2.5
710 215 0.5
710 218 4.5
710 220 1.5
710 298 3
710 318 1
710 350 2.5
710 631 1.5
710 637 6
710 638 1
710 639 2
710 642 3
710 651 5
710 653 0.5
710 657 12
710 660 16.5
710 661 1
710 662 0.5
710 665 8.5
710 668 5
710 670 1
710 681 1.5
710 682 1
710 687 0.5
710 689 2.5
710 691 0.5
710 692 1
710 693 15
710 694 0.5
710 696 0.5
710 698 1
710 700 6.5
710 702 18
710 703 0.5
710 704 4
710 707 0.5
710 708 111.5
710 709 24.5
710 710 88
711 218 3.5
711 220 3
711 350 0.5
711 360 1
711 637 1
711 642 0.5
711 660 3.5
711 668 1
711 681 0.5
711 683 0.5
711 694 1
711 700 1.5
711 702 3
711 703 0.5
711 704 0.5
711 706 0.5
711 708 0.5
711 709 2.5
711 710 3
712 345 1
712 641 0.5
712 642 0.5
712 648 2
712 704 1
712 708 0.5
712 709 0.5
713 220 3.5
713 238 1.5
713 321 0.5
713 642 0.5
713 683 0.5
713 704 1
713 706 0.5
713 710 0.5
713 713 8
714 298 0.5
714 350 0.5
714 681 0.5
714 689 0.5
714 702 1
714 704 2
714 710 3
715 238 0.5
715 298 0.5
715 318 1
715 610 0.5
715 618 1
715 629 0.5
715 631 0.5
715 636 1
715 637 0.5
715 651 2.5
715 653 1
715 660 1.5
715 663 1
715 687 0.5
715 688 1.5
715 690 0.5
715 701 0.5
715 704 0.5
715 709 0.5
715 710 2
715 715 2
716 32 1
716 218 1
716 291 0.5
716 626 1
716 627 3.5
716 636 1
716 642 0.5
716 648 0.5
716 653 4
716 687 0.5
716 688 1.5
716 706 0.5
716 708 1.5
716 709 0.5
716 710 2
716 715 0.5
717 29 0.5
717 63 1.5
717 192 1
717 218 0.5
717 639 0.5
717 657 1.5
717 660 0.5
717 665 1
717 692 3
717 693 0.5
717 708 2.5
717 709 2
717 710 2
718 29 4
718 192 11
718 218 0.5
718 219 1
718 355 1.5
718 639 0.5
718 642 0.5
718 644 0.5
718 649 0.5
718 657 1.5
718 660 2.5
718 681 0.5
718 693 7
718 708 12.5
718 709 4.5
718 710 2
718 711 0.5
718 712 1
718 713 0.5
718 716 1
718 717 3
719 660 0.5
719 710 0.5
720 29 0.5
720 192 2
720 355 0.5
720 659 0.5
720 668 0.5
720 710 1
721 66 2.5
721 68 3.5
721 70 1
721 72 11
721 192 1
721 207 1
721 215 1.5
721 218 4.5
721 298 0.5
721 350 0.5
721 653 0.5
721 665 0.5
721 702 2
721 708 1
721 709 0.5
721 710 2
722 208 0.5
722 213 0.5
722 215 0.5
722 699 0.5
722 702 1.5
722 710 2
723 63 2
723 215 0.5
723 218 2
723 220 4
723 290 1.5
723 308 1.5
723 311 6
723 312 2.5
723 315 1.5
723 318 1.5
723 422 0.5
723 614 0.5
723 627 0.5
723 653 0.5
723 660 0.5
723 665 0.5
723 692 2.5
723 696 1
723 707 0.5
723 708 4
723 709 4
723 710 11
724 700 1
724 710 1
725 626 0.5
725 651 1.5
725 693 0.5
725 708 1
725 709 0.5
726 298 0.5
726 629 0.5
726 657 1
726 708 0.5
726 710 0.5
726 716 0.5
726 721 0.5
727 220 0.5
727 238 0.5
727 321 0.5
727 657 0.5
727 708 0.5
727 711 0.5
727 713 0.5
727 723 0.5
728 206 1
728 708 0.5
728 709 0.5
729 220 1.5
729 710 0.5
730 63 0.5
730 692 0.5
730 708 0.5
730 710 3
731 8 0.5
731 62 0.5
731 63 24
731 68 0.5
731 73 0.5
731 218 0.5
731 291 0.5
731 597 1
731 606 0.5
731 614 1
731 630 0.5
731 644 1.5
731 646 1.5
731 648 3
731 651 0.5
731 657 0.5
731 663 0.5
731 665 10
731 692 4
731 708 127
731 710 7
731 716 1.5
731 717 3.5
731 723 5.5
731 726 0.5
731 730 1.5
731 731 331
732 63 0.5
732 651 0.5
732 665 0.5
732 715 0.5
732 716 0.5
733 218 1
733 692 1.5
733 710 3.5
733 718 0.5
733 731 2
734 665 0.5
734 718 0.5
735 63 3
735 218 1
735 220 1.5
735 707 0.5
735 708 1.5
735 709 1
735 710 4
735 716 0.5
735 726 1
735 731 3.5
736 73 0.5
736 187 0.5
736 220 2.5
736 298 5
736 299 0.5
736 315 0.5
736 321 79.5
736 350 0.5
736 355 1.5
736 616 1
736 690 1.5
736 709 1
736 726 0.5
736 731 1
736 736 2
737 709 0.5
738 709 0.5
739 220 0.5
739 267 0.5
739 290 0.5
739 305 0.5
739 308 4
739 311 1.5
739 312 0.5
739 318 8
739 368 0.5
739 701 0.5
739 707 1
739 709 0.5
739 710 0.5
739 730 0.5
740 729 0.5
741 693 1.5
741 708 1
741 709 2
741 710 2
741 731 1
742 710 0.5
743 18 0.5
743 29 1
743 32 0.5
743 62 0.5
743 72 0.5
743 73 5.5
743 192 0.5
743 708 0.5
743 731 0.5
744 708 0.5
744 731 0.5
745 708 1
746 8 0.5
746 14 1
746 15 1
746 16 2
746 24 1.5
746 30 2.5
746 62 9
746 63 26
746 69 9
746 70 2.5
746 73 3.5
746 206 7.5
746 218 0.5
746 291 1.5
746 604 0.5
746 606 5.5
746 610 1
746 621 0.5
746 627 0.5
746 628 1.5
746 665 7.5
746 692 0.5
746 708 28
746 723 10
746 730 0.5
746 731 76.5
746 733 1.5
746 735 3.5
746 736 2.5
746 737 0.5
746 738 0.5
746 739 1.5
746 740 0.5
746 741 5.5
746 742 0.5
746 746 10
747 8 0.5
747 14 15
747 16 8.5
747 22 0.5
747 24 1
747 30 3
747 60 1.5
747 62 5.5
747 63 0.5
747 66 3.5
747 68 0.5
747 70 9
747 73 6
747 192 1
747 291 2
747 293 2.5
747 597 1.5
747 630 2
747 643 1
747 645 0.5
747 647 1
747 723 0.5
747 731 0.5
747 746 4
747 747 4
748 63 1.5
748 665 1
748 692 21
748 708 2
748 731 37.5
748 743 0.5
748 746 16.5
749 24 1
749 665 0.5
749 692 1.5
749 731 1
749 746 1
750 24 0.5
750 63 0.5
750 692 2
750 731 1
750 746 0.5
751 63 0.5
751 708 2.5
751 731 10.5
751 746 2.5
752 63 0.5
752 708 1
752 731 3
752 746 0.5
752 748 0.5
753 18 0.5
753 32 0.5
753 73 0.5
753 165 3.5
753 166 1
753 168 2.5
753 644 0.5
753 708 0.5
753 731 0.5
754 708 1
754 746 0.5
755 14 1.5
755 16 0.5
755 69 0.5
755 70 0.5
755 73 1
755 291 0.5
755 606 0.5
755 647 1
755 648 0.5
755 747 2
755 748 0.5
756 15 0.5
756 70 0.5
756 73 1
756 291 0.5
756 293 1
756 731 0.5
756 747 6.5
757 11 0.5
757 14 1
757 18 4.5
757 22 10
757 23 0.5
757 29 1.5
757 32 0.5
757 62 16.5
757 63 6
757 69 0.5
757 270 0.5
757 299 8.5
757 306 1
757 597 10
757 606 0.5
757 612 8.5
757 620 0.5
757 626 2.5
757 627 0.5
757 636 0.5
757 643 2.5
757 645 3.5
757 648 2
757 731 65.5
757 743 0.5
757 746 28
757 751 7
757 752 0.5
757 753 1
757 754 1
757 755 0.5
758 62 2.5
758 73 0.5
758 291 0.5
758 597 1.5
758 614 1
758 731 0.5
759 11 0.5
759 22 0.5
759 62 0.5
759 301 0.5
759 601 1
759 731 22.5
759 746 7.5
759 751 3
759 752 0.5
760 215 0.5
760 216 0.5
760 291 0.5
760 324 0.5
760 332 1.5
760 586 0.5
760 627 0.5
760 731 0.5
761 62 1.5
761 63 0.5
761 731 2
761 746 1
762 18 0.5
762 22 1
762 66 6.5
762 68 4
762 73 0.5
762 293 0.5
762 299 0.5
762 301 0.5
762 597 0.5
762 601 1.5
762 606 1
762 614 2
762 643 0.5
762 731 0.5
762 746 1.5
762 757 1.5
762 758 0.5
762 762 2
763 601 0.5
763 700 0.5
763 731 0.5
764 7 4.5
764 14 2
764 16 0.5
764 22 4
764 24 1.5
764 55 2
764 62 9.5
764 63 1
764 64 7.5
764 66 20.5
764 67 8
764 68 27
764 69 8.5
764 70 1
764 72 6.5
764 73 6
764 190 7
764 192 2.5
764 207 0.5
764 211 1
764 215 0.5
764 216 1.5
764 299 8
764 307 0.5
764 597 7
764 601 1
764 606 4
764 610 1
764 614 3.5
764 643 3
764 644 3
764 646 0.5
764 647 2.5
764 731 0.5
764 746 9.5
764 747 0.5
764 757 3.5
764 759 0.5
764 762 7
764 764 148
765 11 3
765 13 17
765 16 1.5
765 17 2
765 22 13.5
765 24 0.5
765 30 4.5
765 62 19.5
765 64 0.5
765 73 1
765 267 9
765 268 2.5
765 270 9.5
765 286 1.5
765 287 1
765 289 1.5
765 290 9.5
765 296 2
765 300 0.5
765 301 53
765 303 6.5
765 305 2
765 307 2.5
765 308 58
765 310 7
765 312 1
765 313 1
765 314 1
765 315 1
765 318 10
765 352 1.5
765 353 2
765 362 0.5
765 373 2
765 393 1
765 398 1
765 407 0.5
765 597 15.5
765 601 13
765 621 0.5
765 629 1
765 630 1.5
765 640 0.5
765 643 1
765 655 0.5
765 660 0.5
765 687 0.5
765 701 1
765 754 1.5
765 761 0.5
765 762 2.5
765 764 8
765 765 2
766 1 0.5
766 8 0.5
766 10 0.5
766 11 13
766 12 0.5
766 13 1.5
766 16 4.5
766 17 5
766 22 7
766 30 1
766 32 0.5
766 62 1.5
766 69 0.5
766 73 2
766 216 1
766 267 5.5
766 268 1.5
766 269 1.5
766 270 6
766 272 4
766 280 1
766 281 0.5
766 285 1
766 286 1.5
766 287 0.5
766 289 2.5
766 294 0.5
766 295 0.5
766 300 15.5
766 301 4
766 308 5
766 318 0.5
766 320 1
766 326 0.5
766 334 0.5
766 358 1
766 596 1.5
766 597 0.5
766 598 0.5
766 601 2
766 606 1
766 627 2
766 630 1
766 631 1.5
766 641 0.5
766 643 13
766 647 0.5
766 659 2.5
766 661 2
766 662 0.5
766 674 2
766 675 1
766 676 0.5
766 680 4.5
766 731 1.5
766 758 0.5
766 764 4
766 765 2
767 17 0.5
767 353 0.5
767 765 1.5
767 767 25
768 7 2
768 11 0.5
768 13 2
768 22 1.5
768 267 3.5
768 268 1
768 270 48.5
768 287 0.5
768 289 1
768 301 2
768 311 1
768 383 0.5
768 391 0.5
768 601 1
768 625 1
768 766 0.5
768 768 305
769 2 0.5
769 7 4
769 10 1.5
769 11 2.5
769 12 1
769 13 3.5
769 15 1
769 16 5
769 17 13.5
769 22 1.5
769 30 1
769 59 0.5
769 62 2.5
769 63 0.5
769 66 2
769 68 0.5
769 69 0.5
769 73 2.5
769 127 0.5
769 267 1.5
769 268 1
769 269 2
769 270 3.5
769 272 2.5
769 280 2.5
769 285 4.5
769 286 0.5
769 288 2
769 289 1.5
769 290 0.5
769 291 1.5
769 292 0.5
769 293 0.5
769 295 2.5
769 300 5.5
769 301 1.5
769 307 0.5
769 308 1.5
769 310 0.5
769 317 0.5
769 326 0.5
769 358 3.5
769 374 1
769 377 1.5
769 391 3.5
769 398 1.5
769 597 1
769 606 1
769 614 0.5
769 627 0.5
769 630 3
769 631 10
769 637 2
769 639 0.5
769 643 6
769 659 4.5
769 661 1
769 662 5
769 670 2.5
769 674 6
769 675 1
769 680 8.5
769 731 0.5
769 746 1
769 764 0.5
769 766 5
769 768 1
769 769 5
770 7 6
770 11 5.5
770 13 8
770 15 1.5
770 17 24.5
770 22 1
770 30 1
770 62 3
770 66 1
770 267 8
770 268 1
770 270 7
770 272 2.5
770 290 0.5
770 292 3.5
770 293 0.5
770 296 0.5
770 301 5
770 308 1.5
770 310 7
770 318 5.5
770 353 1.5
770 374 1
770 377 2.5
770 383 2.5
770 398 1
770 416 0.5
770 601 5
770 627 0.5
770 629 3.5
770 656 0.5
770 762 1.5
770 764 2
770 765 5
770 769 1
770 770 26
771 267 0.5
771 292 0.5
771 353 0.5
771 765 1
771 767 6
772 17 5
772 66 0.5
772 267 1.5
772 268 1
772 270 6
772 383 0.5
772 768 44
772 769 1
772 772 1
773 7 1
773 11 1
773 13 2.5
773 15 0.5
773 16 3
773 17 11
773 267 4
773 268 2.5
773 270 6
773 272 3
773 283 1.5
773 289 0.5
773 293 1
773 295 1
773 296 4
773 301 1
773 307 1.5
773 308 4.5
773 310 1.5
773 311 0.5
773 318 1.5
773 352 2
773 383 21.5
773 387 1
773 393 0.5
773 398 1.5
773 401 0.5
773 404 3.5
773 407 0.5
773 597 0.5
773 601 1.5
773 606 0.5
773 629 3
773 643 1
773 762 0.5
773 765 8
773 766 7
773 769 1.5
773 770 2
773 772 0.5
773 773 71
774 17 1
774 290 0.5
774 293 0.5
774 301 1
774 770 0.5
774 774 40
775 1 0.5
775 7 2
775 10 0.5
775 11 2.5
775 13 0.5
775 15 0.5
775 16 0.5
775 17 39.5
775 22 6
775 69 0.5
775 73 0.5
775 267 16.5
775 268 1
775 270 59.5
775 272 8
775 277 14
775 280 4
775 283 0.5
775 284 0.5
775 286 1.5
775 287 0.5
775 290 3
775 291 0.5
775 293 2
775 294 3
775 296 1.5
775 301 4
775 303 1
775 307 45
775 308 4.5
775 311 0.5
775 316 0.5
775 318 0.5
775 352 6
775 353 1
775 391 0.5
775 398 1.5
775 425 1
775 596 1
775 601 8
775 625 0.5
775 630 0.5
775 631 0.5
775 637 0.5
775 643 4
775 644 0.5
775 765 44.5
775 766 23.5
775 768 39
775 769 13
775 770 9
775 772 0.5
775 773 38
775 774 22
775 775 72
776 1 5.5
776 7 2
776 10 1.5
776 13 1.5
776 15 1
776 16 6.5
776 17 1
776 18 0.5
776 25 1.5
776 29 0.5
776 62 2
776 218 2
776 267 1.5
776 270 3.5
776 271 0.5
776 276 0.5
776 277 4.5
776 285 0.5
776 286 1.5
776 287 2
776 289 16.5
776 290 2
776 292 4
776 293 2.5
776 296 21.5
776 301 34
776 305 3
776 307 1
776 308 19
776 310 2.5
776 313 6
776 314 1.5
776 315 3
776 316 3
776 317 1
776 318 6.5
776 320 0.5
776 326 1
776 352 16
776 353 1
776 354 1
776 355 1
776 362 3.5
776 365 1
776 367 0.5
776 368 0.5
776 373 8
776 383 0.5
776 387 0.5
776 407 0.5
776 597 6
776 601 8
776 618 2
776 620 0.5
776 621 1
776 625 1.5
776 627 0.5
776 629 2.5
776 630 2.5
776 633 2.5
776 636 0.5
776 640 0.5
776 642 0.5
776 654 1.5
776 682 0.5
776 687 0.5
776 690 1.5
776 701 0.5
776 715 1
776 739 0.5
776 762 0.5
776 765 3.5
776 766 3
776 768 1
776 769 6.5
776 770 9
776 772 1.5
776 773 9
776 775 11.5
776 776 12
777 17 0.5
777 68 2
777 267 2.5
777 268 2.5
777 283 0.5
777 287 2
777 387 1.5
777 627 2.5
777 775 0.5
778 11 0.5
778 17 1
778 267 1
778 270 22
778 290 0.5
778 308 1
778 316 2
778 348 0.5
778 350 0.5
778 383 0.5
778 425 1
778 625 1
778 643 0.5
778 768 2
778 769 0.5
778 772 2
778 775 2
778 777 0.5
779 17 2.5
779 301 1
779 350 0.5
779 597 0.5
779 601 0.5
779 625 0.5
779 775 1
779 776 0.5
780 16 1
780 17 1.5
780 22 1.5
780 30 0.5
780 62 1
780 270 1
780 289 1
780 291 3.5
780 293 12.5
780 307 1.5
780 362 1.5
780 597 7
780 601 1
780 606 1
780 630 2.5
780 643 37.5
780 646 0.5
780 647 3.5
780 761 0.5
780 765 13
780 766 6.5
780 769 2.5
780 770 6
780 773 1.5
780 775 19.5
780 778 0.5
780 780 3
781 10 0.5
781 11 7.5
781 17 1
781 29 0.5
781 62 1
781 68 2
781 270 3
781 309 0.5
781 390 0.5
781 391 4.5
781 604 0.5
781 643 3.5
781 764 1
781 766 1.5
781 770 0.5
782 17 0.5
782 643 3
782 769 1
782 775 2
783 11 0.5
783 267 3
783 268 0.5
783 270 9.5
783 277 0.5
783 301 8.5
783 303 4.5
783 307 2.5
783 308 0.5
783 311 0.5
783 312 0.5
783 316 0.5
783 383 0.5
783 393 0.5
783 601 12.5
783 766 0.5
783 769 0.5
783 775 0.5
783 783 171
784 11 3.5
784 13 6
784 17 10.5
784 68 1
784 69 1
784 267 1
784 270 0.5
784 272 1
784 290 1
784 292 0.5
784 296 0.5
784 303 0.5
784 308 0.5
784 378 1
784 383 1.5
784 387 1.5
784 398 3
784 401 6.5
784 407 1.5
784 627 0.5
784 636 0.5
784 643 1.5
784 765 7.5
784 768 2.5
784 769 0.5
784 770 75.5
784 772 2
784 773 8
784 775 1
784 776 3.5
784 780 11.5
784 781 1
784 782 0.5
784 783 2.5
784 784 103
785 17 1.5
785 765 1.5
785 768 0.5
785 774 1
785 775 2.5
786 17 2.5
786 267 17.5
786 268 3.5
786 270 0.5
786 283 0.5
786 287 0.5
786 290 0.5
786 292 0.5
786 293 0.5
786 318 0.5
786 367 0.5
786 372 2.5
786 383 0.5
786 387 2
786 393 1
786 627 1.5
786 775 3
786 778 1
786 780 0.5
786 786 2
787 11 0.5
787 17 3
787 22 0.5
787 267 0.5
787 270 0.5
787 272 1
787 290 1.5
787 302 0.5
787 315 0.5
787 398 0.5
787 630 0.5
787 643 0.5
787 765 15
787 766 5
787 768 1
787 769 1.5
787 770 1.5
787 772 0.5
787 773 1
787 774 26
787 775 62.5
787 780 0.5
787 787 33
788 270 0.5
788 316 0.5
788 372 0.5
788 387 0.5
788 421 2.5
788 682 0.5
788 723 16.5
788 739 11.5
788 765 0.5
788 766 1
788 769 4
788 775 0.5
788 783 2.5
789 11 0.5
789 17 3
789 270 2
789 272 0.5
789 277 0.5
789 765 0.5
789 769 1
789 770 0.5
789 773 4
789 774 1
789 775 2
789 776 3
790 11 1.5
790 17 7
790 268 0.5
790 270 12.5
790 277 4.5
790 284 0.5
790 680 2
790 765 7
790 769 5.5
790 770 5.5
790 772 1
790 773 3
790 775 4.5
790 776 2
790 780 0.5
790 785 0.5
791 17 8
791 267 0.5
791 769 0.5
791 770 0.5
791 775 0.5
791 780 0.5
792 17 7
792 270 0.5
792 680 0.5
792 766 0.5
792 768 0.5
792 770 0.5
792 773 1
792 775 1
792 776 0.5
793 11 1.5
793 17 29
793 22 0.5
793 268 0.5
793 768 0.5
793 775 6
793 776 0.5
793 778 0.5
793 779 2.5
793 780 0.5
794 17 15.5
794 270 1.5
794 773 0.5
794 775 1.5
794 778 0.5
794 782 0.5
794 783 0.5
794 784 0.5
795 11 1
795 17 40
795 267 3.5
795 268 1
795 270 0.5
795 283 2
795 287 1
795 294 1
795 296 0.5
795 316 0.5
795 317 1.5
795 326 1
795 367 0.5
795 372 0.5
795 383 1
795 387 0.5
795 678 1
795 769 2
795 775 26
795 778 1.5
795 780 0.5
795 785 1.5
795 786 12.5
795 793 3.5
795 794 2.5
795 795 219
796 11 1
796 17 10.5
796 267 23
796 268 2
796 270 2
796 277 0.5
796 284 0.5
796 286 0.5
796 287 2.5
796 290 1
796 296 0.5
796 308 1
796 316 1
796 317 0.5
796 318 0.5
796 367 1.5
796 372 1
796 380 0.5
796 383 6.5
796 387 1.5
796 393 0.5
796 395 1
796 601 2
796 765 1.5
796 769 1
796 773 1
796 775 2.5
796 776 1.5
796 777 1.5
796 780 0.5
796 781 0.5
796 786 3
796 793 1
796 795 23
796 796 6
797 11 0.5
797 17 4.5
797 398 0.5
797 773 1
797 782 1
798 270 0.5
798 770 0.5
798 780 0.5
799 17 0.5
799 267 12
799 286 3.5
799 287 1.5
799 290 0.5
799 293 0.5
799 301 1
799 316 1
799 317 0.5
799 326 1.5
799 367 0.5
799 775 11
799 776 0.5
799 785 0.5
799 786 2
799 795 3.5
799 796 13.5
799 799 1
800 17 15
800 283 1.5
800 775 0.5
800 779 0.5
800 793 5.5
800 795 162
800 796 7.5
800 800 181
801 17 2
801 268 0.5
801 270 2
801 277 3.5
801 294 1
801 307 1
801 318 0.5
801 765 4
801 766 1
801 773 1.5
801 775 1.5
801 778 0.5
801 780 0.5
802 775 0.5
803 17 1
803 775 1
804 17 5.5
804 773 0.5
804 795 6
805 283 0.5
805 775 8.5
805 785 0.5
805 786 22.5
805 787 0.5
805 788 0.5
805 789 2
805 790 1
805 791 0.5
805 793 2.5
805 794 3
805 795 108.5
805 796 30.5
805 799 1
805 800 164
805 804 1.5
805 805 23
806 775 0.5
806 785 0.5
806 795 1
806 800 1
807 267 0.5
807 283 1
807 775 2
807 786 3.5
807 789 6
807 790 9.5
807 791 5.5
807 792 8.5
807 793 24.5
807 794 2.5
807 795 45
807 796 13
807 797 4.5
807 799 1
807 800 23
807 801 2.5
807 804 1
807 805 6
807 806 0.5
807 807 5
808 793 0.5
809 267 0.5
809 775 1
809 786 0.5
809 790 0.5
809 791 0.5
809 792 0.5
809 796 1
809 797 0.5
809 798 0.5
809 800 1.5
809 805 0.5
809 807 2.5
810 267 0.5
810 775 1
810 786 5
810 789 0.5
810 790 1.5
810 791 1.5
810 795 4.5
810 796 3.5
810 797 1
810 800 11
811 796 0.5
812 786 0.5
812 791 0.5
812 795 2
812 796 1.5
812 798 0.5
812 800 6.5
812 805 2
813 785 24.5
813 786 0.5
814 268 0.5
814 283 0.5
814 294 0.5
814 316 0.5
814 425 6
814 643 0.5
814 765 1.5
814 775 1
814 786 5
814 792 1.5
814 793 1
814 794 5
814 795 36
814 796 11
814 797 0.5
814 799 0.5
814 800 3
814 805 4
814 807 1
815 268 0.5
815 281 0.5
815 301 0.5
815 425 1.5
815 643 2.5
815 765 0.5
815 766 0.5
815 775 0.5
815 795 2
815 797 0.5
815 805 0.5
816 425 1.5
816 793 0.5
816 797 0.5
816 800 0.5
816 801 0.5
817 267 0.5
817 268 2.5
817 286 1
817 765 0.5
817 766 3
817 775 2.5
817 793 0.5
817 795 1
817 796 0.5
818 793 1
819 267 0.5
819 283 1
819 316 1
819 643 0.5
819 786 1
819 789 1.5
819 790 1.5
819 791 1.5
819 792 0.5
819 793 11.5
819 794 19
819 795 46
819 796 7
819 799 0.5
819 800 6.5
819 802 0.5
819 803 1.5
819 804 6
819 805 4.5
819 806 1
819 807 3.5
819 809 1
819 814 3.5
819 819 13
820 316 0.5
820 425 1
820 800 1
821 800 0.5
822 267 2.5
822 793 1.5
822 795 22
822 796 6.5
822 800 3
822 801 0.5
822 803 0.5
822 804 2
822 805 4
822 807 57
822 809 3.5
822 810 3.5
822 811 0.5
822 812 0.5
822 813 0.5
822 814 5
822 815 0.5
822 816 0.5
822 817 0.5
822 818 0.5
822 819 49
822 820 0.5
822 821 0.5
822 822 37
823 283 0.5
823 680 0.5
823 795 57
823 796 3
823 799 0.5
823 800 4
823 805 6
823 807 24
823 810 2
823 812 0.5
823 814 2.5
823 815 0.5
823 816 1
823 817 0.5
823 818 0.5
823 819 16
823 820 0.5
823 822 16.5
823 823 5
824 267 0.5
824 270 1
824 292 0.5
824 319 0.5
824 367 0.5
824 372 3
824 383 0.5
824 387 0.5
824 794 0.5
824 795 164.5
824 796 7
824 799 2
824 800 10
824 804 2
824 805 107
824 806 0.5
824 807 20
824 808 0.5
824 809 0.5
824 810 4
824 812 2
824 814 3
824 816 0.5
824 819 27.5
824 822 71
824 823 56
824 824 149
825 267 1
825 270 0.5
825 292 0.5
825 314 0.5
825 319 0.5
825 372 1.5
825 795 7.5
825 805 5
825 807 6
825 819 2
825 822 18
825 823 6.5
825 824 11.5
826 805 0.5
826 807 0.5
826 824 1
827 294 1
827 795 5
827 804 0.5
827 807 1.5
827 819 1.5
827 822 52
827 823 26
827 824 123
827 825 8
827 826 0.5
828 415 2
828 422 0.5
828 795 0.5
828 819 0.5
828 822 15.5
828 823 7.5
828 824 8
828 825 0.5
829 367 0.5
829 795 1
829 819 1
829 822 3
829 823 1.5
829 824 3.5
830 276 0.5
830 277 0.5
830 284 3.5
830 287 1.5
830 292 1
830 372 1
830 795 5.5
830 804 0.5
830 805 1.5
830 819 0.5
830 824 7
830 827 1.5
830 828 0.5
830 830 10
831 795 0.5
831 824 0.5
831 828 0.5
832 322 1
832 367 2.5
832 823 0.5
832 827 0.5
832 832 3
833 284 2.5
833 287 1
833 387 0.5
833 786 1
833 795 1.5
833 805 0.5
833 807 0.5
833 814 1
833 819 1
833 824 9
833 826 0.5
833 828 0.5
833 829 0.5
833 830 36
833 831 1.5
833 833 1
834 795 4
834 796 2.5
834 800 1.5
834 824 9.5
834 825 0.5
834 829 2.5
834 830 0.5
834 833 0.5
835 726 1
835 824 0.5
835 825 0.5
835 830 70.5
835 833 4
835 835 2
836 373 2
836 795 0.5
836 824 1.5
837 775 0.5
837 795 5
837 796 0.5
837 800 4.5
837 804 0.5
837 824 7.5
837 830 16.5
837 831 0.5
837 835 29
838 267 2.5
838 268 0.5
838 272 1
838 286 1
838 290 2.5
838 293 2.5
838 301 3
838 305 0.5
838 308 1
838 775 1.5
838 776 2
838 786 0.5
838 788 0.5
838 795 2
838 796 0.5
838 805 0.5
838 807 2
838 809 1
838 822 0.5
838 824 1.5
839 13 69
839 272 0.5
839 301 2.5
839 307 3
839 775 3.5
839 801 0.5
839 824 1
839 838 1
840 13 44
840 14 1
840 17 1
840 22 8
840 62 1
840 267 1.5
840 270 2
840 272 0.5
840 293 0.5
840 301 6
840 307 47
840 308 9
840 312 0.5
840 601 0.5
840 614 1.5
840 629 1
840 630 0.5
840 643 2
840 647 2.5
840 762 0.5
840 766 2
840 769 0.5
840 775 3.5
840 776 1
840 780 2
840 824 3
840 839 63.5
840 840 18
841 236 0.5
841 267 0.5
841 766 0.5
841 824 1
842 267 1.5
842 289 0.5
842 766 1.5
842 776 0.5
842 795 5
842 796 3.5
842 800 1
842 805 1
842 807 1.5
842 814 2
842 815 0.5
842 819 3.5
842 822 2
842 823 2.5
842 824 2.5
842 838 0.5
843 795 1
843 824 1
844 785 3
844 795 1
844 800 1
845 327 0.5
845 795 0.5
845 800 0.5
845 814 0.5
845 817 0.5
846 795 47.5
846 800 47
846 805 45.5
846 807 3
846 810 3.5
846 812 2
846 833 1
846 834 1.5
847 11 1
847 267 4
847 270 2
847 287 0.5
847 301 0.5
847 316 1.5
847 318 3
847 326 0.5
847 328 0.5
847 367 1.5
847 383 0.5
847 387 2
847 393 0.5
847 404 0.5
847 786 2.5
847 795 1.5
847 796 0.5
847 805 0.5
847 824 1
848 287 0.5
848 387 1
848 793 1
848 795 12
848 796 1
848 800 8
848 805 11
848 807 4.5
848 810 1
848 814 7.5
848 819 5.5
848 822 1.5
848 824 0.5
848 837 2
848 838 0.5
848 842 2.5
848 848 1
849 785 1
849 787 0.5
849 795 6.5
849 800 3.5
849 805 4
849 807 2
849 810 1.5
849 814 0.5
849 819 1
849 822 0.5
849 823 1
849 833 1
849 849 26
850 800 1
850 805 1.5
850 810 1.5
850 812 0.5
850 819 1
850 823 0.5
850 842 1.5
851 795 1.5
851 796 4
851 800 2.5
851 805 5.5
851 807 1.5
851 819 1
851 842 0.5
851 848 1
852 795 0.5
852 807 0.5
853 800 0.5
853 814 0.5
854 785 11
854 795 0.5
854 800 0.5
854 805 0.5
854 807 1
854 814 0.5
854 822 0.5
854 848 0.5
854 849 5
855 805 1
855 810 0.5
855 814 0.5
855 823 0.5
855 842 0.5
856 810 0.5
856 819 0.5
857 17 0.5
857 267 0.5
857 268 0.5
857 270 5
857 281 2
857 286 1
857 290 2.5
857 292 4.5
857 294 0.5
857 295 2
857 296 2.5
857 301 1.5
857 308 0.5
857 314 1
857 766 2
857 773 1
857 775 0.5
857 805 0.5
857 819 0.5
857 839 1
858 267 1.5
858 268 0.5
858 795 1.5
858 822 1.5
859 268 1.5
859 280 9
859 291 20.5
859 606 0.5
859 643 1.5
859 647 6
859 648 1
859 659 0.5
859 661 6.5
859 662 2.5
859 674 1
859 675 3.5
859 676 6.5
859 679 1.5
859 712 0.5
859 795 1.5
859 805 0.5
859 814 0.5
859 817 0.5
859 819 1
859 851 0.5
859 859 2
860 305 0.5
860 795 0.5
860 814 0.5
861 795 0.5
862 775 0.5
862 795 0.5
862 796 0.5
862 799 0.5
862 815 0.5
862 822 1
862 848 0.5
863 268 1.5
863 301 0.5
863 337 0.5
863 643 0.5
863 765 0.5
863 775 0.5
863 795 1
863 800 0.5
863 807 0.5
863 815 0.5
864 293 0.5
864 774 1.5
864 775 1
864 785 44
864 787 0.5
864 793 0.5
864 795 2
864 796 0.5
864 800 1
864 807 3
864 813 1
864 814 0.5
864 838 0.5
864 848 0.5
864 849 77
865 795 2.5
865 800 2.5
865 807 2
865 815 0.5
865 819 0.5
865 822 0.5
865 850 0.5
866 215 0.5
866 306 4
866 345 0.5
866 346 0.5
866 359 0.5
866 627 0.5
866 648 17
866 659 3
866 666 0.5
866 714 3.5
866 719 2
866 795 0.5
866 807 0.5
867 286 0.5
867 765 0.5
867 766 1.5
867 795 0.5
867 819 0.5
868 68 10.5
868 267 2
868 298 4
868 308 0.5
868 310 0.5
868 318 0.5
868 332 0.5
868 333 1.5
868 336 0.5
868 342 0.5
868 629 1
868 637 0.5
868 701 6
868 708 0.5
868 766 1
868 775 1.5
868 776 1
868 795 0.5
868 822 0.5
869 267 2.5
869 280 0.5
869 286 2
869 287 0.5
869 291 2.5
869 301 0.5
869 307 0.5
869 308 0.5
869 318 0.5
869 647 1
869 661 0.5
869 675 0.5
869 676 1.5
869 677 0.5
869 775 0.5
869 776 1
869 796 0.5
869 805 0.5
869 819 0.5
870 17 0.5
870 267 7
870 268 2
870 270 1.5
870 280 0.5
870 283 0.5
870 286 2
870 287 1
870 288 0.5
870 291 3
870 296 0.5
870 301 5.5
870 310 0.5
870 366 0.5
870 601 7
870 629 1.5
870 643 1
870 647 1
870 661 1
870 675 4
870 676 2.5
870 769 0.5
870 773 0.5
870 775 1
870 776 7
870 796 3.5
870 799 0.5
870 800 0.5
870 805 0.5
870 819 1
870 839 0.5
870 842 0.5
870 870 10
871 629 0.5
871 800 0.5
871 819 0.5
872 795 1.5
872 796 2
872 800 2
872 819 0.5
872 822 1
872 823 2
872 824 2.5
872 850 0.5
873 310 1
873 629 0.5
873 776 1
873 796 2
873 800 1
873 823 1.5
873 868 1
873 869 2.5
873 870 18
874 800 0.5
874 819 0.5
874 823 0.5
874 838 0.5
875 22 2
875 267 2
875 268 2.5
875 286 1.5
875 292 0.5
875 302 0.5
875 314 0.5
875 337 1.5
875 425 4
875 629 0.5
875 643 18.5
875 766 1.5
875 775 2
875 776 1
875 787 0.5
875 790 0.5
875 795 2.5
875 796 3
875 800 1.5
875 819 0.5
875 822 1
875 823 1
875 824 3.5
875 825 1
875 830 3.5
875 848 1
875 849 1
875 850 0.5
876 238 1.5
876 300 6
876 318 0.5
876 326 1
876 716 0.5
876 800 1
876 822 0.5
876 868 1.5
877 310 0.5
877 360 0.5
877 716 0.5
877 741 0.5
877 796 0.5
877 800 0.5
877 822 0.5
877 823 0.5
878 301 0.5
878 619 0.5
878 795 0.5
878 823 0.5
879 283 0.5
879 285 0.5
879 287 0.5
879 294 3
879 316 5.5
879 337 0.5
879 425 1.5
879 643 1.5
879 680 3
879 766 1
879 775 1.5
879 787 0.5
879 790 2.5
879 794 3
879 795 20.5
879 796 8
879 804 0.5
879 807 1.5
879 809 1
879 814 1
879 817 0.5
879 822 2.5
879 823 5
879 824 5.5
879 833 1
879 840 0.5
879 848 3
879 849 2
879 863 0.5
879 865 2
880 367 0.5
880 425 0.5
880 795 2.5
880 796 0.5
880 805 0.5
880 822 0.5
880 823 0.5
880 824 1
880 842 0.5
880 848 1
881 680 0.5
881 796 0.5
882 314 0.5
882 373 3.5
882 396 1
882 425 0.5
882 776 2
882 796 1.5
882 824 0.5
882 832 0.5
882 870 0.5
882 880 1
882 882 1
883 795 2
883 796 0.5
883 823 1.5
883 842 1
883 849 0.5
883 859 0.5
884 22 0.5
884 62 0.5
884 283 0.5
884 601 0.5
884 648 1.5
884 659 0.5
884 666 0.5
884 675 22.5
884 769 1.5
884 787 0.5
884 795 4
884 805 0.5
884 823 1
884 859 2
885 337 0.5
885 367 0.5
885 643 0.5
885 766 0.5
885 787 0.5
885 795 3
885 806 0.5
885 807 0.5
885 849 1
885 864 1
886 785 1
886 795 0.5
886 799 0.5
886 813 2.5
886 823 0.5
886 849 3.5
886 854 0.5
886 864 5.5
887 643 1
887 775 0.5
887 795 1
888 283 2
888 326 2
888 795 2
888 796 13
888 805 0.5
888 823 1
888 840 6
888 842 0.5
888 849 2
888 857 3
888 868 8.5
888 869 4
888 870 11.5
888 871 0.5
888 873 1.5
888 875 1.5
888 877 0.5
888 882 2
889 786 0.5
889 795 1.5
889 842 0.5
889 861 0.5
890 292 0.5
890 313 0.5
890 337 1
890 367 0.5
890 643 2.5
890 766 1.5
890 768 0.5
890 775 0.5
890 795 1
890 830 0.5
890 862 0.5
891 795 1
891 796 0.5
891 864 0.5
892 22 0.5
892 643 0.5
892 762 0.5
892 795 0.5
893 22 0.5
893 597 0.5
893 643 4.5
893 766 1
893 769 1
893 787 1.5
893 876 0.5
894 770 0.5
894 822 0.5
895 11 0.5
895 267 1
895 311 1
895 313 0.5
895 318 0.5
895 383 1
895 387 0.5
895 393 1
895 784 0.5
895 823 0.5
896 22 2.5
896 643 17.5
896 655 0.5
896 792 1
896 801 0.5
896 879 2
897 7 5
897 14 0.5
897 15 0.5
897 16 5
897 35 2
897 289 1
897 293 1
897 610 0.5
897 630 0.5
897 639 0.5
898 36 0.5
898 60 3
898 67 1.5
898 304 2.5
898 309 0.5
898 604 0.5
898 626 0.5
898 651 1.5
898 765 0.5
899 13 0.5
899 24 0.5
899 30 0.5
899 35 3
899 750 0.5
899 765 0.5
899 839 0.5
900 7 1.5
900 10 1.5
900 11 0.5
900 12 156.5
900 14 47.5
900 16 0.5
900 22 0.5
900 36 0.5
900 62 28.5
900 153 0.5
900 299 0.5
900 304 0.5
900 306 6.5
900 309 4.5
900 362 0.5
900 604 0.5
900 606 1.5
900 765 0.5
900 766 3
900 769 1
900 770 0.5
900 899 1.5
901 2 0.5
901 14 1.5
901 16 18
901 35 0.5
901 36 0.5
901 39 3.5
901 61 0.5
901 62 3
901 63 0.5
901 66 1
901 69 1
901 70 8
901 73 0.5
901 192 0.5
901 293 1
901 746 3
901 747 9
901 755 1.5
901 756 1
901 901 2
902 7 1.5
902 10 3
902 15 52
902 61 18.5
902 69 1.5
902 73 2
902 293 0.5
902 362 5.5
902 601 0.5
902 602 1
902 628 0.5
902 629 4
902 630 0.5
902 654 0.5
902 746 4.5
902 781 0.5
902 902 2
903 11 2.5
903 22 0.5
903 68 0.5
903 268 0.5
903 270 2
903 286 0.5
903 383 28.5
903 387 1.5
903 393 0.5
903 401 1
903 407 0.5
903 415 0.5
903 643 2
903 773 1.5
903 775 0.5
903 776 0.5
903 784 1.5
903 870 0.5
904 11 2
904 14 1
904 15 0.5
904 24 1.5
904 66 1
904 68 5
904 69 0.5
904 73 0.5
904 268 1
904 390 0.5
904 602 3
904 630 0.5
904 731 1
904 746 0.5
904 749 0.5
904 764 1
904 769 1.5
904 780 1.5
904 904 1
905 12 0.5
905 14 0.5
905 24 1
905 61 0.5
905 62 0.5
905 63 0.5
905 68 3
905 69 43
905 70 28
905 73 0.5
905 645 1
905 648 0.5
905 746 8
905 747 10.5
905 755 2
905 756 3.5
905 901 26.5
905 905 236
907 1 6.5
907 10 1
907 11 1.5
907 12 13
907 14 24
907 15 0.5
907 16 2.5
907 18 0.5
907 21 2.5
907 22 4
907 23 18.5
907 29 1
907 30 1
907 60 1
907 62 25
907 69 1
907 73 1.5
907 192 0.5
907 293 1
907 301 2
907 307 3
907 362 7.5
907 597 0.5
907 601 1
907 629 0.5
907 746 0.5
907 747 7
907 769 1.5
907 773 0.5
907 840 15
907 900 13.5
907 905 3
907 907 19
909 19 0.5
909 26 0.5
909 27 0.5
909 28 7
909 29 3.5
909 33 6.5
909 34 0.5
909 37 0.5
909 44 1
909 55 5
909 57 84.5
909 58 2.5
909 76 1
909 178 0.5
909 185 0.5
909 186 0.5
909 187 0.5
909 293 0.5
909 299 2.5
909 305 0.5
909 350 0.5
909 571 0.5
909 595 2.5
909 606 1
909 607 0.5
909 610 1
909 613 2.5
909 909 197
910 13 0.5
910 15 0.5
910 24 1.5
910 628 1
910 651 4.5
910 710 4
910 716 0.5
910 899 1.5
910 904 1
912 24 0.5
912 626 0.5
912 651 5.5
912 685 1
912 710 4.5
912 715 0.5
912 716 1
912 898 1
912 899 1.5
912 904 0.5
913 415 0.5
913 784 1.5
914 10 1
914 13 1
914 16 0.5
914 270 0.5
914 898 0.5
914 899 1
914 901 0.5
915 3 2
915 25 2
915 27 2
915 28 0.5
915 31 0.5
915 47 1
915 52 0.5
915 55 0.5
915 56 0.5
915 57 1
915 76 1.5
915 164 0.5
915 168 2.5
915 199 6.5
915 560 1.5
915 561 2
915 562 0.5
915 563 2
915 565 1
915 566 0.5
915 567 1
915 573 0.5
915 574 2.5
915 575 1.5
915 576 0.5
915 591 2
915 603 0.5
915 613 1
915 909 5.5
915 915 51
917 25 0.5
917 199 0.5
917 390 1.5
917 450 1
917 561 0.5
917 613 0.5
917 899 3.5
917 900 0.5
917 909 3.5
917 915 2.5
918 10 0.5
918 13 0.5
919 603 1
920 10 0.5
920 13 1.5
920 348 0.5
920 349 2
920 390 0.5
920 897 0.5
920 899 1
920 900 0.5
920 901 0.5
921 13 0.5
922 7 0.5
922 10 2.5
922 13 4.5
922 270 2.5
922 383 2
922 387 22
922 393 2
922 404 2.5
922 407 4
922 408 2.5
922 409 1
922 410 3
922 438 44
922 773 1
922 778 0.5
922 784 0.5
922 897 2.5
922 898 0.5
922 922 8
923 35 0.5
923 270 0.5
923 899 1.5
923 916 0.5
924 13 1.5
924 17 0.5
924 267 0.5
924 270 3.5
924 383 1
924 387 17
924 393 6.5
924 398 1
924 401 0.5
924 407 2
924 408 18.5
924 409 1
924 410 2
924 438 76.5
924 442 1
924 627 8.5
924 773 0.5
924 778 2
924 784 0.5
924 847 2
924 922 50.5
924 924 102
925 10 0.5
925 438 0.5
926 13 0.5
926 391 1
927 10 0.5
927 270 0.5
927 407 1
927 408 3.5
927 438 7.5
927 922 4
927 924 2.5
928 10 1.5
928 13 0.5
928 14 0.5
928 24 0.5
928 319 0.5
928 383 3
928 387 18.5
928 393 1.5
928 404 3.5
928 407 0.5
928 408 1
928 409 2.5
928 410 0.5
928 438 24
928 627 8
928 778 1
928 784 1.5
928 847 1.5
928 922 27.5
928 924 36
928 928 25
929 10 1
929 24 0.5
929 391 2
929 402 0.5
929 773 1
929 784 1
929 897 0.5
929 899 2.5
929 900 0.5
929 901 0.5
929 906 1
929 922 0.5
930 10 0.5
930 16 2.5
930 267 0.5
930 270 4.5
930 310 0.5
930 319 1
930 374 0.5
930 387 5.5
930 390 0.5
930 773 0.5
930 784 0.5
930 847 0.5
930 922 0.5
930 924 1
930 928 0.5
931 16 0.5
931 24 0.5
931 270 0.5
931 899 0.5
931 900 0.5
931 905 0.5
932 8 1
932 30 0.5
932 35 0.5
932 897 0.5
932 898 0.5
932 899 5.5
932 900 2
932 902 3
932 904 0.5
933 16 0.5
933 33 0.5
933 35 0.5
933 374 0.5
933 898 1
933 899 1
933 900 0.5
933 901 0.5
933 923 0.5
934 17 0.5
934 267 0.5
934 270 9
934 319 1
934 374 1
934 383 4.5
934 387 1
934 391 3
934 401 1.5
934 770 0.5
934 773 0.5
934 775 1
934 780 1
934 784 1
934 901 0.5
934 930 0.5
934 934 1
935 5 2.5
935 8 0.5
935 27 0.5
935 30 0.5
935 33 0.5
935 35 17.5
935 401 0.5
935 897 1.5
935 898 0.5
935 899 3.5
935 900 2.5
935 902 0.5
935 903 0.5
935 913 0.5
935 914 2
936 11 1.5
936 33 0.5
936 68 0.5
936 218 0.5
936 270 1
936 298 0.5
936 309 1.5
936 607 0.5
936 627 0.5
936 766 0.5
936 900 0.5
937 15 0.5
937 383 1
937 393 0.5
937 898 0.5
937 899 3
937 900 1
937 903 1
937 934 0.5
938 35 4.5
938 897 0.5
938 899 4
938 909 0.5
938 914 0.5
939 60 0.5
939 270 0.5
939 897 0.5
939 898 0.5
939 913 0.5
939 930 1.5
940 11 4
940 15 0.5
940 17 0.5
940 22 0.5
940 601 0.5
940 769 0.5
940 780 1
940 897 0.5
941 30 0.5
941 270 1
941 899 3.5
941 903 0.5
941 905 0.5
942 899 0.5
943 15 0.5
944 35 0.5
944 899 1.5
944 900 0.5
944 923 0.5
944 932 2
944 933 1.5
944 935 3.5
944 936 0.5
944 937 0.5
944 938 2
945 50 2
945 59 0.5
945 769 0.5
945 898 0.5
946 13 0.5
946 898 0.5
947 12 0.5
947 14 0.5
948 14 0.5
949 14 0.5
950 14 0.5
951 24 0.5
952 33 0.5
952 37 1.5
952 905 0.5
952 952 16
953 898 0.5
954 773 0.5
954 914 0.5
955 773 0.5
955 897 0.5
955 914 0.5
955 916 0.5
955 919 0.5
955 921 0.5
955 922 1.5
955 932 4.5
955 935 3
955 939 1
955 940 0.5
955 941 1.5
955 943 0.5
956 35 0.5
956 773 0.5
956 897 1
956 899 1
956 914 1
956 944 0.5
957 12 0.5
957 14 0.5
957 33 0.5
957 35 4
957 50 1
957 62 1
957 773 1
957 897 6
957 899 3.5
957 907 0.5
957 908 0.5
957 914 1
957 917 0.5
957 918 0.5
957 932 0.5
957 933 0.5
957 938 0.5
957 944 2.5
958 13 3.5
958 35 1
958 50 1
958 62 1
958 73 0.5
958 401 0.5
958 769 0.5
958 773 0.5
958 897 4.5
958 898 0.5
958 899 6
958 905 0.5
958 907 0.5
958 914 2.5
958 918 0.5
958 920 2
958 922 1.5
958 944 1.5
959 401 0.5
959 897 0.5
960 35 1.5
960 899 6
960 908 0.5
960 920 0.5
960 944 0.5
961 35 1
961 438 1
961 899 2.5
961 909 0.5
961 918 0.5
961 920 0.5
961 928 1
961 934 0.5
961 935 1
961 937 0.5
961 938 0.5
961 942 0.5
961 947 0.5
961 952 0.5
961 956 0.5
961 957 0.5
961 958 2
961 960 0.5
962 12 1
962 33 5.5
962 35 7.5
962 46 1
962 50 2.5
962 55 0.5
962 58 0.5
962 266 3
962 299 0.5
962 304 0.5
962 306 2.5
962 571 18.5
962 604 1.5
962 614 0.5
962 899 3.5
962 900 0.5
962 914 4
962 915 1
962 918 1.5
962 919 0.5
962 922 7
962 923 0.5
962 924 3
962 925 0.5
962 926 0.5
962 927 0.5
962 928 2
962 929 1.5
962 930 1
962 931 0.5
962 932 0.5
962 933 0.5
962 935 1
962 944 1
963 270 2
963 393 2.5
963 398 0.5
963 401 1
963 407 1.5
963 899 0.5
963 930 8
963 934 1.5
964 899 1
964 944 0.5
965 35 0.5
965 68 0.5
965 270 0.5
965 601 0.5
965 899 1
965 904 1.5
965 914 1.5
965 944 1.5
965 955 0.5
966 899 0.5
967 35 0.5
967 50 0.5
967 899 1
968 15 0.5
968 35 3
968 68 2
968 603 0.5
968 604 3
968 899 2.5
968 902 1
968 910 0.5
968 914 2
968 922 1
968 923 0.5
968 944 2
968 962 30
969 17 0.5
969 27 1.5
969 35 3.5
969 398 0.5
969 784 4
969 911 0.5
969 944 0.5
970 27 0.5
970 35 0.5
970 770 0.5
970 912 0.5
971 35 0.5
972 35 1
972 187 0.5
972 899 0.5
972 914 0.5
972 944 0.5
973 35 0.5
973 899 1
973 944 0.5
974 35 1
975 35 1
976 35 0.5
977 16 0.5
977 35 1.5
977 601 0.5
977 602 0.5
977 628 0.5
977 902 3
977 904 1.5
977 920 0.5
977 922 0.5
977 929 1
977 931 1
977 933 0.5
977 935 1.5
977 951 0.5
977 955 1
977 956 0.5
977 957 1.5
977 958 1.5
977 960 0.5
977 961 0.5
977 962 2.5
977 965 0.5
977 968 0.5
977 969 1
977 970 0.5
977 971 0.5
977 973 0.5
978 33 0.5
978 35 2
978 387 0.5
978 404 0.5
978 917 1
978 920 1
978 922 1
978 924 1
978 929 0.5
978 930 0.5
978 932 2.5
978 933 0.5
978 935 5.5
978 937 1.5
978 938 1
978 941 1
978 944 1.5
978 949 0.5
978 956 0.5
978 957 3
978 958 2
978 962 1.5
978 966 0.5
978 968 1
978 969 2
978 970 0.5
978 972 1
978 977 1
979 35 0.5
980 35 6
980 36 1
980 914 1
980 917 3
980 920 1.5
980 928 0.5
980 929 2.5
980 931 1
980 932 2.5
980 935 7
980 937 2.5
980 938 1
980 944 0.5
980 945 0.5
980 954 0.5
980 957 2.5
980 967 0.5
980 968 0.5
980 969 0.5
981 35 0.5
981 932 0.5
981 935 1
981 938 0.5
981 948 0.5
981 957 0.5
981 961 0.5
981 968 0.5
981 969 0.5
982 922 0.5
983 27 0.5
983 35 1
983 920 0.5
983 932 0.5
983 933 0.5
983 935 1
983 936 0.5
983 941 0.5
983 946 1
983 947 0.5
983 960 1
984 35 0.5
984 935 1
984 956 0.5
985 40 0.5
985 923 0.5
985 928 0.5
985 950 0.5
986 914 0.5
987 929 0.5
987 935 1
987 938 2
987 944 0.5
987 960 1.5
988 25 0.5
988 348 1
988 349 0.5
988 352 1
988 390 1
988 450 2
988 561 0.5
988 583 0.5
988 603 0.5
988 915 1.5
988 920 0.5
988 929 0.5
988 953 0.5
988 958 0.5
989 935 1
989 938 1
989 944 0.5
989 956 0.5
989 957 1
989 958 2
989 960 1
989 961 1
989 967 0.5
990 187 0.5
990 923 1
990 935 2.5
990 938 1
990 941 1.5
990 957 1
990 958 1
990 960 1
990 962 1
990 965 0.5
990 968 1.5
990 973 0.5
990 990 1
991 221 1
991 408 0.5
991 438 9.5
991 442 3.5
991 922 1
991 928 0.5
991 958 0.5
992 12 0.5
992 19 0.5
992 25 0.5
992 35 0.5
992 57 1
992 178 1
992 266 1.5
992 365 0.5
992 571 3
992 604 1.5
992 909 1.5
992 958 0.5
992 962 1.5
992 968 8.5
992 990 1
993 187 2
993 957 0.5
993 958 2
993 960 0.5
993 972 21
993 973 4
993 978 4.5
993 987 5
993 990 187
993 992 12
993 993 114
994 270 2.5
994 387 0.5
994 393 1
994 401 0.5
994 407 0.5
994 438 1
994 627 1.5
994 784 1.5
994 913 0.5
994 922 3
994 924 3
994 927 1
994 928 2
994 929 1.5
994 930 1.5
994 934 1.5
994 935 0.5
994 958 1
994 961 0.5
994 964 0.5
995 935 0.5
996 69 4
996 70 2.5
996 905 15.5
996 935 0.5
996 996 3
997 935 0.5
997 960 0.5
997 969 0.5
998 932 0.5
998 993 1
999 969 0.5
1000 970 0.5
1001 935 0.5
1002 938 0.5
1003 935 0.5
1004 962 1
1005 962 0.5
1006 957 0.5
1006 962 1
1006 972 1
1006 987 0.5
1006 990 13
1007 958 0.5
1007 968 0.5
1007 973 0.5
1008 402 0.5
1008 918 0.5
1008 944 3.5
1008 956 0.5
1008 957 2.5
1008 958 1
1008 961 3
1008 962 4.5
1008 967 0.5
1008 968 0.5
1008 972 0.5
1008 975 0.5
1008 977 3.5
1008 978 13
1008 980 16
1008 981 1
1008 983 2
1008 985 0.5
1008 986 0.5
1008 987 1.5
1008 988 0.5
1008 989 3
1008 990 0.5
1008 994 0.5
1008 997 0.5
1008 1006 3
1008 1008 10
1009 957 0.5
1009 958 1
1009 960 0.5
1009 962 0.5
1009 978 1
1009 983 0.5
1009 990 0.5
1009 994 0.5
1009 1008 0.5
1010 923 0.5
1010 955 0.5
1010 956 0.5
1010 957 1
1010 958 0.5
1010 962 3.5
1010 974 1
1010 975 0.5
1010 976 0.5
1010 977 0.5
1010 978 0.5
1010 980 2.5
1010 1008 0.5
1011 957 0.5
1012 957 0.5
1012 990 8
1012 993 2.5
1012 1008 2
1013 977 0.5
1014 955 0.5
1014 961 0.5
1014 962 0.5
1014 978 0.5
1014 979 0.5
1014 980 0.5
1015 955 1
1015 957 0.5
1015 958 0.5
1015 962 2.5
1015 978 0.5
1015 980 1
1015 981 0.5
1015 982 0.5
1016 187 0.5
1016 944 1
1016 954 0.5
1016 955 6
1016 957 0.5
1016 958 2
1016 961 1.5
1016 962 7
1016 977 1
1016 978 2
1016 980 2
1016 981 0.5
1016 983 3
1016 985 1.5
1016 993 0.5
1017 923 0.5
1017 944 1.5
1017 955 1
1017 957 0.5
1017 962 0.5
1017 980 0.5
1018 980 1.5
1018 996 0.5
1019 221 1
1019 438 1
1019 955 0.5
1019 961 0.5
1019 962 1
1019 968 1.5
1019 978 0.5
1020 962 0.5
1020 977 0.5
1020 983 0.5
1021 955 0.5
1021 962 0.5
1022 944 2.5
1022 955 2.5
1022 958 1
1022 961 0.5
1022 962 5.5
1022 980 0.5
1023 957 0.5
1024 192 0.5
1024 980 1
1025 401 1
1025 918 0.5
1025 920 2
1025 944 2
1025 961 2
1025 977 3.5
1025 978 2
1025 980 1
1025 983 1
1025 984 0.5
1025 988 0.5
1025 989 2
1025 990 4
1025 991 0.5
1025 993 2.5
1025 994 1
1025 995 0.5
1026 961 0.5
1026 981 0.5
1027 920 0.5
1027 944 1.5
1027 955 0.5
1027 962 0.5
1027 977 2
1027 978 2
1027 980 1
1027 983 0.5
1027 984 0.5
1027 987 0.5
1027 988 1
1027 989 2.5
1027 990 1
1027 996 0.5
1027 999 0.5
1028 401 0.5
1028 944 1.5
1028 962 0.5
1028 977 1.5
1028 978 1.5
1028 980 1
1028 984 1
1028 987 3
1028 989 1
1028 990 1.5
1028 992 0.5
1028 993 0.5
1028 994 0.5
1028 1008 0.5
1028 1012 1.5
1029 401 0.5
1029 944 0.5
1029 977 0.5
1029 978 1
1029 980 1.5
1029 990 1
1029 998 0.5
1030 923 0.5
1030 944 5
1030 955 0.5
1030 961 0.5
1030 962 0.5
1030 977 2.5
1030 978 6
1030 980 3
1030 981 1
1030 990 7.5
1030 1000 0.5
1030 1004 0.5
1030 1006 0.5
1030 1007 0.5
1030 1008 2
1030 1009 1.5
1030 1027 1.5
1031 944 0.5
1031 955 1
1031 977 1
1031 978 0.5
1031 980 1
1031 981 0.5
1031 987 0.5
1031 990 17.5
1031 993 1.5
1031 997 1
1031 1001 0.5
1031 1002 0.5
1031 1003 0.5
1031 1006 11
1031 1007 0.5
1031 1008 66.5
1031 1009 0.5
1031 1010 1
1031 1012 4.5
1031 1014 0.5
1031 1016 13
1031 1017 1.5
1031 1018 0.5
1031 1019 0.5
1031 1020 0.5
1031 1021 0.5
1031 1022 4
1031 1024 1
1031 1025 17
1031 1026 1
1031 1027 6.5
1031 1028 13
1031 1029 4.5
1031 1030 30
1031 1031 56
1032 981 1
1032 1031 1
1032 1032 2
1033 944 1.5
1033 980 0.5
1033 990 4.5
1033 1008 0.5
1033 1010 0.5
1033 1029 0.5
1033 1031 5
1034 955 0.5
1034 1031 0.5
1035 748 1
1035 980 0.5
1035 1031 0.5
1036 944 0.5
1036 977 1
1036 978 0.5
1036 990 1
1036 1004 0.5
1036 1005 0.5
1036 1006 0.5
1036 1007 0.5
1036 1008 6.5
1036 1009 1
1036 1010 3.5
1036 1011 0.5
1036 1012 0.5
1036 1014 0.5
1036 1015 0.5
1036 1031 14.5
1037 1008 1.5
1037 1010 1
1037 1013 0.5
1037 1015 0.5
1037 1016 0.5
1037 1031 2
1038 972 2
1038 977 1
1038 990 8
1038 1006 0.5
1038 1008 26.5
1038 1009 0.5
1038 1010 4.5
1038 1014 0.5
1038 1015 4.5
1038 1016 13
1038 1017 3
1038 1018 1
1038 1019 3
1038 1020 1
1038 1021 0.5
1038 1022 8
1038 1023 0.5
1038 1025 4
1038 1027 2.5
1038 1028 4
1038 1030 2.5
1038 1031 29
1038 1036 2.5
1038 1038 4
1039 968 3
1039 972 5
1039 987 1
1039 990 23
1039 1008 6
1039 1010 0.5
1039 1014 1.5
1039 1015 1.5
1039 1031 27
1039 1032 10
1039 1038 0.5
1040 1010 0.5
1040 1012 2.5
1040 1016 1.5
1040 1022 0.5
1040 1031 11.5
1040 1038 1.5
1041 977 0.5
1041 990 0.5
1041 1008 1
1041 1016 0.5
1041 1019 0.5
1041 1028 0.5
1041 1031 5
1041 1038 2.5
1041 1040 0.5
1042 1008 1
1042 1040 0.5
1043 990 12
1043 993 56
1043 998 0.5
1043 1008 11
1043 1009 1
1043 1012 0.5
1043 1016 1
1043 1025 8.5
1043 1027 4.5
1043 1028 6
1043 1029 0.5
1043 1030 7
1043 1031 18
1043 1033 5
1043 1038 1.5
1043 1040 6
1043 1041 7
1043 1043 6
1044 990 2.5
1044 1006 0.5
1044 1031 1.5
1044 1038 0.5
1044 1043 2
1045 1031 0.5
1045 1038 1
1045 1043 0.5
1046 978 0.5
1046 1008 0.5
1046 1031 1
1046 1043 0.5
1047 990 3
1047 1008 0.5
1047 1012 0.5
1047 1031 9
1047 1038 4.5
1047 1039 0.5
1047 1042 0.5
1047 1043 12.5
1048 1031 0.5
1048 1043 0.5
1049 990 5.5
1049 1031 4.5
1049 1038 0.5
1049 1043 3.5
1050 1024 0.5
1050 1038 0.5
1050 1043 0.5
1051 990 0.5
1051 1008 0.5
1051 1031 1
1051 1043 1
1052 978 1
1052 990 2
1052 1030 0.5
1052 1031 3
1052 1043 3
1053 990 6
1053 1030 0.5
1053 1031 12.5
1053 1033 1
1053 1043 10
1054 978 0.5
1054 1031 0.5
1055 990 1.5
1055 993 0.5
1055 1024 0.5
1055 1031 3
1055 1043 1.5
1055 1047 0.5
1055 1050 0.5
1056 972 0.5
1056 990 2.5
1056 1016 0.5
1056 1031 4
1056 1043 3.5
1057 972 0.5
1057 990 4.5
1057 1030 0.5
1057 1031 7.5
1057 1043 3
1058 748 0.5
1058 990 1
1058 1031 0.5
1058 1043 0.5
1059 1043 2
1060 990 0.5
1060 1031 0.5
1061 990 0.5
1061 1043 0.5
1062 990 2
1062 1031 1
1062 1043 1
1063 972 3
1063 990 5.5
1063 1008 1.5
1063 1031 8.5
1063 1043 1
1064 972 1.5
1064 990 2.5
1064 1008 2
1064 1031 2
1065 990 0.5
1065 1031 1.5
1065 1043 1
1066 990 1
1066 1031 1.5
1066 1043 0.5
1067 1031 0.5
1067 1043 0.5
1068 990 0.5
1068 1031 0.5
1069 990 1
1069 1031 1
1070 972 0.5
1070 990 0.5
1070 993 0.5
1070 1008 1
1070 1031 1.5
1071 990 0.5
1071 1031 0.5
1072 990 1.5
1072 1008 1.5
1073 972 0.5
1073 1008 0.5
1074 972 0.5
1074 990 0.5
1074 1008 1
1075 990 0.5
1075 1008 0.5
1076 990 0.5
1076 1008 0.5
1077 1031 0.5
1078 1031 0.5
1079 1031 0.5
1080 993 0.5
1080 1031 0.5
1081 993 1
1081 1041 0.5
1081 1046 0.5
1081 1047 0.5
1082 270 4
1082 387 1
1082 393 1
1082 401 0.5
1082 903 0.5
1082 929 0.5
1082 993 2
1082 1049 0.5
1082 1052 0.5
1082 1056 1
1083 70 1
1083 746 1
1083 905 15.5
1083 1038 0.5
1084 221 0.5
1084 408 0.5
1084 438 0.5
1084 442 0.5
1084 972 2
1084 987 0.5
1084 990 2
1084 992 0.5
1084 993 6.5
1084 1031 5.5
1084 1039 0.5
1084 1043 11
1084 1049 0.5
1084 1057 2
1084 1063 0.5
1084 1070 1
1084 1077 0.5
1084 1078 0.5
1084 1079 0.5
1084 1084 16
1085 438 2
1085 442 1
1085 968 3
1085 972 14.5
1085 973 3.5
1085 978 0.5
1085 987 2.5
1085 990 40.5
1085 993 11
1085 998 0.5
1085 1016 0.5
1085 1043 3
1085 1081 0.5
1085 1084 7.5
1085 1085 2
1086 972 2
1086 973 0.5
1086 990 7.5
1086 993 0.5
1086 1083 0.5
1087 972 0.5
1087 990 0.5
1088 12 7.5
1088 17 1
1088 30 0.5
1088 33 2.5
1088 35 1
1088 66 0.5
1088 68 3
1088 69 0.5
1088 196 3.5
1088 266 2
1088 291 0.5
1088 293 2.5
1088 296 1
1088 299 0.5
1088 301 0.5
1088 304 0.5
1088 306 1.5
1088 307 0.5
1088 309 0.5
1088 366 2.5
1088 571 11.5
1088 601 0.5
1088 604 12.5
1088 621 1
1088 630 1
1088 654 0.5
1088 784 0.5
1088 904 1
1088 905 1
1088 915 1
1088 919 0.5
1088 962 2
1088 968 23.5
1088 990 0.5
1088 992 9
1088 993 2.5
1089 6 2
1089 9 0.5
1089 18 0.5
1089 19 1.5
1089 20 5.5
1089 26 1
1089 29 2
1089 31 13.5
1089 33 0.5
1089 37 3.5
1089 43 0.5
1089 48 2
1089 51 0.5
1089 54 0.5
1089 57 4.5
1089 58 0.5
1089 59 1
1089 152 9.5
1089 570 4.5
1089 571 0.5
1089 576 5.5
1089 577 0.5
1089 581 0.5
1089 602 8
1089 606 0.5
1089 610 0.5
1089 613 5
1089 630 0.5
1089 681 1.5
1089 909 2.5
1089 915 1
1089 917 0.5
1089 1089 11
1090 28 0.5
1090 602 2
1090 909 0.5
1091 6 2.5
1091 31 10
1091 37 1
1091 51 1
1091 570 1
1091 576 11
1091 602 1.5
1091 613 1.5
1091 992 0.5
1091 1089 11.5
1091 1091 17
1092 18 0.5
1092 31 1.5
1092 33 0.5
1092 37 6.5
1092 51 6
1092 52 0.5
1092 55 0.5
1092 96 2
1092 613 5
1092 915 4.5
1092 1089 0.5
1092 1091 0.5
1093 31 1
1093 1093 54
1094 19 6
1094 37 0.5
1094 53 0.5
1094 55 1
1094 57 11.5
1094 58 1
1094 165 0.5
1094 178 0.5
1094 561 2
1094 571 0.5
1094 597 0.5
1094 613 0.5
1094 614 1.5
1094 909 23.5
1094 915 2
1094 917 2.5
1094 992 1.5
1095 31 2
1095 37 2.5
1095 51 3.5
1095 59 1
1095 582 0.5
1095 607 0.5
1095 1089 2
1095 1091 1
1096 22 1
1096 62 1
1096 73 1.5
1096 586 0.5
1096 597 1.5
1096 614 1
1096 747 0.5
1096 757 2.5
1097 613 1
1097 909 0.5
1098 9 1
1098 25 0.5
1098 62 0.5
1098 153 5
1098 174 0.5
1098 269 0.5
1098 273 6
1098 289 0.5
1098 586 0.5
1098 592 0.5
1099 26 0.5
1099 31 0.5
1099 37 0.5
1099 48 7.5
1099 51 0.5
1099 165 0.5
1099 166 0.5
1099 170 2
1099 175 0.5
1099 269 0.5
1099 273 0.5
1099 669 1
1100 597 0.5
1100 641 0.5
1100 669 9.5
1100 681 1
1100 1089 0.5
1100 1095 0.5
1101 29 2.5
1101 31 2
1101 37 2
1101 642 0.5
1101 1089 9
1101 1090 2
1101 1091 0.5
1101 1092 1
1102 26 0.5
1102 178 0.5
1102 591 0.5
1102 608 0.5
1103 29 1
1103 31 1
1103 165 1.5
1103 173 1
1103 179 0.5
1103 569 4
1103 681 0.5
1103 1099 0.5
1103 1101 3
1103 1102 0.5
1103 1103 8
1104 29 22
1104 37 11.5
1104 178 0.5
1104 185 0.5
1104 641 0.5
1104 642 3
1104 751 0.5
1104 1089 1.5
1104 1092 1
1104 1093 0.5
1104 1094 2
1104 1095 2.5
1104 1096 1
1104 1097 0.5
1104 1098 0.5
1105 3 0.5
1105 25 0.5
1105 165 4
1105 166 3
1105 167 5.5
1105 170 1.5
1105 172 2
1105 173 0.5
1105 178 1.5
1105 182 1
1105 560 0.5
1105 561 1
1105 567 0.5
1105 591 0.5
1105 1102 0.5
1105 1103 0.5
1106 6 6
1106 26 0.5
1106 118 2
1106 153 1
1106 165 1.5
1106 166 1
1106 167 4
1106 170 3.5
1106 172 1
1106 178 3
1106 182 0.5
1106 186 1.5
1106 576 1
1106 591 2
1106 915 0.5
1106 1098 3.5
1106 1105 0.5
1107 29 1
1107 37 3
1107 48 1
1107 52 0.5
1107 59 1
1107 165 1
1107 167 3.5
1107 168 1
1107 170 2
1107 172 0.5
1107 173 0.5
1107 174 0.5
1107 176 0.5
1107 178 6
1107 181 0.5
1107 182 3
1107 184 1
1107 189 0.5
1107 569 6
1107 591 0.5
1107 607 0.5
1107 681 1.5
1107 1094 3
1107 1103 0.5
1108 31 1.5
1108 169 0.5
1108 173 1
1108 1099 10
1108 1100 0.5
1108 1108 3
1109 37 0.5
1110 14 0.5
1110 29 0.5
1110 31 0.5
1110 37 6.5
1110 185 0.5
1110 1089 4.5
1110 1092 1.5
1110 1094 0.5
1110 1096 0.5
1111 26 2
1111 29 8
1111 37 1
1111 170 3
1111 173 1
1111 641 2
1111 642 0.5
1111 751 0.5
1111 1089 7
1111 1092 3
1111 1095 0.5
1111 1099 0.5
1111 1101 7.5
1111 1102 0.5
1111 1103 10.5
1111 1104 21
1111 1105 7.5
1111 1106 0.5
1111 1107 1
1111 1108 1
1111 1110 2
1111 1111 2
1112 26 3.5
1112 29 2.5
1112 37 4
1112 165 0.5
1112 173 2
1112 641 0.5
1112 642 1.5
1112 669 1
1112 675 0.5
1112 677 0.5
1112 1089 2
1112 1098 1
1112 1099 1.5
1112 1100 0.5
1112 1101 2
1112 1102 1
1112 1103 1.5
1112 1104 0.5
1112 1111 1
1113 677 0.5
1113 1089 0.5
1113 1101 0.5
1114 29 0.5
1114 165 1.5
1114 170 0.5
1114 642 0.5
1114 1103 0.5
1114 1105 1.5
1115 1101 11.5
1115 1103 6
1115 1104 7
1115 1105 1
1115 1111 0.5
1115 1112 12
1116 1101 26.5
1116 1103 1
1116 1104 1.5
1116 1105 1
1116 1109 0.5
1116 1110 9
1116 1111 10.5
1116 1112 7
1117 29 1
1117 1101 9.5
1117 1103 2.5
1117 1104 18
1117 1105 2
1117 1109 0.5
1117 1110 3.5
1117 1111 8.5
1117 1112 2.5
1117 1113 0.5
1118 111 1
1118 144 0.5
1118 261 4
1118 595 4.5
1118 1101 1
1118 1103 2.5
1118 1110 1
1118 1111 10
1118 1114 0.5
1118 1115 3.5
1118 1116 15.5
1118 1117 2.5
1118 1118 34
1119 1104 1
1120 170 0.5
1120 1103 0.5
1120 1104 0.5
1120 1108 0.5
1121 1099 0.5
1121 1112 3
1121 1113 0.5
1121 1118 0.5
1122 1104 0.5
1122 1111 1.5
1122 1112 1
1122 1113 0.5
1122 1118 0.5
1123 1103 0.5
1123 1111 6
1123 1118 3
1124 1111 1
1124 1124 1
1125 170 1
1125 1103 1.5
1125 1111 2.5
1125 1118 3
1126 76 1.5
1126 124 0.5
1126 144 0.5
1126 261 2
1126 569 1
1126 595 0.5
1126 1103 2.5
1126 1111 5.5
1126 1115 3
1126 1116 7.5
1126 1117 1.5
1126 1118 12
1126 1120 0.5
1126 1123 3
1126 1124 0.5
1126 1125 1
1126 1126 12
1127 170 0.5
1127 1108 0.5
1127 1111 2
1127 1118 1
1127 1126 1
1128 116 0.5
1128 117 0.5
1128 165 5.5
1128 168 0.5
1128 1107 0.5
1128 1111 3.5
1128 1115 2.5
1128 1116 1.5
1128 1117 5.5
1128 1118 2
1128 1124 0.5
1128 1126 7
1128 1128 4
1129 1103 0.5
1129 1111 0.5
1129 1118 0.5
1129 1126 0.5
1130 1103 0.5
1130 1114 1
1130 1118 0.5
1131 1103 1.5
1131 1111 1.5
1131 1115 0.5
1131 1118 1.5
1131 1126 0.5
1132 1103 1
1132 1111 7.5
1132 1115 1.5
1132 1118 7.5
1133 261 5.5
1133 1111 7.5
1133 1115 12.5
1133 1116 7
1133 1118 2.5
1133 1122 0.5
1133 1123 1.5
1133 1126 2.5
1134 261 3.5
1134 1103 0.5
1134 1111 18.5
1134 1114 2
1134 1115 5
1134 1116 3.5
1134 1117 8.5
1134 1118 2.5
1134 1121 2
1134 1122 0.5
1134 1126 3
1135 256 1.5
1135 1114 0.5
1136 1115 1
1136 1118 1
1137 1115 0.5
1137 1126 0.5
1138 1115 0.5
1138 1116 4.5
1138 1117 2
1138 1118 6
1138 1126 1.5
1139 261 0.5
1139 1115 4.5
1139 1118 1
1139 1126 2.5
1140 339 1
1140 1116 8.5
1140 1117 18
1140 1118 2
1140 1121 0.5
1140 1126 7
1141 1117 0.5
1142 1116 0.5
1142 1125 0.5
1142 1128 0.5
1143 261 1.5
1143 1111 2
1143 1115 5.5
1143 1116 1.5
1143 1117 2
1143 1126 1.5
1144 1116 0.5
1144 1117 0.5
1144 1125 1
1145 1117 0.5
1145 1126 0.5
1145 1134 0.5
1146 1117 3
1147 289 0.5
1147 578 0.5
1147 581 0.5
1147 1116 1.5
1147 1117 2
1148 1116 1.5
1148 1118 1
1148 1126 0.5
1149 1116 0.5
1149 1118 1
1149 1126 1.5
1150 1116 0.5
1151 1116 0.5
1151 1117 3
1152 1116 0.5
1152 1117 1
1153 1117 0.5
1154 104 6
1154 119 0.5
1154 120 0.5
1154 121 0.5
1154 1117 0.5
1154 1119 0.5
1154 1147 1.5
1154 1154 2
1155 1117 1.5
1155 1154 0.5
1156 247 0.5
1156 325 0.5
1156 332 1.5
1156 339 3.5
1156 868 0.5
1156 1117 1
1156 1154 1.5
1157 1117 1
1157 1119 0.5
1158 1111 1
1158 1115 0.5
1158 1117 0.5
1159 261 1
1159 1116 1.5
1160 261 1.5
1160 595 2
1160 1116 0.5
1160 1117 0.5
1160 1118 3
1160 1121 1
1160 1122 1
1160 1123 1.5
1160 1126 1.5
1160 1131 1.5
1160 1132 1.5
1161 256 0.5
1161 261 0.5
1161 1117 0.5
1161 1118 0.5
1161 1122 0.5
1161 1124 0.5
1161 1132 0.5
1161 1134 0.5
1161 1143 0.5
1162 111 1
1162 1116 0.5
1162 1118 0.5
1162 1122 0.5
1162 1140 0.5
1163 109 0.5
1163 595 1
1163 1126 1.5
1163 1130 0.5
1163 1132 0.5
1163 1134 0.5
1163 1135 0.5
1164 104 0.5
1164 1130 0.5
1164 1133 0.5
1164 1147 0.5
1165 569 0.5
1165 1123 0.5
1165 1126 3
1165 1128 1.5
1165 1138 0.5
1165 1140 4.5
1165 1142 0.5
1165 1144 0.5
1165 1151 1
1166 76 0.5
1166 568 1
1166 1118 2
1166 1126 2
1166 1128 0.5
1166 1133 1
1166 1134 1
1166 1140 2
1166 1143 0.5
1166 1146 2
1166 1147 0.5
1166 1157 0.5
1167 43 0.5
1167 75 1
1167 569 0.5
1167 1126 0.5
1167 1141 0.5
1167 1165 0.5
1167 1167 1
1168 1128 0.5
1169 1128 0.5
1170 144 0.5
1170 1128 0.5
1170 1140 1.5
1171 1126 1
1171 1128 0.5
1171 1134 5
1171 1140 3
1171 1143 1
1171 1147 1.5
1171 1150 0.5
1171 1151 1
1171 1165 0.5
1171 1167 2
1172 1134 0.5
1173 173 0.5
1173 1144 0.5
1174 1140 0.5
1174 1146 0.5
1175 1146 0.5
1176 264 1.5
1176 1140 0.5
1177 1140 4
1177 1147 1
1177 1151 0.5
1177 1152 0.5
1177 1153 0.5
1177 1165 0.5
1178 124 0.5
1178 569 1
1178 1126 0.5
1178 1133 1.5
1178 1134 0.5
1178 1140 1
1178 1151 0.5
1178 1152 1
1178 1154 0.5
1178 1155 1.5
1178 1156 1
1178 1157 0.5
1179 1147 0.5
1179 1154 0.5
1180 1133 0.5
1180 1134 1
1180 1140 0.5
1180 1178 0.5
1181 1151 0.5
1182 76 1.5
1182 104 0.5
1182 261 0.5
1182 568 1.5
1182 569 2
1182 1128 0.5
1182 1133 0.5
1182 1134 5
1182 1143 1.5
1182 1157 0.5
1183 1134 0.5
1184 1134 0.5
1184 1146 0.5
1184 1158 0.5
1184 1182 0.5
1184 1184 2
1185 1134 0.5
1186 1158 0.5
1187 124 0.5
1187 1118 0.5
1187 1126 1
1187 1133 3.5
1187 1134 4.5
1187 1178 0.5
1188 1134 2
1188 1158 0.5
1189 1134 1
1190 124 0.5
1190 1134 1.5
1191 1133 0.5
1191 1134 1
1192 124 0.5
1192 261 1.5
1192 1134 0.5
1193 1134 0.5
1194 1133 0.5
1194 1134 1
1194 1160 0.5
1195 124 1
1195 1118 1
1195 1126 1.5
1195 1133 1
1195 1134 0.5
1195 1139 0.5
1195 1160 0.5
1195 1192 0.5
1196 1133 1
1196 1134 1.5
1196 1143 2
1196 1182 0.5
1196 1187 0.5
1197 1133 3
1197 1134 0.5
1197 1143 2.5
1197 1158 0.5
1197 1159 0.5
1197 1182 1
1197 1192 0.5
1198 1133 0.5
1198 1182 0.5
1199 1133 0.5
1199 1182 0.5
1200 1133 0.5
1200 1192 0.5
1201 1133 0.5
1201 1134 0.5
1201 1161 0.5
1202 76 0.5
1202 264 0.5
1202 569 2
1202 1118 3.5
1202 1126 2.5
1202 1134 1
1202 1160 2
1202 1163 0.5
1203 31 0.5
1203 76 1
1203 124 0.5
1203 129 0.5
1203 130 0.5
1203 142 0.5
1203 165 2.5
1203 166 0.5
1203 175 3.5
1203 1118 2
1203 1160 2
1203 1162 0.5
1203 1163 0.5
1204 124 0.5
1204 165 0.5
1204 563 2.5
1204 586 0.5
1204 589 1
1204 1118 1.5
1205 1118 2
1206 264 0.5
1206 1160 0.5
1206 1202 1
1206 1206 2
1207 1118 0.5
1208 1118 1.5
1208 1126 0.5
1208 1160 0.5
1209 1126 0.5
1209 1161 0.5
1210 1118 1.5
1210 1126 0.5
1211 1118 0.5
1212 76 0.5
1212 77 0.5
1212 569 2.5
1212 1118 4
1212 1126 3
1212 1134 2
1212 1135 6
1212 1165 1
1212 1166 0.5
1213 1118 2
1213 1126 1.5
1213 1134 0.5
1213 1160 0.5
1214 1118 1
1214 1126 0.5
1215 130 1
1215 131 1.5
1215 141 0.5
1215 165 8.5
1215 175 0.5
1215 1118 1
1216 164 1
1216 569 1.5
1216 1118 4
1216 1126 1.5
1216 1134 1
1216 1135 0.5
1216 1160 0.5
1216 1161 0.5
1216 1163 0.5
1216 1164 0.5
1217 124 1
1217 165 0.5
1217 179 0.5
1217 1118 1
1217 1160 0.5
1217 1163 0.5
1218 1160 0.5
1219 124 0.5
1219 1118 1
1220 124 1
1220 1118 0.5
1220 1126 0.5
1221 43 1
1221 76 1.5
1221 77 0.5
1221 150 0.5
1221 569 7
1221 1118 2.5
1221 1126 10.5
1221 1165 1
1221 1166 3
1221 1168 0.5
1221 1169 0.5
1221 1170 0.5
1221 1171 0.5
1222 569 1
1222 1126 0.5
1222 1165 1.5
1223 569 1
1223 1165 0.5
1223 1171 0.5
1223 1172 0.5
1224 569 1
1224 1171 1
1225 43 2
1225 71 0.5
1225 75 1.5
1225 1118 1.5
1225 1121 0.5
1225 1126 5
1225 1162 0.5
1225 1165 1.5
1225 1171 2
1225 1173 0.5
1225 1177 1.5
1225 1180 0.5
1225 1184 0.5
1225 1196 0.5
1226 43 0.5
1226 75 1.5
1226 261 1.5
1226 1118 5
1226 1123 1
1226 1164 0.5
1226 1165 0.5
1226 1170 0.5
1226 1174 0.5
1226 1175 0.5
1226 1195 0.5
1226 1197 1
1227 71 1
1227 75 0.5
1227 85 0.5
1227 86 2
1227 97 0.5
1227 261 2.5
1227 1118 4.5
1227 1126 2
1227 1165 0.5
1227 1166 1.5
1227 1170 0.5
1227 1171 0.5
1227 1174 0.5
1227 1176 0.5
1227 1177 3
1227 1178 2.5
1227 1179 0.5
1227 1182 0.5
1227 1184 0.5
1227 1185 0.5
1227 1187 3.5
1227 1188 1
1227 1189 0.5
1227 1190 0.5
1227 1194 0.5
1227 1195 0.5
1228 1118 2
1228 1171 0.5
1229 71 0.5
1229 74 0.5
1229 86 1
1229 123 1
1229 130 1.5
1229 131 1
1229 142 0.5
1229 143 0.5
1229 154 3
1229 175 0.5
1229 595 2
1229 1118 0.5
1229 1126 1
1229 1171 1
1229 1177 1
1229 1178 1.5
1229 1187 2
1229 1191 0.5
1229 1202 0.5
1229 1203 0.5
1229 1216 0.5
1229 1229 1
1230 43 0.5
1230 86 0.5
1230 143 0.5
1230 1118 0.5
1230 1165 0.5
1230 1171 0.5
1230 1178 0.5
1230 1181 0.5
1230 1187 0.5
1230 1188 1
1230 1189 0.5
1230 1190 0.5
1230 1191 1
1230 1193 0.5
1231 915 0.5
1231 1118 0.5
1232 85 0.5
1232 86 0.5
1232 1118 4
1232 1177 0.5
1232 1178 0.5
1232 1180 1.5
1232 1187 0.5
1233 1123 0.5
1234 1126 0.5
1234 1166 3
1234 1178 0.5
1234 1182 2
1234 1183 0.5
1235 45 1.5
1235 1107 0.5
1235 1166 0.5
1236 109 0.5
1236 129 0.5
1236 130 2
1236 165 3.5
1236 166 0.5
1236 175 0.5
1236 178 8
1236 181 0.5
1236 561 0.5
1236 1126 0.5
1236 1165 0.5
1236 1166 0.5
1236 1182 0.5
1237 1186 0.5
1238 43 0.5
1238 143 0.5
1238 179 2.5
1238 1188 0.5
1238 1229 1
1239 1128 4
1239 1147 1.5
1239 1161 0.5
1239 1196 2
1239 1197 1
1240 261 1.5
1240 1184 0.5
1240 1195 0.5
1240 1197 1.5
1240 1201 0.5
1240 1202 1
1241 261 0.5
1242 44 0.5
1242 111 1
1242 256 0.5
1242 261 2
1242 1194 0.5
1242 1195 0.5
1242 1202 3.5
1242 1203 1
1242 1204 0.5
1242 1205 1
1242 1206 0.5
1242 1207 0.5
1242 1208 1.5
1242 1209 1
1242 1211 0.5
1242 1212 0.5
1242 1213 1.5
1242 1214 0.5
1242 1216 1.5
1242 1219 0.5
1243 48 1
1243 111 0.5
1243 123 0.5
1243 143 1
1243 165 0.5
1243 179 1
1243 261 2
1243 595 1
1243 1202 1.5
1243 1203 1.5
1243 1204 0.5
1243 1208 0.5
1243 1210 1
1243 1212 2
1243 1213 1.5
1243 1215 0.5
1243 1216 0.5
1243 1217 0.5
1243 1218 0.5
1243 1238 1
1244 111 0.5
1244 261 0.5
1244 1205 0.5
1244 1208 0.5
1245 909 0.5
1245 1097 0.5
1245 1203 0.5
1246 44 0.5
1246 123 1
1246 143 0.5
1246 165 2.5
1246 261 0.5
1246 1210 0.5
1246 1212 0.5
1246 1215 0.5
1247 44 0.5
1247 261 0.5
1247 1216 0.5
1248 43 1.5
1248 598 0.5
1248 915 1
1248 1210 0.5
1248 1243 0.5
1248 1248 3
1249 31 0.5
1249 1214 1
1250 1213 0.5
1251 595 0.5
1252 45 1.5
1252 52 0.5
1252 56 0.5
1252 57 0.5
1252 79 0.5
1252 178 1
1252 180 0.5
1252 561 1
1252 595 0.5
1252 909 0.5
1252 1167 0.5
1252 1212 0.5
1252 1221 1.5
1253 31 2.5
1253 143 0.5
1253 165 3.5
1253 179 0.5
1253 1216 0.5
1253 1229 1
1254 31 31.5
1254 37 0.5
1254 45 0.5
1254 48 7
1254 49 0.5
1254 59 2
1254 77 0.5
1254 79 0.5
1254 109 1
1254 150 0.5
1254 165 0.5
1254 170 0.5
1254 178 5
1254 180 0.5
1254 184 0.5
1254 564 0.5
1254 568 0.5
1254 569 6
1254 595 1
1254 962 0.5
1254 1089 1
1254 1091 0.5
1254 1092 0.5
1254 1095 1
1254 1103 6.5
1254 1107 1
1254 1221 2
1254 1254 20
1255 29 2
1255 31 3
1255 37 1.5
1255 45 3
1255 48 1
1255 56 2.5
1255 59 0.5
1255 76 2.5
1255 116 3
1255 165 7
1255 178 0.5
1255 181 0.5
1255 186 2
1255 199 3
1255 569 6.5
1255 590 4
1255 591 0.5
1255 595 0.5
1255 908 0.5
1255 915 2.5
1255 1103 1
1255 1105 0.5
1255 1213 0.5
1255 1254 5
1256 569 0.5
1256 1107 0.5
1256 1221 0.5
1256 1254 1
1257 569 1
1257 1221 0.5
1257 1254 1
1258 1103 0.5
1258 1221 0.5
1258 1222 0.5
1258 1254 0.5
1258 1255 0.5
1259 170 0.5
1259 1103 0.5
1259 1221 0.5
1259 1238 3
1259 1243 0.5
1259 1254 2.5
1260 18 1.5
1260 28 0.5
1260 31 25
1260 37 4.5
1260 43 0.5
1260 48 1
1260 56 0.5
1260 57 0.5
1260 59 9.5
1260 142 3
1260 577 0.5
1260 598 2
1260 599 0.5
1260 600 0.5
1260 607 2
1260 613 1.5
1260 681 0.5
1260 909 0.5
1260 1089 0.5
1260 1091 0.5
1260 1093 1.5
1260 1221 0.5
1260 1254 7
1260 1255 1
1260 1260 3
1261 600 0.5
1261 1089 2
1261 1228 0.5
1261 1260 0.5
1262 17 1
1262 267 2.5
1262 268 1
1262 270 1.5
1262 276 0.5
1262 277 0.5
1262 293 1.5
1262 301 2
1262 307 3.5
1262 308 222
1262 310 9
1262 311 1
1262 316 9.5
1262 318 7.5
1262 374 0.5
1262 377 3.5
1262 383 1
1262 387 0.5
1262 393 1
1262 401 0.5
1262 407 1
1262 601 0.5
1262 629 1.5
1262 765 12.5
1262 766 15.5
1262 770 3
1262 773 3.5
1262 775 9.5
1262 776 12.5
1262 784 8
1262 786 0.5
1262 840 1
1262 924 0.5
1262 931 0.5
1262 934 2
1262 994 0.5
1262 1262 346
1263 13 1.5
1263 30 1
1263 267 9
1263 268 0.5
1263 270 10
1263 274 0.5
1263 287 7.5
1263 290 1
1263 292 1.5
1263 310 1
1263 313 0.5
1263 316 0.5
1263 317 0.5
1263 318 12
1263 319 1
1263 326 0.5
1263 367 7
1263 372 15.5
1263 374 7.5
1263 377 3
1263 383 4
1263 386 0.5
1263 387 26.5
1263 393 0.5
1263 401 0.5
1263 404 1.5
1263 407 0.5
1263 765 1
1263 770 5
1263 773 2.5
1263 776 2
1263 778 0.5
1263 780 0.5
1263 784 9
1263 786 4
1263 796 0.5
1263 824 2
1263 830 0.5
1263 847 0.5
1263 922 3
1263 924 4
1263 927 1
1263 928 4.5
1263 930 13.5
1263 934 3.5
1263 939 2
1263 963 3.5
1263 994 0.5
1263 1082 2
1263 1263 18
1264 7 0.5
1264 10 0.5
1264 11 1.5
1264 13 5
1264 17 10.5
1264 267 8
1264 268 1.5
1264 270 23
1264 272 0.5
1264 277 0.5
1264 287 2
1264 290 3
1264 291 1
1264 301 3
1264 304 5
1264 308 2
1264 310 2
1264 311 0.5
1264 317 1
1264 318 9.5
1264 319 0.5
1264 326 1
1264 353 0.5
1264 365 0.5
1264 367 0.5
1264 372 2
1264 374 4
1264 377 0.5
1264 383 27.5
1264 387 5.5
1264 391 3.5
1264 393 7.5
1264 398 1
1264 404 2
1264 407 0.5
1264 601 6.5
1264 604 1.5
1264 606 0.5
1264 611 9
1264 614 1.5
1264 630 0.5
1264 643 1
1264 765 6.5
1264 766 2
1264 768 4.5
1264 769 3.5
1264 770 18.5
1264 772 8
1264 773 52
1264 775 20
1264 776 10.5
1264 778 0.5
1264 780 3.5
1264 783 1
1264 784 25
1264 790 1.5
1264 795 1
1264 796 1
1264 801 3.5
1264 824 1.5
1264 838 2
1264 847 2.5
1264 895 1
1264 903 1
1264 928 1
1264 929 1
1264 934 4.5
1264 937 1
1264 963 0.5
1264 969 0.5
1264 1262 3.5
1264 1263 2.5
1264 1264 27
1265 383 0.5
1265 398 6
1265 726 0.5
1265 773 0.5
1265 783 1.5
1265 784 12.5
1265 922 0.5
1265 927 1
1265 930 2
1265 934 3.5
1265 963 1.5
1265 994 1
1265 1082 0.5
1265 1262 0.5
1265 1263 1.5
1265 1264 0.5
1265 1265 2
1266 7 0.5
1266 8 0.5
1266 11 6
1266 13 0.5
1266 17 0.5
1266 30 3
1266 66 1
1266 68 3.5
1266 69 2
1266 270 15
1266 272 10.5
1266 277 1
1266 290 1.5
1266 318 0.5
1266 383 1.5
1266 387 7
1266 393 10.5
1266 398 25.5
1266 401 0.5
1266 407 1
1266 601 2.5
1266 602 0.5
1266 604 0.5
1266 625 0.5
1266 627 1
1266 723 0.5
1266 766 0.5
1266 769 1.5
1266 770 2.5
1266 773 1
1266 776 0.5
1266 777 0.5
1266 780 7.5
1266 783 5
1266 784 53.5
1266 903 1
1266 904 1
1266 922 1
1266 924 4
1266 927 1
1266 929 0.5
1266 930 9.5
1266 931 1
1266 934 6.5
1266 937 1
1266 938 0.5
1266 940 2.5
1266 963 4.5
1266 965 5.5
1266 968 2
1266 969 1
1266 977 0.5
1266 994 3.5
1266 1082 3
1266 1088 3
1266 1262 2.5
1266 1263 9.5
1266 1264 35.5
1266 1265 3
1266 1266 123
1267 7 0.5
1267 17 0.5
1267 66 3
1267 267 0.5
1267 272 0.5
1267 290 0.5
1267 308 6.5
1267 310 4
1267 318 20.5
1267 373 1
1267 374 4.5
1267 377 1.5
1267 383 0.5
1267 390 0.5
1267 393 0.5
1267 398 0.5
1267 601 0.5
1267 765 1
1267 766 1.5
1267 770 2
1267 776 1
1267 988 0.5
1267 994 0.5
1267 1262 6
1267 1266 2
1268 8 1.5
1268 11 7
1268 17 11
1268 30 4.5
1268 67 1
1268 68 10.5
1268 69 16.5
1268 267 4
1268 270 10
1268 287 2
1268 292 1
1268 296 0.5
1268 302 1
1268 318 21
1268 319 14.5
1268 353 8
1268 363 0.5
1268 371 0.5
1268 376 0.5
1268 378 5
1268 383 45.5
1268 386 0.5
1268 387 48
1268 393 3
1268 395 0.5
1268 398 2
1268 413 0.5
1268 422 1
1268 601 1
1268 770 1
1268 773 7.5
1268 777 1
1268 778 3
1268 781 2.5
1268 783 1
1268 784 3
1268 786 1
1268 796 3.5
1268 847 4.5
1268 895 1
1268 903 8
1268 904 5
1268 922 6.5
1268 924 15.5
1268 928 8.5
1268 934 0.5
1268 940 0.5
1268 965 2.5
1268 994 6
1268 1082 1
1268 1088 1.5
1268 1262 1
1268 1263 2.5
1268 1264 8.5
1268 1266 3.5
1268 1267 1
1268 1268 27
1269 267 1
1269 302 1
1269 303 0.5
1269 308 0.5
1269 318 2
1269 319 1.5
1269 383 8.5
1269 387 3.5
1269 404 0.5
1269 415 0.5
1269 421 2
1269 765 0.5
1269 768 2.5
1269 772 3.5
1269 773 1
1269 903 12
1269 994 1.5
1269 1082 0.5
1269 1266 0.5
1269 1268 11
1270 310 0.5
1270 318 0.5
1270 366 0.5
1270 374 0.5
1270 398 1
1270 416 1
1270 421 0.5
1270 601 1
1270 637 1
1270 678 1.5
1270 765 6.5
1270 766 7
1270 767 0.5
1270 769 14.5
1270 770 6
1270 772 0.5
1270 784 10.5
1270 790 1
1270 1263 3.5
1270 1264 2
1270 1266 1
1270 1268 0.5
1271 7 1
1271 11 1.5
1271 17 1
1271 267 0.5
1271 270 5
1271 292 0.5
1271 301 1
1271 302 1
1271 314 1
1271 319 0.5
1271 321 0.5
1271 348 1.5
1271 350 2.5
1271 378 0.5
1271 383 0.5
1271 391 0.5
1271 772 2
1271 783 0.5
1271 784 3.5
1271 796 0.5
1271 895 0.5
1271 963 0.5
1271 994 1.5
1271 1264 2.5
1271 1266 0.5
1271 1268 3
1271 1269 0.5
1271 1271 43
1272 311 0.5
1272 383 0.5
1272 398 0.5
1272 765 1.5
1272 770 0.5
1272 776 2.5
1272 784 1.5
1272 963 1
1272 994 2
1272 1082 0.5
1272 1265 0.5
1272 1266 0.5
1273 311 0.5
1274 387 0.5
1274 398 7
1274 765 0.5
1274 770 1
1274 784 13
1274 903 0.5
1274 922 1
1274 924 0.5
1274 930 0.5
1274 934 0.5
1274 939 1.5
1274 963 5.5
1274 994 2
1274 1082 3
1274 1262 4.5
1274 1264 1
1274 1265 0.5
1275 26 1.5
1275 348 0.5
1275 350 0.5
1275 391 0.5
1275 773 0.5
1275 784 3
1275 939 1
1275 1082 1.5
1275 1264 0.5
1276 784 0.5
1276 1266 0.5
1277 11 0.5
1277 22 4.5
1277 68 0.5
1277 267 1
1277 270 29
1277 272 2
1277 290 1
1277 305 0.5
1277 318 0.5
1277 319 1.5
1277 387 6.5
1277 391 1
1277 401 5
1277 627 0.5
1277 643 4.5
1277 775 4
1277 776 0.5
1277 778 3
1277 784 1.5
1277 903 1
1277 930 0.5
1277 934 1.5
1277 937 6.5
1277 939 0.5
1277 941 1.5
1277 963 1
1277 994 1.5
1277 1082 0.5
1277 1088 0.5
1277 1262 0.5
1277 1263 8.5
1277 1264 0.5
1277 1265 2
1277 1266 14
1277 1271 9
1277 1277 5
1278 25 3
1278 30 0.5
1278 37 1.5
1278 53 0.5
1278 55 1
1278 319 1
1278 383 2.5
1278 387 4
1278 398 8
1278 773 1.5
1278 784 20.5
1278 903 4.5
1278 922 0.5
1278 924 2
1278 927 0.5
1278 928 2
1278 930 0.5
1278 934 1.5
1278 939 0.5
1278 941 1
1278 963 2.5
1278 994 3.5
1278 1082 1.5
1278 1262 2.5
1278 1263 0.5
1278 1264 2
1278 1266 1
1278 1267 0.5
1278 1277 10
1279 398 0.5
1279 773 0.5
1279 784 2
1279 939 0.5
1279 963 0.5
1279 994 0.5
1279 1082 0.5
1280 319 0.5
1280 773 0.5
1280 1082 0.5
1280 1263 1
1280 1266 0.5
1281 17 0.5
1281 270 0.5
1281 307 0.5
1281 308 61.5
1281 310 0.5
1281 773 1
1281 776 1
1281 784 2
1281 994 0.5
1281 1082 0.5
1281 1262 67
1281 1263 1
1281 1266 1.5
1281 1267 4
1281 1281 1
1282 270 4
1282 383 3
1282 387 6.5
1282 393 2
1282 398 4
1282 401 1.5
1282 407 3
1282 627 1
1282 769 0.5
1282 784 2
1282 913 0.5
1282 924 2.5
1282 930 2.5
1282 934 2
1282 1263 0.5
1282 1265 5
1282 1266 4.5
1282 1268 15.5
1282 1269 2.5
1282 1271 1
1282 1272 2.5
1282 1273 0.5
1282 1274 9.5
1282 1275 1.5
1282 1277 3.5
1282 1278 1.5
1282 1279 0.5
1282 1280 1
1283 11 2
1283 16 1
1283 17 0.5
1283 60 0.5
1283 270 1
1283 383 1
1283 387 1
1283 393 4.5
1283 398 1
1283 401 0.5
1283 769 0.5
1283 770 0.5
1283 773 0.5
1283 784 1
1283 903 0.5
1283 930 2.5
1283 934 0.5
1283 1263 0.5
1283 1264 0.5
1283 1265 1.5
1283 1266 4.5
1283 1268 2.5
1283 1270 1
1283 1274 1.5
1283 1277 0.5
1283 1278 1
1284 1269 0.5
1285 270 0.5
1285 1263 0.5
1285 1266 0.5
1285 1274 0.5
1285 1279 0.5
1286 1266 0.5
1287 270 1
1287 937 4.5
1287 941 3.5
1287 1265 1
1288 11 3
1288 270 1.5
1288 770 3
1288 780 3.5
1288 783 0.5
1288 937 0.5
1288 941 1.5
1288 1265 1
1288 1266 0.5
1289 11 3.5
1289 12 0.5
1289 17 1
1289 22 0.5
1289 62 1.5
1289 68 0.5
1289 267 1
1289 268 2
1289 270 16.5
1289 272 24.5
1289 299 0.5
1289 301 1
1289 391 1
1289 401 0.5
1289 604 0.5
1289 606 0.5
1289 643 2
1289 678 1
1289 764 1.5
1289 766 1
1289 769 0.5
1289 773 3
1289 776 4
1289 780 1
1289 784 1.5
1289 904 2
1289 937 1
1289 941 0.5
1289 1088 0.5
1289 1263 0.5
1289 1266 2
1289 1268 1.5
1289 1278 1.5
1290 2 0.5
1290 11 1
1290 16 0.5
1290 270 0.5
1290 290 1
1290 643 0.5
1290 773 0.5
1290 776 0.5
1290 780 0.5
1290 783 0.5
1290 784 0.5
1290 1266 0.5
1291 30 2
1291 270 0.5
1291 308 0.5
1291 387 1
1291 627 0.5
1291 643 1.5
1291 934 0.5
1291 937 2.5
1291 941 0.5
1291 1263 0.5
1291 1277 1
1291 1278 1
1291 1281 0.5
1291 1283 0.5
1292 267 0.5
1292 270 1.5
1292 1266 2
1293 7 0.5
1293 11 3
1293 13 0.5
1293 17 4.5
1293 22 0.5
1293 267 25.5
1293 270 42
1293 287 7.5
1293 290 2
1293 292 2
1293 296 1
1293 301 0.5
1293 308 1
1293 313 1.5
1293 314 1.5
1293 316 0.5
1293 317 0.5
1293 318 3.5
1293 319 22.5
1293 326 0.5
1293 328 0.5
1293 348 2.5
1293 349 1
1293 350 6
1293 353 2
1293 372 6
1293 376 0.5
1293 378 1.5
1293 381 1
1293 383 21.5
1293 387 51.5
1293 391 2.5
1293 393 10
1293 398 0.5
1293 415 1
1293 627 1
1293 643 0.5
1293 676 0.5
1293 768 40
1293 769 0.5
1293 770 3
1293 772 13
1293 773 3.5
1293 775 8.5
1293 776 0.5
1293 777 2.5
1293 778 1
1293 783 1.5
1293 784 3
1293 786 1
1293 795 1.5
1293 796 16.5
1293 824 2.5
1293 840 0.5
1293 848 0.5
1293 870 1
1293 875 0.5
1293 895 2
1293 903 3.5
1293 922 0.5
1293 924 10
1293 928 7
1293 929 0.5
1293 930 1
1293 931 0.5
1293 934 0.5
1293 937 0.5
1293 963 3.5
1293 994 12
1293 1082 6
1293 1263 18
1293 1264 8
1293 1266 4.5
1293 1267 0.5
1293 1268 59
1293 1269 1.5
1293 1271 3.5
1293 1277 7.5
1293 1278 3
1293 1282 24.5
1293 1283 6.5
1293 1284 0.5
1293 1285 0.5
1293 1286 0.5
1293 1289 1
1293 1291 1.5
1293 1293 72
1294 267 25
1294 270 1.5
1294 287 2.5
1294 314 1
1294 316 0.5
1294 317 0.5
1294 318 3
1294 319 3
1294 326 0.5
1294 367 1.5
1294 372 1
1294 383 1.5
1294 387 13
1294 393 2.5
1294 398 0.5
1294 401 0.5
1294 404 3
1294 777 2
1294 784 0.5
1294 786 13
1294 795 1
1294 796 4
1294 824 2
1294 847 1
1294 848 1.5
1294 870 0.5
1294 875 2.5
1294 922 8
1294 924 15
1294 928 17
1294 930 1
1294 1263 4
1294 1264 1
1294 1266 0.5
1294 1268 7
1294 1278 0.5
1294 1282 2
1294 1293 1.5
1294 1294 3
1295 267 1
1295 314 0.5
1295 319 4
1295 383 18
1295 387 21
1295 393 0.5
1295 922 0.5
1295 924 1.5
1295 928 0.5
1295 994 0.5
1295 1082 0.5
1295 1263 1
1295 1268 56.5
1295 1269 2
1295 1272 0.5
1295 1274 0.5
1295 1278 7.5
1295 1280 1
1295 1282 3.5
1295 1286 1
1295 1293 11
1295 1295 93
1296 68 0.5
1296 267 2.5
1296 270 3
1296 287 0.5
1296 294 2.5
1296 307 1
1296 308 19
1296 310 0.5
1296 314 1
1296 316 24.5
1296 318 1.5
1296 319 0.5
1296 383 4
1296 387 2.5
1296 404 0.5
1296 415 0.5
1296 425 52.5
1296 768 1
1296 773 2
1296 775 0.5
1296 783 1
1296 786 0.5
1296 796 0.5
1296 840 6
1296 903 1.5
1296 924 0.5
1296 928 2.5
1296 1262 2
1296 1263 1
1296 1264 2.5
1296 1266 1
1296 1271 0.5
1296 1281 5
1296 1282 0.5
1296 1293 4
1296 1295 2
1297 7 0.5
1297 8 0.5
1297 267 3
1297 270 7.5
1297 292 0.5
1297 308 2
1297 313 1
1297 319 3.5
1297 367 0.5
1297 372 3
1297 768 1
1297 930 0.5
1297 934 1.5
1297 994 4
1297 1082 1
1297 1262 1
1297 1263 3
1297 1277 3.5
1297 1281 1
1297 1282 4
1297 1291 5
1297 1293 3
1298 267 2.5
1298 318 0.5
1298 319 0.5
1298 924 0.5
1298 928 2.5
1298 994 1
1299 319 0.5
1299 383 1
1299 387 0.5
1299 994 0.5
1299 1268 1
1299 1293 0.5
1299 1295 4.5
1300 7 2.5
1300 10 0.5
1300 12 0.5
1300 15 0.5
1300 16 49.5
1300 270 0.5
1300 289 1.5
1300 293 26
1300 301 10.5
1300 601 5
1300 629 1.5
1300 643 1
1300 773 6
1300 775 0.5
1300 776 10.5
1300 900 1
1300 1082 0.5
1300 1263 0.5
1300 1288 0.5
1300 1300 1
1301 7 1
1301 8 0.5
1301 10 2.5
1301 11 1
1301 15 1
1301 16 0.5
1301 22 1
1301 30 1
1301 60 0.5
1301 267 5
1301 270 21
1301 286 1
1301 287 3.5
1301 307 1.5
1301 308 8
1301 367 2.5
1301 372 0.5
1301 387 0.5
1301 603 0.5
1301 604 1
1301 628 0.5
1301 643 13.5
1301 765 2.5
1301 775 3
1301 777 0.5
1301 830 1
1301 902 1
1301 930 2.5
1301 934 1.5
1301 1262 4
1301 1263 1.5
1301 1264 0.5
1301 1277 3.5
1301 1281 4
1301 1291 2
1301 1293 0.5
1301 1301 2
1302 270 0.5
1302 292 1.5
1302 313 2
1302 314 0.5
1302 367 1
1302 372 7.5
1302 827 1
1302 828 2.5
1302 1293 0.5
1303 270 0.5
1303 292 6.5
1303 313 0.5
1303 314 0.5
1303 367 0.5
1303 372 16.5
1303 378 0.5
1303 386 1
1303 827 1
1303 828 3.5
1303 1268 0.5
1303 1277 0.5
1303 1293 2.5
1304 285 0.5
1304 287 1
1304 292 5.5
1304 313 0.5
1304 353 1
1304 367 4.5
1304 372 31
1304 378 1
1304 386 0.5
1304 421 1
1304 824 0.5
1304 827 1
1304 828 1.5
1304 830 0.5
1304 930 0.5
1304 1268 1
1305 267 0.5
1305 270 4.5
1305 292 3
1305 313 1
1305 314 0.5
1305 319 4.5
1305 353 1
1305 372 6.5
1305 378 1.5
1305 383 6
1305 387 9
1305 393 1
1305 784 0.5
1305 1263 3.5
1305 1268 15.5
1305 1278 0.5
1305 1293 2.5
1306 287 0.5
1306 292 4.5
1306 313 3
1306 353 0.5
1306 372 16
1306 383 0.5
1306 421 0.5
1306 824 0.5
1306 827 1.5
1306 828 0.5
1306 1293 3
1307 7 0.5
1307 267 0.5
1307 270 11.5
1307 292 0.5
1307 301 0.5
1307 311 0.5
1307 314 0.5
1307 318 2.5
1307 383 9.5
1307 387 16.5
1307 391 0.5
1307 393 1
1307 398 1
1307 421 1
1307 625 0.5
1307 768 0.5
1307 772 1
1307 783 0.5
1307 784 0.5
1307 1264 1
1307 1268 8
1307 1269 1
1307 1271 0.5
1307 1293 6
1307 1297 1
1307 1304 1
1307 1305 2
1307 1307 2
1308 319 0.5
1308 372 0.5
1309 7 0.5
1309 12 0.5
1309 267 3
1309 270 1
1309 292 1
1309 301 1
1309 304 0.5
1309 310 1.5
1309 313 1
1309 318 1
1309 319 1.5
1309 372 3.5
1309 374 1
1309 377 0.5
1309 387 0.5
1309 601 1
1309 630 1
1309 765 1
1309 769 0.5
1309 776 1
1309 847 0.5
1309 1293 0.5
1310 267 1
1310 270 0.5
1310 313 1.5
1310 318 1.5
1310 319 0.5
1310 372 0.5
1310 1310 91
1311 313 0.5
1311 776 0.5
1311 1293 0.5
1312 267 0.5
1312 292 2
1312 314 2
1312 343 0.5
1312 352 0.5
1312 372 1.5
1312 383 1
1312 387 1.5
1312 882 0.5
1312 1268 0.5
1312 1296 0.5
1313 13 1
1313 267 0.5
1313 270 1
1313 272 1
1313 302 0.5
1313 307 0.5
1313 319 1
1313 352 0.5
1313 367 0.5
1313 372 0.5
1313 378 2
1313 383 14.5
1313 387 15.5
1313 393 1
1313 398 0.5
1313 404 0.5
1313 422 1
1313 425 0.5
1313 770 0.5
1313 773 1.5
1313 784 0.5
1313 1262 0.5
1313 1264 1
1313 1267 1
1313 1268 10.5
1313 1269 3
1313 1270 1
1313 1271 1
1313 1278 0.5
1313 1293 3.5
1313 1296 0.5
1313 1305 3
1313 1307 3
1313 1313 6
1314 11 0.5
1314 267 1.5
1314 270 1
1314 292 0.5
1314 301 1
1314 302 3
1314 318 1
1314 319 5
1314 352 1.5
1314 372 0.5
1314 378 0.5
1314 383 19
1314 386 0.5
1314 387 12
1314 393 0.5
1314 398 0.5
1314 723 0.5
1314 770 0.5
1314 773 1.5
1314 784 2.5
1314 857 0.5
1314 1262 1.5
1314 1264 5.5
1314 1267 0.5
1314 1268 5
1314 1269 4
1314 1270 1.5
1314 1279 0.5
1314 1293 4.5
1314 1295 0.5
1314 1305 1.5
1314 1307 7.5
1314 1313 6
1314 1314 3
1315 372 0.5
1315 890 1
1315 1263 0.5
1315 1315 211
1316 270 5.5
1316 284 0.5
1316 890 2
1316 1263 0.5
1316 1277 0.5
1316 1293 0.5
1316 1315 174.5
1316 1316 121
1317 292 0.5
1317 319 0.5
1317 353 1
1317 367 0.5
1317 371 1
1317 372 2
1317 425 0.5
1317 857 0.5
1317 1303 0.5
1317 1304 0.5
1318 313 1.5
1318 318 0.5
1318 353 2
1318 367 0.5
1318 372 0.5
1318 378 0.5
1318 386 1
1318 387 5
1318 418 0.5
1318 421 3
1318 422 1.5
1318 825 0.5
1318 830 1
1318 1263 3.5
1318 1303 1
1318 1305 3
1318 1312 1
1318 1317 0.5
1319 296 0.5
1319 301 0.5
1319 308 2
1319 313 0.5
1319 318 0.5
1319 383 0.5
1319 386 1
1319 387 0.5
1319 776 3
1319 870 1
1319 1293 0.5
1319 1312 0.5
1320 270 0.5
1320 284 0.5
1320 287 0.5
1320 296 0.5
1320 314 0.5
1320 353 1
1320 367 0.5
1320 386 0.5
1320 387 2
1320 415 0.5
1320 421 1
1320 776 0.5
1320 830 0.5
1320 1271 0.5
1321 290 2
1321 292 1
1321 313 0.5
1321 319 1
1321 372 1
1321 378 0.5
1321 1302 1
1321 1303 1
1321 1304 2
1321 1306 1
1321 1316 0.5
1322 267 0.5
1322 287 1.5
1322 288 1
1322 295 0.5
1322 308 0.5
1322 316 2.5
1322 327 1
1322 367 2
1322 373 3.5
1322 396 5.5
1322 428 0.5
1322 601 1.5
1322 675 0.5
1322 773 0.5
1322 776 1
1322 832 0.5
1322 869 2
1322 870 0.5
1322 875 0.5
1322 1262 2
1322 1267 0.5
1322 1281 1.5
1322 1303 0.5
1322 1322 1
1323 11 0.5
1323 292 0.5
1323 314 1.5
1323 316 1
1323 327 0.5
1323 367 3.5
1323 368 1
1323 372 3.5
1323 373 8.5
1323 378 0.5
1323 396 0.5
1323 425 2.5
1323 819 1
1323 832 1.5
1323 871 0.5
1323 880 2
1323 882 3.5
1323 1322 3
1323 1323 28
1324 292 0.5
1324 296 2.5
1324 327 3.5
1324 337 1.5
1324 367 6
1324 372 2
1324 373 1
1324 378 0.5
1324 389 0.5
1324 396 0.5
1324 415 1
1324 431 0.5
1324 814 0.5
1324 817 1
1324 842 0.5
1324 882 2
1324 885 0.5
1324 1304 0.5
1324 1322 1
1324 1323 5
1324 1324 1
1325 292 2
1325 313 0.5
1325 314 3.5
1325 343 2.5
1325 352 0.5
1325 371 0.5
1325 372 0.5
1325 828 0.5
1325 1296 0.5
1325 1305 0.5
1325 1324 1.5
1326 294 1.5
1326 307 0.5
1326 314 0.5
1326 316 8
1326 352 0.5
1326 367 0.5
1326 422 0.5
1326 425 17
1326 726 0.5
1326 769 1
1326 770 7
1326 778 1.5
1326 788 0.5
1326 815 0.5
1326 816 1
1326 820 0.5
1326 840 0.5
1326 1270 3.5
1326 1293 0.5
1326 1296 27.5
1326 1304 0.5
1326 1320 0.5
1327 292 0.5
1327 302 0.5
1327 308 0.5
1327 313 1.5
1327 352 0.5
1327 372 1.5
1327 425 1
1327 828 0.5
1327 1296 0.5
1327 1306 0.5
1328 292 0.5
1328 372 1
1329 302 0.5
1329 337 0.5
1329 422 0.5
1329 423 0.5
1329 1306 0.5
1329 1320 0.5
1329 1326 0.5
1330 292 2
1330 313 1
1330 372 2.5
1330 739 0.5
1330 828 1
1330 1318 0.5
1330 1323 0.5
1330 1324 0.5
1330 1325 0.5
1330 1327 0.5
1331 292 0.5
1331 314 0.5
1331 372 1.5
1331 415 1
1331 828 1.5
1331 1303 0.5
1331 1304 0.5
1331 1318 1
1331 1324 0.5
1331 1327 0.5
1331 1330 0.5
1331 1331 1
1332 313 0.5
1332 372 0.5
1332 383 1.5
1332 830 1
1332 835 1.5
1332 1269 1
1333 292 0.5
1333 337 1.5
1333 371 0.5
1333 372 1.5
1333 678 0.5
1333 827 0.5
1333 1302 0.5
1333 1306 1.5
1334 372 0.5
1334 1306 1
1335 292 2
1335 302 0.5
1335 327 0.5
1335 337 11.5
1335 352 3
1335 353 1.5
1335 371 3.5
1335 372 2.5
1335 378 0.5
1335 383 1.5
1335 421 0.5
1335 422 1
1335 678 0.5
1335 726 1
1335 1268 2
1335 1278 0.5
1335 1293 1.5
1335 1295 1
1335 1299 1
1335 1306 0.5
1335 1318 0.5
1335 1320 0.5
1335 1328 0.5
1335 1329 0.5
1335 1330 0.5
1336 292 0.5
1336 313 0.5
1336 372 1.5
1336 373 0.5
1336 396 1
1336 828 1.5
1336 1323 1
1337 292 0.5
1337 372 0.5
1337 828 0.5
1337 1303 0.5
1337 1323 1
1337 1335 0.5
1338 309 1.5
1338 372 0.5
1338 603 1.5
1338 788 0.5
1338 988 0.5
1339 292 0.5
1339 313 2.5
1339 367 2
1339 372 0.5
1339 386 0.5
1339 415 1
1339 421 1
1339 422 1
1339 825 0.5
1339 1302 4
1339 1303 2
1339 1306 1
1339 1312 0.5
1339 1317 0.5
1339 1323 1.5
1339 1324 0.5
1339 1327 0.5
1339 1328 0.5
1339 1332 0.5
1339 1333 0.5
1339 1336 1
1340 296 0.5
1340 305 0.5
1340 313 0.5
1340 318 2.5
1340 353 0.5
1340 362 0.5
1340 366 1.5
1340 367 0.5
1340 372 0.5
1340 386 2.5
1340 425 1
1340 628 0.5
1340 636 0.5
1340 704 1
1340 715 6
1340 716 0.5
1340 765 0.5
1340 776 1.5
1340 830 1
1340 907 0.5
1340 910 0.5
1340 912 0.5
1340 1302 1
1340 1306 0.5
1340 1312 0.5
1340 1323 0.5
1340 1325 1.5
1340 1340 6
1341 292 5
1341 313 3.5
1341 353 3
1341 367 0.5
1341 372 2.5
1341 386 5
1341 421 2
1341 824 0.5
1341 1312 2.5
1341 1321 0.5
1341 1323 0.5
1341 1325 0.5
1341 1326 0.5
1341 1327 0.5
1342 292 1
1342 313 3
1342 352 1.5
1342 372 0.5
1342 770 2.5
1342 1270 2
1342 1321 1
1342 1324 0.5
1342 1333 0.5
1343 292 0.5
1343 296 1.5
1343 298 0.5
1343 313 1
1343 348 0.5
1343 366 0.5
1343 618 1
1343 701 0.5
1343 704 0.5
1343 765 0.5
1343 776 0.5
1343 1090 0.5
1343 1317 0.5
1344 292 0.5
1344 413 0.5
1344 419 0.5
1344 1333 0.5
1344 1335 1
1345 292 0.5
1345 1266 1
1345 1344 8.5
1346 292 1
1346 343 1.5
1346 353 0.5
1346 386 0.5
1346 415 0.5
1346 431 1
1346 432 2
1346 1303 0.5
1346 1304 0.5
1346 1306 3
1346 1312 4
1346 1324 4
1346 1325 49
1346 1335 1
1346 1346 39
1347 220 6
1347 238 1.5
1347 292 0.5
1347 345 1
1347 415 0.5
1347 713 4
1347 715 0.5
1347 727 0.5
1347 729 1.5
1347 1306 0.5
1347 1340 1
1347 1347 3
1348 66 0.5
1348 292 0.5
1348 309 0.5
1348 349 1.5
1348 353 0.5
1348 381 0.5
1348 390 1.5
1348 407 0.5
1348 408 5.5
1348 438 4.5
1348 602 0.5
1348 603 2
1348 915 0.5
1348 917 0.5
1348 988 0.5
1348 1312 0.5
1349 825 0.5
1349 1344 0.5
1350 438 0.5
1350 1325 0.5
1351 386 1
1351 393 0.5
1351 1266 0.5
1351 1268 0.5
1351 1274 0.5
1351 1289 0.5
1351 1325 0.5
1351 1344 15.5
1352 292 1
1352 316 0.5
1352 383 11.5
1352 387 1
1352 396 0.5
1352 421 1.5
1352 422 0.5
1352 890 0.5
1352 1264 0.5
1352 1268 0.5
1352 1270 1.5
1352 1271 2
1352 1293 5
1352 1295 3.5
1352 1297 2.5
1352 1306 0.5
1352 1307 1.5
1352 1312 0.5
1352 1313 1
1353 1306 1
1353 1332 0.5
1354 383 11
1354 387 2.5
1354 393 1
1354 1268 5.5
1354 1271 1.5
1354 1293 45.5
1354 1295 79
1354 1296 1
1354 1299 6
1354 1302 0.5
1354 1354 8
1355 270 0.5
1355 281 0.5
1355 286 1
1355 293 0.5
1355 316 0.5
1355 630 1
1355 863 0.5
1356 14 0.5
1356 22 1
1356 203 1.5
1356 207 1
1356 215 1
1356 216 3.5
1356 217 0.5
1356 218 0.5
1356 285 0.5
1356 290 0.5
1356 292 1
1356 293 0.5
1356 294 1
1356 296 1
1356 298 0.5
1356 301 1
1356 307 0.5
1356 308 0.5
1356 318 0.5
1356 421 0.5
1356 423 1
1356 614 0.5
1356 627 8
1356 629 3
1356 630 0.5
1356 632 0.5
1356 643 3.5
1356 662 0.5
1356 765 0.5
1356 769 0.5
1356 776 4
1356 790 0.5
1356 801 0.5
1356 857 2.5
1356 877 0.5
1357 14 0.5
1357 22 0.5
1357 268 0.5
1357 281 0.5
1357 337 0.5
1357 630 0.5
1357 643 4
1357 768 0.5
1357 769 1.5
1357 775 0.5
1357 1355 1.5
1358 14 0.5
1358 333 1
1358 581 0.5
1358 769 0.5
1359 22 0.5
1359 596 0.5
1359 597 0.5
1359 643 3.5
1359 765 0.5
1360 291 0.5
1360 643 1
1360 769 0.5
1360 849 1.5
1360 854 17.5
1360 864 47
1360 886 4
1361 766 0.5
1361 769 3
1361 849 28
1361 854 3.5
1361 864 17.5
1361 886 2.5
1362 643 0.5
1362 769 0.5
1363 62 0.5
1363 64 0.5
1363 307 0.5
1363 601 0.5
1363 643 1
1364 267 0.5
1364 285 5.5
1364 290 0.5
1364 293 0.5
1364 298 1.5
1364 305 0.5
1364 316 0.5
1364 318 0.5
1364 353 0.5
1364 416 0.5
1364 421 0.5
1364 422 6.5
1364 424 3
1364 623 0.5
1364 629 1.5
1364 632 0.5
1364 636 0.5
1364 643 0.5
1364 687 0.5
1364 701 1
1364 710 0.5
1364 765 0.5
1364 769 1
1364 770 0.5
1364 776 4.5
1364 885 0.5
1364 1156 0.5
1364 1296 0.5
1364 1326 3
1364 1335 5
1364 1342 0.5
1364 1343 1
1365 11 0.5
1365 267 12
1365 268 2
1365 270 2
1365 272 1
1365 277 1
1365 308 1
1365 601 0.5
1365 643 4.5
1365 765 1
1365 766 0.5
1365 769 1
1365 770 0.5
1365 773 1.5
1365 775 0.5
1365 776 1
1365 786 2
1365 796 0.5
1365 819 0.5
1365 879 9
1365 1296 1
1366 285 1
1366 292 6
1366 337 1
1366 352 0.5
1366 353 5
1366 396 0.5
1366 414 0.5
1366 415 1
1366 424 0.5
1366 425 1
1366 586 0.5
1366 643 0.5
1366 678 1
1366 769 1
1366 770 3.5
1366 1270 7
1366 1333 0.5
1366 1335 9.5
1366 1364 1
1367 7 0.5
1367 13 12
1367 15 1.5
1367 16 1
1367 22 1.5
1367 62 3
1367 63 1
1367 67 4
1367 68 4.5
1367 268 0.5
1367 270 1.5
1367 285 3.5
1367 289 1
1367 291 2
1367 293 1.5
1367 295 0.5
1367 301 0.5
1367 307 8
1367 308 1.5
1367 358 3
1367 362 3
1367 391 2
1367 601 15.5
1367 614 0.5
1367 630 0.5
1367 631 2
1367 637 0.5
1367 641 0.5
1367 642 0.5
1367 643 4
1367 659 0.5
1367 661 2.5
1367 662 1.5
1367 674 0.5
1367 680 1
1367 764 0.5
1367 769 0.5
1367 773 1
1367 776 0.5
1367 781 2
1367 840 48
1367 870 0.5
1367 893 0.5
1367 907 4.5
1367 1262 2
1367 1267 0.5
1367 1281 2
1367 1297 0.5
1367 1301 1.5
1367 1356 0.5
1367 1365 1
1367 1366 0.5
1367 1367 8
1368 14 0.5
1368 15 1
1368 16 1
1368 62 1.5
1368 68 0.5
1368 267 0.5
1368 270 1.5
1368 286 1.5
1368 291 1.5
1368 293 2.5
1368 300 1
1368 318 0.5
1368 383 0.5
1368 391 2.5
1368 597 0.5
1368 601 1
1368 628 0.5
1368 630 0.5
1368 631 0.5
1368 643 1.5
1368 671 0.5
1368 680 3
1368 766 1.5
1368 773 0.5
1368 784 1
1368 796 0.5
1368 870 1.5
1368 1288 0.5
1368 1301 5
1368 1357 0.5
1369 1 0.5
1369 8 0.5
1369 10 1
1369 11 1.5
1369 12 1
1369 15 1
1369 16 4
1369 22 2.5
1369 23 0.5
1369 30 1
1369 32 3
1369 62 6.5
1369 63 8.5
1369 66 10.5
1369 68 1
1369 69 3
1369 70 1
1369 73 0.5
1369 267 0.5
1369 268 1.5
1369 271 0.5
1369 280 9.5
1369 285 0.5
1369 289 0.5
1369 291 7
1369 293 1.5
1369 299 1
1369 301 2
1369 306 1
1369 362 1
1369 597 2.5
1369 598 0.5
1369 601 4.5
1369 604 2
1369 606 2
1369 610 1.5
1369 612 1.5
1369 614 5.5
1369 626 0.5
1369 629 2
1369 630 2
1369 632 0.5
1369 636 1
1369 641 0.5
1369 643 4
1369 647 0.5
1369 651 1.5
1369 661 0.5
1369 662 1
1369 663 0.5
1369 670 0.5
1369 674 0.5
1369 687 1
1369 688 2
1369 716 1
1369 731 0.5
1369 732 0.5
1369 746 16
1369 747 1
1369 757 1.5
1369 758 0.5
1369 764 3
1369 766 2.5
1369 769 1.5
1369 775 1
1369 884 0.5
1369 900 8
1369 901 5
1369 904 3
1369 907 3
1369 1264 1.5
1369 1266 1
1369 1356 0.5
1369 1359 0.5
1369 1360 0.5
1369 1365 0.5
1369 1368 0.5
1369 1369 3
1370 1 1.5
1370 7 0.5
1370 10 2
1370 11 1.5
1370 12 0.5
1370 14 4.5
1370 15 1
1370 16 7
1370 21 1
1370 22 1.5
1370 23 1
1370 29 0.5
1370 30 1
1370 62 3.5
1370 64 0.5
1370 66 4
1370 68 0.5
1370 70 3.5
1370 73 2.5
1370 192 0.5
1370 268 0.5
1370 270 0.5
1370 280 3.5
1370 291 1.5
1370 293 4.5
1370 307 0.5
1370 362 0.5
1370 597 1
1370 601 2
1370 606 0.5
1370 614 1
1370 629 1.5
1370 630 3
1370 643 1.5
1370 647 1
1370 648 0.5
1370 675 6.5
1370 747 10.5
1370 755 1.5
1370 764 2
1370 766 0.5
1370 769 0.5
1370 780 3.5
1370 840 0.5
1370 900 5.5
1370 901 3.5
1370 905 1
1370 907 3
1370 1368 1
1370 1369 1.5
1370 1370 2
1371 7 2
1371 11 0.5
1371 267 11
1371 270 13.5
1371 280 2
1371 286 0.5
1371 308 19
1371 310 0.5
1371 316 0.5
1371 398 0.5
1371 601 1
1371 765 2
1371 773 0.5
1371 776 3.5
1371 777 0.5
1371 780 0.5
1371 784 3.5
1371 870 0.5
1371 931 0.5
1371 937 1
1371 1262 18.5
1371 1264 0.5
1371 1277 5
1371 1281 7.5
1371 1291 3.5
1371 1301 2
1371 1310 9
1371 1322 1
1371 1365 0.5
1371 1367 2
1371 1371 10
1372 662 0.5
1372 1372 1
1373 16 0.5
1373 18 0.5
1373 19 0.5
1373 22 0.5
1373 59 2.5
1373 62 0.5
1373 66 0.5
1373 285 0.5
1373 293 4
1373 604 0.5
1373 769 2
1373 977 0.5
1373 1268 1.5
1373 1288 0.5
1373 1367 1.5
1374 36 0.5
1374 267 3.5
1374 270 0.5
1374 290 0.5
1374 291 2.5
1374 293 3.5
1374 301 1
1374 358 0.5
1374 614 2
1374 765 2.5
1374 770 0.5
1374 773 0.5
1374 775 1
1374 776 1.5
1374 783 6.5
1375 11 1.5
1375 267 0.5
1375 270 1.5
1375 285 1
1375 290 0.5
1375 293 2
1375 301 0.5
1375 614 0.5
1375 765 10.5
1375 766 0.5
1375 773 0.5
1375 775 0.5
1375 776 1.5
1375 783 10
1376 16 4.5
1376 30 1
1376 60 1.5
1376 62 0.5
1376 68 0.5
1376 72 0.5
1376 73 1.5
1376 192 0.5
1376 293 0.5
1377 13 1.5
1377 15 1
1377 267 1
1377 289 1
1377 291 0.5
1377 293 7
1377 301 0.5
1377 307 6.5
1377 362 1.5
1377 601 1
1377 614 1
1377 630 0.5
1377 643 1
1377 766 0.5
1377 770 0.5
1377 840 7.5
1377 1359 0.5
1377 1367 0.5
1378 7 0.5
1378 13 3
1378 14 0.5
1378 15 0.5
1378 16 0.5
1378 270 0.5
1378 286 0.5
1378 289 1.5
1378 293 3.5
1378 301 3.5
1378 307 1
1378 362 0.5
1378 597 0.5
1378 601 0.5
1378 614 0.5
1378 630 1.5
1378 643 1
1378 766 0.5
1378 773 0.5
1378 776 0.5
1378 780 0.5
1378 1264 0.5
1378 1359 0.5
1378 1367 0.5
1378 1368 0.5
1378 1370 2.5
1379 267 0.5
1379 277 0.5
1379 290 0.5
1379 293 0.5
1379 304 0.5
1379 308 3
1379 314 1
1379 318 2
1379 775 0.5
1379 788 1.5
1380 14 0.5
1380 24 1
1380 26 1
1380 39 0.5
1380 286 1
1380 289 0.5
1380 293 2.5
1380 307 0.5
1380 630 0.5
1380 643 0.5
1380 766 3.5
1380 769 0.5
1380 1098 0.5
1380 1359 1.5
1381 269 1.5
1381 293 0.5
1381 766 3
1381 769 2
1381 1359 0.5
1382 30 1
1382 293 0.5
1382 630 0.5
1382 766 1.5
1382 769 1
1382 1260 1
1383 267 5
1383 318 5.5
1383 647 1
1383 766 2.5
1383 775 1
1383 1264 0.5
1383 1310 20
1383 1371 108
1384 7 0.5
1384 11 1
1384 17 0.5
1384 267 2.5
1384 270 2.5
1384 276 4
1384 277 4
1384 281 1
1384 286 2.5
1384 287 0.5
1384 294 4
1384 301 2.5
1384 303 1
1384 307 41.5
1384 308 1.5
1384 311 1
1384 318 3
1384 367 0.5
1384 383 2
1384 393 2
1384 601 0.5
1384 766 8.5
1384 770 3
1384 773 1.5
1384 775 7.5
1384 776 1
1384 787 1
1384 789 4.5
1384 790 1.5
1384 837 0.5
1384 838 2
1384 839 4
1384 840 6
1384 857 1.5
1384 1266 0.5
1384 1267 2.5
1384 1268 0.5
1384 1293 0.5
1384 1307 0.5
1384 1313 1.5
1384 1365 2
1384 1383 0.5
1384 1384 2
1385 16 0.5
1385 286 0.5
1385 291 0.5
1385 293 0.5
1385 630 0.5
1385 766 0.5
1385 769 1
1385 1367 0.5
1385 1371 20
1385 1373 0.5
1386 270 0.5
1386 293 0.5
1386 630 0.5
1386 643 0.5
1386 766 0.5
1386 769 0.5
1386 773 0.5
1387 11 2.5
1387 22 2.5
1387 267 22
1387 268 0.5
1387 270 36
1387 290 3
1387 301 3
1387 303 1
1387 305 1.5
1387 308 0.5
1387 310 0.5
1387 311 3
1387 312 1.5
1387 318 9
1387 398 1.5
1387 601 0.5
1387 630 0.5
1387 647 0.5
1387 765 8
1387 766 2
1387 769 1
1387 770 1
1387 773 4
1387 775 2
1387 776 0.5
1387 783 46
1387 784 2
1387 937 1.5
1387 941 0.5
1387 1262 1
1387 1264 10
1387 1266 1
1387 1271 44
1387 1289 1
1387 1293 1.5
1387 1301 4
1387 1367 0.5
1387 1368 0.5
1387 1387 8
1388 11 0.5
1388 16 0.5
1388 270 1
1388 293 1
1388 301 0.5
1388 307 0.5
1388 597 0.5
1388 601 0.5
1388 614 0.5
1388 766 1.5
1388 769 6
1388 937 1.5
1388 941 2.5
1388 970 0.5
1388 1262 0.5
1388 1271 4.5
1388 1288 0.5
1388 1367 3
1388 1373 2
1388 1374 0.5
1388 1375 0.5
1388 1381 0.5
1388 1387 2.5
1389 291 0.5
1389 614 0.5
1389 769 0.5
1389 1368 0.5
1389 1384 0.5
1389 1388 0.5
1390 11 10.5
1390 16 0.5
1390 267 0.5
1390 270 26.5
1390 307 0.5
1390 766 2.5
1390 769 0.5
1390 775 3
1390 776 1
1390 787 0.5
1390 1262 0.5
1390 1266 2.5
1390 1271 14
1390 1277 3
1390 1289 34
1390 1293 0.5
1390 1301 0.5
1390 1386 0.5
1390 1387 9.5
1391 11 3
1391 270 15.5
1391 272 0.5
1391 307 0.5
1391 318 0.5
1391 601 0.5
1391 629 0.5
1391 769 1.5
1391 773 2
1391 776 0.5
1391 1262 1
1391 1264 3.5
1391 1267 1
1391 1271 40
1391 1289 1.5
1391 1291 4.5
1391 1293 1
1391 1301 11.5
1391 1369 0.5
1391 1373 0.5
1391 1374 1
1391 1381 0.5
1391 1387 11.5
1391 1388 0.5
1391 1390 1.5
1391 1391 6
1392 7 9
1392 16 1
1392 270 3
1392 272 0.5
1392 293 0.5
1392 603 0.5
1392 765 0.5
1392 769 0.5
1392 770 0.5
1392 773 1.5
1392 775 0.5
1392 937 1.5
1392 1264 0.5
1392 1301 34.5
1392 1374 1
1392 1386 0.5
1392 1387 4.5
1392 1388 3.5
1392 1390 0.5
1392 1391 11.5
1392 1392 85
1393 22 0.5
1393 398 1
1393 597 1
1393 766 1
1393 769 1.5
1393 784 12.5
1393 934 0.5
1393 1264 0.5
1393 1266 0.5
1393 1367 1.5
1393 1371 85.5
1393 1383 0.5
1393 1388 1
1394 14 1.5
1394 17 0.5
1394 62 0.5
1394 270 1.5
1394 601 0.5
1394 630 1
1394 765 1.5
1394 769 11.5
1394 770 1
1394 775 1.5
1394 780 0.5
1394 784 8.5
1394 934 1.5
1394 969 0.5
1394 970 0.5
1394 1262 1
1394 1264 1.5
1394 1265 2.5
1394 1266 1
1394 1271 3
1394 1287 0.5
1394 1291 0.5
1394 1301 1
1394 1367 1
1394 1368 2
1394 1375 2
1394 1381 0.5
1394 1388 11
1394 1389 4.5
1394 1390 0.5
1394 1391 2
1394 1392 1.5
1394 1393 0.5
1394 1394 24
1395 769 0.5
1395 1373 1
1395 1375 0.5
1395 1389 0.5
1395 1394 1
1396 17 1
1396 62 0.5
1396 307 1
1396 318 0.5
1396 766 2.5
1396 769 4
1396 775 3
1396 969 1.5
1396 1264 1.5
1396 1267 2.5
1396 1367 0.5
1396 1371 6
1396 1377 0.5
1396 1378 0.5
1396 1381 0.5
1396 1387 0.5
1396 1388 1.5
1396 1389 0.5
1396 1394 2.5
1397 22 1.5
1397 307 1.5
1397 766 1.5
1397 769 3
1397 969 0.5
1397 1367 0.5
1397 1377 0.5
1397 1388 0.5
1397 1392 0.5
1397 1394 1
1398 596 1.5
1398 769 1.5
1398 969 0.5
1398 1374 1
1398 1377 3.5
1398 1378 2
1398 1380 4
1398 1381 0.5
1398 1388 0.5
1398 1394 4.5
1398 1398 1
1399 14 1
1399 22 1.5
1399 62 1.5
1399 269 0.5
1399 277 0.5
1399 291 0.5
1399 307 0.5
1399 596 0.5
1399 597 1.5
1399 601 1.5
1399 643 1
1399 766 3
1399 769 17
1399 775 0.5
1399 787 1
1399 969 1.5
1399 1367 5
1399 1368 0.5
1399 1369 3.5
1399 1370 0.5
1399 1372 0.5
1399 1374 2.5
1399 1377 1.5
1399 1378 2.5
1399 1380 2.5
1399 1381 3
1399 1382 1.5
1399 1383 2.5
1399 1384 1.5
1399 1385 2.5
1399 1386 1
1399 1387 0.5
1399 1388 7.5
1399 1389 2
1399 1390 0.5
1399 1391 1
1399 1393 3
1399 1394 25
1399 1395 0.5
1399 1398 0.5
1399 1399 2
1400 15 3
1400 766 0.5
1400 1378 2
1401 14 1.5
1401 22 2
1401 62 2
1401 277 1
1401 301 1
1401 601 0.5
1401 630 0.5
1401 643 0.5
1401 766 1
1401 769 6.5
1401 775 0.5
1401 787 1
1401 1267 0.5
1401 1367 2.5
1401 1368 0.5
1401 1380 0.5
1401 1381 0.5
1401 1384 0.5
1401 1386 0.5
1401 1387 0.5
1401 1388 1
1401 1389 1.5
1401 1399 1
1402 22 1.5
1402 275 3.5
1402 307 0.5
1402 766 0.5
1402 769 1.5
1402 1369 0.5
1402 1394 1
1403 22 0.5
1403 269 0.5
1403 597 0.5
1403 766 0.5
1403 769 1
1403 1377 0.5
1403 1380 0.5
1403 1389 0.5
1404 22 2
1404 62 1
1404 269 0.5
1404 643 1.5
1404 766 0.5
1404 769 2.5
1404 1367 0.5
1404 1369 0.5
1404 1378 0.5
1404 1381 2
1404 1384 0.5
1404 1389 1.5
1404 1396 0.5
1404 1397 0.5
1404 1399 0.5
1404 1403 0.5
1404 1404 1
1405 766 0.5
1406 766 0.5
1407 22 1.5
1407 62 0.5
1407 269 1
1407 272 0.5
1407 596 1
1407 601 0.5
1407 643 1
1407 766 1
1407 769 1.5
1407 1368 0.5
1407 1369 0.5
1407 1374 1.5
1407 1375 0.5
1407 1377 2
1407 1378 0.5
1407 1379 0.5
1407 1380 1
1407 1381 3
1407 1382 0.5
1407 1383 1.5
1407 1384 2
1407 1385 2.5
1407 1387 1
1407 1388 3
1407 1389 1.5
1407 1390 1
1407 1392 1
1407 1393 0.5
1407 1394 8
1407 1396 0.5
1407 1397 1.5
1407 1399 8.5
1407 1400 0.5
1407 1401 7
1407 1402 1.5
1407 1405 0.5
1408 22 0.5
1408 643 0.5
1408 769 2
1408 1369 0.5
1408 1381 1
1408 1389 0.5
1408 1394 0.5
1408 1399 0.5
1409 22 0.5
1409 291 0.5
1409 769 0.5
1410 11 0.5
1410 22 0.5
1410 267 1
1410 270 30
1410 272 8.5
1410 308 2
1410 318 2.5
1410 769 1
1410 773 21
1410 1262 6.5
1410 1264 11
1410 1291 4
1410 1301 40.5
1410 1367 1.5
1410 1371 0.5
1410 1374 0.5
1410 1377 0.5
1410 1381 0.5
1410 1384 3
1410 1386 1
1410 1387 4.5
1410 1388 1.5
1410 1389 0.5
1410 1390 4
1410 1391 26.5
1410 1392 67.5
1410 1394 5.5
1410 1410 146
1411 269 1
1411 643 0.5
1411 766 0.5
1411 1380 0.5
1411 1381 1
1411 1386 0.5
1411 1388 2
1411 1389 0.5
1411 1394 1.5
1411 1396 0.5
1411 1401 1
1411 1404 2
1411 1409 0.5
1411 1411 1
1412 269 0.5
1412 286 0.5
1412 601 0.5
1412 1367 1.5
1412 1374 0.5
1412 1380 0.5
1412 1394 3
1412 1397 0.5
1412 1398 0.5
1412 1401 1.5
1412 1407 0.5
1413 308 1.5
1413 765 1.5
1413 766 0.5
1413 769 0.5
1413 770 0.5
1413 784 5
1413 934 0.5
1413 963 0.5
1413 1262 0.5
1413 1263 1
1413 1264 1
1413 1266 2.5
1413 1371 0.5
1413 1385 0.5
1413 1388 0.5
1413 1391 0.5
1413 1394 2
1413 1396 0.5
1413 1397 0.5
1413 1410 1.5
1414 11 1
1414 383 16.5
1414 765 1.5
1414 766 1.5
1414 769 1
1414 770 0.5
1414 775 1
1414 776 0.5
1414 780 3.5
1414 903 0.5
1414 934 7
1414 937 0.5
1414 1264 11
1414 1269 13
1414 1293 1
1414 1388 0.5
1414 1391 1
1414 1410 11
1415 22 0.5
1415 601 1
1415 630 0.5
1415 769 1.5
1415 1367 3.5
1415 1369 1
1415 1378 0.5
1415 1384 0.5
1415 1388 1.5
1415 1394 4.5
1415 1397 0.5
1415 1399 0.5
1416 769 0.5
1416 784 2.5
1416 934 1.5
1416 1262 0.5
1416 1263 0.5
1416 1264 0.5
1416 1371 0.5
1416 1394 1
1416 1399 0.5
1417 601 0.5
1417 1367 0.5
1417 1377 0.5
1417 1394 1.5
1418 17 0.5
1418 766 2.5
1418 787 0.5
1418 1264 1.5
1418 1267 0.5
1418 1373 0.5
1418 1374 2
1418 1376 0.5
1418 1377 1
1418 1378 1.5
1418 1379 0.5
1418 1384 1
1418 1393 0.5
1418 1394 2
1418 1413 0.5
1419 596 1
1419 1377 1.5
1419 1378 1
1419 1380 1.5
1419 1382 1
1419 1394 1.5
1419 1396 1
1419 1397 1
1419 1398 0.5
1419 1399 0.5
1419 1401 2
1419 1402 2
1419 1403 0.5
1420 1380 0.5
1420 1394 0.5
1421 1378 0.5
1421 1380 0.5
1422 766 5.5
1422 775 1
1422 785 1
1422 787 3.5
1422 1264 0.5
1422 1267 3
1422 1377 0.5
1422 1384 3.5
1423 1389 1
1423 1399 0.5
1423 1404 0.5
1423 1406 0.5
1423 1408 0.5
1424 1408 0.5
1425 269 0.5
1425 1388 0.5
1425 1389 0.5
1425 1397 0.5
1425 1399 2
1425 1401 1.5
1425 1409 1
1426 1404 0.5
1427 1381 0.5
1427 1386 0.5
1427 1387 0.5
1427 1393 0.5
1427 1397 0.5
1427 1399 1
1427 1407 0.5
1428 1404 0.5
1428 1407 0.5
1429 1388 0.5
1429 1399 1
1430 307 8
1430 766 1.5
1430 775 0.5
1430 922 0.5
1430 931 1.5
1430 937 3
1430 1262 0.5
1430 1285 2
1430 1287 0.5
1430 1288 0.5
1430 1384 1
1430 1392 0.5
1430 1393 0.5
1430 1399 0.5
1430 1410 0.5
1431 941 0.5
1431 1388 1
1431 1399 1.5
1431 1403 0.5
1431 1404 0.5
1432 770 0.5
1432 773 0.5
1432 784 6
1432 934 1.5
1432 969 0.5
1432 1388 0.5
1432 1394 2
1432 1399 0.5
1433 937 0.5
1433 941 0.5
1433 1381 0.5
1434 17 1.5
1434 398 0.5
1434 770 8.5
1434 784 22
1434 934 3
1434 969 1.5
1434 1262 1
1434 1264 1
1434 1265 1.5
1434 1266 4
1434 1388 2.5
1434 1393 1
1434 1394 7.5
1434 1396 0.5
1434 1397 1
1434 1398 2.5
1434 1399 9
1434 1403 0.5
1434 1407 7.5
1434 1411 2
1434 1413 0.5
1434 1415 0.5
1434 1416 0.5
1434 1419 2.5
1434 1421 0.5
1434 1427 2
1434 1429 1
1434 1434 4
1435 1394 1
1435 1399 2
1435 1415 1
1435 1434 2
1436 1388 0.5
1436 1389 0.5
1436 1394 1.5
1436 1396 0.5
1436 1398 2.5
1436 1399 8.5
1436 1403 0.5
1436 1404 0.5
1436 1407 5
1436 1415 0.5
1436 1418 2
1436 1419 1.5
1436 1433 0.5
1437 770 2.5
1437 1388 0.5
1437 1394 0.5
1437 1399 0.5
1438 783 0.5
1438 1418 0.5
1439 1398 1
1439 1399 0.5
1439 1407 0.5
1439 1418 0.5
1439 1419 0.5
1439 1434 0.5
1440 969 1
1440 1381 1
1440 1388 4.5
1440 1389 7
1440 1393 1
1440 1394 41.5
1440 1398 1
1440 1399 5
1440 1407 5
1440 1411 2
1440 1413 1.5
1440 1419 0.5
1440 1421 0.5
1440 1422 0.5
1440 1425 1.5
1440 1430 1
1440 1431 1.5
1440 1432 0.5
1440 1434 6
1440 1436 7
1440 1437 1
1440 1438 0.5
1440 1439 1.5
1440 1440 8
1441 12 0.5
1441 17 1
1441 765 0.5
1441 770 8.5
1441 780 1
1441 784 3.5
1441 931 1
1441 937 4
1441 1264 0.5
1441 1270 2
1441 1287 2
1441 1288 0.5
1441 1388 0.5
1441 1394 1.5
1441 1398 0.5
1441 1399 1
1441 1407 0.5
1441 1419 1.5
1441 1430 2
1441 1434 1.5
1441 1437 0.5
1441 1440 0.5
1442 1399 1
1442 1401 0.5
1442 1407 0.5
1443 1399 0.5
1443 1440 0.5
1444 937 0.5
1444 1404 0.5
1444 1407 0.5
1444 1412 0.5
1444 1419 0.5
1445 17 6.5
1445 270 9
1445 272 1
1445 318 0.5
1445 601 1.5
1445 643 0.5
1445 765 1
1445 766 2
1445 773 1.5
1445 775 5.5
1445 787 0.5
1445 1264 1
1445 1267 12.5
1445 1367 0.5
1445 1368 0.5
1445 1383 0.5
1445 1384 7
1445 1390 1
1445 1399 0.5
1445 1407 0.5
1445 1422 1.5
1445 1430 2
1445 1445 16
1446 1381 2.5
1446 1388 0.5
1446 1389 2.5
1446 1399 2
1446 1404 1.5
1446 1407 7
1446 1411 3.5
1446 1412 2
1446 1419 3.5
1446 1423 0.5
1446 1428 0.5
1446 1432 0.5
1446 1434 1.5
1446 1441 0.5
1447 269 0.5
1447 1389 0.5
1447 1407 6
1447 1411 1
1447 1412 0.5
1447 1419 1.5
1447 1423 0.5
1447 1427 0.5
1447 1429 0.5
1448 922 0.5
1448 931 1
1448 937 1
1448 939 0.5
1448 941 0.5
1448 970 2
1448 1285 2.5
1448 1287 1
1448 1288 0.5
1448 1375 0.5
1448 1387 1
1448 1389 0.5
1448 1407 0.5
1448 1413 0.5
1449 1381 4.5
1449 1382 0.5
1449 1389 0.5
1449 1398 0.5
1449 1399 0.5
1449 1411 1
1449 1424 0.5
1449 1425 1
1449 1427 1
1449 1428 0.5
1450 1380 0.5
1451 1381 1.5
1451 1389 0.5
1451 1398 0.5
1451 1411 1
1451 1425 2
1451 1426 0.5
1451 1430 0.5
1452 1381 0.5
1452 1385 0.5
1452 1423 0.5
1453 1388 2
1453 1389 0.5
1453 1394 0.5
1453 1398 0.5
1453 1411 0.5
1453 1423 0.5
1453 1427 0.5
1454 969 0.5
1454 1384 2.5
1454 1388 2
1454 1389 1
1454 1394 9
1454 1399 0.5
1454 1434 21
1454 1436 14.5
1454 1439 1
1454 1440 10
1454 1441 3
1454 1442 2
1454 1444 1.5
1454 1445 0.5
1454 1446 19.5
1454 1447 11
1454 1448 1
1454 1449 2
1454 1451 3.5
1454 1452 1
1454 1453 5
1455 1446 6.5
1455 1447 0.5
1455 1449 7.5
1455 1450 0.5
1455 1451 3
1455 1452 0.5
1456 1449 1
1457 1388 1
1457 1434 4
1457 1440 5.5
1457 1457 1
1458 937 0.5
1458 1394 16.5
1458 1432 2
1458 1434 9.5
1458 1439 0.5
1458 1440 50.5
1458 1454 35
1458 1457 4
1458 1458 71
1459 1394 0.5
1459 1440 13.5
1459 1454 5
1459 1458 1.5
1460 941 0.5
1460 1440 12.5
1460 1454 70
1460 1455 18.5
1460 1456 1
1460 1457 28.5
1460 1458 143
1460 1459 21.5
1460 1460 183
1461 1440 0.5
1462 1440 1
1462 1458 0.5
1462 1459 1
1462 1460 25.5
1462 1462 1
1463 1454 0.5
1463 1458 0.5
1464 1454 0.5
1464 1458 1.5
1464 1460 0.5
1465 1454 0.5
1465 1457 1
1466 1454 0.5
1466 1458 1
1467 1457 3.5
1467 1458 71
1467 1459 2
1467 1460 86.5
1467 1462 0.5
1467 1465 0.5
1467 1466 0.5
1467 1467 79
1468 1457 4.5
1468 1458 56
1468 1459 10.5
1468 1460 139.5
1468 1461 0.5
1468 1464 0.5
1468 1465 1
1468 1467 25.5
1468 1468 24
1469 1458 0.5
1469 1468 0.5
1470 1458 1.5
1470 1460 1.5
1471 1458 0.5
1471 1460 6
1471 1467 2
1471 1468 2.5
1472 1295 2
1472 1458 0.5
1472 1460 0.5
1473 1460 0.5
1473 1467 0.5
1474 1458 0.5
1475 1460 12.5
1475 1462 0.5
1476 1459 0.5
1476 1460 29.5
1476 1462 25
1476 1467 3.5
1476 1476 83
1477 1459 12
1477 1460 151
1477 1462 62.5
1477 1467 11
1477 1474 0.5
1477 1475 13
1477 1476 141.5
1477 1477 309
1478 1459 3
1478 1462 7
1478 1476 10
1478 1477 100.5
1478 1478 42
1479 1459 2.5
1479 1462 2
1479 1476 2
1479 1477 33.5
1479 1478 12.5
1480 1462 0.5
1480 1476 0.5
1480 1477 0.5
1480 1478 0.5
1481 1459 0.5
1481 1477 0.5
1482 1449 0.5
1482 1477 1
1482 1482 1
1483 1476 5
1483 1477 2.5
1483 1478 4
1484 1476 0.5
1484 1477 0.5
1485 1478 0.5
1485 1479 0.5
1486 1477 0.5
1486 1478 0.5
1487 1476 0.5
1487 1477 0.5
1488 1462 5.5
1488 1476 12.5
1488 1477 50.5
1488 1478 5
1488 1483 0.5
1488 1488 23
1489 1476 14
1489 1477 37
1489 1478 17.5
1489 1485 1
1489 1488 29.5
1489 1489 35
1490 1476 20.5
1490 1477 1
1490 1478 4
1490 1488 3
1490 1489 1
1491 1477 0.5
1491 1488 0.5
1492 1476 14.5
1492 1477 1
1492 1488 0.5
1492 1489 1
1493 268 0.5
1493 286 1.5
1493 287 0.5
1493 315 0.5
1493 316 1
1493 367 0.5
1493 373 0.5
1493 601 2
1493 726 0.5
1493 773 0.5
1493 847 0.5
1493 857 3
1493 1319 1.5
1493 1322 0.5
1493 1356 1.5
1493 1364 2
1493 1384 0.5
1494 5 1
1494 7 0.5
1494 13 65
1494 270 0.5
1494 289 8
1494 291 1.5
1494 301 7
1494 313 0.5
1494 362 15
1494 373 0.5
1494 586 0.5
1494 597 0.5
1494 601 1.5
1494 621 0.5
1494 629 4.5
1494 630 0.5
1494 633 0.5
1494 765 3.5
1494 769 2.5
1494 770 15.5
1494 772 0.5
1494 784 1.5
1494 840 46.5
1494 899 9.5
1494 1088 1
1494 1262 0.5
1494 1263 0.5
1494 1264 3
1494 1300 3
1494 1359 0.5
1494 1364 0.5
1494 1367 9
1494 1377 8
1494 1410 1
1494 1494 26
1495 17 0.5
1495 313 0.5
1495 1319 0.5
1495 1384 0.5
1496 17 1
1496 270 0.5
1496 290 0.5
1496 765 0.5
1496 773 1
1496 776 0.5
1496 799 0.5
1496 847 0.5
1496 1314 0.5
1496 1384 2
1497 7 0.5
1497 318 2
1497 367 0.5
1497 601 1
1497 766 1
1497 770 1.5
1497 777 0.5
1497 870 0.5
1497 1262 3.5
1497 1281 0.5
1497 1310 38.5
1497 1319 0.5
1497 1383 62
1497 1385 6
1497 1393 27.5
1497 1396 8
1498 66 1.5
1498 68 4
1498 289 1.5
1498 290 0.5
1498 298 1.5
1498 299 0.5
1498 301 10.5
1498 330 1
1498 604 0.5
1498 690 1.5
1498 701 0.5
1498 707 0.5
1498 776 2
1498 1088 2
1498 1498 1
1499 68 1.5
1499 267 2.5
1499 268 1
1499 281 2
1499 284 0.5
1499 286 1.5
1499 289 0.5
1499 290 5
1499 292 2
1499 298 1
1499 299 0.5
1499 301 11.5
1499 332 0.5
1499 353 1.5
1499 362 0.5
1499 367 0.5
1499 368 1
1499 387 0.5
1499 396 0.5
1499 601 0.5
1499 629 0.5
1499 765 1
1499 766 0.5
1499 776 2.5
1499 796 0.5
1499 799 1
1499 830 0.5
1499 838 1
1499 840 0.5
1499 857 1
1499 888 0.5
1499 1264 0.5
1499 1268 0.5
1499 1271 6
1499 1293 5
1499 1294 0.5
1499 1307 1
1499 1314 9.5
1499 1325 0.5
1500 13 0.5
1500 17 0.5
1500 267 1
1500 281 1
1500 283 0.5
1500 292 0.5
1500 307 3.5
1500 308 104.5
1500 316 4.5
1500 367 1.5
1500 368 1
1500 373 1
1500 425 0.5
1500 776 2
1500 778 0.5
1500 799 0.5
1500 832 1
1500 875 1.5
1500 890 0.5
1500 1262 22.5
1500 1271 2.5
1500 1293 0.5
1500 1296 38.5
1500 1307 0.5
1500 1314 1
1500 1495 0.5
1501 1267 0.5
1501 1367 1
1502 17 0.5
1502 374 0.5
1502 377 0.5
1502 1264 0.5
1502 1267 12
1503 267 2.5
1503 268 1
1503 286 0.5
1503 287 0.5
1503 290 0.5
1503 368 0.5
1503 383 4
1503 387 1.5
1503 601 0.5
1503 799 1.5
1503 832 0.5
1503 847 0.5
1503 870 0.5
1503 873 2
1503 888 2
1503 1263 1
1503 1264 1
1503 1267 1.5
1503 1293 2.5
1503 1294 2.5
1504 296 0.5
1504 701 1
1505 267 1
1505 286 0.5
1505 299 0.5
1505 301 1.5
1505 612 0.5
1505 629 1
1505 776 2.5
1505 873 1
1505 888 6.5
1506 267 0.5
1506 322 2
1506 367 6.5
1506 373 13.5
1506 776 2
1506 832 2
1506 845 0.5
1506 882 0.5
1506 1322 1.5
1506 1323 3
1506 1493 1
1506 1506 2
1507 1493 0.5
1507 1506 0.5
1508 13 1
1508 301 0.5
1508 308 0.5
1508 336 3
1508 606 2
1508 766 1.5
1508 776 0.5
1508 840 1
1508 1495 0.5
1509 882 0.5
1510 739 0.5
1511 288 0.5
1511 313 1.5
1511 316 0.5
1511 322 0.5
1511 337 1.5
1511 367 16
1511 368 5.5
1511 373 12.5
1511 378 1
1511 414 0.5
1511 415 3
1511 832 0.5
1511 841 0.5
1511 882 2
1511 1322 2.5
1511 1323 3
1511 1324 2.5
1511 1335 0.5
1511 1336 1
1511 1506 3
1511 1511 20
1512 293 1.5
1512 299 4
1512 350 3
1512 358 0.5
1512 615 0.5
1513 301 1.5
1513 304 0.5
1513 308 1
1513 765 0.5
1513 776 2
1513 1296 0.5
1513 1499 1
1514 1323 0.5
1515 220 1.5
1515 238 2
1515 776 0.5
1516 421 0.5
1516 601 0.5
1516 739 0.5
1516 1326 0.5
1516 1327 0.5
1516 1500 0.5
1517 10 1
1517 12 3.5
1517 14 2.5
1517 15 2
1517 16 5.5
1517 30 0.5
1517 62 4.5
1517 63 1.5
1517 66 0.5
1517 69 3
1517 73 6.5
1517 218 1
1517 268 4
1517 291 0.5
1517 293 1
1517 299 1
1517 300 1
1517 301 1
1517 304 1
1517 307 4
1517 318 1.5
1517 601 0.5
1517 604 0.5
1517 606 2
1517 610 2
1517 614 2.5
1517 627 2
1517 643 1
1517 701 4
1517 704 0.5
1517 746 5.5
1517 765 1
1517 766 1.5
1517 769 1
1517 773 0.5
1517 776 5
1517 780 1
1517 781 0.5
1517 900 6
1517 904 0.5
1517 907 6
1517 1269 1.5
1517 1367 13
1517 1369 0.5
1517 1370 1.5
1517 1377 1
1517 1445 4
1517 1517 3
1518 7 1.5
1518 60 0.5
1518 285 0.5
1518 299 0.5
1518 390 0.5
1518 636 0.5
1518 765 2.5
1518 769 0.5
1518 776 3.5
1518 1283 0.5
1518 1288 2.5
1518 1494 9
1519 66 1
1519 601 0.5
1519 764 0.5
1519 770 0.5
1520 11 8
1520 16 0.5
1520 17 0.5
1520 22 2
1520 24 1.5
1520 30 0.5
1520 66 4
1520 68 8.5
1520 69 2.5
1520 73 0.5
1520 142 0.5
1520 267 0.5
1520 268 4.5
1520 270 1.5
1520 290 0.5
1520 299 1.5
1520 308 0.5
1520 309 2
1520 318 0.5
1520 367 0.5
1520 390 1.5
1520 594 0.5
1520 602 3.5
1520 607 0.5
1520 627 4.5
1520 628 4
1520 634 0.5
1520 643 6.5
1520 650 0.5
1520 746 3
1520 747 0.5
1520 766 1
1520 769 0.5
1520 775 0.5
1520 776 1
1520 777 0.5
1520 780 0.5
1520 783 0.5
1520 784 1.5
1520 904 1.5
1520 923 1
1520 938 1.5
1520 940 1.5
1520 965 7
1520 968 2
1520 977 2.5
1520 978 2
1520 1088 0.5
1520 1266 2.5
1520 1268 12
1520 1271 0.5
1520 1367 0.5
1520 1369 2.5
1520 1520 2
1521 30 0.5
1521 66 0.5
1521 68 0.5
1521 69 9
1521 70 13.5
1521 736 14.5
1521 746 4.5
1521 747 2
1521 755 2
1521 901 2.5
1521 905 57.5
1521 907 1
1521 996 9
1521 1083 2.5
1521 1521 25
1522 16 0.5
1522 66 1.5
1522 267 0.5
1522 270 3
1522 299 3
1522 318 4.5
1522 571 2.5
1522 630 0.5
1522 746 0.5
1522 897 0.5
1522 910 0.5
1522 1264 2.5
1522 1301 2.5
1522 1309 0.5
1522 1367 1
1522 1377 0.5
1522 1392 1
1522 1400 1
1522 1445 1
1522 1520 0.5
1523 12 2
1523 14 1
1523 16 3.5
1523 17 1
1523 62 1
1523 63 2
1523 68 1
1523 69 4
1523 602 0.5
1523 607 0.5
1523 627 1
1523 651 0.5
1523 746 6
1523 764 1.5
1523 766 0.5
1523 769 1
1523 781 0.5
1523 902 3.5
1523 904 1.5
1523 907 1
1523 910 2
1523 912 1.5
1523 965 0.5
1523 1369 1
1523 1517 11
1523 1520 1
1524 270 0.5
1524 1288 0.5
1524 1291 1.5
1525 15 45.5
1525 16 0.5
1525 61 52.5
1525 70 0.5
1525 362 0.5
1525 601 6
1525 654 0.5
1525 755 0.5
1525 902 17.5
1525 905 0.5
1525 912 0.5
1525 1369 0.5
1526 7 0.5
1526 10 0.5
1526 15 6
1526 61 1
1526 362 4.5
1526 383 0.5
1526 629 3.5
1526 902 0.5
1526 1525 1.5
1527 11 0.5
1527 14 0.5
1527 16 2
1527 22 0.5
1527 30 0.5
1527 62 0.5
1527 66 7.5
1527 68 1
1527 270 0.5
1527 285 0.5
1527 293 1.5
1527 390 4
1527 601 1
1527 611 0.5
1527 617 0.5
1527 627 0.5
1527 764 1
1527 770 2
1527 824 0.5
1527 920 1
1527 988 1
1527 1264 0.5
1527 1268 1
1527 1338 0.5
1527 1370 0.5
1527 1387 1
1527 1500 0.5
1527 1517 0.5
1528 8 2.5
1528 14 0.5
1528 15 0.5
1528 16 5
1528 18 1.5
1528 22 1
1528 24 13.5
1528 29 0.5
1528 30 1
1528 60 9.5
1528 62 2.5
1528 63 3
1528 66 5
1528 67 6
1528 68 5
1528 69 10.5
1528 73 16.5
1528 270 0.5
1528 291 1.5
1528 362 0.5
1528 599 0.5
1528 601 2.5
1528 602 14.5
1528 604 1
1528 625 0.5
1528 628 6
1528 663 0.5
1528 731 0.5
1528 746 57.5
1528 747 0.5
1528 764 0.5
1528 901 2.5
1528 902 4
1528 904 4
1528 907 1
1528 936 0.5
1528 1088 1.5
1528 1096 0.5
1528 1369 11.5
1528 1370 1
1528 1376 0.5
1528 1519 1
1528 1520 8
1528 1521 0.5
1528 1522 0.5
1528 1523 12.5
1528 1528 40
1529 7 0.5
1529 10 0.5
1529 11 0.5
1529 14 1
1529 16 10.5
1529 22 1
1529 24 5
1529 30 0.5
1529 32 1.5
1529 62 6
1529 63 12.5
1529 66 14
1529 67 0.5
1529 68 5.5
1529 69 2
1529 73 10.5
1529 190 1
1529 268 1
1529 270 1
1529 274 0.5
1529 280 0.5
1529 286 0.5
1529 291 3
1529 301 4.5
1529 307 0.5
1529 318 4.5
1529 362 1
1529 597 0.5
1529 601 7.5
1529 606 5.5
1529 610 1.5
1529 614 6.5
1529 627 4
1529 629 3.5
1529 636 0.5
1529 639 0.5
1529 643 13.5
1529 644 0.5
1529 648 1.5
1529 660 0.5
1529 688 1
1529 731 1.5
1529 746 26.5
1529 747 2.5
1529 757 5
1529 762 0.5
1529 764 7.5
1529 766 1
1529 769 1
1529 770 6
1529 773 1
1529 780 2.5
1529 901 6
1529 902 0.5
1529 904 3.5
1529 907 0.5
1529 1266 3
1529 1289 0.5
1529 1301 0.5
1529 1368 1.5
1529 1369 18.5
1529 1370 2
1529 1373 0.5
1529 1382 0.5
1529 1517 2.5
1529 1520 2.5
1529 1522 0.5
1529 1523 4.5
1529 1528 10.5
1529 1529 27
1530 770 0.5
1531 66 1
1531 68 0.5
1532 55 3
1532 68 4
1532 69 1
1532 70 0.5
1532 190 4
1532 192 0.5
1532 364 0.5
1532 601 0.5
1532 644 0.5
1532 764 3
1532 770 1
1533 10 0.5
1533 66 0.5
1533 67 1
1533 68 1
1533 412 0.5
1533 612 2
1533 909 1
1533 962 0.5
1533 1348 2.5
1533 1373 0.5
1533 1512 1
1533 1517 1
1533 1520 1.5
1533 1522 1.5
1534 7 8.5
1534 15 8
1534 30 1
1534 55 0.5
1534 64 0.5
1534 66 4
1534 67 0.5
1534 68 0.5
1534 190 1.5
1534 299 5
1534 391 0.5
1534 601 4
1534 643 1.5
1534 762 6.5
1534 764 39.5
1534 904 0.5
1534 1264 0.5
1534 1267 2
1534 1370 0.5
1534 1517 0.5
1534 1520 0.5
1534 1522 2.5
1534 1523 1
1534 1527 6
1534 1529 2
1534 1532 0.5
1534 1533 0.5
1534 1534 1
1535 69 0.5
1535 366 0.5
1535 598 0.5
1535 606 0.5
1535 938 0.5
1535 1517 1
1535 1518 0.5
1535 1522 0.5
1536 14 0.5
1536 66 0.5
1536 598 0.5
1536 1517 2
1536 1522 0.5
1537 8 0.5
1537 10 4.5
1537 13 0.5
1537 14 1.5
1537 15 10
1537 66 4
1537 68 4
1537 218 0.5
1537 293 0.5
1537 332 0.5
1537 581 0.5
1537 601 15
1537 764 27
1537 773 1.5
1537 902 4.5
1537 904 0.5
1537 1517 4.5
1537 1518 0.5
1537 1520 3
1537 1522 3
1537 1523 0.5
1537 1524 0.5
1537 1525 0.5
1537 1526 1
1537 1534 9.5
1538 7 0.5
1538 15 1
1538 16 4.5
1538 62 4.5
1538 64 1
1538 66 18.5
1538 299 8
1538 762 1.5
1538 764 86.5
1538 769 2
1538 1369 3
1538 1370 1.5
1538 1519 2
1538 1527 0.5
1538 1529 23
1538 1531 0.5
1538 1532 2.5
1538 1533 3
1538 1534 3.5
1538 1535 1.5
1538 1536 1.5
1538 1537 11.5
1539 7 1
1539 14 2.5
1539 16 0.5
1539 61 1
1539 362 1.5
1539 630 0.5
1539 647 0.5
1539 747 1
1539 764 1.5
1539 765 0.5
1539 766 1
1539 840 1.5
1539 900 3.5
1539 1370 2
1540 7 2.5
1540 15 3
1540 16 0.5
1540 66 0.5
1540 601 0.5
1540 762 1.5
1540 764 14.5
1540 1369 3
1540 1528 0.5
1540 1529 1.5
1540 1532 0.5
1540 1533 0.5
1540 1534 2
1540 1535 0.5
1540 1536 1
1540 1537 2.5
1541 7 1
1541 15 0.5
1541 16 1
1541 66 0.5
1541 764 4
1541 1369 0.5
1541 1529 0.5
1542 7 1
1542 15 0.5
1542 16 1
1542 66 6
1542 293 0.5
1542 299 0.5
1542 614 0.5
1542 764 17
1542 1369 0.5
1542 1529 5.5
1542 1530 0.5
1542 1531 1
1542 1532 0.5
1542 1533 1
1543 301 0.5
1543 304 0.5
1543 581 5.5
1543 604 1
1543 606 0.5
1543 611 0.5
1543 614 0.5
1543 630 2
1543 757 0.5
1543 764 0.5
1543 1369 0.5
1543 1522 0.5
1543 1529 0.5
1544 12 0.5
1544 68 0.5
1544 291 1.5
1544 293 1
1544 298 0.5
1544 362 0.5
1544 597 0.5
1544 601 0.5
1544 612 1.5
1544 614 7.5
1544 630 2.5
1544 701 0.5
1544 764 0.5
1544 1301 2.5
1544 1369 1
1544 1494 1
1545 299 1.5
1545 764 7
1545 1291 0.5
1545 1301 0.5
1545 1370 0.5
1545 1392 2
1545 1529 2
1545 1532 0.5
1545 1533 0.5
1545 1534 0.5
1545 1536 0.5
1545 1537 4
1546 15 0.5
1546 16 0.5
1546 62 0.5
1546 267 0.5
1546 268 0.5
1546 270 2
1546 280 1.5
1546 293 1
1546 362 1
1546 629 0.5
1546 647 0.5
1546 747 1.5
1546 764 1
1546 780 2.5
1546 901 2
1546 1264 2.5
1546 1291 4.5
1546 1301 8
1546 1370 0.5
1546 1392 21.5
1546 1523 0.5
1546 1529 0.5
1546 1534 0.5
1546 1535 0.5
1546 1543 0.5
1546 1544 2.5
1547 299 1
1547 764 4.5
1547 1537 3.5
1548 24 1
1548 63 2
1548 73 1
1548 299 0.5
1548 746 2.5
1548 764 3
1548 766 0.5
1548 1369 2
1548 1528 0.5
1548 1529 1.5
1548 1537 3.5
1549 64 1
1549 67 1
1549 69 1.5
1549 73 7
1549 190 0.5
1549 289 0.5
1549 362 1.5
1549 629 2
1549 746 0.5
1549 747 5
1549 764 2
1549 901 8.5
1549 902 0.5
1549 905 18
1549 1528 0.5
1549 1548 0.5
1550 10 0.5
1550 16 1
1550 17 0.5
1550 22 5.5
1550 23 3
1550 29 0.5
1550 43 0.5
1550 55 6.5
1550 62 10
1550 64 1
1550 66 5
1550 68 5
1550 69 1.5
1550 70 1.5
1550 72 4
1550 190 12
1550 192 4.5
1550 211 3.5
1550 215 0.5
1550 216 6
1550 219 0.5
1550 307 1
1550 597 3.5
1550 610 1.5
1550 643 1.5
1550 644 12
1550 646 1
1550 762 10
1550 764 117
1550 765 0.5
1550 766 1
1550 1096 1
1550 1289 0.5
1550 1526 5
1550 1529 1
1550 1532 9.5
1550 1534 2
1550 1550 44
1551 64 1.5
1551 764 9.5
1551 1534 0.5
1551 1548 0.5
1552 764 1
1553 11 0.5
1553 18 0.5
1553 29 0.5
1553 62 2
1553 270 1.5
1553 764 7.5
1553 1096 0.5
1553 1367 0.5
1553 1550 2
1554 55 2.5
1554 68 4.5
1554 69 2.5
1554 72 2
1554 190 10.5
1554 192 0.5
1554 215 2
1554 216 0.5
1554 644 4.5
1554 721 2.5
1554 762 1
1554 764 12
1554 905 2.5
1554 1532 4
1554 1550 12
1554 1553 1.5
1554 1554 5
1555 746 0.5
1555 764 0.5
1555 905 2
1555 996 1
1555 1532 1
1556 215 0.5
1556 644 1.5
1556 721 1
1556 764 1
1556 1550 0.5
1557 55 2
1557 68 1.5
1557 72 1
1557 190 2
1557 192 5
1557 215 1
1557 216 0.5
1557 644 19.5
1557 721 2.5
1557 764 0.5
1557 1550 1.5
1557 1553 0.5
1558 55 1
1558 62 0.5
1558 64 2.5
1558 66 1
1558 68 3
1558 69 2.5
1558 70 0.5
1558 72 11
1558 190 4.5
1558 192 1.5
1558 211 2
1558 644 5
1558 764 15.5
1558 1526 0.5
1558 1532 0.5
1558 1534 0.5
1558 1549 0.5
1558 1550 25.5
1558 1553 0.5
1558 1554 10
1558 1555 1
1558 1556 1.5
1558 1557 4.5
1558 1558 8
1559 55 2.5
1559 62 0.5
1559 64 6
1559 66 2
1559 68 2
1559 69 0.5
1559 70 0.5
1559 72 11
1559 190 6.5
1559 192 6
1559 216 0.5
1559 644 8.5
1559 764 33.5
1559 1532 2.5
1559 1534 0.5
1559 1549 0.5
1559 1550 8
1559 1554 2
1559 1556 1
1559 1557 1
1559 1558 8.5
1559 1559 4
1560 55 0.5
1560 68 1
1560 69 0.5
1560 72 4.5
1560 190 1
1560 192 1
1560 195 0.5
1560 644 9.5
1560 721 0.5
1560 764 5.5
1560 1024 3.5
1560 1534 0.5
1560 1550 11
1560 1554 2
1560 1555 0.5
1560 1557 0.5
1560 1558 7.5
1560 1559 3.5
1560 1560 1
1561 55 2
1561 66 2
1561 68 3
1561 69 0.5
1561 72 8.5
1561 190 8
1561 192 1.5
1561 211 3
1561 644 1
1561 1550 8
1561 1554 3
1561 1556 0.5
1561 1557 9.5
1561 1558 14
1561 1559 19
1561 1560 5
1561 1561 1
1562 55 4.5
1562 64 5.5
1562 66 0.5
1562 68 4
1562 70 2
1562 72 14.5
1562 190 7.5
1562 192 3.5
1562 644 2.5
1562 764 12
1562 1532 1.5
1562 1534 1
1562 1550 10
1562 1554 1.5
1562 1557 0.5
1562 1558 13.5
1562 1559 4
1562 1560 1
1562 1561 16.5
1563 64 0.5
1563 644 2.5
1563 764 0.5
1563 1558 1
1563 1560 2
1564 55 0.5
1564 64 1.5
1564 66 1.5
1564 68 0.5
1564 72 4
1564 190 6
1564 192 3
1564 203 0.5
1564 207 0.5
1564 212 0.5
1564 216 0.5
1564 644 5.5
1564 721 0.5
1564 764 5
1564 1024 1
1564 1550 6
1564 1554 1.5
1564 1557 1.5
1564 1558 5.5
1564 1559 2
1564 1560 5.5
1564 1561 3.5
1564 1562 0.5
1564 1564 3
1565 55 5.5
1565 64 1.5
1565 66 3
1565 68 3.5
1565 70 0.5
1565 72 18.5
1565 190 11
1565 192 3.5
1565 207 0.5
1565 212 2.5
1565 215 2.5
1565 644 13.5
1565 721 4.5
1565 764 6.5
1565 1024 0.5
1565 1532 1
1565 1550 16.5
1565 1554 5
1565 1556 2
1565 1557 4.5
1565 1558 12.5
1565 1559 10
1565 1560 1
1565 1561 11.5
1565 1562 1.5
1565 1564 5.5
1565 1565 3
1566 55 1.5
1566 68 2
1566 72 2
1566 190 3
1566 192 1
1566 390 1
1566 628 0.5
1566 644 1
1566 764 1.5
1566 902 0.5
1566 905 1.5
1566 936 0.5
1566 1369 0.5
1566 1520 4
1566 1534 0.5
1566 1550 2.5
1566 1554 0.5
1566 1557 0.5
1566 1558 3.5
1566 1559 1
1566 1560 3
1566 1561 1
1566 1565 1
1567 192 0.5
1567 644 1
1567 764 3
1567 1550 0.5
1567 1554 1
1567 1558 1
1567 1559 1
1567 1560 0.5
1567 1564 0.5
1567 1565 1
1568 644 0.5
1568 764 0.5
1568 1534 0.5
1568 1558 1.5
1569 62 0.5
1569 764 1
1569 1534 0.5
1569 1558 2
1570 1532 0.5
1570 1559 0.5
1571 16 1
1571 30 0.5
1571 69 0.5
1571 200 0.5
1571 215 1
1571 219 1.5
1571 304 0.5
1571 309 0.5
1571 347 0.5
1571 365 2
1571 390 1
1571 408 0.5
1571 602 0.5
1571 628 1
1571 636 1
1571 690 1
1571 1088 0.5
1571 1554 0.5
1571 1559 0.5
1572 55 0.5
1572 72 2
1572 190 1.5
1572 195 1
1572 207 0.5
1572 211 0.5
1572 215 1.5
1572 265 0.5
1572 644 8.5
1572 721 1
1572 1550 5.5
1572 1554 0.5
1572 1557 1.5
1572 1558 4
1572 1559 2.5
1572 1561 5
1572 1562 2.5
1572 1563 0.5
1572 1564 3.5
1572 1565 3.5
1572 1567 1
1572 1572 1
1573 18 0.5
1573 29 0.5
1573 30 0.5
1573 43 1.5
1573 72 0.5
1573 153 1.5
1573 174 0.5
1573 192 0.5
1573 644 1
1573 764 0.5
1573 1260 0.5
1573 1550 0.5
1573 1558 2.5
1573 1561 0.5
1573 1562 0.5
1573 1564 0.5
1573 1565 0.5
1573 1566 0.5
1574 120 0.5
1574 1557 1
1574 1559 1
1574 1562 1
1574 1564 0.5
1574 1565 0.5
1575 72 0.5
1575 195 1.5
1575 1557 0.5
1575 1559 1
1576 72 0.5
1576 190 1.5
1576 200 1
1576 215 7.5
1576 219 0.5
1576 355 0.5
1576 644 31
1576 690 1
1576 721 5.5
1576 764 1.5
1576 1024 1
1576 1550 1.5
1576 1558 1
1576 1559 1
1576 1560 0.5
1576 1561 1
1576 1562 0.5
1576 1564 13.5
1576 1565 0.5
1576 1566 1.5
1576 1568 0.5
1576 1572 0.5
1577 190 0.5
1577 1376 1
1577 1550 0.5
1577 1559 0.5
1578 764 0.5
1578 905 2
1578 1550 0.5
1578 1561 1
1579 192 0.5
1579 644 3.5
1579 1550 0.5
1579 1560 1
1579 1561 0.5
1579 1572 1
1579 1576 0.5
1579 1577 0.5
1580 16 2.5
1580 68 2
1580 601 0.5
1580 603 1.5
1580 784 0.5
1580 902 1
1580 904 0.5
1580 905 2
1580 1266 4
1580 1268 2.5
1580 1376 0.5
1580 1517 1
1580 1520 3
1580 1521 1
1580 1522 0.5
1580 1523 0.5
1580 1550 0.5
1580 1561 0.5
1581 644 1.5
1581 1560 0.5
1581 1561 0.5
1581 1576 0.5
1582 66 1
1582 68 1
1582 215 1.5
1582 219 0.5
1582 298 1
1582 299 0.5
1582 355 0.5
1582 364 0.5
1582 365 3
1582 636 0.5
1582 687 0.5
1582 721 0.5
1582 1550 0.5
1582 1557 0.5
1582 1558 0.5
1582 1560 0.5
1582 1565 0.5
1582 1572 0.5
1582 1576 0.5
1583 59 0.5
1583 598 0.5
1583 721 0.5
1583 1552 0.5
1583 1565 0.5
1584 16 0.5
1584 18 2
1584 29 14.5
1584 30 0.5
1584 32 0.5
1584 43 7
1584 55 0.5
1584 62 8
1584 64 2
1584 65 0.5
1584 68 1
1584 71 4
1584 72 7.5
1584 73 9.5
1584 192 14
1584 207 1
1584 212 0.5
1584 213 0.5
1584 215 6.5
1584 216 1
1584 218 5
1584 219 0.5
1584 293 0.5
1584 298 2
1584 299 3
1584 305 0.5
1584 321 0.5
1584 350 1
1584 355 3
1584 358 0.5
1584 597 1
1584 636 2.5
1584 644 3
1584 645 2.5
1584 682 0.5
1584 717 0.5
1584 718 0.5
1584 760 0.5
1584 762 0.5
1584 1024 0.5
1584 1088 0.5
1584 1098 0.5
1584 1532 0.5
1584 1550 3
1584 1554 1.5
1584 1557 1.5
1584 1558 1.5
1584 1560 1.5
1584 1564 1
1584 1565 1.5
1584 1566 0.5
1584 1572 1.5
1584 1576 5.5
1584 1584 3
1585 72 3.5
1585 207 1
1585 212 0.5
1585 215 1.5
1585 1576 3
1586 68 4
1586 72 6.5
1586 192 0.5
1586 764 6.5
1586 1024 2
1586 1550 12.5
1586 1554 1
1586 1557 2.5
1586 1565 2
1586 1572 0.5
1586 1576 1
1587 66 0.5
1587 68 0.5
1587 72 0.5
1587 192 0.5
1587 213 0.5
1587 217 0.5
1587 1557 0.5
1587 1565 0.5
1587 1576 1
1588 68 0.5
1588 211 0.5
1588 1556 0.5
1588 1571 0.5
1588 1576 1
1589 72 1
1589 1550 0.5
1590 29 9.5
1590 55 0.5
1590 68 0.5
1590 192 18
1590 219 2
1590 649 0.5
1590 682 0.5
1590 1550 1
1591 215 0.5
1591 690 0.5
1591 1550 0.5
1592 1550 0.5
1593 1550 0.5
1594 18 0.5
1594 29 5.5
1594 32 6
1594 62 1
1594 73 0.5
1594 192 14
1594 216 9
1594 219 3.5
1594 347 1
1594 351 28.5
1594 365 3
1594 617 1
1594 627 1
1594 644 4.5
1594 645 0.5
1594 648 1
1594 682 1
1594 689 0.5
1594 718 4
1594 720 0.5
1594 743 7.5
1594 764 0.5
1594 1363 1
1594 1516 0.5
1594 1550 0.5
1594 1573 1
1594 1584 31
1594 1586 0.5
1594 1590 7
1594 1594 23
1595 219 0.5
1595 644 7.5
1595 905 0.5
1595 1550 0.5
1595 1564 0.5
1595 1565 1
1595 1566 1
1595 1584 2
1596 215 1.5
1596 216 1
1596 644 1
1596 721 3.5
1596 1587 1
1596 1588 0.5
1597 644 0.5
1597 748 0.5
1597 1595 0.5
1598 195 4
1598 644 0.5
1598 1576 1
1599 215 1
1599 644 2.5
1599 1564 2
1600 195 13
1600 212 0.5
1600 215 1.5
1600 216 10
1600 228 1
1600 265 0.5
1600 644 4
1600 721 2.5
1600 1024 3.5
1600 1046 0.5
1600 1050 1
1600 1055 2
1600 1558 0.5
1600 1559 0.5
1600 1560 2
1600 1564 4
1600 1565 6.5
1600 1566 10
1600 1572 2.5
1600 1576 13
1600 1584 1.5
1600 1586 11
1600 1589 0.5
1600 1591 0.5
1600 1593 0.5
1600 1595 0.5
1600 1596 3
1600 1598 13.5
1600 1599 0.5
1600 1600 37
1601 215 3.5
1601 721 2.5
1601 748 0.5
1601 1024 1.5
1601 1058 1
1601 1564 0.5
1601 1566 0.5
1601 1576 0.5
1601 1586 1
1601 1595 0.5
1601 1600 4
1602 192 5.5
1602 203 0.5
1602 207 0.5
1602 212 0.5
1602 215 2.5
1602 216 2
1602 721 2.5
1602 1024 23.5
1602 1033 3
1602 1046 1
1602 1050 3.5
1602 1055 4
1602 1558 3.5
1602 1559 4
1602 1560 4.5
1602 1562 0.5
1602 1564 16
1602 1565 7.5
1602 1566 9.5
1602 1573 0.5
1602 1576 11
1602 1586 1.5
1602 1589 1
1602 1590 0.5
1602 1595 3.5
1602 1596 0.5
1602 1598 3.5
1602 1600 74.5
1602 1601 11
1602 1602 213
1603 207 0.5
1603 721 2.5
1603 1024 4
1603 1559 0.5
1603 1572 0.5
1603 1573 0.5
1603 1576 4.5
1603 1584 0.5
1603 1586 2
1603 1592 0.5
1603 1595 1
1603 1596 1.5
1603 1600 6.5
1603 1601 2
1603 1602 13.5
1603 1603 1
1604 212 0.5
1604 215 0.5
1604 748 0.5
1604 1050 0.5
1604 1564 1
1604 1565 0.5
1604 1576 1
1604 1586 1.5
1604 1595 0.5
1604 1596 3
1604 1599 0.5
1604 1601 3.5
1604 1602 8.5
1604 1603 1.5
1605 215 1
1605 216 5
1605 748 1.5
1605 1586 0.5
1605 1602 4
1605 1603 1.5
1605 1604 0.5
1606 192 0.5
1606 195 0.5
1606 210 0.5
1606 215 0.5
1606 216 0.5
1606 1050 1.5
1606 1055 0.5
1606 1558 2
1606 1560 1.5
1606 1565 0.5
1606 1566 0.5
1606 1573 0.5
1606 1576 0.5
1606 1596 0.5
1606 1600 0.5
1606 1602 5
1606 1604 1
1607 212 4.5
1607 215 1
1607 216 2.5
1607 644 1
1607 721 0.5
1607 748 0.5
1607 1055 0.5
1607 1564 0.5
1607 1565 1
1607 1566 0.5
1607 1576 1
1607 1584 0.5
1607 1586 7.5
1607 1590 1
1607 1595 0.5
1607 1597 0.5
1607 1601 2.5
1607 1602 15
1607 1603 0.5
1608 1586 0.5
1608 1602 0.5
1609 216 0.5
1609 1050 0.5
1609 1560 1.5
1609 1586 0.5
1609 1600 1
1609 1601 0.5
1609 1602 18.5
1609 1603 1
1609 1606 2.5
1610 195 12.5
1610 211 0.5
1610 228 1
1610 1558 0.5
1610 1560 3.5
1610 1561 5
1610 1564 1
1610 1572 80
1610 1575 0.5
1610 1586 1.5
1610 1598 10
1610 1600 65
1610 1602 18.5
1610 1609 8
1610 1610 177
1611 644 1.5
1611 1024 5
1611 1033 0.5
1611 1050 0.5
1611 1558 1
1611 1560 4.5
1611 1564 2.5
1611 1565 1.5
1611 1566 2
1611 1568 0.5
1611 1573 1
1611 1576 2.5
1611 1594 1
1611 1595 1.5
1611 1600 10.5
1611 1601 1.5
1611 1602 35
1611 1603 2
1611 1605 0.5
1611 1606 0.5
1611 1607 2
1611 1609 0.5
1611 1611 3
1612 1558 0.5
1612 1602 1.5
1613 1024 1
1613 1560 1
1613 1600 0.5
1613 1602 10.5
1613 1609 0.5
1614 1565 0.5
1614 1576 0.5
1614 1599 0.5
1614 1601 0.5
1614 1602 0.5
1615 1024 4
1615 1040 0.5
1615 1050 2
1615 1055 1
1615 1564 1
1615 1600 6
1615 1601 0.5
1615 1602 36.5
1615 1604 0.5
1615 1606 3
1615 1607 0.5
1615 1609 14.5
1615 1611 1.5
1615 1612 1
1615 1613 2
1615 1615 109
1616 1602 0.5
1616 1607 0.5
1616 1615 2
1617 1024 1
1617 1600 2.5
1617 1602 3.5
1617 1603 0.5
1617 1611 0.5
1617 1615 21
1617 1617 1
1618 1050 0.5
1618 1602 13
1618 1606 0.5
1618 1611 0.5
1618 1613 1.5
1618 1615 28
1618 1616 1
1618 1617 2
1619 195 1
1619 210 0.5
1619 1024 7
1619 1033 0.5
1619 1040 0.5
1619 1046 0.5
1619 1055 3
1619 1559 0.5
1619 1564 24
1619 1565 0.5
1619 1566 4
1619 1572 1
1619 1598 0.5
1619 1600 167
1619 1601 8
1619 1602 171
1619 1603 2.5
1619 1604 7
1619 1606 0.5
1619 1609 57
1619 1610 17
1619 1611 10.5
1619 1612 2.5
1619 1613 7.5
1619 1614 0.5
1619 1615 109.5
1619 1616 2
1619 1617 7
1619 1618 23
1619 1619 214
1620 1024 1
1620 1055 1
1620 1564 1
1620 1566 0.5
1620 1600 3.5
1620 1601 1
1620 1602 21
1620 1603 1
1620 1611 1
1620 1613 0.5
1620 1615 11.5
1620 1617 1
1620 1619 12.5
1621 1559 0.5
1621 1620 0.5
1622 1564 0.5
1622 1566 0.5
1622 1609 2
1622 1613 1
1622 1615 4.5
1622 1618 0.5
1622 1619 0.5
1623 1559 0.5
1623 1564 1
1623 1603 0.5
1623 1604 1
1623 1609 0.5
1623 1615 2
1623 1619 2
1624 1024 0.5
1624 1050 0.5
1624 1055 0.5
1624 1564 1.5
1624 1600 2.5
1624 1601 3.5
1624 1602 69.5
1624 1609 3.5
1624 1611 3
1624 1615 51.5
1624 1616 2.5
1624 1617 5.5
1624 1619 56.5
1624 1620 2.5
1624 1622 0.5
1624 1624 5
1625 1024 0.5
1625 1602 3.5
1625 1615 5
1625 1616 0.5
1625 1617 0.5
1625 1618 1
1625 1619 2
1626 1050 1
1626 1600 2.5
1626 1602 6.5
1626 1603 0.5
1626 1615 13
1626 1617 4
1626 1619 5.5
1626 1623 0.5
1626 1624 0.5
1627 1602 0.5
1627 1615 0.5
1628 30 1.5
1628 68 5
1628 1266 2.5
1628 1289 1
1628 1600 0.5
1628 1615 0.5
1629 1601 0.5
1629 1602 0.5
1629 1619 0.5
1630 1602 2
1631 195 0.5
1631 1024 1
1631 1055 0.5
1631 1602 0.5
1631 1609 0.5
1631 1615 5
1631 1617 0.5
1631 1618 1.5
1631 1619 2.5
1631 1620 0.5
1631 1624 3
1632 1624 0.5
1632 1625 0.5
1633 1615 1
1633 1624 1
1634 1615 0.5
1634 1624 0.5
1635 1619 3
1635 1620 1
1635 1624 1
1636 1619 1
1637 1564 0.5
1637 1602 0.5
1637 1615 0.5
1637 1619 1.5
1638 1602 1.5
1638 1615 21.5
1638 1617 3.5
1638 1619 55.5
1638 1624 1.5
1638 1625 0.5
1639 1050 0.5
1639 1615 4
1639 1619 3.5
1640 1619 1
1641 1600 45.5
1641 1602 28
1641 1609 1
1641 1612 0.5
1641 1619 113.5
1641 1620 2
1641 1624 2.5
1641 1638 2
1642 1560 1
1642 1561 1
1642 1572 1
1642 1600 3
1642 1610 5
1642 1619 4.5
1642 1642 2
1643 195 11.5
1643 211 0.5
1643 1558 0.5
1643 1560 2
1643 1561 0.5
1643 1572 17.5
1643 1600 38.5
1643 1602 6.5
1643 1609 1.5
1643 1610 30
1643 1619 19.5
1643 1624 0.5
1643 1642 0.5
1644 1600 4.5
1644 1610 4.5
1645 1572 6
1645 1600 5.5
1645 1610 5
1646 1572 4
1646 1600 3.5
1646 1610 0.5
1647 1024 0.5
1647 1572 2
1647 1575 0.5
1647 1600 5.5
1647 1610 3.5
1648 195 1
1648 748 1
1648 1564 0.5
1648 1572 0.5
1648 1575 1
1648 1598 2
1648 1600 17.5
1648 1610 19
1648 1643 5
1648 1648 3
1649 308 2.5
1649 765 3
1649 766 1.5
1649 776 2
1649 840 7
1649 857 3
1649 1262 7
1649 1356 0.5
1649 1500 1.5
1649 1649 23
1650 1 0.5
1650 308 2
1650 425 1
1650 723 0.5
1650 739 1
1650 776 0.5
1650 1262 1
1650 1296 0.5
1651 308 1
1651 1262 1
1652 67 3.5
1652 272 0.5
1652 308 0.5
1652 1262 0.5
1652 1373 5
1652 1382 0.5
1653 308 1
1653 316 4.5
1653 425 1.5
1653 1262 2
1653 1317 0.5
1653 1326 1
1653 1500 4
1654 59 0.5
1654 870 0.5
1654 1262 1
1654 1266 0.5
1655 7 0.5
1655 308 4.5
1655 765 1
1655 901 0.5
1655 934 0.5
1655 1262 2
1655 1281 2
1655 1371 1
1655 1392 1
1655 1410 1
1656 267 1
1656 301 3
1656 308 1.5
1656 770 0.5
1656 775 0.5
1656 796 1.5
1656 870 0.5
1656 873 5
1656 1262 2.5
1656 1371 1
1656 1392 0.5
1656 1497 0.5
1656 1499 1
1656 1505 0.5
1656 1546 0.5
1657 267 0.5
1657 308 9.5
1657 765 0.5
1657 766 0.5
1657 776 0.5
1657 784 0.5
1657 1262 5.5
1657 1281 5.5
1657 1383 0.5
1657 1384 1
1657 1413 0.5
1657 1445 4
1658 270 0.5
1658 308 1
1658 318 0.5
1658 390 0.5
1658 765 1.5
1658 770 0.5
1658 1277 0.5
1658 1281 1
1659 308 10
1659 1262 4.5
1659 1281 4.5
1659 1413 1
1660 308 2.5
1660 934 0.5
1660 1262 0.5
1660 1264 1
1660 1281 1
1660 1434 1
1660 1649 0.5
1661 308 1.5
1661 1281 1.5
1662 270 0.5
1662 274 1
1662 308 0.5
1662 310 2
1662 318 3
1662 349 1.5
1662 374 3.5
1662 377 0.5
1662 381 0.5
1662 383 0.5
1662 390 0.5
1662 393 0.5
1662 769 1
1662 770 1
1662 773 0.5
1662 1262 0.5
1662 1289 0.5
1662 1307 0.5
1662 1309 0.5
1662 1314 1
1662 1502 1
1662 1534 0.5
1663 270 2.5
1663 308 4.5
1663 784 5
1663 934 1
1663 1262 4
1663 1263 0.5
1663 1264 0.5
1663 1281 0.5
1663 1293 0.5
1663 1297 7
1663 1301 6
1663 1371 177.5
1663 1383 2.5
1663 1393 0.5
1663 1434 0.5
1663 1497 7.5
1663 1663 37
1664 308 0.5
1664 1281 0.5
1665 8 5
1665 270 30.5
1665 308 1
1665 934 0.5
1665 1262 1
1665 1277 17.5
1665 1289 0.5
1665 1291 11.5
1665 1293 0.5
1665 1300 0.5
1665 1301 23
1665 1367 3
1665 1526 0.5
1665 1663 57.5
1666 267 0.5
1666 308 2.5
1666 311 0.5
1666 610 0.5
1666 643 0.5
1666 776 0.5
1666 1262 4
1666 1281 0.5
1666 1367 0.5
1666 1371 1
1666 1377 0.5
1666 1445 0.5
1666 1649 1
1667 18 0.5
1667 22 1.5
1667 29 1.5
1667 62 3.5
1667 73 1
1667 307 0.5
1667 598 0.5
1667 764 0.5
1667 780 0.5
1667 1096 1
1667 1262 0.5
1667 1370 1
1667 1549 1
1667 1655 0.5
1668 13 1
1668 267 0.5
1668 307 2
1668 308 28
1668 316 4
1668 332 1.5
1668 373 1
1668 775 1
1668 832 1
1668 840 0.5
1668 1262 18.5
1668 1296 10.5
1668 1367 2
1668 1384 1
1668 1649 13.5
1668 1653 4
1669 11 0.5
1669 287 1
1669 294 3.5
1669 308 1.5
1669 316 2.5
1669 425 5.5
1669 1296 1
1669 1313 0.5
1669 1653 0.5
1669 1668 0.5
1670 291 0.5
1670 294 1
1670 307 1
1670 308 0.5
1670 316 1.5
1670 425 2.5
1670 1326 5.5
1670 1500 6
1670 1665 0.5
1670 1668 1
1671 308 0.5
1671 316 2
1671 421 0.5
1671 840 0.5
1671 1271 0.5
1671 1293 0.5
1671 1305 0.5
1671 1326 2
1671 1500 0.5
1672 308 5.5
1672 425 0.5
1672 1326 3.5
1673 308 0.5
1673 425 0.5
1674 308 1.5
1674 1326 1.5
1675 307 0.5
1675 308 2.5
1675 425 2
1675 1326 0.5
1676 308 1
1676 425 1
1677 267 0.5
1677 270 2
1677 308 4.5
1677 316 1.5
1677 387 0.5
1677 393 0.5
1677 398 0.5
1677 415 0.5
1677 416 1
1677 770 0.5
1677 783 2.5
1677 1262 1
1677 1264 1.5
1677 1268 0.5
1677 1270 0.5
1677 1271 1
1677 1313 2
1677 1327 0.5
1677 1499 1
1677 1669 1.5
1678 308 3
1678 316 2.5
1678 425 2.5
1678 770 0.5
1678 783 0.5
1678 1296 0.5
1678 1313 0.5
1678 1364 0.5
1678 1670 0.5
1678 1671 0.5
1679 308 0.5
1679 769 0.5
1679 770 2.5
1679 783 0.5
1679 1270 1
1679 1313 1
1679 1329 1
1679 1356 0.5
1680 294 1
1680 308 1
1680 311 0.5
1680 316 0.5
1680 425 0.5
1680 643 0.5
1680 1296 1
1680 1326 1
1680 1649 11.5
1680 1677 1.5
1681 316 2
1681 425 1.5
1681 816 0.5
1681 875 0.5
1681 1296 4.5
1681 1670 1
1681 1678 0.5
1682 316 1.5
1682 387 0.5
1682 415 0.5
1682 425 2
1682 807 0.5
1682 814 1
1682 815 0.5
1682 816 0.5
1682 835 0.5
1682 879 0.5
1682 885 0.5
1682 1296 1
1682 1326 8
1682 1333 0.5
1682 1335 2.5
1682 1669 1.5
1682 1678 0.5
1682 1679 0.5
1683 267 0.5
1683 294 0.5
1683 308 0.5
1683 316 3.5
1683 352 2.5
1683 425 4
1683 769 0.5
1683 770 5.5
1683 778 0.5
1683 1270 4.5
1683 1296 6.5
1683 1329 0.5
1683 1356 0.5
1683 1364 3.5
1683 1516 0.5
1683 1670 1
1683 1671 1
1683 1672 0.5
1683 1675 0.5
1683 1682 2
1684 316 1.5
1684 1296 1
1684 1670 0.5
1685 294 0.5
1685 352 0.5
1685 371 0.5
1685 425 0.5
1685 788 0.5
1685 1296 1
1685 1320 0.5
1685 1364 1.5
1685 1677 0.5
1685 1682 0.5
1686 305 0.5
1686 425 1.5
1686 627 0.5
1686 636 0.5
1686 1296 0.5
1686 1494 0.5
1686 1672 1
1687 22 1.5
1687 268 1
1687 294 2
1687 316 7.5
1687 367 2
1687 373 1
1687 396 1
1687 425 56
1687 643 9
1687 780 0.5
1687 819 0.5
1687 832 1
1687 835 0.5
1687 847 0.5
1687 875 0.5
1687 879 0.5
1687 882 0.5
1687 1323 1
1687 1326 0.5
1687 1355 0.5
1687 1364 0.5
1687 1513 0.5
1687 1678 0.5
1687 1681 0.5
1687 1682 7.5
1687 1687 2
1688 294 0.5
1688 316 0.5
1688 425 4
1688 1682 1
1689 425 0.5
1689 643 1
1689 1355 0.5
1689 1682 0.5
1690 267 3.5
1690 268 4
1690 286 0.5
1690 307 0.5
1690 316 1
1690 425 1
1690 643 3
1690 766 0.5
1690 776 0.5
1690 815 0.5
1690 1355 1.5
1690 1668 1
1690 1682 0.5
1691 316 0.5
1691 425 1.5
1692 294 6
1692 316 17.5
1692 425 11.5
1692 814 1
1692 815 0.5
1692 816 0.5
1692 879 2.5
1692 882 0.5
1692 1326 0.5
1692 1364 1
1692 1680 1
1692 1681 2.5
1692 1682 1
1692 1687 0.5
1692 1690 2
1692 1692 8
1693 267 0.5
1693 294 1.5
1693 316 9
1693 373 0.5
1693 425 11
1693 814 0.5
1693 835 0.5
1693 879 0.5
1693 1312 0.5
1693 1317 0.5
1693 1326 1.5
1693 1513 0.5
1693 1680 1
1693 1681 1
1693 1682 1.5
1693 1687 1
1693 1690 0.5
1693 1692 4.5
1693 1693 2
1694 316 1
1694 425 1
1694 1326 1
1694 1677 0.5
1694 1687 0.5
1694 1690 0.5
1695 268 0.5
1695 281 0.5
1695 286 0.5
1695 316 3
1695 425 6
1695 857 1
1695 875 0.5
1695 1326 0.5
1696 268 0.5
1696 299 0.5
1696 316 1.5
1696 325 0.5
1696 332 2
1696 425 3.5
1696 612 1.5
1696 643 1.5
1696 835 0.5
1696 879 1
1696 1325 1
1696 1326 0.5
1696 1506 0.5
1696 1669 0.5
1696 1680 0.5
1696 1692 0.5
1697 316 0.5
1697 425 1.5
1697 879 0.5
1698 316 0.5
1698 1493 1
1698 1496 4.5
1698 1693 0.5
1699 267 0.5
1699 286 2
1699 332 0.5
1699 643 1.5
1699 765 7
1699 1649 0.5
1699 1668 1
1699 1680 0.5
1699 1692 0.5
1700 425 1
1701 765 1.5
1701 1681 1
1702 316 0.5
1702 879 0.5
1702 1326 0.5
1702 1692 0.5
1703 267 0.5
1703 289 1
1703 294 1
1703 316 4
1703 373 0.5
1703 425 25
1703 838 0.5
1703 875 0.5
1703 885 1
1703 1325 0.5
1703 1511 1
1703 1680 0.5
1703 1681 0.5
1703 1682 11
1703 1692 3.5
1703 1694 3.5
1703 1703 1
1704 7 1
1704 267 1
1704 270 2
1704 289 1
1704 353 1
1704 381 1
1704 383 2.5
1704 387 2
1704 391 1
1704 415 0.5
1704 625 0.5
1704 773 0.5
1704 784 0.5
1704 1268 1.5
1704 1277 0.5
1704 1293 1
1704 1303 0.5
1704 1305 2
1704 1313 0.5
1704 1326 0.5
1704 1335 2.5
1704 1669 0.5
1704 1703 0.5
1705 383 1.5
1705 404 0.5
1705 830 10.5
1705 835 27.5
1705 1264 0.5
1705 1268 1.5
1705 1269 3
1705 1687 0.5
1705 1703 0.5
1706 814 0.5
1706 1687 0.5
1706 1692 1.5
1706 1693 0.5
1706 1695 1
1707 22 0.5
1707 314 0.5
1707 337 0.5
1707 643 1
1707 768 0.5
1707 776 1.5
1707 814 0.5
1707 815 1.5
1707 875 1.5
1707 888 1.5
1707 1687 2
1707 1692 1.5
1707 1693 2.5
1707 1695 2
1707 1700 0.5
1707 1703 0.5
1708 819 1
1708 835 0.5
1708 879 1
1708 1687 1
1708 1692 3
1708 1693 2
1708 1696 1
1708 1697 0.5
1708 1698 0.5
1708 1702 0.5
1708 1707 1
1709 815 0.5
1709 1687 1
1709 1692 7.5
1709 1693 2.5
1709 1695 1
1709 1696 0.5
1709 1699 1
1710 418 0.5
1710 1692 4
1711 287 0.5
1711 294 4.5
1711 316 7
1711 425 2
1711 694 0.5
1711 807 0.5
1711 814 0.5
1711 815 1.5
1711 816 2.5
1711 820 1.5
1711 875 2
1711 1323 1.5
1711 1680 0.5
1711 1681 0.5
1711 1682 2
1711 1687 12
1711 1690 0.5
1711 1692 3.5
1711 1693 5
1711 1694 3
1711 1695 4
1711 1696 2.5
1711 1697 1
1711 1699 1
1711 1700 0.5
1711 1701 1
1711 1702 1
1711 1703 5.5
1711 1704 0.5
1711 1708 11.5
1711 1711 1
1712 1695 1.5
1713 694 1
1713 814 0.5
1713 819 0.5
1713 835 1
1713 879 1.5
1713 1692 1
1713 1693 2
1713 1703 11
1713 1707 7
1713 1711 12
1714 220 0.5
1714 1696 1
1714 1703 0.5
1715 814 0.5
1715 830 1
1715 1687 1
1715 1693 1
1715 1708 1
1715 1713 1
1716 314 0.5
1716 316 2
1716 875 0.5
1716 1324 0.5
1716 1493 0.5
1716 1511 1
1716 1687 1.5
1716 1708 0.5
1717 287 1
1717 292 16.5
1717 295 0.5
1717 296 2
1717 314 4.5
1717 316 4
1717 367 2
1717 396 13.5
1717 428 0.5
1717 879 1
1717 882 0.5
1717 1317 0.5
1717 1493 3.5
1717 1514 0.5
1717 1680 0.5
1717 1687 0.5
1717 1693 0.5
1717 1708 3
1717 1711 1
1717 1713 0.5
1718 292 0.5
1718 316 6
1718 396 0.5
1718 1511 0.5
1718 1692 0.5
1718 1693 0.5
1718 1708 2.5
1718 1713 1
1719 267 5
1719 281 0.5
1719 283 0.5
1719 294 0.5
1719 302 2.5
1719 316 4
1719 327 1.5
1719 367 0.5
1719 425 2.5
1719 776 0.5
1719 796 9.5
1719 797 2
1719 815 0.5
1719 857 1
1719 1493 1
1719 1496 3.5
1719 1499 0.5
1719 1503 1
1719 1682 1
1719 1692 0.5
1719 1708 5.5
1719 1713 0.5
1720 307 0.5
1720 425 1
1720 796 0.5
1720 1325 2.5
1720 1506 5
1720 1511 3
1720 1682 0.5
1720 1693 0.5
1720 1713 1.5
1721 287 2
1721 292 3
1721 295 0.5
1721 296 1
1721 302 1
1721 316 0.5
1721 327 2
1721 367 0.5
1721 396 4
1721 425 1
1721 428 1
1721 791 0.5
1721 796 2.5
1721 814 0.5
1721 817 1.5
1721 842 0.5
1721 1317 1
1721 1325 3.5
1721 1346 0.5
1721 1493 2.5
1721 1496 2.5
1721 1499 0.5
1721 1503 0.5
1721 1682 2
1721 1693 0.5
1721 1708 0.5
1721 1710 0.5
1721 1711 1.5
1722 425 0.5
1722 1325 1.5
1722 1693 0.5
1723 287 0.5
1723 292 1
1723 296 0.5
1723 316 0.5
1723 327 0.5
1723 337 0.5
1723 396 0.5
1723 425 6
1723 428 0.5
1723 796 0.5
1723 815 0.5
1723 858 0.5
1723 869 0.5
1723 1312 0.5
1723 1493 0.5
1723 1681 1.5
1723 1682 1.5
1723 1687 2
1723 1690 2.5
1723 1692 7.5
1723 1693 0.5
1723 1694 0.5
1723 1706 0.5
1723 1709 2
1723 1710 4
1723 1711 0.5
1723 1713 0.5
1723 1718 0.5
1724 287 0.5
1724 292 0.5
1724 294 0.5
1724 316 2.5
1724 396 0.5
1724 425 0.5
1724 814 0.5
1724 875 0.5
1724 1346 2
1724 1681 0.5
1724 1692 0.5
1724 1693 0.5
1724 1698 0.5
1724 1703 1.5
1724 1707 0.5
1724 1708 0.5
1724 1711 0.5
1724 1713 0.5
1724 1719 1
1724 1720 0.5
1724 1722 0.5
1725 425 0.5
1725 857 0.5
1725 1692 0.5
1726 425 0.5
1726 1692 0.5
1727 425 2.5
1727 1682 2
1727 1692 3
1728 428 0.5
1728 694 0.5
1728 713 0.5
1728 1493 0.5
1728 1681 0.5
1728 1693 0.5
1728 1703 1
1728 1711 0.5
1728 1723 1.5
1729 267 1
1729 281 1.5
1729 775 0.5
1729 879 1.5
1729 1496 1
1729 1503 0.5
1729 1687 1
1729 1692 5
1729 1706 2.5
1729 1707 1
1729 1708 4
1729 1709 5.5
1729 1711 7.5
1729 1712 1.5
1729 1714 1
1730 300 2
1730 766 0.5
1730 1687 0.5
1730 1692 1
1730 1709 0.5
1731 1703 2.5
1731 1711 5.5
1732 694 0.5
1732 727 0.5
1732 819 0.5
1732 879 1
1732 1703 4
1732 1711 5
1732 1716 2
1732 1717 0.5
1732 1718 1
1733 236 1
1733 814 0.5
1733 879 0.5
1733 1692 0.5
1733 1711 1.5
1733 1718 1.5
1733 1719 0.5
1734 218 0.5
1734 693 1.5
1734 694 7.5
1734 696 0.5
1734 707 0.5
1734 727 0.5
1734 878 0.5
1734 1711 0.5
1734 1713 1
1734 1717 1
1734 1734 3
1735 22 0.5
1735 643 1.5
1735 1716 0.5
1735 1723 0.5
1736 287 1.5
1736 292 4.5
1736 296 3
1736 396 4
1736 428 0.5
1736 796 0.5
1736 814 2
1736 815 1
1736 1335 1
1736 1493 0.5
1736 1511 1.5
1736 1692 2.5
1736 1693 2
1736 1703 1
1736 1711 0.5
1736 1723 3.5
1736 1724 0.5
1736 1728 0.5
1737 653 1
1737 657 0.5
1737 659 0.5
1737 693 2
1737 694 3.5
1737 701 0.5
1737 703 0.5
1737 704 2
1737 707 1
1737 709 0.5
1737 713 1
1737 1703 0.5
1738 267 2
1738 281 0.5
1738 287 2
1738 292 1
1738 302 1
1738 327 1
1738 367 0.5
1738 396 1.5
1738 428 0.5
1738 775 0.5
1738 796 6
1738 814 0.5
1738 815 0.5
1738 817 1
1738 839 0.5
1738 867 1.5
1738 869 0.5
1738 1324 1
1738 1493 0.5
1738 1496 0.5
1738 1499 0.5
1738 1503 2
1738 1511 1
1738 1693 1.5
1738 1710 0.5
1738 1723 0.5
1739 218 0.5
1739 292 1
1739 298 1
1739 300 2
1739 320 0.5
1739 334 0.5
1739 363 1
1739 878 0.5
1739 1692 0.5
1739 1693 0.5
1739 1711 1
1739 1723 0.5
1739 1724 0.5
1739 1729 0.5
1740 327 1
1740 841 0.5
1740 842 0.5
1740 1724 0.5
1741 1711 0.5
1742 19 1
1742 31 1
1742 33 0.5
1742 57 1
1742 59 0.5
1742 152 0.5
1742 570 0.5
1742 909 1.5
1742 917 0.5
1742 1092 0.5
1742 1260 5.5
1743 43 0.5
1743 48 0.5
1743 909 2
1743 1089 0.5
1743 1091 1
1743 1260 2
1744 37 1.5
1744 306 0.5
1744 587 0.5
1744 613 3
1745 31 0.5
1745 37 3
1745 48 0.5
1745 55 0.5
1745 170 0.5
1745 220 1
1745 336 0.5
1745 607 0.5
1745 627 1
1745 696 0.5
1745 1091 0.5
1745 1092 0.5
1745 1095 1
1745 1739 0.5
1745 1744 0.5
1746 6 3.5
1746 27 1
1746 31 1
1746 37 1
1746 170 0.5
1746 176 0.5
1746 566 0.5
1746 915 3.5
1746 1091 0.5
1746 1095 0.5
1746 1249 0.5
1746 1260 1
1747 31 14
1747 37 1
1747 51 2.5
1747 59 1.5
1747 602 0.5
1747 669 0.5
1747 1089 7.5
1747 1091 1
1747 1099 3
1747 1254 0.5
1747 1260 1.5
1747 1746 7
1747 1747 75
1748 31 0.5
1748 37 0.5
1748 51 0.5
1748 165 0.5
1748 915 0.5
1748 1107 0.5
1750 52 0.5
1750 199 1
1750 560 0.5
1750 561 0.5
1750 563 1.5
1750 565 1
1750 567 0.5
1750 574 2
1750 576 0.5
1750 915 10
1750 917 1
1750 1092 1
1750 1750 1
1753 6 1
1753 21 0.5
1753 31 6.5
1753 37 0.5
1753 48 0.5
1753 51 11
1753 59 5.5
1753 570 1.5
1753 576 0.5
1753 600 2
1753 602 1.5
1753 610 0.5
1753 613 0.5
1753 1089 12.5
1753 1091 2.5
1753 1092 0.5
1753 1095 1.5
1753 1099 13.5
1753 1249 0.5
1753 1253 0.5
1753 1254 6
1753 1260 3.5
1753 1742 2
1753 1744 7.5
1753 1746 0.5
1753 1747 16
1753 1748 2
1753 1749 0.5
1753 1753 26
1754 31 5
1754 37 38.5
1754 51 1
1754 55 3
1754 167 1
1754 170 1.5
1754 176 2
1754 184 0.5
1754 186 3.5
1754 560 0.5
1754 563 1
1754 564 0.5
1754 576 1.5
1754 607 1
1754 681 0.5
1754 917 0.5
1754 988 0.5
1754 992 2
1754 1089 6
1754 1092 1
1754 1095 1
1754 1107 1
1754 1114 0.5
1754 1747 1
1755 1745 0.5
1756 167 1
1756 170 1.5
1756 178 0.5
1756 182 1
1756 591 0.5
1756 952 1.5
1757 6 15.5
1757 20 7
1757 152 1
1757 170 0.5
1757 570 7.5
1757 573 0.5
1757 576 19
1757 589 0.5
1757 1089 0.5
1757 1091 5
1757 1753 0.5
1757 1754 0.5
1757 1757 2
1758 952 0.5
1758 1089 2
1759 280 1
1759 607 2.5
1759 1380 0.5
1759 1757 1
1760 1091 1
1760 1755 3
1761 1091 2
1761 1754 0.5
1761 1755 14.5
1761 1760 1.5
1761 1761 24
1762 6 0.5
1763 1089 48.5
1763 1090 0.5
1763 1092 11
1763 1742 7.5
1763 1744 0.5
1763 1745 1
1763 1746 7
1763 1747 1
1763 1748 1
1763 1749 1
1763 1750 5
1763 1751 1
1763 1752 0.5
1764 18 4
1764 26 2.5
1764 29 2
1764 31 6.5
1764 33 2
1764 37 36.5
1764 43 3
1764 44 0.5
1764 48 0.5
1764 55 6.5
1764 59 10.5
1764 165 0.5
1764 178 2
1764 186 0.5
1764 306 0.5
1764 569 1.5
1764 600 1
1764 607 7.5
1764 608 1.5
1764 613 18.5
1764 681 1.5
1764 1089 5.5
1764 1092 0.5
1764 1094 2.5
1764 1095 1
1764 1108 1.5
1764 1260 1
1764 1744 1
1764 1745 2
1764 1748 1
1764 1749 0.5
1764 1753 0.5
1765 31 1
1765 37 1.5
1765 169 2.5
1765 1089 17.5
1765 1091 0.5
1765 1092 6.5
1765 1105 2.5
1765 1106 9.5
1765 1746 1
1765 1748 0.5
1765 1750 0.5
1765 1752 0.5
1765 1753 0.5
1765 1754 21
1765 1755 16
1765 1756 7
1765 1757 0.5
1765 1758 6
1765 1760 1
1765 1761 1
1765 1762 0.5
1765 1763 24.5
1765 1764 1.5
1765 1765 17
1766 29 4
1766 37 5
1766 43 0.5
1766 55 1.5
1766 59 0.5
1766 117 0.5
1766 166 1.5
1766 175 2
1766 190 0.5
1766 566 0.5
1766 569 1
1766 607 0.5
1766 608 0.5
1766 613 3.5
1766 669 0.5
1766 681 0.5
1766 1089 1.5
1766 1091 0.5
1766 1107 0.5
1766 1253 1
1766 1254 1
1766 1742 1.5
1767 31 0.5
1767 37 1
1767 165 7.5
1767 170 0.5
1767 173 1
1767 175 1
1767 563 3.5
1767 590 1
1767 595 0.5
1767 1095 3
1767 1100 1
1767 1103 0.5
1767 1108 3
1767 1112 0.5
1767 1765 0.5
1767 1766 1
1767 1767 18
1768 1089 8.5
1768 1090 0.5
1768 1743 1.5
1768 1745 1
1768 1765 2
1769 3 1
1769 6 3
1769 27 1
1769 33 0.5
1769 47 0.5
1769 52 0.5
1769 172 0.5
1769 560 1.5
1769 566 1.5
1769 915 2.5
1769 917 1
1769 920 0.5
1769 1089 1
1769 1112 0.5
1769 1114 1
1769 1745 0.5
1770 1745 0.5
1771 29 1
1771 37 1.5
1771 115 0.5
1771 123 1
1771 142 1
1771 165 2
1771 169 0.5
1771 170 1
1771 173 1
1771 576 1
1771 1089 0.5
1771 1095 10.5
1771 1100 4
1771 1105 0.5
1771 1108 0.5
1771 1138 0.5
1771 1767 48
1771 1771 64
1772 952 12.5
1772 1089 0.5
1773 31 0.5
1773 37 1
1773 1089 1
1773 1092 1
1773 1763 3
1774 173 0.5
1774 1105 0.5
1774 1106 1.5
1774 1754 7
1774 1755 1
1774 1756 1.5
1774 1758 2.5
1774 1759 0.5
1774 1760 1
1774 1761 0.5
1774 1762 1
1774 1763 26
1774 1764 1.5
1774 1765 47.5
1774 1766 0.5
1774 1768 6
1774 1769 1
1774 1770 0.5
1774 1771 0.5
1774 1773 3.5
1774 1774 9
1775 1755 0.5
1776 1755 0.5
1777 1768 0.5
1778 1763 0.5
1779 1763 0.5
1779 1765 55
1779 1768 3
1779 1774 32.5
1779 1775 0.5
1779 1776 0.5
1779 1777 0.5
1780 1763 0.5
1780 1769 0.5
1781 1763 36
1781 1765 13.5
1781 1772 0.5
1781 1774 4
1782 1765 1
1783 1765 2.5
1783 1774 1.5
1783 1779 2.5
1783 1781 1.5
1784 1765 1
1784 1774 2
1784 1779 19.5
1784 1781 4
1785 1774 0.5
1785 1778 0.5
1785 1784 0.5
1786 1765 1
1786 1774 12
1786 1779 27.5
1786 1781 5.5
1786 1783 1.5
1786 1784 1
1786 1785 0.5
1786 1786 39
1787 1765 4.5
1787 1774 36
1787 1779 37.5
1787 1781 11
1787 1782 0.5
1787 1783 2.5
1787 1784 2
1787 1786 51
1787 1787 16
1788 1765 1
1788 1774 1
1788 1786 1.5
1788 1787 0.5
1789 1765 1
1789 1774 1
1789 1779 1
1789 1784 0.5
1789 1787 3
1790 1774 0.5
1790 1779 1.5
1790 1784 0.5
1790 1787 2.5
1791 1779 0.5
1791 1783 3
1791 1784 11.5
1791 1786 48.5
1791 1787 31
1791 1790 0.5
1792 1780 0.5
1792 1781 0.5
1792 1787 1
1793 1781 4
1793 1786 1.5
1793 1787 2.5
1794 1765 1
1794 1779 2
1794 1781 3
1794 1786 1.5
1794 1787 2.5
1795 1780 0.5
1795 1786 0.5
1796 1781 1
1796 1786 1
1797 1765 2.5
1797 1781 2
1797 1786 4
1798 179 0.5
1798 1219 2
1798 1751 0.5
1798 1765 0.5
1798 1781 0.5
1798 1786 1
1798 1798 80
1799 1765 0.5
1799 1774 7.5
1799 1781 1
1799 1782 0.5
1799 1786 9.5
1800 1765 1.5
1800 1781 0.5
1800 1786 1
1800 1787 1
1801 1182 0.5
1801 1240 0.5
1801 1765 0.5
1801 1773 0.5
1801 1781 3
1801 1786 3.5
1801 1787 0.5
1801 1801 1
1802 1781 0.5
1802 1786 0.5
1803 1773 1.5
1803 1781 2.5
1803 1786 3.5
1803 1787 0.5
1804 1773 0.5
1804 1786 0.5
1805 1781 1.5
1805 1786 1.5
1806 1773 0.5
1806 1774 2.5
1806 1786 3
1807 1781 0.5
1807 1786 0.5
1808 1781 1
1808 1786 1
1809 1781 0.5
1809 1786 0.5
1810 1781 0.5
1810 1787 0.5
1811 186 0.5
1811 1781 0.5
1811 1786 0.5
1811 1801 1
1812 1184 0.5
1812 1765 2
1812 1781 0.5
1812 1786 2.5
1813 1781 0.5
1813 1786 0.5
1814 613 1
1814 615 1.5
1814 1781 1
1814 1786 1
1815 1781 0.5
1815 1786 0.5
1816 1781 1
1816 1786 1
1817 1781 0.5
1817 1786 0.5
1817 1801 0.5
1818 1765 0.5
1818 1781 0.5
1818 1786 1
1819 1781 0.5
1819 1786 0.5
1820 165 1
1820 179 0.5
1820 1121 1
1820 1765 0.5
1820 1781 1
1820 1786 1.5
1820 1798 0.5
1821 1781 0.5
1821 1786 0.5
1822 1781 0.5
1822 1786 0.5
1823 1765 0.5
1823 1786 0.5
1824 1765 0.5
1824 1781 0.5
1824 1786 1
1825 1781 0.5
1825 1786 0.5
1826 1765 1
1826 1786 0.5
1826 1790 0.5
1827 1183 0.5
1827 1781 0.5
1827 1786 0.5
1827 1820 0.5
1828 168 0.5
1828 170 1
1828 178 2.5
1828 186 1.5
1828 561 0.5
1828 1089 0.5
1828 1107 5
1828 1116 0.5
1828 1121 1
1828 1182 2
1828 1183 0.5
1828 1184 3
1828 1192 1
1828 1240 2
1828 1746 0.5
1828 1754 0.5
1828 1764 0.5
1828 1781 0.5
1828 1786 0.5
1828 1801 8
1828 1811 2
1828 1817 2
1828 1828 6
1829 181 1
1829 1183 1
1829 1764 1
1829 1765 2.5
1829 1774 3
1829 1786 4
1830 1107 0.5
1830 1765 0.5
1830 1786 0.5
1831 1765 0.5
1831 1786 0.5
1831 1820 0.5
1832 1765 0.5
1832 1786 0.5
1833 1765 0.5
1833 1774 0.5
1833 1786 1
1834 1774 1
1834 1786 1
1835 1774 1.5
1835 1786 1.5
1835 1833 1.5
1835 1835 13
1836 1774 0.5
1836 1786 0.5
1836 1787 1
1837 1779 0.5
1837 1786 0.5
1838 1784 1.5
1838 1786 3.5
1838 1787 2
1838 1794 1
1839 1783 1
1839 1784 2
1839 1787 3
1840 1786 1
1840 1835 4.5
1840 1840 33
1841 1784 5
1841 1787 2
1842 31 1.5
1842 1089 0.5
1842 1099 2
1842 1245 0.5
1843 31 2.5
1843 48 0.5
1843 952 0.5
1843 1089 3
1843 1091 0.5
1843 1099 1
1843 1260 0.5
1843 1742 2
1843 1747 4.5
1843 1753 7
1843 1842 2
1843 1843 1
1844 37 21
1844 51 1.5
1844 59 0.5
1844 178 0.5
1844 566 1
1844 586 4
1844 589 1
1844 630 0.5
1844 1089 1
1844 1092 0.5
1844 1255 0.5
1844 1753 0.5
1844 1754 0.5
1844 1843 0.5
1844 1844 3
1845 31 2
1845 48 1.5
1845 1089 0.5
1845 1091 1.5
1845 1099 5
1845 1260 0.5
1845 1747 7.5
1845 1753 8
1845 1764 1
1846 31 0.5
1846 1089 0.5
1846 1099 0.5
1846 1254 0.5
1846 1747 2.5
1846 1753 4
1846 1843 0.5
1847 6 1.5
1847 37 1.5
1847 152 1
1847 570 1.5
1847 576 5
1847 589 1.5
1847 590 0.5
1847 602 1
1847 1095 0.5
1847 1753 1.5
1847 1757 1
1847 1843 1.5
1847 1845 1.5
1847 1846 0.5
1848 1747 0.5
1848 1753 1
1848 1843 0.5
1849 6 1.5
1849 20 1
1849 31 2
1849 37 3.5
1849 152 1
1849 356 0.5
1849 570 4.5
1849 576 9.5
1849 610 0.5
1849 681 0.5
1849 1089 3
1849 1091 15.5
1849 1092 0.5
1849 1097 1.5
1849 1106 1
1849 1245 0.5
1849 1757 3
1849 1760 0.5
1849 1761 6
1849 1764 0.5
1849 1843 1
1849 1845 0.5
1849 1849 8
1850 1843 0.5
1851 48 0.5
1851 1747 8
1851 1753 3.5
1851 1847 2
1852 1095 1
1852 1747 1
1852 1753 1.5
1852 1842 0.5
1852 1845 0.5
1853 31 0.5
1853 37 1
1853 1091 0.5
1853 1747 9.5
1853 1753 6.5
1853 1843 3.5
1853 1846 1.5
1853 1847 2
1853 1850 3
1853 1852 2
1854 1753 0.5
1855 31 4
1855 37 1
1855 48 2.5
1855 1095 4.5
1855 1747 11.5
1855 1753 5
1855 1849 0.5
1856 31 6
1856 37 1
1856 48 11
1856 669 1.5
1856 1095 1.5
1856 1099 2.5
1856 1108 3.5
1856 1747 9
1856 1753 6
1856 1845 3
1856 1847 0.5
1856 1856 1
1857 6 0.5
1857 26 1.5
1857 31 1
1857 37 3.5
1857 101 0.5
1857 576 0.5
1857 1089 0.5
1857 1094 1
1857 1095 1
1857 1106 0.5
1857 1260 1
1857 1261 1
1857 1742 0.5
1857 1747 9
1857 1753 4
1857 1764 1
1857 1766 1
1857 1857 1
1858 31 6.5
1858 48 4.5
1858 669 1
1858 1099 1
1858 1747 9.5
1858 1753 8
1858 1843 0.5
1858 1845 1.5
1858 1856 1
1859 31 1
1859 37 15.5
1859 48 0.5
1859 51 10.5
1859 170 1
1859 561 0.5
1859 563 0.5
1859 580 0.5
1859 586 3.5
1859 952 0.5
1859 988 0.5
1859 992 3.5
1859 1091 0.5
1859 1092 5.5
1859 1748 10
1859 1753 1
1859 1754 12
1859 1757 1.5
1859 1842 1
1859 1844 2.5
1859 1849 1
1859 1856 0.5
1859 1859 20
1860 31 2.5
1860 37 3.5
1860 48 1.5
1860 563 0.5
1860 1089 1
1860 1097 0.5
1860 1099 7
1860 1106 0.5
1860 1235 1
1860 1245 0.5
1860 1254 0.5
1860 1260 0.5
1860 1746 0.5
1860 1747 3
1860 1753 0.5
1860 1757 2.5
1860 1842 1
1860 1843 1.5
1860 1845 5.5
1860 1846 3
1860 1851 5
1860 1853 14
1860 1854 0.5
1860 1857 0.5
1860 1859 2.5
1860 1860 1
1861 37 1.5
1861 59 1
1861 613 4
1861 1089 9
1861 1090 1.5
1861 1095 0.5
1861 1746 0.5
1861 1747 1.5
1861 1753 7.5
1861 1849 0.5
1861 1853 0.5
1861 1860 1
1862 31 0.5
1862 1089 0.5
1862 1092 0.5
1862 1099 1.5
1862 1107 0.5
1862 1742 0.5
1862 1753 0.5
1862 1764 0.5
1862 1858 1
1863 6 0.5
1863 564 0.5
1863 576 1
1863 600 0.5
1863 607 0.5
1863 1089 1.5
1863 1090 1.5
1863 1753 0.5
1863 1754 0.5
1863 1766 0.5
1863 1847 0.5
1863 1849 2
1863 1850 2
1863 1853 0.5
1863 1860 1
1864 31 0.5
1864 37 0.5
1864 59 0.5
1864 613 1.5
1864 1747 3.5
1864 1753 2.5
1865 37 5.5
1865 51 2.5
1865 586 3
1865 1089 0.5
1865 1092 1
1865 1747 0.5
1865 1844 1
1865 1859 1
1866 37 1
1866 48 0.5
1866 1747 1
1866 1753 2.5
1866 1860 0.5
1867 2 1.5
1867 6 1
1867 8 1.5
1867 21 1.5
1867 24 12.5
1867 39 6
1867 153 5.5
1867 593 0.5
1867 594 1.5
1867 901 0.5
1867 1374 0.5
1867 1380 1
1867 1747 1
1867 1849 2.5
1867 1867 64
1868 170 0.5
1868 565 1
1868 576 2
1868 1102 0.5
1868 1106 1
1868 1753 0.5
1868 1757 14
1868 1849 4
1868 1851 2
1868 1853 6
1868 1854 0.5
1868 1856 0.5
1868 1860 1
1868 1863 0.5
1869 1853 1
1869 1860 0.5
1869 1861 0.5
1869 1863 0.5
1869 1868 0.5
1870 37 2.5
1870 1089 4.5
1870 1091 0.5
1870 1092 1
1870 1742 1
1870 1753 4
1870 1860 0.5
1871 31 5.5
1871 37 1
1871 44 0.5
1871 48 2
1871 51 0.5
1871 59 1
1871 109 1
1871 165 1
1871 184 0.5
1871 186 0.5
1871 351 1
1871 358 0.5
1871 564 0.5
1871 595 0.5
1871 915 1.5
1871 1092 3
1871 1099 2
1871 1243 0.5
1871 1253 0.5
1871 1254 3.5
1871 1255 3.5
1871 1260 0.5
1871 1742 0.5
1871 1745 1
1871 1747 3
1871 1753 4
1871 1771 0.5
1871 1844 0.5
1871 1845 0.5
1871 1855 3
1871 1856 3.5
1871 1858 1.5
1871 1860 0.5
1871 1870 1
1871 1871 1
1872 31 2
1872 37 0.5
1872 351 2.5
1872 358 0.5
1872 1089 6
1872 1091 0.5
1872 1099 0.5
1872 1254 1.5
1872 1744 1
1872 1746 3.5
1872 1747 38.5
1872 1753 12
1872 1766 0.5
1872 1843 1
1872 1855 0.5
1872 1856 1
1872 1858 0.5
1872 1860 4.5
1872 1868 3.5
1872 1871 1
1872 1872 24
1873 6 2
1873 31 0.5
1873 51 0.5
1873 569 0.5
1873 681 1.5
1873 1089 2.5
1873 1108 1.5
1873 1254 3
1873 1260 1
1873 1745 0.5
1873 1746 6
1873 1747 6
1873 1764 6.5
1873 1766 11.5
1873 1843 0.5
1873 1847 1.5
1873 1849 0.5
1873 1853 1
1873 1855 1.5
1873 1860 2
1873 1861 0.5
1873 1871 0.5
1873 1872 4.5
1873 1873 2
1874 6 2.5
1874 27 0.5
1874 565 0.5
1874 1089 1.5
1874 1091 2.5
1874 1102 0.5
1874 1107 0.5
1874 1747 3
1874 1757 1
1874 1761 1
1874 1764 0.5
1874 1849 1
1874 1855 0.5
1874 1868 1
1874 1872 1
1874 1873 0.5
1874 1874 3
1875 31 0.5
1875 613 0.5
1875 1089 1
1875 1090 0.5
1875 1092 2.5
1875 1746 0.5
1875 1767 1.5
1875 1771 3.5
1875 1855 2
1875 1859 0.5
1876 6 1.5
1876 25 1.5
1876 29 0.5
1876 31 1.5
1876 37 0.5
1876 48 2
1876 55 0.5
1876 59 2.5
1876 165 0.5
1876 351 0.5
1876 365 3.5
1876 600 0.5
1876 607 8
1876 608 0.5
1876 613 0.5
1876 681 0.5
1876 915 2
1876 920 0.5
1876 1089 7.5
1876 1091 2.5
1876 1092 1.5
1876 1093 0.5
1876 1095 1
1876 1100 0.5
1876 1245 0.5
1876 1253 0.5
1876 1254 6.5
1876 1255 0.5
1876 1260 4.5
1876 1743 1
1876 1746 0.5
1876 1747 0.5
1876 1766 0.5
1876 1843 0.5
1876 1855 0.5
1876 1856 0.5
1876 1859 0.5
1876 1860 1.5
1876 1861 0.5
1876 1871 1
1876 1872 0.5
1877 31 13
1877 48 2
1877 359 0.5
1877 1089 2
1877 1091 1
1877 1099 16
1877 1746 10.5
1877 1747 42
1877 1753 2
1877 1843 2.5
1877 1845 2
1877 1853 1.5
1877 1856 0.5
1877 1857 1
1877 1860 6
1877 1871 5.5
1877 1872 17.5
1877 1873 13
1877 1874 6
1877 1876 1
1877 1877 30
1878 31 2.5
1878 173 0.5
1878 669 0.5
1878 1099 22
1878 1108 0.5
1878 1747 21.5
1878 1753 16.5
1878 1846 2
1878 1848 0.5
1878 1851 9
1878 1856 0.5
1878 1860 1.5
1878 1868 0.5
1878 1873 1
1878 1878 6
1879 31 0.5
1879 173 0.5
1879 1089 0.5
1879 1099 32.5
1879 1747 3.5
1879 1753 14.5
1879 1851 1.5
1879 1855 2.5
1879 1856 7.5
1879 1858 4
1879 1860 1.5
1879 1878 1
1880 31 1
1880 48 0.5
1880 51 1.5
1880 1099 4
1880 1747 0.5
1880 1753 2
1880 1845 4.5
1880 1846 8
1880 1851 0.5
1880 1860 0.5
1880 1862 1
1880 1866 3.5
1880 1869 0.5
1880 1870 2
1880 1878 4
1880 1879 4
1881 51 1
1881 1753 0.5
1881 1845 1.5
1881 1846 1.5
1881 1851 0.5
1881 1856 0.5
1881 1863 1
1881 1866 1
1881 1878 1.5
1881 1879 3.5
1882 1845 1.5
1882 1856 1
1882 1866 2
1882 1878 1
1882 1879 0.5
1883 31 3.5
1883 37 3.5
1883 669 2
1883 1089 0.5
1883 1091 2
1883 1095 9
1883 1099 0.5
1883 1108 12
1883 1747 18.5
1883 1753 22.5
1883 1845 0.5
1883 1846 2
1883 1847 0.5
1883 1851 0.5
1883 1858 1.5
1883 1860 0.5
1883 1863 0.5
1883 1866 0.5
1883 1873 1
1883 1875 1
1883 1876 0.5
1883 1877 0.5
1883 1878 2
1883 1879 12
1883 1883 1
1884 37 1
1884 1848 0.5
1884 1849 0.5
1884 1873 0.5
1884 1878 0.5
1885 48 0.5
1885 51 1
1885 1095 1.5
1885 1099 6
1885 1747 1
1885 1753 4.5
1885 1843 4.5
1885 1845 0.5
1885 1846 1.5
1885 1860 1
1885 1862 1
1885 1871 0.5
1885 1877 0.5
1885 1878 1.5
1885 1879 7.5
1886 1846 0.5
1886 1878 0.5
1887 1753 0.5
1887 1845 0.5
1887 1878 0.5
1887 1879 0.5
1888 31 0.5
1888 1092 1
1888 1095 0.5
1888 1753 0.5
1889 570 0.5
1889 602 1.5
1889 613 0.5
1889 1089 5.5
1889 1743 0.5
1889 1747 9.5
1889 1870 0.5
1889 1871 0.5
1889 1877 10.5
1889 1879 0.5
1889 1889 47
1890 48 1
1890 1099 1.5
1890 1108 0.5
1890 1747 0.5
1890 1753 1
1890 1877 0.5
1890 1879 1
1891 37 0.5
1891 1092 0.5
1891 1093 0.5
1891 1095 1
1891 1753 1
1891 1858 1.5
1891 1874 0.5
1891 1878 1
1891 1879 1
1891 1883 1.5
1892 37 0.5
1892 1091 0.5
1892 1753 1
1892 1849 0.5
1893 37 0.5
1893 1879 0.5
1894 31 0.5
1894 669 0.5
1894 1095 0.5
1894 1601 0.5
1894 1753 2
1894 1873 0.5
1894 1875 0.5
1894 1876 0.5
1894 1878 0.5
1894 1879 0.5
1895 31 0.5
1895 1099 8.5
1895 1747 3.5
1895 1753 2
1895 1880 3.5
1895 1881 0.5
1895 1882 1.5
1895 1883 1
1896 1747 2
1896 1875 0.5
1896 1877 0.5
1896 1879 0.5
1896 1891 1.5
1897 1095 0.5
1898 31 0.5
1898 1095 0.5
1898 1747 5.5
1898 1753 0.5
1898 1879 3.5
1899 1747 3
1899 1753 1
1899 1878 1.5
1899 1879 0.5
1899 1888 0.5
1900 1747 1
1900 1879 0.5
1901 1747 1
1901 1877 0.5
1902 1747 0.5
1902 1753 0.5
1903 1099 12.5
1903 1747 4
1903 1753 3.5
1903 1860 1
1903 1878 4
1903 1880 7.5
1903 1881 1
1903 1882 1
1903 1885 1
1904 1099 4
1904 1747 4
1904 1753 1
1904 1878 2
1904 1879 1
1904 1881 0.5
1904 1882 0.5
1904 1883 0.5
1905 1099 0.5
1905 1747 2
1905 1753 2.5
1905 1878 1
1906 1747 1.5
1906 1753 1
1906 1878 0.5
1907 1747 0.5
1907 1753 0.5
1908 1099 0.5
1908 1747 0.5
1909 1099 0.5
1909 1883 0.5
1910 1099 1
1910 1753 0.5
1910 1880 0.5
1910 1881 0.5
1911 31 1
1911 1099 12.5
1911 1747 1
1911 1753 0.5
1911 1855 6
1911 1856 18
1911 1858 8.5
1911 1860 0.5
1911 1877 4.5
1911 1878 17
1911 1879 9.5
1911 1880 1
1911 1883 25
1911 1884 2
1911 1890 0.5
1911 1892 1.5
1911 1894 1.5
1911 1895 2.5
1911 1896 1
1911 1897 0.5
1911 1898 2.5
1911 1899 1
1911 1900 0.5
1911 1901 1.5
1911 1903 3
1911 1904 1
1911 1910 0.5
1912 1099 0.5
1912 1892 0.5
1913 1099 0.5
1913 1883 0.5
1914 29 0.5
1914 1099 5
1914 1584 0.5
1914 1594 0.5
1914 1856 5.5
1914 1858 0.5
1914 1883 9
1914 1891 2
1914 1894 1.5
1914 1896 0.5
1915 1851 0.5
1915 1858 1.5
1915 1878 2
1915 1883 1.5
1915 1899 0.5
1915 1903 0.5
1916 1856 0.5
1916 1878 0.5
1917 1747 0.5
1917 1849 1.5
1917 1858 0.5
1917 1878 0.5
1918 748 0.5
1918 1054 0.5
1918 1521 1
1918 1595 0.5
1918 1597 0.5
1918 1858 1
1918 1878 0.5
1918 1904 0.5
1918 1918 1
1919 6 9.5
1919 9 2
1919 21 4
1919 26 1.5
1919 33 0.5
1919 34 1
1919 105 0.5
1919 152 0.5
1919 173 1
1919 269 0.5
1919 273 0.5
1919 289 0.5
1919 571 3.5
1919 586 0.5
1919 1878 0.5
1919 1885 0.5
1919 1919 173
1920 37 2
1920 1091 8
1920 1755 30
1920 1760 12
1920 1761 25.5
1920 1849 1
1920 1860 0.5
1920 1879 1
1920 1920 122
1921 48 0.5
1921 165 0.5
1921 170 3
1921 173 2
1921 1099 1
1921 1105 2.5
1921 1843 0.5
1921 1911 0.5
1921 1914 0.5
1922 1914 1.5
1923 31 1
1923 48 1
1923 1099 2
1923 1747 3.5
1923 1753 1.5
1923 1862 1
1923 1871 1.5
1923 1911 2.5
1924 31 1
1924 48 0.5
1924 1099 1
1924 1747 3.5
1924 1753 0.5
1924 1871 1
1924 1888 0.5
1924 1891 1
1924 1911 2
1924 1915 2
1925 1747 0.5
1926 37 0.5
1926 48 0.5
1926 173 0.5
1926 602 0.5
1926 613 0.5
1926 1099 2.5
1926 1206 1
1926 1753 2.5
1926 1860 0.5
1926 1862 2.5
1926 1915 0.5
1927 31 8.5
1927 48 2
1927 49 1
1927 59 6.5
1927 1093 1
1927 1095 0.5
1927 1099 0.5
1927 1753 0.5
1927 1860 0.5
1927 1862 1
1927 1871 2
1927 1890 0.5
1927 1911 0.5
1927 1927 3
1928 1753 0.5
1928 1862 0.5
1929 31 5
1929 48 1.5
1929 173 0.5
1929 1092 0.5
1929 1099 14.5
1929 1260 0.5
1929 1747 0.5
1929 1845 3
1929 1860 1.5
1929 1862 0.5
1929 1871 0.5
1929 1911 3.5
1930 1099 0.5
1931 31 2.5
1931 1099 3
1931 1855 0.5
1931 1862 2.5
1931 1880 0.5
1931 1911 3
1932 31 4.5
1932 1092 0.5
1932 1099 4
1932 1911 2.5
1933 31 8.5
1933 48 1
1933 199 0.5
1933 992 0.5
1933 1089 2.5
1933 1099 11.5
1933 1102 0.5
1933 1107 1
1933 1764 1.5
1933 1858 2.5
1933 1860 1
1933 1877 1
1933 1880 0.5
1933 1885 1.5
1933 1890 0.5
1933 1911 1
1933 1920 0.5
1933 1926 1
1933 1929 3.5
1933 1932 0.5
1934 31 2.5
1934 48 3
1934 1099 5
1934 1260 3.5
1934 1842 0.5
1934 1856 2.5
1934 1858 1.5
1934 1860 2
1934 1871 0.5
1934 1876 2.5
1934 1877 1.5
1934 1880 1
1934 1885 2
1934 1911 0.5
1934 1923 2
1934 1924 1
1934 1925 0.5
1934 1926 2.5
1934 1929 0.5
1934 1931 1.5
1934 1932 0.5
1934 1934 1
1935 31 11
1935 37 4.5
1935 48 0.5
1935 57 1
1935 59 3
1935 67 0.5
1935 103 0.5
1935 127 0.5
1935 570 1
1935 602 1
1935 607 1
1935 613 3
1935 1089 1.5
1935 1092 1
1935 1099 7
1935 1254 0.5
1935 1260 0.5
1935 1744 1
1935 1746 0.5
1935 1747 1.5
1935 1748 0.5
1935 1858 0.5
1935 1873 1
1935 1876 2.5
1935 1911 4
1935 1934 0.5
1936 31 0.5
1936 48 0.5
1936 1092 1.5
1936 1093 0.5
1936 1099 0.5
1936 1859 1
1936 1911 0.5
1937 31 5.5
1937 33 0.5
1937 37 10.5
1937 48 2
1937 51 3.5
1937 170 2.5
1937 568 0.5
1937 569 2.5
1937 586 0.5
1937 980 0.5
1937 988 0.5
1937 992 1.5
1937 1089 0.5
1937 1092 7
1937 1093 0.5
1937 1095 1
1937 1235 1.5
1937 1746 0.5
1937 1748 15
1937 1754 47
1937 1844 1
1937 1859 17.5
1937 1860 6.5
1937 1875 1
1937 1876 6.5
1937 1877 0.5
1937 1888 0.5
1937 1911 0.5
1937 1937 67
1938 31 0.5
1938 1099 1
1938 1871 0.5
1939 4 3
1939 31 1.5
1939 1099 1
1939 1876 1
1939 1911 0.5
1939 1922 1
1940 29 1
1940 37 0.5
1940 43 1
1940 48 0.5
1940 55 0.5
1940 128 0.5
1940 570 1.5
1940 613 0.5
1940 1099 0.5
1940 1260 1
1940 1261 0.5
1940 1855 1
1940 1871 2
1940 1873 1
1940 1876 0.5
1940 1877 1
1941 1099 0.5
1941 1871 0.5
1942 26 0.5
1942 29 0.5
1942 31 1
1942 43 1.5
1942 48 0.5
1942 59 3.5
1942 127 0.5
1942 128 0.5
1942 299 1
1942 570 1.5
1942 600 1.5
1942 602 1.5
1942 607 4.5
1942 608 2.5
1942 613 16
1942 962 1.5
1942 1089 3
1942 1092 0.5
1942 1099 1
1942 1260 1.5
1942 1261 1
1942 1743 0.5
1942 1745 0.5
1942 1747 0.5
1942 1753 1
1942 1844 0.5
1942 1847 0.5
1942 1849 1.5
1942 1855 0.5
1942 1873 0.5
1942 1942 1
1943 28 0.5
1943 29 3
1943 31 3.5
1943 37 4.5
1943 51 1
1943 164 0.5
1943 992 0.5
1943 1089 7.5
1943 1091 1
1943 1092 2.5
1943 1099 2
1943 1106 1
1943 1235 0.5
1943 1747 1.5
1943 1750 0.5
1943 1754 3.5
1943 1757 5
1943 1762 0.5
1943 1842 0.5
1943 1845 0.5
1943 1849 0.5
1943 1852 0.5
1943 1853 2.5
1943 1859 6
1943 1860 6.5
1943 1861 0.5
1943 1863 1.5
1943 1868 1.5
1943 1872 1.5
1943 1876 1
1943 1877 0.5
1943 1885 0.5
1943 1890 0.5
1943 1926 1.5
1943 1927 0.5
1943 1934 0.5
1943 1937 4
1943 1938 0.5
1943 1942 0.5
1943 1943 6
1944 31 0.5
1944 37 1
1944 1099 0.5
1944 1747 5
1944 1757 1.5
1944 1849 1
1944 1860 0.5
1944 1877 2.5
1944 1889 75
1944 1917 0.5
1944 1935 0.5
1944 1943 3.5
1944 1944 151
1945 1089 0.5
1945 1099 0.5
1946 31 3.5
1946 37 1
1946 48 25.5
1946 49 1
1946 563 0.5
1946 568 0.5
1946 587 0.5
1946 1092 0.5
1946 1099 8
1946 1107 0.5
1946 1235 6
1946 1260 6
1946 1753 0.5
1946 1754 0.5
1946 1757 1
1946 1842 0.5
1946 1856 4.5
1946 1858 1
1946 1859 4.5
1946 1872 1
1946 1876 3
1946 1877 1.5
1946 1922 1.5
1946 1927 1
1946 1929 1
1946 1932 0.5
1946 1934 0.5
1946 1937 16
1946 1938 0.5
1946 1942 0.5
1946 1943 1.5
1946 1946 18
1947 31 1
1947 37 10.5
1947 51 1.5
1947 76 1
1947 170 1
1947 569 4
1947 586 1
1947 669 0.5
1947 1092 2
1947 1099 0.5
1947 1234 0.5
1947 1235 6.5
1947 1254 0.5
1947 1255 2
1947 1748 1
1947 1754 4.5
1947 1859 5
1947 1860 1.5
1947 1876 2.5
1947 1937 5
1947 1938 0.5
1947 1940 0.5
1947 1943 1.5
1947 1946 3
1948 1099 1
1948 1856 0.5
1948 1876 0.5
1949 1856 1
1950 31 1
1950 576 0.5
1950 1858 0.5
1950 1876 1
1950 1877 0.5
1950 1890 0.5
1950 1929 0.5
1950 1930 0.5
1950 1935 0.5
1950 1940 0.5
1951 31 7.5
1951 37 0.5
1951 570 0.5
1951 571 0.5
1951 576 1
1951 607 0.5
1951 610 0.5
1951 613 6
1951 1091 2.5
1951 1745 2
1951 1754 0.5
1951 1757 1
1951 1760 1.5
1951 1764 0.5
1951 1844 0.5
1951 1849 1.5
1951 1854 6.5
1951 1857 2
1951 1863 1.5
1951 1867 5
1951 1874 0.5
1951 1876 1
1951 1877 0.5
1951 1889 0.5
1951 1933 0.5
1952 31 0.5
1952 48 0.5
1952 347 0.5
1952 361 0.5
1952 601 1
1952 607 4.5
1952 608 0.5
1952 610 0.5
1952 613 2.5
1952 614 1.5
1952 631 0.5
1952 651 0.5
1952 681 0.5
1952 707 0.5
1952 769 0.5
1952 1089 2.5
1952 1742 0.5
1952 1747 3.5
1952 1753 1
1952 1849 0.5
1952 1871 0.5
1952 1933 1
1952 1947 0.5
1952 1951 3.5
1953 16 0.5
1953 29 0.5
1953 30 7.5
1953 31 14
1953 37 3.5
1953 48 3.5
1953 55 0.5
1953 59 11
1953 70 0.5
1953 127 1.5
1953 128 1
1953 289 0.5
1953 306 3.5
1953 365 1.5
1953 560 0.5
1953 570 1.5
1953 587 2.5
1953 598 0.5
1953 607 4
1953 613 5
1953 627 0.5
1953 632 0.5
1953 1089 0.5
1953 1091 1
1953 1093 0.5
1953 1098 0.5
1953 1103 3
1953 1107 1.5
1953 1254 0.5
1953 1260 2
1953 1747 2
1953 1748 0.5
1953 1754 2
1953 1764 5
1953 1845 1
1953 1849 0.5
1953 1871 4.5
1953 1872 9.5
1953 1876 0.5
1953 1877 1
1953 1931 0.5
1953 1933 2
1953 1934 3
1953 1948 0.5
1953 1951 4.5
1954 6 0.5
1954 31 20.5
1954 33 0.5
1954 37 1
1954 48 19.5
1954 55 0.5
1954 59 0.5
1954 118 0.5
1954 165 0.5
1954 168 0.5
1954 178 2.5
1954 560 0.5
1954 607 3.5
1954 608 1
1954 613 1
1954 1089 0.5
1954 1091 4
1954 1093 0.5
1954 1253 0.5
1954 1260 1
1954 1743 1
1954 1745 0.5
1954 1747 10.5
1954 1748 1
1954 1753 1.5
1954 1764 1
1954 1843 1
1954 1845 9
1954 1849 1.5
1954 1856 1.5
1954 1858 1
1954 1859 0.5
1954 1860 1
1954 1862 2
1954 1868 0.5
1954 1871 7.5
1954 1872 3.5
1954 1873 4
1954 1876 0.5
1954 1877 0.5
1954 1921 1
1954 1933 2
1954 1934 6.5
1954 1942 0.5
1954 1946 9
1954 1948 0.5
1954 1949 1
1954 1951 29
1954 1953 0.5
1955 51 0.5
1955 1249 1
1955 1753 0.5
1955 1843 0.5
1955 1845 0.5
1955 1875 0.5
1956 37 0.5
1956 361 0.5
1956 365 0.5
1956 653 0.5
1956 877 0.5
1956 1753 0.5
1956 1933 0.5
1957 37 0.5
1957 340 1.5
1957 613 4
1957 615 2
1957 1856 0.5
1957 1860 0.5
1958 19 0.5
1958 31 2
1958 57 3
1958 58 0.5
1958 59 6
1958 909 0.5
1958 1089 0.5
1958 1254 0.5
1958 1260 3
1958 1845 0.5
1958 1871 1.5
1958 1889 0.5
1958 1943 1.5
1958 1946 0.5
1958 1953 0.5
1958 1954 0.5
1959 29 1
1959 31 7
1959 48 2
1959 55 2
1959 182 1
1959 600 0.5
1959 613 2
1959 1093 0.5
1959 1095 3.5
1959 1107 1
1959 1116 2
1959 1121 13.5
1959 1747 0.5
1959 1748 0.5
1959 1861 0.5
1959 1862 0.5
1959 1871 0.5
1959 1873 6.5
1959 1874 0.5
1959 1875 0.5
1959 1876 0.5
1959 1934 1
1959 1951 3.5
1959 1954 2.5
1959 1959 2
1960 31 1
1960 55 0.5
1960 167 1.5
1960 170 1
1960 173 0.5
1960 178 0.5
1960 182 0.5
1960 613 0.5
1960 1091 11
1960 1107 1
1960 1745 0.5
1960 1748 0.5
1960 1761 14.5
1960 1764 0.5
1960 1845 0.5
1960 1849 11
1960 1868 1
1960 1873 2.5
1960 1874 6.5
1960 1875 0.5
1960 1876 0.5
1960 1920 2
1960 1951 2
1960 1954 2
1960 1960 33
1961 48 0.5
1962 31 1
1962 1753 0.5
1962 1951 1.5
1963 1747 0.5
1963 1761 0.5
1963 1951 0.5
1964 14 0.5
1964 63 0.5
1964 293 0.5
1964 307 6.5
1964 597 6.5
1964 606 4
1964 612 5
1964 614 4
1964 640 0.5
1964 647 2
1964 757 1.5
1964 759 0.5
1964 761 1
1964 766 0.5
1964 1747 0.5
1964 1951 0.5
1965 450 0.5
1965 988 0.5
1965 1747 1
1965 1951 1
1966 1747 0.5
1966 1876 0.5
1966 1951 0.5
1967 31 0.5
1967 178 0.5
1967 1107 0.5
1967 1128 1
1967 1182 0.5
1967 1184 0.5
1967 1192 0.5
1967 1862 2
1967 1934 2
1967 1950 1
1967 1951 0.5
1967 1960 0.5
1968 6 0.5
1968 25 1
1968 31 1
1968 909 1.5
1968 915 1
1968 1089 1
1968 1278 0.5
1968 1919 1
1968 1934 0.5
1968 1951 0.5
1969 355 0.5
1969 644 0.5
1969 696 0.5
1969 1594 11.5
1969 1880 0.5
1969 1933 0.5
1969 1934 1.5
1969 1951 1.5
1970 170 1
1970 178 3.5
1970 181 0.5
1970 1107 3.5
1970 1182 0.5
1970 1183 1.5
1970 1184 1
1970 1192 0.5
1970 1748 0.5
1970 1801 1
1970 1828 0.5
1970 1862 0.5
1971 1862 1
1972 3 0.5
1972 25 1.5
1972 178 0.5
1972 915 0.5
1972 1862 0.5
1972 1960 0.5
1973 31 1
1973 37 0.5
1973 607 1
1973 608 0.5
1973 1847 0.5
1973 1862 0.5
1973 1933 0.5
1973 1951 0.5
1973 1953 1.5
1974 27 1.5
1974 28 2.5
1974 31 2.5
1974 52 1
1974 56 0.5
1974 118 1.5
1974 165 1.5
1974 168 1
1974 178 3.5
1974 186 0.5
1974 569 2
1974 587 1
1974 1116 0.5
1974 1121 5.5
1974 1235 2.5
1974 1747 0.5
1974 1801 1.5
1974 1828 4.5
1974 1829 0.5
1974 1862 1
1974 1934 0.5
1974 1942 0.5
1974 1950 0.5
1974 1954 0.5
1974 1974 4
1975 1764 0.5
1975 1933 0.5
1976 6 1.5
1976 48 0.5
1976 565 0.5
1976 570 0.5
1976 576 1
1976 1091 5
1976 1746 0.5
1976 1748 0.5
1976 1761 2
1976 1849 8
1976 1860 1
1976 1874 3.5
1976 1926 0.5
1976 1927 0.5
1976 1933 0.5
1976 1951 0.5
1976 1960 12.5
1976 1972 1
1976 1976 1
1977 56 0.5
1977 170 0.5
1977 178 0.5
1977 186 1
1977 569 1
1977 607 0.5
1977 1829 1
1977 1845 0.5
1977 1862 0.5
1977 1946 0.5
1977 1953 6.5
1978 607 2
1978 608 0.5
1978 1862 0.5
1978 1868 1
1978 1953 1
1979 48 0.5
1979 1860 1.5
1979 1862 0.5
1979 1933 1
1979 1934 0.5
1980 25 0.5
1980 29 0.5
1980 37 0.5
1980 48 0.5
1980 173 1.5
1980 1099 2.5
1980 1754 0.5
1980 1828 0.5
1980 1921 0.5
1981 62 0.5
1981 63 0.5
1981 304 0.5
1981 604 0.5
1981 606 1.5
1981 610 0.5
1981 614 1
1981 627 1.5
1981 628 0.5
1981 639 0.5
1981 662 0.5
1981 685 1.5
1981 716 0.5
1981 769 1
1981 936 0.5
1981 1369 1
1981 1517 0.5
1981 1529 2
1981 1747 0.5
1981 1766 0.5
1981 1849 0.5
1981 1965 0.5
1982 31 1
1982 1091 2
1982 1849 1
1982 1868 1
1982 1871 0.5
1982 1874 1
1982 1976 0.5
1983 31 0.5
1983 1876 0.5
1984 20 0.5
1984 31 1
1984 178 0.5
1984 199 0.5
1984 412 0.5
1984 576 1
1984 909 4
1984 915 1
1984 992 0.5
1984 1089 2.5
1984 1091 0.5
1984 1092 0.5
1984 1533 0.5
1984 1750 0.5
1984 1951 1
1985 31 0.5
1985 1089 1
1986 4 3
1986 26 5.5
1986 31 3
1986 33 1
1986 37 3
1986 359 0.5
1986 1091 3.5
1986 1098 0.5
1986 1102 0.5
1986 1107 2.5
1986 1235 0.5
1986 1754 1
1986 1764 3.5
1986 1849 11
1986 1854 12.5
1986 1863 0.5
1986 1867 0.5
1986 1868 1
1986 1874 1
1986 1875 0.5
1986 1951 18.5
1986 1953 6.5
1986 1954 33
1986 1955 0.5
1986 1959 2
1986 1960 1
1986 1961 0.5
1986 1967 4
1986 1968 1
1986 1969 1
1986 1970 0.5
1986 1971 1
1986 1972 0.5
1986 1973 1.5
1986 1974 2.5
1986 1975 0.5
1986 1976 2
1986 1977 1.5
1986 1979 2
1986 1982 1
1986 1984 1.5
1986 1985 0.5
1986 1986 75
1987 31 0.5
1988 1876 0.5
1989 1876 0.5
1990 31 1.5
1991 31 0.5
1991 1954 1
1992 31 0.5
1992 1920 1.5
1992 1953 3
1992 1954 7
1992 1955 0.5
1992 1956 0.5
1992 1957 0.5
1992 1959 0.5
1993 1091 29.5
1993 1760 8
1993 1761 10
1993 1849 10
1993 1874 3
1993 1880 0.5
1993 1943 0.5
1993 1951 2
1993 1960 34
1993 1969 0.5
1993 1976 13
1993 1982 9
1993 1984 1
1993 1986 2.5
1993 1990 1
1993 1992 3
1993 1993 16
1994 576 1.5
1994 1757 0.5
1994 1876 1
1994 1954 8
1994 1955 0.5
1994 1957 0.5
1994 1958 0.5
1994 1978 0.5
1994 1986 0.5
1995 4 0.5
1995 6 4
1995 26 14
1995 29 0.5
1995 31 6
1995 33 2
1995 37 7
1995 169 0.5
1995 1089 3.5
1995 1091 18
1995 1095 1
1995 1098 3.5
1995 1746 0.5
1995 1754 4
1995 1756 3
1995 1764 4
1995 1849 10
1995 1854 1.5
1995 1875 1
1995 1876 3.5
1995 1895 0.5
1995 1920 1
1995 1951 99.5
1995 1953 0.5
1995 1954 9.5
1995 1959 1
1995 1960 0.5
1995 1966 0.5
1995 1967 0.5
1995 1968 1
1995 1974 2.5
1995 1979 1
1995 1982 0.5
1995 1983 0.5
1995 1984 1
1995 1985 1
1995 1986 28
1995 1987 0.5
1995 1988 0.5
1995 1989 0.5
1995 1990 1.5
1995 1991 1.5
1995 1992 9.5
1995 1993 4
1995 1994 7
1995 1995 5
1996 1091 2.5
1996 1849 0.5
1996 1868 0.5
1996 1874 1.5
1996 1954 1.5
1996 1960 1
1996 1976 3.5
1996 1993 4
1996 1995 1
1997 1876 0.5
1997 1995 0.5
1998 1764 0.5
1998 1954 0.5
1998 1995 0.5
1999 1954 0.5
1999 1995 0.5
2000 31 0.5
2000 1859 3
2000 1860 1.5
2000 1861 0.5
2000 1926 2
2000 1942 0.5
2000 1944 0.5
2000 1946 0.5
2000 1954 0.5
2000 1967 0.5
2000 1995 1.5
2001 1 0.5
2001 26 5.5
2001 31 0.5
2001 34 2
2001 37 1
2001 169 0.5
2001 1089 0.5
2001 1091 7.5
2001 1098 3
2001 1106 0.5
2001 1107 0.5
2001 1756 5
2001 1764 0.5
2001 1849 5.5
2001 1876 1.5
2001 1920 1
2001 1951 23.5
2001 1953 0.5
2001 1954 1.5
2001 1979 1
2001 1980 0.5
2001 1981 0.5
2001 1986 9
2001 1992 3
2001 1993 0.5
2001 1994 3.5
2001 1995 3.5
2001 1996 0.5
2001 1998 0.5
2002 56 0.5
2002 273 0.5
2002 359 1
2002 597 1.5
2002 614 1.5
2002 646 0.5
2002 647 0.5
2002 757 1
2002 1106 0.5
2002 1745 1
2002 1867 2.5
2002 1939 0.5
2002 1951 0.5
2002 1986 3
2002 1995 3
2003 6 0.5
2003 37 3.5
2003 152 0.5
2003 170 0.5
2003 565 1
2003 570 0.5
2003 592 2
2003 593 2.5
2003 921 0.5
2003 952 28
2003 1089 2.5
2003 1091 2
2003 1106 9.5
2003 1746 1
2003 1753 3.5
2003 1754 1
2003 1757 27
2003 1762 0.5
2003 1849 2
2003 1867 1.5
2003 1868 0.5
2003 1873 1
2003 1874 3
2003 1960 0.5
2003 1976 1
2003 1995 2
2004 21 1
2004 22 9.5
2004 23 0.5
2004 25 1
2004 268 2
2004 269 0.5
2004 585 0.5
2004 586 1
2004 777 0.5
2004 1289 0.5
2004 1857 0.5
2004 1867 0.5
2004 1986 3.5
2004 1995 10
2004 2001 3.5
2005 37 0.5
2005 613 3
2005 1091 4
2005 1745 1
2005 1757 0.5
2005 1849 3.5
2005 1892 1.5
2005 1912 1
2005 1917 1.5
2005 1960 3
2005 1982 2
2005 1986 3
2005 1993 1
2005 1995 5.5
2005 2005 111
2006 6 0.5
2006 681 0.5
2006 1089 0.5
2006 1951 1.5
2006 1986 4
2007 37 2
2007 59 1.5
2007 129 0.5
2007 165 1
2007 166 1
2007 564 0.5
2007 570 0.5
2007 589 0.5
2007 1766 1.5
2007 1946 0.5
2007 1986 1
2008 1951 3
2008 1986 1
2008 1996 1.5
2009 1986 0.5
2010 6 0.5
2010 59 0.5
2010 576 0.5
2010 1852 1
2010 1951 1.5
2010 1986 2
2010 1995 1.5
2010 2003 0.5
2011 1951 2.5
2011 1986 3
2011 1995 0.5
2011 2002 0.5
2012 37 1.5
2012 576 0.5
2012 1089 1
2012 1091 2
2012 1753 2
2012 1757 1
2012 1849 2.5
2012 1874 1
2012 1951 0.5
2012 1986 2.5
2012 1995 1
2013 73 0.5
2013 757 0.5
2013 1951 0.5
2014 2 1
2014 21 1
2014 24 2.5
2014 153 2
2014 901 0.5
2014 1857 0.5
2014 1867 4
2014 1986 0.5
2015 613 1
2015 1746 0.5
2015 1960 1.5
2015 1986 0.5
2015 2005 12.5
2015 2015 2
2016 6 2.5
2016 37 0.5
2016 570 0.5
2016 1845 1
2016 1846 0.5
2016 1849 1.5
2016 1851 0.5
2016 1852 0.5
2016 1853 1
2016 1868 6
2016 1869 0.5
2016 1874 0.5
2016 1951 0.5
2016 2003 2
2017 6 1
2017 1089 1
2017 1889 0.5
2017 1951 1.5
2017 1982 0.5
2017 1986 1
2017 1996 0.5
2018 1951 0.5
2019 13 1
2019 301 2
2019 362 5.5
2019 628 0.5
2019 629 0.5
2019 776 2
2019 784 1
2019 840 2
2019 1263 0.5
2019 1264 1.5
2019 1494 2
2020 301 0.5
2020 776 0.5
2021 267 1
2021 286 0.5
2021 293 0.5
2021 299 1
2021 305 2.5
2021 765 1.5
2021 775 0.5
2022 268 1
2022 272 0.5
2022 289 4
2022 290 2.5
2022 293 1.5
2022 296 0.5
2022 298 0.5
2022 299 0.5
2022 301 24
2022 302 1
2022 304 0.5
2022 305 0.5
2022 308 0.5
2022 310 2
2022 315 1
2022 317 2
2022 332 1
2022 362 2.5
2022 622 0.5
2022 765 8
2022 775 3
2022 776 2.5
2022 801 0.5
2022 834 0.5
2022 839 0.5
2022 857 2
2022 858 0.5
2022 1319 0.5
2022 1320 0.5
2022 1384 3.5
2022 1499 2.5
2022 1504 0.5
2022 1695 0.5
2022 1729 0.5
2022 1738 1
2022 2019 0.5
2022 2021 3.5
2022 2022 6
2023 14 0.5
2023 16 0.5
2023 268 3
2023 283 0.5
2023 289 6.5
2023 290 0.5
2023 293 2
2023 299 3.5
2023 301 70.5
2023 307 0.5
2023 325 1
2023 332 9.5
2023 333 2.5
2023 335 0.5
2023 342 6.5
2023 362 2.5
2023 597 0.5
2023 601 2.5
2023 629 2
2023 759 0.5
2023 765 5.5
2023 770 0.5
2023 773 1
2023 776 7.5
2023 868 0.5
2023 1367 0.5
2023 1368 0.5
2023 1378 0.5
2023 1400 0.5
2023 1517 1.5
2023 1522 1
2023 1529 0.5
2023 1544 0.5
2023 1700 0.5
2023 2022 2.5
2023 2023 6
2024 11 2
2024 17 5
2024 268 18
2024 270 1.5
2024 271 0.5
2024 272 6.5
2024 277 30.5
2024 283 1
2024 286 2
2024 289 1.5
2024 301 2
2024 307 0.5
2024 318 0.5
2024 581 0.5
2024 765 1
2024 766 2
2024 768 2.5
2024 769 8
2024 775 19.5
2024 776 8.5
2024 783 3.5
2024 789 0.5
2024 790 8.5
2024 792 0.5
2024 796 1
2024 801 2
2024 838 0.5
2024 840 1.5
2024 857 5
2024 1262 0.5
2024 1264 2
2024 1365 1
2024 1379 8
2024 1384 30
2024 1422 0.5
2024 1430 1.5
2024 1445 1.5
2024 1496 0.5
2024 1499 0.5
2024 2024 100
2025 14 1.5
2025 22 3
2025 153 0.5
2025 268 1
2025 301 0.5
2025 307 0.5
2025 359 0.5
2025 362 0.5
2025 766 0.5
2025 768 0.5
2025 776 0.5
2026 299 1
2026 301 0.5
2026 307 0.5
2026 362 0.5
2026 643 0.5
2026 907 2
2026 1367 1.5
2026 2022 0.5
2026 2023 1
2027 267 0.5
2027 289 0.5
2027 301 3.5
2027 347 0.5
2027 776 2
2027 873 0.5
2028 281 0.5
2028 289 1
2028 301 4.5
2028 309 0.5
2028 601 1
2028 776 0.5
2028 838 0.5
2028 839 0.5
2028 857 1
2028 1500 0.5
2028 1738 0.5
2029 301 1
2029 332 2
2029 873 0.5
2030 289 0.5
2030 293 2.5
2030 299 2.5
2030 301 1.5
2030 333 9
2030 334 3.5
2030 335 2.5
2030 842 1.5
2030 860 1
2030 876 0.5
2030 1267 0.5
2030 1368 0.5
2030 2021 4
2030 2023 0.5
2031 10 1
2031 22 1.5
2031 268 0.5
2031 299 2
2031 301 21.5
2031 309 0.5
2031 601 1
2031 775 0.5
2031 776 2.5
2031 1378 1
2031 1668 0.5
2031 2022 1
2031 2024 0.5
2032 13 0.5
2032 14 0.5
2032 15 0.5
2032 16 1.5
2032 22 0.5
2032 66 1
2032 299 1
2032 301 0.5
2032 362 2
2032 601 14
2032 773 1
2032 1367 4.5
2032 1368 0.5
2032 1517 2.5
2032 1522 0.5
2032 1666 0.5
2032 2023 1
2033 301 1
2033 766 0.5
2033 787 0.5
2033 1264 2
2033 1400 6
2033 2024 0.5
2033 2025 0.5
2033 2033 8
2034 289 0.5
2034 301 4
2034 305 0.5
2034 765 2
2034 776 3
2034 1498 0.5
2035 17 1
2035 290 0.5
2035 301 3
2035 310 0.5
2035 317 0.5
2035 368 0.5
2035 671 2
2035 765 4
2035 1498 1.5
2035 1499 1
2035 2021 0.5
2035 2022 1.5
2035 2028 0.5
2035 2030 0.5
2035 2031 0.5
2035 2034 0.5
2035 2035 3
2036 301 1
2036 310 0.5
2036 873 0.5
2037 324 0.5
2037 331 0.5
2037 332 0.5
2037 612 0.5
2037 776 0.5
2037 2023 0.5
2038 11 2
2038 16 12
2038 30 3
2038 33 0.5
2038 62 0.5
2038 67 0.5
2038 268 1
2038 291 0.5
2038 293 2
2038 390 3.5
2038 391 1.5
2038 412 0.5
2038 597 1
2038 627 15
2038 644 0.5
2038 647 1
2038 656 0.5
2038 902 0.5
2038 903 1
2038 904 0.5
2038 917 1.5
2038 920 1
2038 923 1
2038 936 1
2038 988 2
2038 1266 1
2038 1338 1.5
2038 1348 8
2038 1369 7
2038 1370 6
2038 1528 1.5
2038 1529 0.5
2038 1580 0.5
2038 2031 1
2039 68 0.5
2039 301 1.5
2039 701 0.5
2040 301 1
2040 776 0.5
2041 301 0.5
2041 1267 0.5
2042 289 0.5
2042 2022 0.5
2043 367 2.5
2043 832 0.5
2043 1323 0.5
2043 1324 1.5
2043 1506 1
2043 1511 0.5
2043 2022 2
2043 2035 0.5
2044 301 1.5
2044 362 0.5
2044 2022 1
2045 832 0.5
2045 2022 0.5
2046 301 0.5
2046 2022 0.5
2047 289 10.5
2047 301 32.5
2047 309 1
2047 362 4
2047 366 0.5
2047 601 0.5
2047 1668 0.5
2047 2022 6
2047 2035 1.5
2047 2037 0.5
2048 289 0.5
2048 301 6
2048 612 0.5
2048 2022 1
2049 15 1
2049 301 0.5
2050 17 0.5
2050 63 0.5
2050 207 0.5
2050 215 0.5
2050 285 1.5
2050 290 0.5
2050 291 0.5
2050 292 0.5
2050 293 1
2050 296 1
2050 298 2.5
2050 301 2
2050 353 3
2050 362 0.5
2050 630 2
2050 637 1.5
2050 654 1
2050 701 2.5
2050 707 0.5
2050 715 0.5
2050 716 2.5
2050 773 0.5
2050 775 1
2050 776 3.5
2050 1364 0.5
2050 1369 2.5
2050 1571 0.5
2051 293 0.5
2051 299 0.5
2051 301 1
2051 612 1
2051 1338 1
2051 1348 0.5
2052 289 0.5
2052 301 9
2052 629 0.5
2052 2022 0.5
2052 2035 1
2052 2037 0.5
2052 2052 4
2053 289 0.5
2053 299 0.5
2053 301 14
2053 362 1
2053 629 0.5
2053 2035 0.5
2054 289 1
2054 299 1.5
2054 301 31.5
2054 369 0.5
2054 601 0.5
2054 1498 0.5
2054 2038 0.5
2055 15 1
2055 301 2.5
2055 308 1
2055 310 2
2055 362 1
2055 628 2
2055 1322 0.5
2056 218 0.5
2056 296 0.5
2056 301 4
2056 352 1.5
2056 365 1
2056 619 0.5
2056 621 0.5
2056 715 0.5
2056 1324 0.5
2056 1340 0.5
2056 1356 3.5
2056 1364 0.5
2056 1498 0.5
2056 1499 0.5
2057 299 0.5
2057 301 7.5
2057 2038 0.5
2058 301 0.5
2058 629 0.5
2058 691 0.5
2058 701 0.5
2058 1356 1.5
2059 301 1
2059 1445 0.5
2060 301 1.5
2060 1498 0.5
2060 2052 5
2060 2060 14
2061 301 9.5
2061 2035 0.5
2062 301 1
2063 12 1
2063 16 1.5
2063 63 1
2063 70 1.5
2063 288 1.5
2063 289 3.5
2063 293 3
2063 296 0.5
2063 301 0.5
2063 306 0.5
2063 362 0.5
2063 624 7
2063 747 0.5
2063 776 1.5
2063 1494 3.5
2063 1549 1
2064 301 0.5
2064 618 2.5
2064 621 0.5
2064 1498 0.5
2064 1499 0.5
2064 2047 0.5
2064 2052 1
2064 2054 3
2064 2055 1.5
2064 2057 1
2064 2061 0.5
2064 2062 0.5
2064 2063 0.5
2065 289 0.5
2065 296 1
2065 301 5
2065 366 0.5
2065 597 0.5
2065 618 2
2065 621 0.5
2065 869 0.5
2065 1499 1
2065 2047 1
2065 2052 1.5
2065 2053 1.5
2065 2054 2
2065 2055 0.5
2065 2056 0.5
2065 2057 2
2065 2058 1
2066 13 0.5
2066 15 1
2066 287 1
2066 289 1.5
2066 301 8.5
2066 362 9
2066 629 3.5
2066 630 0.5
2066 770 0.5
2066 1269 0.5
2066 1293 0.5
2066 1367 0.5
2066 1378 0.5
2066 1498 2
2066 1499 0.5
2066 2025 0.5
2066 2035 0.5
2066 2054 0.5
2067 12 0.5
2067 288 0.5
2067 289 0.5
2067 293 0.5
2067 296 10.5
2067 301 15.5
2067 315 1
2067 317 3.5
2067 320 0.5
2067 326 1.5
2067 362 3.5
2067 366 1
2067 368 0.5
2067 369 0.5
2067 370 0.5
2067 390 0.5
2067 618 7
2067 621 2
2067 627 0.5
2067 628 1.5
2067 630 0.5
2067 726 0.5
2067 1340 0.5
2067 1498 12.5
2067 1499 6.5
2067 1504 0.5
2067 2035 0.5
2067 2039 1.5
2067 2040 1.5
2067 2041 0.5
2067 2042 1
2067 2043 2
2067 2044 2
2067 2045 0.5
2067 2047 27
2067 2048 4
2067 2049 0.5
2067 2052 1
2067 2053 8.5
2067 2054 8
2067 2055 1
2067 2056 1.5
2067 2057 2.5
2067 2059 1
2067 2060 1
2067 2061 9.5
2067 2062 0.5
2067 2064 0.5
2067 2065 4.5
2067 2066 11.5
2067 2067 104
2068 301 0.5
2068 1498 0.5
2068 1499 0.5
2068 2043 0.5
2068 2047 9.5
2068 2048 0.5
2068 2053 4.5
2068 2054 5
2068 2057 0.5
2068 2067 4.5
2069 289 0.5
2069 296 1.5
2069 301 16.5
2069 362 1.5
2069 366 0.5
2069 369 0.5
2069 601 1
2069 627 1
2069 628 0.5
2069 726 0.5
2069 1340 1
2069 1498 1
2069 2035 1
2069 2047 1.5
2069 2052 0.5
2069 2063 0.5
2069 2064 1
2069 2065 3.5
2069 2066 0.5
2069 2067 18.5
2069 2068 0.5
2070 7 0.5
2070 301 1
2070 306 1
2070 362 0.5
2070 1494 0.5
2070 2052 0.5
2070 2053 0.5
2070 2054 1
2070 2055 0.5
2070 2057 0.5
2070 2069 2
2071 618 0.5
2071 1499 1.5
2071 2052 0.5
2071 2054 0.5
2071 2069 2.5
2072 15 1.5
2072 16 0.5
2072 66 1
2072 289 0.5
2072 301 3
2072 362 2.5
2072 601 6
2072 623 1
2072 627 3.5
2072 628 16.5
2072 633 0.5
2072 636 1
2072 648 1
2072 650 0.5
2072 690 4
2072 726 2.5
2072 769 0.5
2072 770 1
2072 911 0.5
2072 927 0.5
2072 1270 1
2072 1271 1
2072 1335 1.5
2072 1340 3
2072 1343 4
2072 1352 0.5
2072 1368 2
2072 1520 3
2072 2050 13
2072 2064 4
2072 2065 3.5
2072 2067 31.5
2072 2068 15.5
2072 2069 16
2072 2070 1
2072 2071 0.5
2072 2072 52
2073 362 1
2073 629 0.5
2073 1270 0.5
2073 1520 0.5
2073 2067 0.5
2073 2068 0.5
2073 2072 2
2074 15 2
2074 16 0.5
2074 32 0.5
2074 66 1
2074 218 1
2074 301 3.5
2074 362 2.5
2074 366 0.5
2074 390 0.5
2074 422 3.5
2074 424 1
2074 444 1.5
2074 597 0.5
2074 599 0.5
2074 601 7
2074 623 3
2074 627 7.5
2074 628 11
2074 633 0.5
2074 634 0.5
2074 636 1
2074 650 1.5
2074 690 5
2074 726 1.5
2074 769 0.5
2074 770 1
2074 1270 3
2074 1271 0.5
2074 1335 2
2074 1340 1.5
2074 1368 2.5
2074 1520 2.5
2074 2050 12
2074 2064 7.5
2074 2065 8
2074 2067 130.5
2074 2068 4
2074 2069 55.5
2074 2072 128.5
2074 2073 8.5
2074 2074 138
2075 301 1
2075 2035 0.5
2075 2065 0.5
2075 2067 2
2075 2072 0.5
2075 2074 3
2076 24 0.5
2076 218 2.5
2076 220 0.5
2076 238 0.5
2076 288 3
2076 289 30
2076 301 5.5
2076 362 3
2076 625 0.5
2076 627 0.5
2076 651 0.5
2076 713 0.5
2076 715 0.5
2076 726 0.5
2076 1335 3.5
2076 1340 2.5
2076 1352 0.5
2076 1494 1
2076 2063 4.5
2076 2067 2.5
2076 2070 2
2076 2072 13
2076 2074 20.5
2076 2076 5
2077 7 0.5
2077 15 10
2077 218 0.5
2077 362 0.5
2077 369 1.5
2077 603 1
2077 726 0.5
2077 911 0.5
2077 1335 0.5
2077 2052 0.5
2077 2060 8
2077 2066 0.5
2077 2067 0.5
2077 2072 0.5
2077 2074 19
2077 2076 5.5
2077 2077 3
2078 2067 0.5
2078 2072 3.5
2078 2074 2
2078 2077 1
2079 289 25
2079 301 1.5
2079 352 0.5
2079 362 4
2079 390 0.5
2079 422 0.5
2079 601 0.5
2079 621 0.5
2079 626 0.5
2079 627 0.5
2079 628 1
2079 633 0.5
2079 651 2.5
2079 910 1.5
2079 912 0.5
2079 927 0.5
2079 1335 0.5
2079 1498 0.5
2079 1520 0.5
2079 1523 1
2079 1526 0.5
2079 2050 0.5
2079 2063 1
2079 2067 3
2079 2072 7.5
2079 2073 0.5
2079 2074 12
2079 2076 0.5
2079 2077 3.5
2079 2078 1
2080 218 0.5
2080 238 0.5
2080 289 10
2080 293 0.5
2080 301 3.5
2080 314 0.5
2080 352 0.5
2080 362 1.5
2080 366 0.5
2080 422 1
2080 601 0.5
2080 628 1
2080 701 0.5
2080 715 1.5
2080 716 1.5
2080 770 0.5
2080 1270 1.5
2080 1335 1.5
2080 1340 1
2080 1369 1.5
2080 1493 0.5
2080 1520 1.5
2080 1528 0.5
2080 1683 0.5
2080 2063 0.5
2080 2067 8
2080 2069 2.5
2080 2072 31.5
2080 2073 1
2080 2074 43.5
2080 2075 0.5
2080 2076 9.5
2080 2077 2
2080 2079 3
2080 2080 9
2081 284 0.5
2081 289 0.5
2081 301 0.5
2081 601 0.5
2081 715 0.5
2081 890 0.5
2081 1270 1.5
2081 1271 0.5
2081 1323 0.5
2081 2067 0.5
2081 2072 10.5
2081 2073 0.5
2081 2074 11
2082 289 1
2082 602 0.5
2082 628 0.5
2082 715 1
2082 912 1
2082 2069 0.5
2082 2072 1
2083 15 0.5
2083 274 0.5
2083 369 2.5
2083 781 0.5
2083 1335 1
2083 1522 1
2083 2060 1.5
2083 2072 1.5
2083 2074 19
2083 2076 3
2083 2077 8.5
2083 2079 6
2083 2080 2
2083 2083 3
2084 7 0.5
2084 15 1
2084 30 1
2084 32 0.5
2084 62 0.5
2084 63 0.5
2084 68 1
2084 69 1.5
2084 215 0.5
2084 218 0.5
2084 267 0.5
2084 285 0.5
2084 287 0.5
2084 288 0.5
2084 296 0.5
2084 318 2
2084 366 0.5
2084 374 1.5
2084 393 0.5
2084 599 0.5
2084 601 0.5
2084 610 0.5
2084 614 0.5
2084 623 1
2084 627 2
2084 628 0.5
2084 633 0.5
2084 650 0.5
2084 653 0.5
2084 690 0.5
2084 716 0.5
2084 746 1.5
2084 747 0.5
2084 766 0.5
2084 770 1.5
2084 776 0.5
2084 924 0.5
2084 968 0.5
2084 1270 1.5
2084 1309 0.5
2084 1520 2.5
2084 1528 9.5
2084 1662 0.5
2084 1981 0.5
2084 2050 1.5
2084 2058 0.5
2084 2067 3.5
2084 2069 6
2084 2072 30.5
2084 2073 2.5
2084 2074 50.5
2084 2076 5.5
2084 2078 0.5
2084 2079 4
2084 2080 6.5
2084 2081 1
2084 2083 0.5
2084 2084 11
2085 292 1
2085 296 0.5
2085 416 0.5
2085 422 0.5
2085 601 0.5
2085 1270 1.5
2085 1326 1
2085 1335 2
2085 2072 1.5
2085 2073 1
2085 2074 3
2086 284 1.5
2086 287 2
2086 292 1
2086 352 0.5
2086 353 0.5
2086 367 0.5
2086 770 1.5
2086 875 0.5
2086 890 0.5
2086 1270 9
2086 1671 0.5
2086 2072 1
2086 2080 0.5
2086 2085 1
2087 289 1.5
2087 292 2
2087 293 0.5
2087 298 0.5
2087 305 0.5
2087 352 0.5
2087 353 0.5
2087 396 0.5
2087 629 0.5
2087 765 0.5
2087 770 0.5
2087 840 0.5
2087 1270 3
2087 1335 0.5
2087 2072 8.5
2087 2073 0.5
2087 2074 4
2088 267 1.5
2088 285 1
2088 286 0.5
2088 296 1.5
2088 298 2
2088 301 0.5
2088 366 0.5
2088 415 0.5
2088 629 0.5
2088 631 0.5
2088 701 0.5
2088 765 1
2088 766 0.5
2088 770 0.5
2088 1313 1
2088 1340 0.5
2088 1343 0.5
2088 1516 0.5
2088 2056 0.5
2088 2072 1
2088 2074 1
2089 66 1
2089 270 2.5
2089 301 0.5
2089 383 3.5
2089 387 4
2089 416 1
2089 1264 0.5
2089 1268 1.5
2089 1269 1
2089 1270 0.5
2089 1293 2
2089 1295 0.5
2089 1296 1
2089 1305 0.5
2089 1307 0.5
2089 1314 0.5
2089 1327 0.5
2089 2072 0.5
2089 2074 0.5
2090 16 4.5
2090 29 0.5
2090 30 5
2090 62 0.5
2090 63 2.5
2090 66 17
2090 67 0.5
2090 68 19.5
2090 69 3
2090 72 0.5
2090 196 2
2090 203 0.5
2090 207 1.5
2090 215 3
2090 216 3.5
2090 218 3
2090 219 7
2090 220 1
2090 291 0.5
2090 296 2
2090 298 5.5
2090 299 1.5
2090 300 4
2090 301 2
2090 305 1.5
2090 306 0.5
2090 309 1.5
2090 315 1
2090 317 1
2090 321 1.5
2090 347 2
2090 350 5
2090 355 13.5
2090 358 0.5
2090 364 1
2090 365 2.5
2090 366 0.5
2090 390 0.5
2090 599 0.5
2090 604 7
2090 606 1
2090 610 0.5
2090 612 1
2090 614 0.5
2090 618 4
2090 619 0.5
2090 620 1.5
2090 627 2.5
2090 631 0.5
2090 636 3.5
2090 638 0.5
2090 639 1
2090 653 3.5
2090 658 0.5
2090 663 1
2090 670 0.5
2090 685 1.5
2090 690 5
2090 692 1
2090 700 0.5
2090 701 0.5
2090 708 0.5
2090 716 2.5
2090 746 0.5
2090 769 1
2090 868 0.5
2090 1088 7
2090 1348 0.5
2090 1369 0.5
2090 1375 0.5
2090 1499 1.5
2090 1512 0.5
2090 1517 1.5
2090 1520 0.5
2090 1528 1.5
2090 1529 4.5
2090 1585 1
2090 1594 0.5
2090 1981 0.5
2090 2038 3.5
2090 2039 0.5
2090 2050 1.5
2090 2058 1
2090 2069 0.5
2090 2072 9.5
2090 2074 21.5
2090 2080 5
2090 2081 0.5
2090 2084 6.5
2090 2090 17
2091 12 0.5
2091 24 0.5
2091 30 7
2091 63 1
2091 68 3.5
2091 69 9.5
2091 196 0.5
2091 215 0.5
2091 218 1.5
2091 296 2
2091 298 2.5
2091 317 0.5
2091 366 2.5
2091 618 0.5
2091 621 0.5
2091 709 0.5
2091 716 1
2091 769 0.5
2091 781 0.5
2091 786 0.5
2091 868 0.5
2091 903 0.5
2091 928 0.5
2091 1266 0.5
2091 1289 0.5
2091 1373 0.5
2091 1517 1.5
2091 1518 0.5
2091 1520 8
2091 1523 3
2091 1528 1
2091 1571 0.5
2091 2072 1
2091 2074 1
2091 2090 5.5
2092 374 1
2092 416 1.5
2092 421 0.5
2092 610 0.5
2092 623 0.5
2092 662 0.5
2092 784 1
2092 1263 0.5
2092 1264 2.5
2092 1266 0.5
2092 1314 0.5
2092 1326 0.5
2092 1335 1
2092 1339 0.5
2092 1384 1
2092 1677 1
2092 1683 1
2092 2072 2.5
2092 2074 2
2092 2079 0.5
2092 2084 0.5
2092 2086 0.5
2093 14 1
2093 22 0.5
2093 62 1.5
2093 63 1.5
2093 218 0.5
2093 288 0.5
2093 291 2.5
2093 296 0.5
2093 298 1.5
2093 363 2
2093 597 2.5
2093 606 7
2093 610 8
2093 613 0.5
2093 614 3
2093 627 0.5
2093 630 0.5
2093 631 1
2093 632 0.5
2093 643 0.5
2093 651 0.5
2093 653 3
2093 662 3.5
2093 663 5
2093 685 1.5
2093 692 0.5
2093 701 5.5
2093 704 21.5
2093 715 2.5
2093 716 9
2093 757 0.5
2093 766 1.5
2093 775 0.5
2093 1369 4.5
2093 1517 4
2093 1529 5.5
2093 1981 2.5
2093 2056 0.5
2093 2072 0.5
2093 2074 0.5
2093 2093 2
2094 63 2
2094 301 0.5
2094 348 0.5
2094 350 1
2094 601 0.5
2094 606 1.5
2094 614 1
2094 639 0.5
2094 660 0.5
2094 662 1
2094 663 0.5
2094 692 1.5
2094 703 0.5
2094 716 1.5
2094 723 1.5
2094 757 1.5
2094 1369 0.5
2094 1529 3
2094 2072 0.5
2094 2074 0.5
2094 2080 2
2095 218 0.5
2095 301 1.5
2095 307 0.5
2095 308 1.5
2095 348 0.5
2095 390 0.5
2095 637 1
2095 701 0.5
2095 707 0.5
2095 1271 1
2095 1277 0.5
2095 1293 0.5
2095 1340 0.5
2095 1343 0.5
2095 1387 0.5
2095 1662 0.5
2095 2072 4.5
2095 2074 2
2095 2080 0.5
2095 2084 1
2096 267 4.5
2096 268 0.5
2096 270 3.5
2096 301 0.5
2096 381 0.5
2096 391 0.5
2096 625 0.5
2096 765 1
2096 768 75
2096 772 12
2096 773 1
2096 775 11
2096 776 3.5
2096 778 11.5
2096 779 0.5
2096 790 0.5
2096 1264 1
2096 1269 2.5
2096 1271 2
2096 1293 19.5
2096 1494 0.5
2096 1662 0.5
2096 1683 0.5
2096 2072 0.5
2096 2074 0.5
2096 2096 35
2097 10 0.5
2097 15 4
2097 362 2
2097 629 1
2097 775 0.5
2097 902 21
2097 1525 1
2097 1526 1
2097 2074 0.5
2097 2084 0.5
2098 16 0.5
2098 22 0.5
2098 66 0.5
2098 780 1
2098 1370 0.5
2098 1545 0.5
2098 2074 0.5
2098 2084 0.5
2099 2072 0.5
2099 2074 0.5
2100 285 1
2100 296 1
2100 301 0.5
2100 637 1.5
2100 639 0.5
2100 701 0.5
2100 776 1
2100 1496 0.5
2100 1499 0.5
2100 1500 1
2100 2072 0.5
2100 2074 0.5
2100 2080 0.5
2101 11 0.5
2101 270 3.5
2101 285 0.5
2101 287 0.5
2101 290 0.5
2101 295 0.5
2101 296 3
2101 301 1
2101 302 1.5
2101 316 0.5
2101 318 0.5
2101 715 0.5
2101 765 0.5
2101 783 2.5
2101 857 0.5
2101 1277 2
2101 1289 11
2101 1293 4
2101 1319 0.5
2101 1327 0.5
2101 1352 0.5
2101 1369 0.5
2101 1384 0.5
2101 1499 7.5
2101 1516 0.5
2101 2074 0.5
2102 274 0.5
2102 362 0.5
2102 383 0.5
2102 690 0.5
2102 768 0.5
2102 929 0.5
2102 1275 0.5
2102 1307 0.5
2102 2050 0.5
2102 2084 0.5
2102 2090 0.5
2103 289 0.5
2103 630 1
2103 652 0.5
2103 2063 0.5
2103 2072 1.5
2103 2073 5
2103 2074 6
2103 2090 0.5
2104 15 0.5
2104 270 1
2104 390 0.5
2104 775 0.5
2104 1269 0.5
2104 1307 0.5
2104 1704 1
2104 2072 2
2104 2076 0.5
2104 2079 1
2105 66 0.5
2105 67 0.5
2105 68 3.5
2105 69 2
2105 602 6.5
2105 628 1
2105 715 0.5
2105 781 0.5
2105 784 0.5
2105 902 1.5
2105 1088 2.5
2105 1340 0.5
2105 1343 1
2105 1369 1.5
2105 1373 1
2105 1520 2
2105 1521 0.5
2105 1523 0.5
2105 1528 0.5
2105 1529 0.5
2105 2038 0.5
2105 2069 2
2105 2072 6
2105 2074 1
2105 2076 2.5
2105 2077 0.5
2105 2079 4
2105 2080 0.5
2105 2084 1.5
2105 2090 0.5
2106 15 0.5
2106 390 0.5
2106 627 1
2106 628 2.5
2106 1335 1
2106 1516 0.5
2106 1662 0.5
2106 2069 2.5
2106 2072 18
2106 2073 0.5
2106 2074 12.5
2106 2076 5.5
2106 2077 8
2106 2079 2.5
2106 2080 2
2106 2083 1
2106 2084 3
2106 2090 1
2106 2095 0.5
2106 2101 0.5
2106 2102 2
2107 2072 0.5
2107 2074 0.5
2108 390 0.5
2108 628 0.5
2108 1270 0.5
2108 1333 0.5
2108 1335 0.5
2108 1520 0.5
2108 2072 3
2108 2074 3
2108 2076 1.5
2108 2080 2.5
2108 2083 2
2108 2084 2
2108 2103 0.5
2108 2104 0.5
2109 2072 3
2109 2074 1
2109 2077 0.5
2109 2080 0.5
2109 2084 0.5
2109 2108 0.5
2110 601 0.5
2110 2067 0.5
2110 2072 0.5
2110 2073 0.5
2110 2074 0.5
2110 2078 0.5
2110 2108 0.5
2111 2072 2
2111 2074 2.5
2111 2106 0.5
2112 2072 0.5
2112 2084 0.5
2112 2108 0.5
2113 2072 1
2113 2077 0.5
2113 2108 0.5
2114 764 0.5
2114 781 0.5
2114 2072 4
2114 2073 0.5
2114 2074 2.5
2114 2108 2
2115 2072 2
2115 2074 0.5
2115 2108 1.5
2116 781 0.5
2116 2072 0.5
2116 2108 0.5
2117 2072 0.5
2117 2079 0.5
2118 1335 0.5
2118 2072 2.5
2118 2074 1
2118 2076 1.5
2119 68 0.5
2119 391 3
2119 602 3
2119 713 0.5
2119 1088 1
2119 1520 0.5
2119 1662 2.5
2119 2074 0.5
2119 2084 0.5
2120 2072 0.5
2120 2077 0.5
2120 2093 0.5
2121 8 0.5
2121 13 0.5
2121 66 1
2121 68 5.5
2121 69 2
2121 391 0.5
2121 601 1.5
2121 602 10.5
2121 604 2
2121 651 0.5
2121 781 0.5
2121 904 4.5
2121 936 0.5
2121 1048 0.5
2121 1088 8.5
2121 1369 1
2121 1519 1
2121 1520 6
2121 1529 4.5
2121 1611 0.5
2121 2038 3
2121 2072 1.5
2121 2077 0.5
2121 2080 1
2121 2084 0.5
2121 2091 0.5
2122 2072 1
2122 2077 0.5
2122 2083 0.5
2123 2072 0.5
2123 2076 0.5
2124 220 1.5
2124 238 0.5
2124 601 0.5
2124 636 4.5
2124 713 0.5
2124 715 3.5
2124 1006 0.5
2124 1340 5
2124 1343 0.5
2124 1347 13
2124 2072 0.5
2124 2076 0.5
2124 2077 0.5
2124 2080 1.5
2124 2089 0.5
2125 2072 0.5
2125 2083 1
2125 2103 0.5
2126 390 0.5
2126 1333 0.5
2126 1335 0.5
2126 2072 2
2126 2074 10
2126 2076 3.5
2126 2077 6.5
2126 2083 10
2127 2072 1
2127 2074 9
2127 2076 2
2127 2077 0.5
2127 2080 1.5
2127 2083 0.5
2127 2108 2
2127 2109 0.5
2127 2112 0.5
2127 2126 3
2128 2072 0.5
2128 2079 0.5
2129 16 2.5
2129 30 1
2129 69 1
2129 299 1.5
2129 604 0.5
2129 690 0.5
2129 1266 0.5
2129 1528 0.5
2129 2038 1
2129 2069 1.5
2129 2072 0.5
2129 2074 1.5
2129 2076 1
2129 2084 0.5
2130 220 2
2130 238 0.5
2130 288 28
2130 289 10
2130 296 0.5
2130 362 1
2130 366 1
2130 623 0.5
2130 624 27
2130 629 0.5
2130 634 0.5
2130 713 0.5
2130 715 2.5
2130 1340 2.5
2130 2050 0.5
2130 2072 0.5
2130 2074 6.5
2130 2076 5.5
2130 2077 1
2130 2079 1
2130 2080 1.5
2130 2081 1
2130 2082 1
2130 2083 0.5
2130 2105 2.5
2130 2106 0.5
2130 2108 1.5
2130 2119 0.5
2130 2124 11
2130 2126 6.5
2131 2074 0.5
2131 2077 1
2131 2078 0.5
2131 2080 1.5
2131 2109 1
2131 2110 0.5
2131 2127 0.5
2132 1340 0.5
2132 2080 0.5
2132 2120 0.5
2133 15 1
2133 370 0.5
2133 2052 18.5
2133 2058 0.5
2133 2060 48.5
2133 2072 0.5
2133 2074 9.5
2133 2076 2
2133 2077 8.5
2133 2078 1
2133 2079 0.5
2133 2083 7
2133 2108 0.5
2133 2126 5.5
2133 2131 0.5
2133 2133 149
2134 238 0.5
2134 309 2.5
2134 447 0.5
2134 739 0.5
2134 1268 1
2134 1293 0.5
2134 1313 0.5
2134 1677 1.5
2134 2074 11
2134 2076 1
2134 2091 2
2134 2108 0.5
2134 2124 0.5
2134 2126 1
2135 2074 0.5
2135 2076 0.5
2135 2108 0.5
2136 238 0.5
2136 408 0.5
2136 739 1.5
2136 1683 0.5
2136 1734 0.5
2136 2074 1
2136 2076 0.5
2136 2108 0.5
2136 2130 0.5
2137 288 2.5
2137 289 2
2137 624 1
2137 2060 1
2137 2074 1
2137 2077 0.5
2137 2124 0.5
2138 220 1.5
2138 236 0.5
2138 415 1
2138 421 0.5
2138 422 1
2138 713 2
2138 715 0.5
2138 776 1
2138 1326 0.5
2138 1335 2
2138 1342 0.5
2138 1677 0.5
2138 1683 2
2138 2074 3
2138 2076 0.5
2138 2080 0.5
2138 2086 0.5
2138 2087 0.5
2138 2105 1
2138 2124 2
2138 2126 0.5
2138 2131 1
2139 1323 0.5
2139 2109 0.5
2140 2052 5.5
2140 2058 0.5
2140 2060 31
2140 2074 4
2140 2077 2
2140 2078 0.5
2140 2079 1
2140 2080 1
2140 2106 1
2140 2108 1
2140 2126 4.5
2140 2133 67.5
2140 2137 0.5
2140 2140 24
2141 383 3.5
2141 421 1
2141 739 1
2141 929 0.5
2141 2074 0.5
2141 2077 0.5
2141 2126 0.5
2142 11 1.5
2142 62 1.5
2142 73 0.5
2142 274 1
2142 383 1.5
2142 601 0.5
2142 769 0.5
2142 781 1
2142 929 1
2142 934 1
2142 1264 0.5
2142 1275 0.5
2142 1293 4
2142 1295 0.5
2142 1368 0.5
2142 2076 0.5
2142 2095 0.5
2142 2119 0.5
2142 2126 0.5
2143 2074 0.5
2143 2076 0.5
2143 2126 0.5
2144 218 0.5
2144 2074 1.5
2144 2077 0.5
2144 2079 1.5
2144 2126 1.5
2145 2074 5.5
2145 2077 1.5
2145 2080 2
2145 2083 1
2145 2126 2
2145 2127 1.5
2145 2130 0.5
2145 2134 3.5
2145 2137 0.5
2145 2138 0.5
2145 2145 1
2146 220 3
2146 238 0.5
2146 422 0.5
2146 623 2.5
2146 624 13
2146 625 0.5
2146 729 0.5
2146 911 1
2146 1340 1
2146 2074 5.5
2146 2076 1.5
2146 2077 1
2146 2079 1
2146 2080 3
2146 2083 1
2146 2119 0.5
2146 2124 1.5
2146 2126 2
2146 2127 2
2146 2130 3.5
2146 2133 3
2146 2136 0.5
2146 2138 1
2146 2140 2
2146 2145 1.5
2146 2146 5
2147 218 3
2147 422 2
2147 424 1
2147 1335 0.5
2147 2074 7.5
2147 2077 1.5
2147 2080 9
2147 2083 1
2147 2126 3
2147 2127 2
2147 2133 1.5
2147 2134 5.5
2147 2135 1.5
2147 2136 2
2147 2140 1
2147 2145 1
2147 2146 4
2147 2147 10
2148 218 0.5
2148 636 1
2148 713 1
2148 715 4.5
2148 1340 3
2148 1343 1
2148 1347 5.5
2148 2074 0.5
2148 2080 3
2148 2130 10
2148 2134 0.5
2148 2138 0.5
2148 2146 5
2148 2147 0.5
2149 218 0.5
2149 422 0.5
2149 2074 1.5
2149 2077 0.5
2149 2080 4.5
2149 2083 0.5
2149 2130 0.5
2149 2133 1.5
2149 2134 0.5
2149 2147 1
2150 422 0.5
2150 444 0.5
2150 1335 0.5
2150 2074 3
2150 2077 1.5
2150 2079 1
2150 2080 5.5
2150 2083 1
2150 2127 0.5
2150 2138 1.5
2151 422 0.5
2151 2080 1
2151 2118 0.5
2151 2126 0.5
2151 2134 1
2151 2148 0.5
2152 651 1
2152 685 0.5
2152 708 0.5
2152 710 1
2152 2079 0.5
2152 2080 0.5
2152 2124 0.5
2152 2134 3.5
2152 2138 0.5
2152 2148 0.5
2153 422 0.5
2153 438 0.5
2153 444 0.5
2153 911 6
2153 922 0.5
2153 1335 0.5
2153 2079 1.5
2153 2080 2
2153 2081 0.5
2153 2083 0.5
2153 2121 1
2153 2127 2
2153 2130 2
2153 2133 0.5
2153 2138 0.5
2153 2146 2.5
2153 2148 1
2153 2153 2
2154 2079 0.5
2154 2080 2.5
2154 2083 0.5
2154 2127 1
2154 2130 0.5
2154 2137 0.5
2154 2138 0.5
2155 444 0.5
2155 2074 0.5
2155 2080 1
2156 408 5
2156 438 8
2156 922 2.5
2156 924 5
2156 928 2.5
2156 1271 6.5
2156 2077 0.5
2156 2080 4
2156 2092 0.5
2156 2127 1.5
2156 2133 0.5
2157 2074 0.5
2157 2080 0.5
2158 2074 1.5
2158 2080 0.5
2158 2127 0.5
2159 2074 0.5
2160 2074 0.5
2160 2080 1
2161 624 0.5
2161 911 11.5
2161 1276 0.5
2161 2076 10
2161 2077 1
2161 2079 9.5
2161 2080 9
2161 2087 1.5
2161 2119 1
2161 2127 1
2161 2130 35.5
2161 2137 3.5
2161 2146 1
2161 2148 2
2161 2153 8
2162 370 0.5
2162 2052 4
2162 2060 3.5
2162 2077 0.5
2162 2133 24
2162 2140 2.5
2162 2145 1
2162 2146 0.5
2162 2147 3.5
2162 2150 0.5
2162 2151 1.5
2162 2152 0.5
2162 2153 1
2162 2159 0.5
2162 2160 0.5
2163 2076 0.5
2163 2130 0.5
2163 2160 0.5
2163 2163 1
2164 2083 0.5
2165 2126 0.5
2165 2140 0.5
2165 2144 0.5
2165 2145 0.5
2165 2147 2
2165 2150 0.5
2166 623 4
2166 624 18.5
2166 684 1
2166 2076 1
2166 2087 0.5
2166 2146 0.5
2166 2147 0.5
2166 2149 0.5
2166 2153 2
2166 2161 6.5
2167 2133 2.5
2167 2140 0.5
2167 2147 0.5
2167 2167 6
2168 624 2
2168 1953 0.5
2168 1956 2
2168 2126 1.5
2168 2145 6.5
2168 2146 3
2168 2147 11.5
2168 2149 5
2168 2150 4.5
2168 2152 0.5
2168 2153 1
2168 2154 2.5
2168 2155 0.5
2168 2156 2
2169 370 3
2169 2052 8.5
2169 2060 32.5
2169 2077 1
2169 2126 0.5
2169 2133 60.5
2169 2140 7.5
2169 2147 3
2169 2149 0.5
2169 2150 0.5
2169 2153 0.5
2169 2154 1
2169 2155 0.5
2169 2156 0.5
2169 2162 0.5
2169 2167 10
2169 2169 47
2170 370 0.5
2170 637 0.5
2170 657 0.5
2170 709 1.5
2170 2052 5
2170 2060 18
2170 2133 8.5
2170 2140 0.5
2170 2144 0.5
2170 2145 0.5
2170 2147 5
2170 2150 0.5
2170 2151 0.5
2170 2153 0.5
2170 2165 0.5
2170 2167 3
2170 2169 36.5
2170 2170 5
2171 218 0.5
2171 337 0.5
2171 651 0.5
2171 716 6.5
2171 766 0.5
2171 790 0.5
2171 2147 1
2171 2149 0.5
2171 2150 4.5
2171 2151 0.5
2171 2155 0.5
2171 2156 1
2171 2157 0.5
2171 2158 0.5
2172 2052 0.5
2172 2060 4
2172 2133 12
2172 2140 4.5
2172 2156 1
2172 2157 0.5
2172 2158 1.5
2172 2160 0.5
2172 2162 4.5
2172 2169 11
2172 2170 6.5
2172 2172 1
2173 650 0.5
2173 2160 0.5
2174 44 1
2174 76 0.5
2174 105 0.5
2174 165 2.5
2174 166 1.5
2174 175 0.5
2174 176 4
2174 177 2.5
2174 180 0.5
2174 569 1
2174 753 0.5
2174 1095 0.5
2174 1099 0.5
2174 1771 0.5
2174 1921 1
2174 1940 0.5
2175 44 1.5
2175 59 2
2175 76 1.5
2175 165 1.5
2175 170 1
2175 175 0.5
2175 178 5
2175 569 0.5
2175 753 1
2175 962 0.5
2175 1107 1
2175 1254 0.5
2175 1255 4
2175 1573 1
2175 1940 2.5
2176 76 1
2176 177 4
2177 44 1.5
2177 76 2
2177 109 1
2177 178 0.5
2177 569 0.5
2177 595 2
2177 909 0.5
2177 1255 1.5
2177 1940 1
2178 178 0.5
2178 1103 8.5
2178 1243 1
2178 1254 0.5
2178 1255 3
2179 51 0.5
2179 76 0.5
2179 165 1
2179 569 13
2179 962 0.5
2179 1097 0.5
2179 1103 0.5
2179 1252 0.5
2179 1254 4
2179 1257 1
2179 1842 0.5
2179 1844 1.5
2179 1871 0.5
2179 1873 3.5
2179 1876 1
2179 2017 0.5
2179 2174 0.5
2179 2179 3
2180 37 1.5
2180 59 0.5
2180 564 1
2180 584 0.5
2180 2179 1
2181 29 1
2181 130 2.5
2181 142 5
2181 165 14
2181 166 1
2181 168 0.5
2181 175 0.5
2181 1112 0.5
2181 1203 0.5
2181 1947 1.5
2181 2175 0.5
2182 29 0.5
2182 45 0.5
2182 109 0.5
2182 165 1
2182 166 0.5
2182 569 0.5
2182 595 0.5
2182 1254 3
2183 165 2
2183 177 0.5
2183 568 0.5
2183 569 1
2183 1254 2.5
2183 2179 5
2184 569 0.5
2184 1937 0.5
2184 1947 1
2185 142 0.5
2185 178 1
2185 569 1
2185 1107 0.5
2186 1255 1.5
2187 18 0.5
2187 21 1.5
2187 31 2
2187 37 2.5
2187 45 0.5
2187 48 2.5
2187 51 10
2187 59 1.5
2187 564 0.5
2187 580 1
2187 586 21
2187 589 2
2187 1092 0.5
2187 1103 0.5
2187 1753 0.5
2187 1754 0.5
2187 1766 3
2187 1798 0.5
2187 1844 7
2187 1853 0.5
2187 1859 3.5
2187 1860 2.5
2187 1863 0.5
2187 1865 3.5
2187 1866 1
2187 1877 0.5
2187 1937 34.5
2187 1943 2.5
2187 1946 7
2187 1947 9.5
2187 2003 0.5
2187 2007 1.5
2187 2177 1
2187 2179 1.5
2188 29 0.5
2188 45 1
2188 52 1
2188 55 0.5
2188 56 1
2188 79 0.5
2188 116 0.5
2188 165 2.5
2188 186 1
2188 199 0.5
2188 569 1
2188 586 0.5
2188 915 1
2188 992 0.5
2188 1748 0.5
2188 1844 0.5
2188 1871 0.5
2188 1873 0.5
2188 1876 1
2188 1947 0.5
2188 1959 1.5
2188 2177 1
2189 43 0.5
2189 186 2
2189 561 0.5
2189 563 0.5
2189 630 0.5
2189 909 0.5
2189 1094 0.5
2189 1107 4.5
2189 1255 1
2189 1977 0.5
2190 165 0.5
2190 178 0.5
2190 186 0.5
2190 199 0.5
2191 59 1
2191 143 0.5
2191 199 1
2191 915 5.5
2191 1231 0.5
2191 1242 1.5
2191 1246 2.5
2191 1247 2.5
2191 1248 1
2191 1251 0.5
2191 1260 0.5
2191 1750 0.5
2191 1927 0.5
2191 1942 0.5
2191 1943 1
2191 2191 2
2192 43 1
2192 1261 0.5
2192 2174 1.5
2193 170 0.5
2194 29 0.5
2194 1953 0.5
2194 1959 0.5
2195 29 1
2195 31 0.5
2195 57 2.5
2195 1254 0.5
2195 1255 0.5
2195 1259 0.5
2195 1260 0.5
2195 1871 0.5
2195 2175 1.5
2195 2178 0.5
2196 31 0.5
2196 43 1.5
2196 962 2
2196 1089 0.5
2196 1260 8
2196 1742 2
2196 1855 0.5
2196 1857 4
2196 1861 0.5
2196 1935 1.5
2196 1940 6.5
2196 1942 4.5
2196 1944 0.5
2196 2175 0.5
2197 569 5.5
2197 2175 4
2198 77 0.5
2198 569 3.5
2198 1255 0.5
2198 2175 4.5
2199 25 0.5
2199 29 1
2199 44 0.5
2199 76 1
2199 77 0.5
2199 569 6.5
2199 1235 1
2199 1252 1
2199 1254 4.5
2199 1255 2
2199 1256 0.5
2199 1259 0.5
2199 1844 1
2199 1871 9.5
2199 1940 0.5
2199 2175 6
2199 2179 0.5
2199 2182 0.5
2199 2183 0.5
2199 2184 2
2199 2197 0.5
2199 2198 1
2200 44 3.5
2200 46 1.5
2200 48 2.5
2200 50 6
2200 76 9.5
2200 124 0.5
2200 569 4
2200 915 5
2200 962 0.5
2200 967 2
2200 1234 0.5
2200 1236 0.5
2200 1247 1
2200 1250 0.5
2200 1252 4
2200 1254 5
2200 1255 8.5
2200 1750 0.5
2200 1871 2
2200 1934 0.5
2200 1940 4
2200 1946 0.5
2200 1947 1
2200 2009 0.5
2200 2175 1
2200 2179 0.5
2200 2184 1
2200 2186 0.5
2200 2188 2.5
2200 2191 0.5
2200 2192 2
2200 2193 0.5
2200 2195 1.5
2200 2196 1
2200 2197 5.5
2200 2198 1.5
2200 2199 5.5
2201 44 0.5
2201 48 0.5
2201 76 0.5
2201 79 0.5
2201 199 1.5
2201 569 1
2201 915 4.5
2201 980 0.5
2201 1254 0.5
2201 1750 1
2201 1754 2.5
2201 1859 0.5
2201 1871 1.5
2201 1937 5
2201 1940 0.5
2201 1946 0.5
2201 1947 0.5
2201 2180 0.5
2201 2181 0.5
2201 2187 2
2201 2191 2.5
2201 2201 1
2202 28 0.5
2202 31 1.5
2202 37 0.5
2202 184 0.5
2202 569 0.5
2202 1092 3.5
2202 1093 1
2202 1235 0.5
2202 1254 1
2202 1748 0.5
2202 1754 0.5
2202 1937 0.5
2202 2184 0.5
2203 44 3.5
2203 50 3
2203 56 0.5
2203 76 4
2203 569 2
2203 576 1
2203 751 0.5
2203 915 5
2203 956 0.5
2203 962 0.5
2203 967 0.5
2203 1252 2
2203 1253 0.5
2203 1254 1
2203 1255 7
2203 1260 0.5
2203 1750 3
2203 1857 0.5
2203 1940 3
2203 1942 0.5
2203 2183 0.5
2203 2184 1.5
2203 2187 1
2203 2188 2
2203 2189 0.5
2203 2191 1
2203 2195 1
2203 2200 0.5
2203 2201 1.5
2203 2203 1
2204 44 1
2204 52 0.5
2204 76 0.5
2204 199 0.5
2204 569 1.5
2204 915 8.5
2204 967 0.5
2204 1246 0.5
2204 1248 1
2204 1252 0.5
2204 1255 1.5
2204 1750 0.5
2204 2184 0.5
2204 2188 1
2204 2191 13
2204 2201 1.5
2204 2204 4
2205 44 0.5
2205 45 1.5
2205 50 2
2205 56 1
2205 76 0.5
2205 77 0.5
2205 569 0.5
2205 915 0.5
2205 962 3
2205 1235 1.5
2205 2189 0.5
2205 2194 0.5
2205 2199 0.5
2205 2200 1.5
2206 44 1
2206 1235 0.5
2206 1940 0.5
2206 2188 0.5
2206 2191 0.5
2206 2194 0.5
2206 2195 1
2207 44 0.5
2207 50 1
2207 56 0.5
2207 117 0.5
2207 576 1
2207 915 3
2207 1235 0.5
2207 1248 0.5
2207 1252 0.5
2207 1940 0.5
2207 2191 1
2207 2201 0.5
2207 2204 0.5
2208 77 0.5
2208 569 1
2209 569 1
2209 1252 0.5
2209 1255 0.5
2209 2184 1.5
2209 2185 0.5
2209 2187 0.5
2209 2189 0.5
2210 569 0.5
2210 2184 0.5
2211 44 0.5
2211 76 0.5
2211 77 1
2211 569 1.5
2211 967 0.5
2211 1234 0.5
2211 1255 4
2211 2184 1.5
2211 2186 0.5
2212 1255 0.5
2212 2184 0.5
2212 2188 0.5
2213 2187 0.5
2213 2191 0.5
2214 1254 1
2215 2188 0.5
2216 1255 0.5
2217 1255 0.5
2218 31 0.5
2218 50 0.5
2218 567 0.5
2218 1255 0.5
2218 1750 0.5
2219 50 0.5
2219 560 0.5
2219 915 0.5
2219 1094 0.5
2219 1255 0.5
2219 2205 0.5
2220 47 0.5
2220 52 0.5
2220 561 0.5
2220 915 1
2220 1092 0.5
2220 1254 0.5
2220 1255 0.5
2220 1260 0.5
2220 1744 1
2220 1753 0.5
2220 1844 0.5
2220 1859 0.5
2220 2003 0.5
2221 50 1
2221 915 3
2221 1252 0.5
2221 1254 0.5
2221 1255 1.5
2221 1750 1
2221 2186 0.5
2222 50 1
2222 1252 2.5
2222 1254 0.5
2222 1255 1
2222 1844 0.5
2222 1871 0.5
2222 2197 0.5
2223 576 0.5
2223 1871 0.5
2223 2184 0.5
2223 2190 0.5
2223 2200 1
2224 50 0.5
2224 1252 0.5
2224 1254 0.5
2224 2184 0.5
2225 25 1
2225 44 0.5
2225 45 1
2225 79 1
2225 576 1
2225 584 4
2225 915 5.5
2225 962 2.5
2225 1247 0.5
2225 1252 0.5
2225 1255 1
2225 1750 0.5
2225 1947 1
2225 2188 0.5
2225 2191 0.5
2225 2197 0.5
2225 2199 1
2225 2200 1.5
2225 2201 4.5
2225 2203 1
2225 2219 0.5
2226 50 1
2226 56 1
2226 76 2
2226 77 0.5
2226 563 0.5
2226 591 0.5
2226 915 3.5
2226 947 0.5
2226 1252 1
2226 1754 0.5
2226 1877 0.5
2226 1878 0.5
2226 1980 0.5
2226 2205 1
2227 76 0.5
2228 44 0.5
2229 44 0.5
2229 945 0.5
2229 958 0.5
2229 962 1.5
2229 1940 2
2229 2199 0.5
2229 2200 0.5
2229 2205 0.5
2229 2226 1
2230 1254 0.5
2231 3 1
2231 45 3
2231 46 0.5
2231 56 1
2231 962 1.5
2231 967 15.5
2231 1255 0.5
2231 1940 0.5
2231 1947 3
2231 2186 1
2231 2189 0.5
2231 2197 0.5
2231 2198 0.5
2231 2199 1.5
2231 2200 0.5
2231 2203 2
2231 2209 0.5
2231 2211 6
2231 2212 0.5
2231 2214 1
2231 2215 0.5
2231 2216 0.5
2231 2217 0.5
2231 2218 0.5
2231 2220 0.5
2231 2221 0.5
2232 44 1.5
2232 915 2
2232 962 0.5
2232 1247 1.5
2232 1250 0.5
2232 1255 3
2232 1940 2.5
2232 2191 1
2232 2197 1
2232 2199 6
2232 2200 0.5
2232 2201 0.5
2233 45 1
2233 967 0.5
2233 1937 0.5
2233 1947 2
2233 2198 1
2233 2199 2.5
2233 2200 0.5
2233 2208 0.5
2234 25 0.5
2234 55 0.5
2234 962 0.5
2234 967 3
2234 2197 0.5
2234 2204 0.5
2234 2209 1.5
2234 2211 0.5
2234 2213 0.5
2234 2219 0.5
2235 37 1.5
2235 48 2.5
2235 57 1.5
2235 909 1.5
2235 962 0.5
2235 967 1.5
2235 1092 0.5
2235 1242 0.5
2235 1247 0.5
2235 1260 0.5
2235 1842 0.5
2235 1849 0.5
2235 1871 0.5
2235 1927 0.5
2235 1934 1.5
2235 1937 1
2235 1940 0.5
2235 1942 1
2235 1943 0.5
2235 1946 2
2235 1947 2.5
2235 2191 2.5
2235 2197 0.5
2235 2198 0.5
2235 2199 2.5
2235 2200 8
2235 2203 2
2235 2204 4
2235 2206 0.5
2235 2210 0.5
2235 2211 1
2235 2221 1
2235 2225 1.5
2235 2231 2.5
2235 2232 0.5
2235 2233 1
2235 2235 2
2236 44 1
2236 967 0.5
2236 1940 0.5
2236 1947 1
2236 2199 3
2237 33 0.5
2237 53 0.5
2237 55 0.5
2237 184 1
2237 1940 1
2237 2198 0.5
2237 2199 0.5
2238 962 0.5
2238 1940 0.5
2238 2198 0.5
2238 2199 0.5
2239 2199 1
2239 2235 0.5
2240 50 4
2240 962 0.5
2240 967 3.5
2240 1947 1
2240 2198 0.5
2240 2199 4
2240 2200 14.5
2240 2202 0.5
2240 2203 0.5
2240 2205 0.5
2240 2207 0.5
2240 2208 0.5
2240 2209 1
2240 2222 0.5
2240 2223 0.5
2240 2225 1.5
2240 2231 4.5
2240 2232 3.5
2240 2233 6.5
2240 2234 0.5
2240 2235 5.5
2240 2236 2
2240 2239 0.5
2240 2240 16
2241 37 1
2241 45 2
2241 48 1
2241 57 1
2241 962 3
2241 967 1
2241 1092 0.5
2241 1934 0.5
2241 1937 1.5
2241 1942 2
2241 1947 5
2241 2198 1
2241 2199 5
2241 2200 6
2241 2201 2.5
2241 2202 1.5
2241 2203 2.5
2241 2204 1.5
2241 2205 1
2241 2209 1.5
2241 2210 0.5
2241 2235 4.5
2241 2240 21
2242 87 0.5
2242 967 3
2242 1937 0.5
2242 1947 0.5
2242 2198 2
2242 2199 1.5
2242 2200 1
2242 2203 0.5
2242 2208 0.5
2242 2211 1.5
2242 2231 0.5
2242 2232 0.5
2242 2235 0.5
2242 2240 4.5
2242 2241 1.5
2243 967 2.5
2243 1947 0.5
2243 2199 2.5
2243 2200 3
2243 2205 0.5
2243 2211 0.5
2243 2235 1
2243 2240 3.5
2244 33 0.5
2244 53 0.5
2244 55 0.5
2244 56 1
2244 1094 0.5
2244 2198 1
2244 2218 0.5
2244 2240 1
2245 2199 0.5
2245 2240 0.5
2246 1094 0.5
2246 2198 0.5
2246 2240 0.5
2247 962 0.5
2247 2200 0.5
2248 2199 0.5
2248 2240 0.5
2249 14 0.5
2249 15 0.5
2249 19 0.5
2249 29 0.5
2249 57 0.5
2249 59 0.5
2249 199 4.5
2249 571 0.5
2249 604 0.5
2249 897 0.5
2249 909 0.5
2249 915 1.5
2249 962 3
2249 967 0.5
2249 992 1
2249 1867 0.5
2249 2014 0.5
2249 2199 0.5
2249 2200 2
2249 2203 4
2249 2206 0.5
2249 2230 0.5
2249 2231 1
2249 2232 1
2249 2240 2
2249 2241 0.5
2250 967 0.5
2250 1947 0.5
2251 576 0.5
2251 967 0.5
2251 1946 1.5
2251 2189 0.5
2252 45 0.5
2252 1947 0.5
2252 2003 0.5
2252 2203 1
2252 2221 0.5
2252 2222 1
2252 2240 2.5
2253 25 0.5
2253 170 0.5
2253 566 0.5
2253 962 0.5
2253 1094 0.5
2253 1106 0.5
2253 1849 0.5
2253 2003 1
2253 2203 1.5
2253 2221 0.5
2253 2240 1.5
2254 45 1.5
2254 168 0.5
2254 561 0.5
2254 567 0.5
2254 568 1
2254 574 0.5
2254 575 1
2254 576 0.5
2254 962 0.5
2254 1876 0.5
2254 2199 1
2254 2200 1
2254 2221 0.5
2254 2222 1
2254 2223 0.5
2254 2240 2
2255 561 0.5
2255 2209 0.5
2255 2222 0.5
2255 2240 1
2256 3 0.5
2256 25 1.5
2256 44 5
2256 47 3
2256 52 2
2256 76 1.5
2256 87 0.5
2256 164 1
2256 199 2.5
2256 568 1
2256 915 24
2256 962 0.5
2256 1094 1
2256 1248 0.5
2256 1750 4.5
2256 1844 0.5
2256 1876 2.5
2256 1943 2
2256 2180 1.5
2256 2191 23
2256 2200 5
2256 2201 10
2256 2203 2
2256 2204 18
2256 2207 1.5
2256 2213 0.5
2256 2218 0.5
2256 2221 1
2256 2222 0.5
2256 2223 0.5
2256 2225 13
2256 2226 2
2256 2235 1.5
2256 2246 0.5
2256 2249 0.5
2256 2251 1
2256 2253 0.5
2256 2254 3
2256 2255 0.5
2256 2256 97
2257 2199 0.5
2257 2201 0.5
2257 2240 0.5
2258 2222 0.5
2259 54 0.5
2259 561 0.5
2259 567 0.5
2259 568 2
2259 574 1.5
2259 591 0.5
2259 945 0.5
2259 962 2
2259 2200 3.5
2259 2203 1
2259 2205 0.5
2259 2221 0.5
2259 2222 0.5
2259 2226 0.5
2259 2240 1
2259 2256 3
2260 54 0.5
2260 945 0.5
2260 2199 0.5
2260 2200 0.5
2260 2223 1
2260 2240 1
2261 54 0.5
2261 591 0.5
2261 945 2
2261 2200 2.5
2261 2224 0.5
2261 2256 0.5
2262 54 2
2262 945 0.5
2262 2200 1
2262 2224 0.5
2262 2225 1
2262 2226 0.5
2263 962 1.5
2263 2200 1
2263 2227 0.5
2264 962 0.5
2264 2200 0.5
2264 2226 0.5
2264 2240 0.5
2265 569 0.5
2265 574 0.5
2265 591 0.5
2265 2200 0.5
2265 2203 0.5
2265 2240 0.5
2265 2256 1
2266 2200 0.5
2267 27 0.5
2267 50 0.5
2267 569 0.5
2267 586 0.5
2267 917 0.5
2267 1937 0.5
2267 1968 0.5
2267 2182 0.5
2267 2185 1
2267 2200 0.5
2267 2201 0.5
2267 2203 1.5
2267 2229 0.5
2268 153 0.5
2268 909 0.5
2268 962 0.5
2268 1947 0.5
2268 2200 4
2268 2203 9
2268 2204 1
2268 2205 0.5
2268 2206 1
2268 2207 0.5
2268 2225 1
2268 2228 0.5
2268 2229 2
2268 2240 3.5
2269 2203 0.5
2270 1247 0.5
2270 1947 0.5
2270 2203 1
2270 2206 0.5
2270 2256 2
2271 2231 0.5
2272 50 0.5
2272 55 0.5
2272 1094 0.5
2272 2205 1
2272 2225 1
2272 2226 0.5
2272 2252 1
2272 2254 1
2273 19 1
2273 57 1
2273 117 0.5
2273 186 2
2273 1105 0.5
2273 1748 0.5
2273 1754 1
2273 2254 0.5
2273 2256 1
2274 1236 1
2274 2175 0.5
2274 2207 0.5
2274 2256 1
2274 2258 0.5
2275 2259 0.5
2276 50 1
2276 2225 0.5
2276 2261 0.5
2277 50 1.5
2277 60 1
2277 67 0.5
2277 451 1
2277 603 1
2277 604 12
2277 909 0.5
2277 962 2.5
2277 967 0.5
2277 992 0.5
2277 1088 42
2277 1373 1
2277 1437 0.5
2277 1517 0.5
2277 1527 0.5
2277 2249 13.5
2277 2254 0.5
2277 2262 0.5
2277 2267 1.5
2277 2268 4.5
2277 2273 0.5
2278 44 1.5
2278 46 0.5
2278 50 0.5
2278 956 0.5
2278 967 10
2278 1940 5
2278 2191 1
2278 2223 0.5
2278 2235 8.5
2278 2240 23.5
2278 2242 2.5
2278 2249 1.5
2278 2267 0.5
2278 2268 0.5
2279 44 1
2279 967 1
2279 2191 0.5
2279 2240 3.5
2279 2249 4
2279 2265 0.5
2279 2266 0.5
2279 2267 1
2279 2268 9
2279 2269 0.5
2279 2270 1.5
2280 11 0.5
2280 68 1.5
2280 270 0.5
2280 303 0.5
2280 571 2
2280 601 0.5
2280 604 0.5
2280 775 0.5
2280 780 0.5
2280 784 0.5
2280 962 28
2280 968 0.5
2280 977 0.5
2280 992 2.5
2280 1088 0.5
2280 1268 2.5
2280 1430 0.5
2280 1520 0.5
2280 2121 1
2280 2268 1.5
2280 2273 1
2280 2277 20.5
2280 2280 1
2281 59 0.5
2281 598 0.5
2281 2196 0.5
2281 2268 2
2282 44 2
2282 962 5.5
2282 967 2
2282 1940 0.5
2282 2235 4
2282 2240 35.5
2282 2242 2.5
2282 2249 2
2282 2268 1
2282 2270 0.5
2283 2235 0.5
2283 2240 2
2283 2268 0.5
2284 967 4.5
2284 2235 0.5
2284 2240 2
2285 27 1
2285 199 1
2285 915 5.5
2285 917 0.5
2285 967 7.5
2285 988 0.5
2285 1750 1.5
2285 2204 0.5
2285 2207 1
2285 2226 1
2285 2235 2
2285 2240 2
2285 2256 0.5
2286 962 0.5
2286 967 7
2286 2235 1
2286 2271 0.5
2287 967 2.5
2288 180 0.5
2288 915 0.5
2288 967 1
2288 1876 1.5
2289 54 4.5
2289 568 4
2289 587 3.5
2289 945 6
2289 957 1
2289 958 1.5
2289 962 12.5
2289 967 0.5
2289 1812 0.5
2289 1820 0.5
2289 1827 2.5
2289 2219 1
2289 2240 22
2289 2267 0.5
2289 2272 4.5
2289 2273 0.5
2289 2274 0.5
2289 2275 0.5
2289 2276 2
2289 2277 6
2289 2278 33.5
2289 2279 17.5
2289 2280 1.5
2289 2281 2
2289 2282 10.5
2289 2283 1
2289 2284 7
2289 2285 10.5
2289 2286 7.5
2289 2287 2.5
2289 2288 1
2289 2289 58
2290 580 0.5
2290 587 1.5
2290 962 5
2290 1156 0.5
2290 1812 0.5
2290 1820 0.5
2290 1828 2
2290 1959 15
2290 1973 0.5
2290 1974 4.5
2290 2240 4.5
2290 2278 17
2290 2279 4
2290 2282 44.5
2290 2283 1
2290 2289 33
2290 2290 78
2291 2240 0.5
2291 2279 1
2291 2290 0.5
2292 2278 1
2292 2282 0.5
2292 2289 4.5
2292 2290 0.5
2293 57 0.5
2293 1116 4
2293 1812 26.5
2293 1814 0.5
2293 1815 1.5
2293 1818 1
2293 2278 1.5
2293 2279 0.5
2293 2283 1
2293 2289 9.5
2293 2290 8.5
2294 1828 0.5
2294 1959 2
2294 1974 1
2294 2278 0.5
2294 2289 23
2294 2290 0.5
2295 1959 2
2295 2278 0.5
2295 2289 1.5
2295 2290 2.5
2295 2292 0.5
2295 2294 0.5
2296 587 0.5
2296 1827 2.5
2296 2278 1
2296 2285 1
2296 2286 1.5
2296 2289 4.5
2296 2290 2
2296 2294 1
2297 1252 0.5
2297 1959 3
2297 1974 3
2297 2278 0.5
2297 2289 2
2297 2290 4.5
2297 2292 0.5
2297 2293 2
2298 580 0.5
2298 1184 0.5
2298 1192 0.5
2298 1817 0.5
2298 2278 1
2298 2289 5
2298 2290 0.5
2298 2294 0.5
2298 2298 2
2299 1183 1.5
2299 1192 2.5
2299 1811 1
2299 1812 0.5
2299 1827 0.5
2299 2289 3.5
2299 2290 1
2299 2299 1
2300 1812 0.5
2300 1820 0.5
2300 2289 2
2300 2290 0.5
2300 2291 0.5
2301 2289 0.5
2302 581 0.5
2302 590 1
2302 1112 0.5
2302 1136 0.5
2302 1183 0.5
2302 1184 0.5
2302 1192 4
2302 1241 0.5
2302 2289 0.5
2303 33 0.5
2303 37 0.5
2303 613 1.5
2303 1811 0.5
2303 1812 1
2303 1820 3.5
2303 1827 0.5
2303 1942 1
2303 1953 0.5
2303 1981 0.5
2303 2010 0.5
2303 2016 0.5
2303 2289 13
2303 2290 3.5
2303 2298 4
2303 2299 1
2304 1255 0.5
2304 2289 1
2304 2299 0.5
2305 2289 0.5
2305 2290 0.5
2305 2291 0.5
2305 2298 0.5
2306 1107 2
2306 1764 0.5
2306 1812 1
2306 1820 0.5
2306 1954 0.5
2306 1974 0.5
2306 2289 2.5
2307 2289 0.5
2307 2298 0.5
2308 165 0.5
2308 179 0.5
2308 1156 2
2308 1182 0.5
2308 1252 2
2308 1255 1
2308 1959 0.5
2308 2290 1
2308 2301 0.5
2309 1252 0.5
2309 1959 0.5
2309 2289 0.5
2310 2289 4.5
2310 2290 0.5
2311 581 0.5
2311 589 1
2311 590 0.5
2311 595 0.5
2311 1146 1
2311 1182 0.5
2311 1203 0.5
2311 1798 0.5
2311 2290 0.5
2312 1974 0.5
2312 2289 1
2312 2290 1
2313 1219 7.5
2313 1751 1.5
2313 1798 91.5
2313 1801 2
2313 1812 5.5
2313 1815 0.5
2313 1819 1
2313 1827 2
2313 1831 0.5
2313 1974 0.5
2313 2289 2
2313 2290 6.5
2313 2294 1
2313 2298 0.5
2313 2311 1
2313 2313 204
2314 1798 1
2314 1831 0.5
2314 1974 0.5
2314 2290 0.5
2314 2313 0.5
2315 28 0.5
2315 909 4.5
2315 1217 0.5
2315 1255 1.5
2315 1977 0.5
2315 1984 0.5
2315 2188 1
2315 2289 7
2315 2290 0.5
2315 2296 0.5
2315 2308 0.5
2316 19 0.5
2316 598 0.5
2316 1974 0.5
2316 2187 0.5
2316 2289 2.5
2316 2296 1
2316 2308 0.5
2317 76 1
2317 165 1.5
2317 168 2
2317 569 4
2317 591 0.5
2317 1235 2
2317 2183 0.5
2317 2289 0.5
2318 117 1.5
2318 118 11.5
2318 165 5
2318 166 0.5
2318 167 0.5
2318 170 0.5
2318 175 0.5
2318 177 2
2318 178 3.5
2318 179 2
2318 182 2.5
2318 186 0.5
2318 189 1
2318 581 0.5
2318 1107 5.5
2318 1112 0.5
2318 1125 0.5
2318 1128 1
2318 1182 1.5
2318 1239 1.5
2318 1764 1.5
2318 1818 0.5
2318 1828 0.5
2318 1876 0.5
2318 1954 1
2318 1967 0.5
2318 1974 4.5
2318 1977 1.5
2318 2289 5
2318 2292 0.5
2318 2296 0.5
2318 2302 0.5
2318 2303 0.5
2319 170 0.5
2319 178 1
2319 1107 13.5
2319 1144 2
2319 1182 3.5
2319 1183 0.5
2319 1184 1.5
2319 1764 2.5
2319 1801 0.5
2319 1954 0.5
2319 1974 6.5
2319 1977 3
2319 2289 2.5
2319 2298 0.5
2319 2303 0.5
2319 2304 0.5
2319 2318 1
2319 2319 6
2320 1128 1
2320 1142 1
2320 1144 0.5
2320 2289 0.5
2320 2313 0.5
2321 18 0.5
2321 37 0.5
2321 1183 1.5
2321 1192 1
2321 1844 0.5
2321 1859 1.5
2321 2187 0.5
2321 2220 0.5
2321 2289 1
2321 2296 0.5
2322 2289 0.5
2323 26 1
2323 28 0.5
2323 31 4
2323 37 0.5
2323 55 0.5
2323 57 0.5
2323 365 0.5
2323 570 0.5
2323 602 1
2323 607 1.5
2323 613 2
2323 615 1
2323 909 6.5
2323 1091 2.5
2323 1744 0.5
2323 1764 3.5
2323 1812 2.5
2323 1872 0.5
2323 1952 0.5
2323 1953 5
2323 1993 2
2323 2226 0.5
2323 2289 1
2323 2317 0.5
2324 2289 3
2325 1136 0.5
2325 1183 1
2325 1820 0.5
2325 1827 1
2325 1831 0.5
2325 2289 4
2325 2293 1.5
2325 2298 1
2325 2311 6
2325 2319 0.5
2325 2321 2
2325 2325 15
2326 118 0.5
2326 166 1.5
2326 175 0.5
2326 182 0.5
2326 2289 0.5
2326 2298 0.5
2327 585 0.5
2327 1121 1
2327 1142 0.5
2327 1752 0.5
2327 1820 1
2327 2289 10.5
2327 2290 3
2327 2292 0.5
2327 2293 0.5
2327 2296 2
2327 2298 0.5
2327 2299 1.5
2327 2300 0.5
2327 2325 0.5
2328 2289 2
2328 2290 1.5
2328 2292 0.5
2328 2293 1
2328 2294 0.5
2328 2296 0.5
2329 109 0.5
2329 581 0.5
2329 595 1.5
2329 1112 1
2329 1114 1
2329 1128 4
2329 1142 1.5
2329 1143 0.5
2329 1158 0.5
2329 1183 1
2329 1192 0.5
2329 1203 0.5
2329 1215 0.5
2329 2289 1
2329 2292 1
2329 2298 1
2329 2318 1.5
2329 2319 0.5
2329 2320 0.5
2329 2325 10.5
2329 2329 2
2330 2289 2.5
2330 2290 2
2330 2293 0.5
2331 367 0.5
2331 2289 1
2331 2292 1
2331 2299 0.5
2331 2300 0.5
2331 2303 0.5
2331 2305 0.5
2331 2306 0.5
2332 2290 0.5
2333 2289 0.5
2333 2290 1
2334 116 1
2334 1156 2.5
2334 1254 0.5
2334 1820 0.5
2334 2290 0.5
2334 2293 0.5
2334 2311 0.5
2334 2318 1
2335 2290 0.5
2336 118 0.5
2336 330 0.5
2336 1116 0.5
2336 1121 1
2336 2289 0.5
2336 2290 4
2337 1182 0.5
2337 2292 1
2337 2293 0.5
2337 2327 0.5
2338 2300 0.5
2338 2305 0.5
2339 2290 0.5
2339 2306 0.5
2340 118 0.5
2340 1116 0.5
2340 1121 4
2340 2290 6
2340 2293 0.5
2340 2297 0.5
2340 2300 0.5
2341 579 0.5
2341 1134 1
2341 1967 0.5
2341 2302 3
2341 2303 1.5
2341 2311 3
2342 31 0.5
2342 37 0.5
2342 165 1.5
2342 166 2
2342 167 0.5
2342 170 0.5
2342 176 0.5
2342 182 0.5
2342 570 0.5
2342 587 0.5
2342 613 0.5
2342 909 2
2342 1093 0.5
2342 1095 1
2342 1254 0.5
2342 1746 1
2342 1747 0.5
2342 1764 1
2342 1766 0.5
2342 1853 0.5
2342 1854 0.5
2342 1857 1
2342 1863 0.5
2342 1872 2.5
2342 1873 1.5
2342 2010 1
2342 2016 1
2342 2188 0.5
2342 2294 2.5
2342 2303 0.5
2343 590 0.5
2343 1142 1
2343 1184 0.5
2343 1192 1.5
2343 2303 0.5
2343 2325 0.5
2343 2341 3.5
2344 581 0.5
2344 587 1
2344 590 0.5
2344 1192 1
2344 2303 1.5
2344 2341 2
2345 165 2
2345 168 0.5
2345 175 1
2345 1105 0.5
2345 1116 0.5
2345 1121 1
2345 2290 2
2345 2295 1
2345 2310 0.5
2345 2318 3
2345 2324 0.5
2345 2327 0.5
2346 1107 0.5
2346 1121 0.5
2346 1173 0.5
2346 1183 0.5
2346 1750 0.5
2346 2290 0.5
2346 2297 0.5
2346 2341 13.5
2347 2290 0.5
2347 2325 0.5
2347 2341 1
2347 2344 0.5
2348 168 0.5
2348 561 0.5
2348 1121 0.5
2348 1234 0.5
2348 1820 0.5
2348 1828 2
2348 1974 1.5
2348 2293 1
2348 2297 0.5
2348 2318 0.5
2349 1121 2
2349 1122 0.5
2349 2290 5
2350 1121 2
2350 2290 3.5
2351 1121 0.5
2351 2290 0.5
2352 2290 1
2353 2290 0.5
2354 1121 0.5
2354 1128 0.5
2354 1144 0.5
2354 2290 0.5
2354 2318 0.5
2354 2329 0.5
2354 2344 0.5
2355 1121 1.5
2355 1254 0.5
2355 1811 0.5
2355 1828 1
2355 1872 0.5
2355 1873 0.5
2355 1877 0.5
2355 1934 1
2355 2179 1.5
2355 2182 0.5
2355 2293 0.5
2355 2295 0.5
2356 178 1.5
2356 1121 2.5
2356 1128 0.5
2356 1182 0.5
2356 1801 0.5
2356 1811 2.5
2356 1820 2.5
2356 1828 74
2356 2290 1.5
2356 2295 0.5
2356 2298 3
2356 2308 4.5
2356 2354 0.5
2356 2355 2
2356 2356 173
2357 167 0.5
2357 170 0.5
2357 1192 1.5
2357 1798 0.5
2357 1811 1
2357 1812 1
2357 1827 0.5
2357 2290 1
2357 2294 0.5
2357 2303 0.5
2357 2308 0.5
2357 2315 1
2357 2318 6
2357 2319 2.5
2357 2325 1
2357 2326 0.5
2357 2327 4
2357 2328 2.5
2357 2329 0.5
2357 2331 3
2357 2337 2
2357 2338 1
2357 2355 1.5
2357 2356 1.5
2357 2357 2
2358 1121 0.5
2358 1812 0.5
2358 1820 1.5
2358 1828 4.5
2358 1974 1
2358 2290 2.5
2358 2318 3.5
2358 2356 8.5
2358 2358 1
2359 2290 1
2360 170 0.5
2360 1121 0.5
2360 2290 0.5
2360 2308 2.5
2360 2356 0.5
2361 1820 0.5
2361 1828 0.5
2361 2290 0.5
2361 2292 1
2361 2300 0.5
2361 2318 2
2361 2319 1.5
2361 2325 1
2361 2327 1
2361 2328 1
2361 2329 0.5
2361 2337 1
2361 2356 3
2361 2358 0.5
2362 178 1.5
2362 587 0.5
2362 1121 1.5
2362 1828 0.5
2362 2290 1
2362 2293 0.5
2362 2295 0.5
2362 2297 0.5
2362 2311 0.5
2362 2356 7
2363 1121 0.5
2363 2312 0.5
2363 2344 0.5
2364 1121 0.5
2364 1142 0.5
2364 1748 0.5
2364 1819 1
2364 2290 0.5
2364 2318 1
2364 2323 1.5
2364 2326 2.5
2364 2329 2
2364 2341 13.5
2364 2344 5
2364 2346 11
2365 170 0.5
2365 1121 2
2365 1828 1.5
2365 2290 0.5
2365 2293 0.5
2365 2308 0.5
2365 2341 1
2365 2356 1
2365 2357 0.5
2366 165 1
2366 167 2.5
2366 170 6
2366 171 0.5
2366 173 2
2366 175 1
2366 178 5.5
2366 587 0.5
2366 1105 2
2366 1116 2
2366 1121 13
2366 1122 0.5
2366 1128 0.5
2366 1811 0.5
2366 1827 0.5
2366 1828 16
2366 1921 0.5
2366 1954 1
2366 1974 1
2366 2290 1.5
2366 2293 0.5
2366 2294 6
2366 2297 0.5
2366 2298 1.5
2366 2310 1
2366 2313 2
2366 2315 1.5
2366 2318 4
2366 2319 2.5
2366 2321 1
2366 2323 0.5
2366 2324 2.5
2366 2325 1
2366 2326 0.5
2366 2345 1
2366 2348 0.5
2366 2355 0.5
2366 2356 13.5
2366 2357 5
2366 2366 3
2367 165 2.5
2367 1121 1.5
2367 1828 2
2367 2290 0.5
2367 2318 3.5
2367 2356 7.5
2367 2357 3.5
2368 165 0.5
2368 178 0.5
2368 584 0.5
2368 1116 0.5
2368 1121 1
2368 1182 1
2368 1184 0.5
2368 1820 0.5
2368 1828 4
2368 2290 1
2368 2318 9
2368 2319 0.5
2368 2324 0.5
2368 2340 0.5
2368 2352 0.5
2368 2356 6
2368 2357 4.5
2368 2358 1.5
2369 28 0.5
2369 31 1
2369 52 0.5
2369 168 0.5
2369 178 1.5
2369 569 0.5
2369 1095 1
2369 1746 1
2369 1748 0.5
2369 1764 1.5
2369 1766 0.5
2369 1828 0.5
2369 1873 0.5
2369 1875 0.5
2369 1935 1
2369 1940 0.5
2369 1942 0.5
2369 1954 1
2369 1967 0.5
2369 1974 0.5
2369 2312 0.5
2369 2318 1.5
2370 2293 0.5
2371 1107 0.5
2371 1801 5
2371 1828 19.5
2371 2313 1
2371 2356 20
2371 2358 1
2371 2366 0.5
2371 2368 2.5
2371 2371 1
2372 178 0.5
2372 1801 2.5
2372 1811 1.5
2372 1820 0.5
2372 1828 10.5
2372 1974 0.5
2372 2308 1
2372 2313 3.5
2372 2356 57
2372 2357 1
2372 2358 4
2372 2362 0.5
2372 2365 1
2372 2366 8
2372 2371 12
2372 2372 13
2373 1828 3
2373 2313 0.5
2373 2315 0.5
2373 2317 0.5
2373 2356 5
2373 2357 1.5
2373 2361 2.5
2373 2366 0.5
2374 587 0.5
2374 1121 7
2374 1820 0.5
2374 1827 0.5
2374 1828 9.5
2374 2290 1
2374 2293 1.5
2374 2294 4
2374 2298 2
2374 2299 0.5
2374 2313 1
2374 2315 1.5
2374 2316 1.5
2374 2318 0.5
2374 2319 0.5
2374 2331 0.5
2374 2336 0.5
2374 2343 0.5
2374 2344 2
2374 2356 1
2374 2366 2.5
2374 2368 0.5
2374 2371 0.5
2374 2372 2
2374 2373 1
2374 2374 1
2375 1121 1.5
2375 1820 2
2375 1827 0.5
2375 1959 1
2375 1974 2
2375 2290 4.5
2375 2293 5
2375 2294 0.5
2375 2298 5
2375 2299 1.5
2375 2313 0.5
2375 2315 1.5
2375 2318 1
2375 2319 0.5
2375 2324 0.5
2375 2327 0.5
2375 2329 0.5
2375 2333 0.5
2375 2336 1
2375 2340 1
2375 2341 1.5
2375 2342 3.5
2375 2344 0.5
2375 2350 1
2375 2356 1.5
2375 2362 0.5
2375 2366 4.5
2375 2367 0.5
2375 2368 4
2375 2372 1
2375 2373 1.5
2375 2374 4.5
2376 167 0.5
2376 178 0.5
2376 587 0.5
2376 1107 0.5
2376 1116 3.5
2376 1121 0.5
2376 1144 0.5
2376 1828 1
2376 1974 0.5
2376 2189 1.5
2376 2294 0.5
2376 2315 2
2376 2319 0.5
2376 2320 0.5
2376 2321 0.5
2376 2329 0.5
2376 2356 6.5
2376 2360 0.5
2376 2362 1.5
2376 2366 2.5
2376 2368 0.5
2376 2371 0.5
2376 2372 5
2376 2374 0.5
2376 2375 1
2376 2376 1
2377 167 1
2377 173 0.5
2377 1192 0.5
2377 1754 0.5
2377 1827 2
2377 1973 0.5
2377 2294 0.5
2377 2298 1
2377 2299 1
2377 2310 0.5
2377 2316 1
2377 2318 1
2377 2319 1
2377 2329 1
2377 2330 0.5
2377 2332 0.5
2377 2333 1
2377 2356 0.5
2377 2360 1.5
2377 2366 1
2377 2368 0.5
2377 2371 0.5
2377 2372 1.5
2377 2373 1
2377 2374 0.5
2377 2375 0.5
2377 2376 0.5
2377 2377 2
2378 1801 0.5
2378 1827 1
2378 2294 1.5
2378 2303 1
2378 2310 0.5
2378 2315 0.5
2378 2316 0.5
2378 2327 4
2378 2329 0.5
2378 2330 3
2378 2331 0.5
2378 2355 0.5
2378 2366 2
2378 2372 1.5
2378 2373 1
2378 2374 0.5
2378 2376 1
2378 2377 0.5
2379 2318 0.5
2379 2321 0.5
2379 2325 0.5
2379 2330 1.5
2379 2334 0.5
2379 2335 0.5
2379 2343 0.5
2379 2360 1
2379 2372 1.5
2379 2373 0.5
2379 2376 0.5
2380 170 0.5
2380 1921 0.5
2380 2310 0.5
2380 2318 0.5
2380 2322 0.5
2380 2373 1
2380 2376 1
2381 587 0.5
2381 2294 0.5
2381 2352 0.5
2381 2365 0.5
2381 2372 0.5
2381 2373 0.5
2381 2374 1
2381 2375 1
2381 2376 0.5
2382 2312 0.5
2382 2373 0.5
2383 29 2
2383 55 0.5
2383 168 0.5
2383 169 2
2383 173 4
2383 178 2.5
2383 186 1.5
2383 1099 3
2383 1105 2.5
2383 1116 2
2383 1121 5
2383 1125 0.5
2383 1128 0.5
2383 1828 15
2383 1921 4.5
2383 1959 0.5
2383 2175 1.5
2383 2179 1
2383 2189 2
2383 2294 0.5
2383 2298 0.5
2383 2310 0.5
2383 2318 2
2383 2319 3
2383 2345 0.5
2383 2348 1
2383 2349 0.5
2383 2354 0.5
2383 2355 0.5
2383 2356 3.5
2383 2357 3
2383 2358 1
2383 2359 1.5
2383 2361 0.5
2383 2362 1
2383 2365 0.5
2383 2366 1
2383 2367 0.5
2383 2368 2
2383 2369 0.5
2383 2370 0.5
2383 2372 0.5
2383 2373 2.5
2383 2374 2.5
2383 2375 5.5
2383 2376 0.5
2383 2377 0.5
2383 2378 0.5
2383 2379 0.5
2383 2383 1
2384 170 0.5
2384 180 0.5
2384 1828 11.5
2384 2293 0.5
2384 2294 1
2384 2298 0.5
2384 2318 0.5
2384 2323 0.5
2384 2356 2.5
2384 2366 1
2384 2372 3
2384 2373 1.5
2384 2374 0.5
2384 2375 1
2384 2376 1
2384 2377 1.5
2384 2378 0.5
2384 2380 0.5
2384 2383 0.5
2384 2384 1
2385 592 0.5
2385 2294 0.5
2385 2372 0.5
2386 29 2
2386 173 1.5
2386 178 5
2386 180 0.5
2386 181 0.5
2386 186 0.5
2386 1099 2.5
2386 1116 0.5
2386 1121 5
2386 1128 1
2386 1144 0.5
2386 1173 0.5
2386 1820 0.5
2386 1827 0.5
2386 1828 21.5
2386 1921 3.5
2386 2294 1.5
2386 2310 1
2386 2315 0.5
2386 2318 0.5
2386 2356 9.5
2386 2357 1.5
2386 2365 0.5
2386 2366 1.5
2386 2371 2
2386 2372 1.5
2386 2373 0.5
2386 2374 1.5
2386 2375 7
2386 2376 2
2386 2381 1
2386 2383 0.5
2387 170 1
2387 171 0.5
2387 173 1.5
2387 1128 1
2387 1142 0.5
2387 1144 1.5
2387 1921 0.5
2387 1974 0.5
2387 2325 0.5
2387 2329 1
2387 2360 1
2387 2366 0.5
2387 2372 1
2387 2383 1
2388 1801 0.5
2388 2325 0.5
2389 29 0.5
2389 173 1.5
2389 1099 0.5
2389 2328 0.5
2389 2364 0.5
2389 2366 2.5
2389 2372 0.5
2389 2374 1
2389 2377 0.5
2389 2384 0.5
2389 2387 1
2390 2327 0.5
2391 587 0.5
2391 1089 0.5
2391 1184 2
2391 1192 7
2391 1241 0.5
2391 1828 0.5
2391 2306 0.5
2391 2318 1
2391 2319 0.5
2391 2321 0.5
2391 2325 4
2391 2327 3
2391 2328 1.5
2391 2329 0.5
2391 2336 0.5
2391 2343 1
2391 2355 0.5
2391 2356 0.5
2391 2357 0.5
2391 2360 0.5
2391 2365 1
2391 2366 3.5
2391 2372 1
2391 2373 1
2391 2376 1
2391 2383 2.5
2391 2391 7
2392 1182 0.5
2392 1798 1
2392 1801 6.5
2392 1817 0.5
2392 1827 1
2392 1828 0.5
2392 2310 0.5
2392 2311 0.5
2392 2315 0.5
2392 2318 3
2392 2319 0.5
2392 2337 1
2392 2357 3.5
2392 2358 4
2392 2360 1
2392 2362 0.5
2392 2368 9
2392 2372 1
2392 2378 1
2392 2391 2
2392 2392 3
2393 1144 0.5
2393 1827 0.5
2393 2311 1
2393 2383 0.5
2394 2318 1.5
2394 2325 0.5
2394 2327 0.5
2394 2337 1
2394 2356 1
2394 2368 0.5
2394 2371 0.5
2394 2392 1.5
2395 2327 1
2395 2328 0.5
2395 2376 0.5
2396 2327 1
2396 2356 0.5
2396 2372 0.5
2397 170 0.5
2397 173 1
2397 178 0.5
2397 1105 0.5
2397 1801 1
2397 1820 0.5
2397 1828 9.5
2397 2298 1.5
2397 2308 1.5
2397 2325 0.5
2397 2356 10.5
2397 2360 0.5
2397 2366 1
2397 2371 0.5
2397 2372 8.5
2397 2373 1
2397 2376 0.5
2397 2377 2.5
2397 2378 2
2397 2379 0.5
2397 2383 0.5
2397 2384 0.5
2397 2386 1
2397 2391 1
2397 2395 0.5
2397 2397 1
2398 2327 1
2398 2356 0.5
2398 2366 0.5
2399 2327 0.5
2399 2366 0.5
2400 1136 0.5
2400 1183 0.5
2400 1192 1
2400 1746 0.5
2400 2311 1
2400 2321 1.5
2400 2325 22.5
2400 2327 1
2400 2329 5
2400 2344 0.5
2400 2360 5
2400 2364 0.5
2400 2365 0.5
2400 2383 1.5
2400 2389 0.5
2400 2391 4.5
2400 2397 0.5
2401 2318 0.5
2401 2386 0.5
2402 1120 0.5
2402 1182 10.5
2402 1184 2
2402 1798 1
2402 1801 2
2402 1812 2
2402 1820 0.5
2402 1827 0.5
2402 1974 0.5
2402 2298 0.5
2402 2308 6.5
2402 2315 0.5
2402 2318 5
2402 2331 0.5
2402 2336 0.5
2402 2337 0.5
2402 2348 0.5
2402 2349 0.5
2402 2350 0.5
2402 2356 0.5
2402 2357 6.5
2402 2358 2
2402 2360 0.5
2402 2361 7.5
2402 2367 0.5
2402 2368 4.5
2402 2374 0.5
2402 2377 1
2402 2378 0.5
2402 2383 0.5
2402 2386 1
2402 2392 50.5
2402 2393 1
2402 2394 5.5
2402 2400 0.5
2402 2402 37
2403 1811 0.5
2403 1812 0.5
2403 1820 0.5
2403 1827 0.5
2403 2339 0.5
2403 2367 2.5
2404 1828 0.5
2404 2340 0.5
2404 2367 0.5
2404 2372 0.5
2404 2402 0.5
2405 1828 1
2405 1959 5.5
2405 1974 0.5
2405 2340 0.5
2405 2345 0.5
2405 2347 0.5
2405 2349 0.5
2405 2366 2
2405 2367 0.5
2405 2368 2
2405 2383 2.5
2405 2386 1
2406 1959 0.5
2406 1974 0.5
2406 2339 0.5
2406 2356 1
2406 2358 1
2406 2362 1
2406 2366 1
2406 2374 0.5
2406 2386 0.5
2407 2336 0.5
2407 2374 0.5
2408 569 1
2408 1236 0.5
2408 1254 0.5
2408 1255 0.5
2408 2178 1
2408 2353 0.5
2408 2383 0.5
2409 2345 0.5
2409 2349 1
2409 2374 1
2409 2386 0.5
2410 1099 1
2410 1828 1.5
2410 1974 0.5
2410 2345 0.5
2410 2356 2.5
2410 2372 0.5
2410 2374 2.5
2410 2375 1
2410 2383 0.5
2410 2405 0.5
2411 2374 0.5
2412 2298 1
2412 2356 3.5
2412 2357 0.5
2412 2366 0.5
2412 2372 1
2412 2377 1
2412 2378 2
2412 2384 0.5
2412 2386 1.5
2412 2394 0.5
2413 165 1.5
2413 178 1
2413 569 2.5
2413 1121 0.5
2413 1254 0.5
2413 1771 0.5
2413 1828 0.5
2413 1974 0.5
2413 2179 6
2413 2185 0.5
2413 2298 0.5
2413 2318 0.5
2413 2319 0.5
2413 2356 0.5
2413 2357 0.5
2413 2366 0.5
2413 2371 0.5
2413 2375 0.5
2413 2383 1
2413 2405 0.5
2414 178 0.5
2414 2319 0.5
2414 2356 1.5
2414 2384 0.5
2414 2386 1
2415 2356 3.5
2415 2357 0.5
2415 2362 0.5
2415 2366 2
2415 2368 0.5
2415 2378 1
2415 2391 0.5
2415 2394 0.5
2416 2356 0.5
2416 2366 0.5
2417 1121 1
2417 2356 4
2417 2361 0.5
2417 2362 1
2417 2366 1.5
2417 2367 0.5
2417 2376 0.5
2417 2388 0.5
2417 2389 0.5
2417 2390 0.5
2417 2392 0.5
2418 1828 0.5
2418 2298 1.5
2418 2372 2
2418 2384 1
2419 2380 0.5
2419 2384 0.5
2420 2356 0.5
2420 2366 0.5
2420 2375 0.5
2420 2384 0.5
2421 2298 1
2421 2356 1.5
2421 2357 0.5
2421 2366 1
2421 2372 1
2421 2375 0.5
2421 2384 0.5
2422 2366 0.5
2422 2384 0.5
2423 2366 0.5
2423 2384 0.5
2424 2298 3
2424 2356 0.5
2424 2372 0.5
2424 2374 0.5
2425 2298 1
2425 2356 1
2425 2372 1
2425 2375 0.5
2425 2393 0.5
2426 1828 0.5
2426 2356 0.5
2426 2372 0.5
2426 2377 0.5
2427 1121 0.5
2427 1828 3.5
2427 2308 0.5
2427 2356 3.5
2427 2361 1
2427 2371 1.5
2427 2372 3
2427 2377 0.5
2427 2378 1
2427 2384 1
2427 2395 0.5
2427 2397 0.5
2427 2427 1
2428 1121 0.5
2428 1811 0.5
2428 1828 3.5
2428 2356 1
2428 2357 0.5
2428 2378 1
2428 2383 2
2428 2391 1.5
2428 2397 0.5
2428 2410 0.5
2429 6 0.5
2429 25 0.5
2429 37 0.5
2429 165 0.5
2429 561 0.5
2429 1236 1
2429 1750 0.5
2429 1811 0.5
2429 2190 0.5
2429 2191 1
2429 2256 1.5
2429 2273 0.5
2429 2285 0.5
2429 2318 1
2429 2344 0.5
2429 2364 1
2429 2391 0.5
2430 2356 1
2430 2358 0.5
2430 2402 0.5
2431 25 1.5
2431 33 1
2431 37 0.5
2431 56 0.5
2431 1255 0.5
2431 1754 1
2431 1859 3.5
2431 1937 7
2431 1946 0.5
2431 2273 1
2431 2356 1
2431 2358 0.5
2431 2366 0.5
2432 1828 0.5
2432 2183 0.5
2432 2375 0.5
2433 2371 0.5
2433 2375 0.5
2434 1121 1
2434 1828 1.5
2434 2356 0.5
2434 2383 0.5
2434 2387 0.5
2435 1828 0.5
2435 2410 0.5
2436 1121 1.5
2436 1820 0.5
2436 1828 4.5
2436 2356 1.5
2436 2372 0.5
2436 2376 2
2436 2381 0.5
2436 2383 0.5
2436 2406 1
2437 1121 0.5
2437 1828 2.5
2437 2376 0.5
2437 2383 0.5
2437 2389 0.5
2437 2406 0.5
2438 1121 0.5
2438 1828 1
2438 2298 0.5
2438 2376 0.5
2438 2386 0.5
2439 1121 2
2439 1811 0.5
2439 1828 9.5
2439 2298 7
2439 2356 1
2439 2358 2
2439 2366 6
2439 2367 0.5
2439 2371 1.5
2439 2372 2
2439 2374 0.5
2439 2376 1.5
2439 2377 0.5
2439 2383 0.5
2439 2386 1
2439 2389 0.5
2439 2411 0.5
2440 1121 0.5
2440 1828 1.5
2440 2372 2
2440 2386 1
2441 1121 0.5
2441 1828 0.5
2441 2298 1
2441 2389 1
2442 173 0.5
2442 178 1
2442 1105 0.5
2442 1828 3
2442 2308 1.5
2442 2356 11
2442 2357 0.5
2442 2360 0.5
2442 2362 0.5
2442 2372 9
2442 2374 0.5
2442 2383 2
2442 2384 0.5
2442 2386 2
2443 1828 4
2443 2298 0.5
2443 2356 0.5
2443 2372 1.5
2443 2375 0.5
2443 2376 0.5
2443 2377 0.5
2443 2381 0.5
2443 2387 1
2443 2427 0.5
2444 1828 4.5
2444 2298 1
2444 2374 0.5
2444 2376 1
2444 2377 0.5
2444 2378 0.5
2444 2381 1
2444 2383 0.5
2444 2384 0.5
2444 2389 0.5
2444 2413 0.5
2445 3 1
2445 25 0.5
2445 178 1.5
2445 1828 1.5
2445 1844 0.5
2445 2219 0.5
2445 2273 4
2445 2298 1
2445 2362 0.5
2445 2366 0.5
2445 2372 0.5
2445 2376 0.5
2445 2386 0.5
2446 1828 0.5
2446 2376 0.5
2447 1828 0.5
2447 2364 0.5
2447 2376 0.5
2448 37 0.5
2448 915 1
2448 2356 4.5
2448 2365 0.5
2448 2366 0.5
2448 2372 0.5
2448 2373 0.5
2448 2428 0.5
2449 152 1.5
2449 2356 1
2450 2356 0.5
2450 2386 0.5
2451 2397 0.5
2452 2380 0.5
2453 1828 0.5
2454 1828 1
2454 2356 0.5
2455 2356 0.5
2455 2381 0.5
2456 1828 2.5
2456 2298 1.5
2456 2372 4
2457 1828 0.5
2457 2371 0.5
2458 1828 1
2458 2372 1
2459 1828 0.5
2459 2372 0.5
2460 1828 0.5
2460 2372 0.5
2461 1828 2.5
2461 2356 1
2461 2372 2.5
2461 2384 0.5
2461 2427 0.5
2462 1828 1
2462 2372 1
2463 1801 1
2463 1828 1.5
2463 2356 1
2463 2372 0.5
2463 2427 0.5
2463 2436 0.5
2464 1828 0.5
2464 2372 0.5
2465 1828 1
2465 2356 1
2465 2372 2
2466 1828 0.5
2466 2372 0.5
2467 1828 1
2467 2298 0.5
2467 2356 1
2467 2372 1.5
2468 1828 0.5
2468 2372 0.5
2469 1828 0.5
2469 2372 0.5
2470 2298 0.5
2470 2372 0.5
2471 2298 0.5
2471 2372 0.5
2472 1828 0.5
2472 2356 0.5
2472 2372 1
2472 2452 0.5
2473 1828 0.5
2474 1801 0.5
2474 2356 1
2474 2361 0.5
2475 2308 0.5
2475 2356 0.5
2476 2356 2.5
2476 2372 6.5
2476 2383 1.5
2476 2384 0.5
2476 2386 4
2476 2427 0.5
2476 2451 0.5
2476 2454 0.5
2477 2356 1.5
2477 2372 2
2477 2384 0.5
2478 1761 1.5
2478 2372 0.5
2478 2453 0.5
2479 2356 3.5
2479 2362 0.5
2479 2439 1
2480 2318 1.5
2480 2356 2
2481 1811 2
2481 1828 2
2481 2346 3
2481 2356 10.5
2481 2357 1
2481 2363 0.5
2481 2371 8
2481 2372 6
2481 2377 0.5
2481 2397 3.5
2481 2402 22.5
2481 2424 2.5
2481 2427 1
2481 2463 0.5
2481 2467 1
2481 2472 0.5
2481 2473 0.5
2481 2474 0.5
2482 1828 0.5
2482 2300 0.5
2482 2356 0.5
2482 2357 0.5
2482 2358 0.5
2482 2364 0.5
2482 2371 1
2482 2402 6.5
2482 2461 1
2482 2476 1
2483 1183 0.5
2483 1184 0.5
2483 1828 0.5
2483 1970 1.5
2483 2319 1
2483 2356 0.5
2483 2358 0.5
2483 2368 2
2483 2397 0.5
2483 2402 15.5
2483 2463 0.5
2483 2483 3
2484 2356 1
2485 453 0.5
2485 454 1.5
2485 474 0.5
2485 2485 69
2486 452 6
2486 453 6.5
2486 454 15
2486 456 1
2486 463 1.5
2486 472 0.5
2486 474 1
2486 2486 4
2487 488 0.5
2487 2487 7
2488 2487 2
2489 2487 5
2489 2489 4
2490 2488 0.5
2491 453 0.5
2491 454 2
2491 455 0.5
2491 463 0.5
2491 470 1
2491 483 0.5
2493 453 0.5
2493 461 1.5
2493 480 9.5
2493 481 6
2493 482 1
2494 480 1
2495 477 0.5
2496 470 1
2496 472 2
2496 473 2.5
2496 475 0.5
2496 2496 1
2498 463 0.5
2498 464 9.5
2498 470 22.5
2498 472 13.5
2498 473 1
2498 482 0.5
2498 483 4
2498 485 31.5
2498 2491 1
2498 2496 0.5
2498 2498 3
2499 2487 15
2499 2488 1
2499 2490 11
2499 2494 2.5
2500 476 0.5
2501 454 3.5
2501 459 0.5
2501 464 1.5
2501 468 2.5
2501 470 3.5
2501 471 1
2501 473 1
2501 476 38
2501 477 43.5
2501 2486 0.5
2501 2491 0.5
2501 2497 4
2501 2500 0.5
2501 2501 41
2502 454 1
2502 463 0.5
2502 468 0.5
2502 470 0.5
2502 476 4.5
2502 477 2
2502 2501 0.5
2503 2487 1
2503 2499 11
2504 468 0.5
2504 470 1
2504 476 5.5
2504 477 2
2504 2501 4.5
2505 476 2.5
2505 477 0.5
2507 471 0.5
2507 476 3
2508 476 1
2508 477 1.5
2508 2485 0.5
2508 2486 1
2508 2487 1
2508 2488 0.5
2509 2499 0.5
2511 2487 17
2511 2488 2.5
2511 2490 1
2511 2499 11
2511 2503 0.5
2511 2506 1
2511 2510 0.5
2511 2511 49
2512 2499 0.5
2512 2511 1
2513 477 0.5
2513 2487 2.5
2513 2489 1.5
2516 470 4.5
2516 476 0.5
2516 2486 0.5
2516 2487 3
2516 2488 0.5
2516 2489 0.5
2516 2490 1
2516 2495 0.5
2516 2496 0.5
2516 2510 3
2517 469 0.5
2517 470 6.5
2517 473 0.5
2517 476 1
2517 2486 0.5
2517 2487 1.5
2517 2488 1.5
2517 2490 2.5
2517 2492 0.5
2517 2493 0.5
2517 2494 1.5
2517 2495 0.5
2517 2496 0.5
2517 2497 1
2517 2498 1
2517 2499 1
2517 2500 1.5
2517 2501 1
2518 470 0.5
2518 2500 0.5
2518 2501 0.5
2519 477 0.5
2519 2491 0.5
2519 2510 2
2519 2511 24
2519 2516 6.5
2519 2519 88
2520 470 4.5
2520 477 0.5
2520 2487 0.5
2520 2489 0.5
2520 2490 1.5
2520 2500 11.5
2520 2501 3
2520 2502 2
2520 2503 1.5
2520 2504 1.5
2520 2505 1.5
2520 2507 0.5
2520 2508 0.5
2520 2511 1
2520 2512 3.5
2521 2489 0.5
2521 2500 1.5
2521 2503 1
2521 2504 1
2521 2506 1.5
2521 2507 1
2521 2509 0.5
2521 2510 0.5
2521 2512 0.5
2522 477 0.5
2522 2508 3
2522 2512 0.5
2522 2515 0.5
2523 477 1.5
2523 2504 1
2523 2506 6.5
2523 2507 1
2523 2508 19
2523 2512 3
2523 2513 5
2523 2515 9
2524 2506 8
2524 2507 1
2524 2508 7.5
2524 2513 2
2524 2514 0.5
2524 2515 6.5
2524 2516 0.5
2525 2506 10.5
2525 2508 10
2525 2513 0.5
2525 2515 12
2526 2508 2.5
2526 2513 1.5
2526 2515 1
2526 2516 7
2526 2517 7
2527 491 1
2527 494 1
2527 2508 0.5
2527 2527 3
2528 2515 0.5
2529 2508 7.5
2529 2516 5
2530 2508 6
2530 2513 6
2530 2516 11.5
2530 2517 24.5
2530 2518 3
2530 2519 0.5
2530 2520 33
2530 2521 8
2530 2522 4.5
2530 2523 37.5
2530 2524 10.5
2530 2525 5.5
2530 2526 4
2530 2530 113
2531 2508 5
2531 2513 4.5
2531 2516 1.5
2531 2517 1.5
2531 2520 1
2531 2529 1
2531 2530 53
2532 2517 1.5
2532 2530 1
2533 2523 1.5
2533 2524 5
2533 2525 9.5
2533 2526 11.5
2533 2527 0.5
2533 2529 13
2533 2530 26.5
2533 2531 1
2533 2532 0.5
2534 2523 6
2534 2524 5
2534 2525 10
2534 2530 1
2535 2523 1
2535 2524 5.5
2535 2525 8
2535 2528 0.5
2535 2530 11.5
2535 2531 2
2536 2526 2
2537 2526 1.5
2538 2530 4.5
2538 2533 1
2538 2534 0.5
2539 2530 7
2539 2531 2
2539 2533 1
2539 2534 6
2539 2535 3.5
2540 2530 9
2540 2533 11
2540 2534 2
2540 2535 0.5
2540 2536 0.5
2541 2530 6.5
2541 2533 11
2541 2534 12.5
2541 2535 11
2541 2536 1
2541 2537 1
2541 2539 5
2541 2540 1
2542 2515 2
2542 2530 21.5
2542 2533 28.5
2542 2535 1.5
2542 2536 0.5
2542 2539 0.5
2542 2542 9
2543 2530 0.5
2543 2537 0.5
2544 2530 1
2545 2530 6.5
2545 2533 4
2545 2535 1.5
2546 2530 26.5
2546 2531 37
2546 2533 12
2546 2534 1
2546 2535 10.5
2546 2538 5.5
2546 2539 24
2546 2540 26
2546 2541 48.5
2546 2542 26.5
2546 2543 1
2546 2544 1
2546 2545 5.5
2546 2546 28
2547 2530 1.5
2547 2531 3.5
2547 2533 0.5
2547 2538 0.5
2547 2540 3
2547 2541 1
2547 2542 1
2547 2546 4
2548 2539 1.5
2548 2540 4
2548 2541 3
2548 2542 48
2548 2545 23
2548 2546 23
2548 2547 0.5
2548 2548 1
2549 2539 2.5
2549 2542 4.5
2549 2545 1
2549 2546 157.5
2549 2547 5.5
2549 2548 43.5
2549 2549 29
2550 2512 1.5
2550 2539 4.5
2550 2540 7.5
2550 2545 3.5
2550 2546 15.5
2550 2547 0.5
2550 2548 19.5
2550 2549 70
2550 2550 72
2551 2546 0.5
2552 2546 1
2552 2548 19.5
2552 2549 94.5
2552 2550 88
2552 2551 0.5
2553 2548 1
2553 2549 44.5
2553 2550 28.5
2554 2549 10.5
2554 2550 5
2555 2512 1.5
2555 2515 2
2555 2538 0.5
2555 2539 36
2555 2540 33.5
2555 2542 14
2555 2545 27.5
2555 2546 42.5
2555 2547 1
2555 2548 45.5
2555 2549 9
2555 2550 140.5
2555 2552 3
2555 2555 165
2556 2539 0.5
2556 2540 0.5
2556 2542 0.5
2556 2546 7.5
2556 2548 3
2556 2549 0.5
2556 2550 6.5
2556 2552 4
2556 2553 10
2556 2554 3.5
2556 2555 12.5
2557 2546 4
2557 2548 0.5
2557 2550 1
2557 2552 0.5
2557 2553 3.5
2557 2555 0.5
2558 2546 11.5
2558 2548 3
2558 2550 4.5
2558 2552 7
2558 2553 8
2558 2554 2
2558 2555 7
2559 2539 0.5
2559 2549 4.5
2559 2550 20
2559 2552 1
2559 2553 0.5
2559 2555 25.5
2559 2559 1
2560 2550 0.5
2560 2555 0.5
2561 2499 0.5
2561 2540 1
2561 2548 0.5
2561 2550 13
2561 2555 15.5
2561 2556 1
2562 2550 0.5
2562 2555 0.5
2563 2546 3.5
2563 2550 1.5
2563 2556 2
2564 453 0.5
2564 2486 5.5
2564 2555 0.5
2564 2564 177
2565 1 1
2565 2 3.5
2565 8 6
2565 14 0.5
2565 16 0.5
2565 18 0.5
2565 22 39.5
2565 23 0.5
2565 29 0.5
2565 30 2
2565 43 2
2565 62 22
2565 68 1.5
2565 71 0.5
2565 73 12
2565 307 2
2565 597 9.5
2565 606 1
2565 610 0.5
2565 625 1
2565 643 2.5
2565 747 0.5
2565 762 3
2565 764 18.5
2565 765 3
2565 766 1
2565 780 13
2565 903 0.5
2565 904 2.5
2565 907 0.5
2565 1096 0.5
2565 1271 0.5
2565 1289 1
2565 1370 0.5
2565 1376 1.5
2565 1520 1.5
2565 1550 5.5
2565 1667 1
2565 1867 0.5
2565 2004 1.5
2565 2084 0.5
2565 2114 0.5
2565 2116 1
2565 2142 0.5
2565 2565 34
2566 267 0.5
2566 268 0.5
2566 290 1
2566 301 1.5
2566 764 0.5
2566 766 1
2566 1287 1
2566 1288 0.5
2567 2 0.5
2567 10 0.5
2567 15 0.5
2567 22 10.5
2567 23 0.5
2567 68 0.5
2567 936 0.5
2567 1376 0.5
2567 1525 1
2567 1867 0.5
2567 2565 2.5
2568 11 0.5
2568 22 7.5
2568 73 2
2568 1550 1.5
2568 2565 1
2569 11 1
2569 17 7
2569 22 8.5
2569 62 1
2569 267 0.5
2569 268 0.5
2569 270 4
2569 304 0.5
2569 597 2.5
2569 601 0.5
2569 643 9.5
2569 764 0.5
2569 765 1
2569 769 1
2569 770 5
2569 773 8.5
2569 775 14.5
2569 776 2
2569 780 23
2569 781 1
2569 904 0.5
2569 937 0.5
2569 1387 0.5
2569 1414 2.5
2569 1431 0.5
2569 1520 0.5
2569 1550 0.5
2569 1667 0.5
2569 2142 1.5
2569 2565 5
2569 2566 2.5
2569 2569 10
2570 12 2
2570 14 0.5
2570 16 0.5
2570 18 0.5
2570 22 0.5
2570 24 0.5
2570 29 0.5
2570 62 2
2570 73 1
2570 602 1
2570 628 3.5
2570 746 6.5
2570 764 0.5
2570 770 0.5
2570 902 1
2570 904 0.5
2570 907 1
2570 1369 1.5
2570 1517 0.5
2570 1523 1
2570 1528 8
2570 1529 7.5
2570 2038 0.5
2570 2084 0.5
2570 2570 3
2571 24 1.5
2571 30 7.5
2571 60 9
2571 62 0.5
2571 67 5.5
2571 68 8
2571 69 8
2571 70 0.5
2571 72 0.5
2571 73 5
2571 390 0.5
2571 627 0.5
2571 747 0.5
2571 898 7
2571 1266 0.5
2571 1268 10
2571 1376 3.5
2571 1520 2
2571 1528 6.5
2571 1566 0.5
2571 1571 1
2571 2090 1
2571 2091 5
2571 2105 2.5
2571 2121 3
2571 2570 0.5
2571 2571 5
2572 16 3.5
2572 22 5
2572 29 5
2572 30 3.5
2572 32 0.5
2572 59 0.5
2572 60 5.5
2572 62 2.5
2572 71 0.5
2572 73 2.5
2572 192 9
2572 604 0.5
2572 607 0.5
2572 747 1
2572 758 1.5
2572 764 0.5
2572 769 1.5
2572 1291 0.5
2572 1369 0.5
2572 1517 3
2572 1518 2.5
2572 1584 1.5
2572 2565 0.5
2572 2571 7.5
2573 22 14
2573 307 0.5
2573 643 1
2573 747 0.5
2573 766 0.5
2573 905 1
2573 1373 0.5
2573 1376 2
2573 1541 0.5
2573 2565 1
2573 2572 2.5
2574 16 3
2574 22 2
2574 30 0.5
2574 62 1
2574 66 1.5
2574 69 1
2574 70 5
2574 73 1
2574 289 1
2574 291 7.5
2574 293 6
2574 597 0.5
2574 606 2.5
2574 630 7
2574 647 2.5
2574 746 1
2574 747 5
2574 755 1.5
2574 901 8
2574 905 4.5
2574 907 0.5
2574 1369 0.5
2574 1370 2
2574 1521 1
2574 1525 0.5
2574 1529 2
2574 1539 1
2574 1545 0.5
2574 1546 5
2574 1549 0.5
2574 2574 4
2575 12 1.5
2575 14 1.5
2575 22 0.5
2575 23 1
2575 62 2.5
2575 73 1
2575 307 1.5
2575 597 1
2575 614 1
2575 643 0.5
2575 757 0.5
2575 765 1
2575 766 1
2575 907 0.5
2575 1289 0.5
2575 1369 1
2575 1517 1
2575 1550 1
2575 2565 2.5
2575 2567 0.5
2575 2572 1
2575 2573 27
2575 2574 10
2575 2575 1
2576 566 0.5
2576 597 0.5
2576 606 0.5
2576 1667 1
2576 2256 0.5
2577 270 0.5
2577 597 0.5
2577 1553 0.5
2578 19 0.5
2578 30 0.5
2578 59 10.5
2578 60 0.5
2578 67 2
2578 127 0.5
2578 598 1
2578 614 0.5
2578 757 0.5
2578 769 0.5
2578 1094 0.5
2578 1096 0.5
2578 1260 1
2578 1373 10.5
2578 1382 3
2578 1523 0.5
2578 1528 0.5
2578 1573 0.5
2578 1583 1
2578 1652 0.5
2578 2571 1
2578 2572 0.5
2579 62 0.5
2579 647 0.5
2580 639 0.5
2580 2574 0.5
2581 10 1
2581 13 1.5
2581 22 1.5
2581 62 1
2581 73 1
2581 278 1
2581 301 0.5
2581 597 2.5
2581 601 2.5
2581 614 5
2581 629 0.5
2581 639 0.5
2581 764 0.5
2581 765 1.5
2581 768 0.5
2581 770 1.5
2581 773 1.5
2581 776 1.5
2581 893 0.5
2581 907 0.5
2581 1494 0.5
2581 1550 1
2581 2031 0.5
2581 2033 0.5
2581 2565 2
2581 2573 1
2582 22 0.5
2582 597 1
2582 614 0.5
2582 747 0.5
2582 1096 1
2582 2565 0.5
2583 16 1.5
2583 30 1
2583 32 0.5
2583 68 1
2583 69 4.5
2583 73 0.5
2583 270 0.5
2583 281 1
2583 289 0.5
2583 290 2.5
2583 291 9.5
2583 293 8.5
2583 299 0.5
2583 301 1.5
2583 303 1
2583 328 1
2583 362 0.5
2583 398 1
2583 597 0.5
2583 601 0.5
2583 606 1
2583 630 11
2583 647 7
2583 654 0.5
2583 731 1
2583 766 0.5
2583 769 1.5
2583 770 7.5
2583 776 0.5
2583 780 10.5
2583 782 1.5
2583 784 3
2583 787 0.5
2583 814 1
2583 815 0.5
2583 858 0.5
2583 875 0.5
2583 903 1
2583 1264 0.5
2583 1265 0.5
2583 1289 1
2583 1301 0.5
2583 1357 1
2583 1370 0.5
2583 1520 1.5
2583 1529 0.5
2583 1550 0.5
2583 1687 1
2583 1690 2
2583 2280 0.5
2583 2565 1.5
2583 2568 1
2583 2569 3
2584 62 0.5
2584 362 0.5
2584 840 0.5
2584 1096 0.5
2585 22 0.5
2585 33 0.5
2585 62 4.5
2585 67 1.5
2585 291 1
2585 293 0.5
2585 597 2
2585 606 0.5
2585 614 2
2585 630 1
2585 645 0.5
2585 764 0.5
2585 766 1
2585 1373 3.5
2586 630 0.5
2586 645 0.5
2586 1313 0.5
2587 62 0.5
2587 63 0.5
2587 67 0.5
2587 293 0.5
2587 299 3.5
2587 304 0.5
2587 307 0.5
2587 597 1.5
2587 606 1.5
2587 612 4
2587 614 2.5
2587 627 0.5
2587 757 0.5
2587 758 2
2587 766 2
2587 1369 1
2587 1375 0.5
2587 1544 1
2587 1964 0.5
2587 2002 1
2587 2585 4.5
2587 2587 1
2588 8 3
2588 14 0.5
2588 15 1.5
2588 16 2
2588 30 0.5
2588 62 6
2588 63 0.5
2588 68 1
2588 218 1.5
2588 280 1
2588 291 8
2588 301 0.5
2588 307 0.5
2588 361 0.5
2588 363 0.5
2588 366 0.5
2588 597 3
2588 601 4.5
2588 603 0.5
2588 606 9
2588 610 1.5
2588 612 5
2588 614 27.5
2588 627 1
2588 630 1
2588 631 1
2588 640 0.5
2588 643 1
2588 647 8.5
2588 651 1
2588 653 7
2588 662 1
2588 663 0.5
2588 675 1
2588 690 0.5
2588 692 1
2588 701 1
2588 707 0.5
2588 709 0.5
2588 715 1
2588 716 9
2588 723 0.5
2588 746 0.5
2588 757 22
2588 758 0.5
2588 759 0.5
2588 766 3
2588 769 2
2588 877 2.5
2588 902 4.5
2588 904 1.5
2588 977 1
2588 1369 14.5
2588 1517 1
2588 1520 20
2588 1522 1
2588 1523 1.5
2588 1528 23
2588 1529 6
2588 1981 0.5
2588 2058 5.5
2588 2084 1.5
2588 2090 0.5
2588 2093 2
2588 2105 2.5
2588 2121 0.5
2588 2570 1
2588 2584 0.5
2588 2587 6.5
2588 2588 5
2589 62 1
2589 63 0.5
2589 66 1
2589 291 0.5
2589 293 0.5
2589 299 0.5
2589 307 0.5
2589 597 2
2589 612 1
2589 614 1
2589 766 1
2589 1369 1
2589 2002 0.5
2589 2572 0.5
2589 2587 1.5
2589 2588 1.5
2589 2589 1
2590 7 0.5
2590 12 4.5
2590 14 1
2590 15 1.5
2590 16 0.5
2590 22 0.5
2590 63 0.5
2590 66 1.5
2590 69 0.5
2590 270 0.5
2590 291 2
2590 299 1
2590 301 4.5
2590 304 0.5
2590 306 0.5
2590 307 9
2590 312 0.5
2590 318 11.5
2590 362 3.5
2590 597 3
2590 601 7.5
2590 604 2
2590 606 2.5
2590 612 3
2590 614 12
2590 627 1
2590 630 0.5
2590 731 0.5
2590 757 1
2590 758 1
2590 766 1.5
2590 840 6
2590 907 1.5
2590 1088 2
2590 1096 1
2590 1264 2.5
2590 1301 1
2590 1309 1.5
2590 1367 1.5
2590 1369 0.5
2590 1445 0.5
2590 1517 1
2590 1528 1
2590 1529 3.5
2590 1544 3
2590 1545 0.5
2590 1964 16
2590 2002 0.5
2590 2026 1
2590 2084 0.5
2590 2587 0.5
2590 2588 9.5
2590 2589 1
2590 2590 2
2591 597 1
2591 630 0.5
2591 766 0.5
2592 68 2.5
2592 307 0.5
2592 597 0.5
2592 604 1
2592 614 1.5
2592 630 0.5
2592 757 0.5
2592 1088 2.5
2592 2090 0.5
2592 2590 1.5
2593 291 0.5
2593 597 1.5
2593 614 1
2593 630 1
2593 644 1
2593 766 1
2593 1594 5.5
2594 8 0.5
2594 12 2.5
2594 30 2
2594 32 0.5
2594 62 3.5
2594 63 4
2594 66 0.5
2594 68 1.5
2594 69 1.5
2594 291 2
2594 293 0.5
2594 298 1.5
2594 301 0.5
2594 307 3.5
2594 362 1
2594 363 0.5
2594 597 3
2594 601 1
2594 603 1.5
2594 606 10
2594 610 4
2594 612 0.5
2594 614 16
2594 630 0.5
2594 639 1.5
2594 647 0.5
2594 651 0.5
2594 653 0.5
2594 662 1
2594 663 5
2594 664 0.5
2594 685 6
2594 687 0.5
2594 690 2
2594 692 1.5
2594 703 0.5
2594 708 0.5
2594 710 0.5
2594 714 0.5
2594 715 4.5
2594 716 10
2594 723 1
2594 757 2
2594 766 1.5
2594 769 1.5
2594 900 0.5
2594 902 2.5
2594 904 2
2594 1265 0.5
2594 1266 1
2594 1367 2
2594 1369 6.5
2594 1517 5
2594 1520 8
2594 1524 0.5
2594 1528 8
2594 1529 9
2594 2038 0.5
2594 2084 1
2594 2093 2
2594 2121 1.5
2594 2570 1.5
2594 2583 0.5
2594 2585 0.5
2594 2590 3.5
2594 2594 1
2595 14 0.5
2595 69 0.5
2595 270 0.5
2595 301 0.5
2595 307 0.5
2595 363 0.5
2595 597 1
2595 606 3
2595 610 0.5
2595 614 4.5
2595 627 0.5
2595 637 0.5
2595 746 0.5
2595 757 1
2595 766 0.5
2595 902 0.5
2595 910 1
2595 912 1.5
2595 1266 2
2595 1268 0.5
2595 1289 0.5
2595 1520 2
2595 1523 0.5
2595 1528 4
2595 1571 0.5
2595 1594 13
2595 2084 0.5
2595 2105 0.5
2595 2120 0.5
2595 2152 0.5
2595 2565 3.5
2595 2570 1
2595 2582 0.5
2595 2587 0.5
2595 2588 0.5
2595 2590 5.5
2595 2594 0.5
2596 30 1
2596 59 4
2596 597 0.5
2596 598 0.5
2596 607 3.5
2596 613 2.5
2596 630 0.5
2596 1742 0.5
2596 1747 1
2596 1871 0.5
2596 1872 2.5
2596 2323 0.5
2597 62 1.5
2597 63 1
2597 291 2.5
2597 301 0.5
2597 307 0.5
2597 597 16
2597 606 3.5
2597 610 1.5
2597 612 2
2597 614 28
2597 627 0.5
2597 630 2.5
2597 639 1.5
2597 647 5.5
2597 653 0.5
2597 675 2.5
2597 716 0.5
2597 757 18
2597 758 0.5
2597 759 0.5
2597 761 1
2597 762 0.5
2597 866 0.5
2597 877 1
2597 912 0.5
2597 1529 1
2597 2084 0.5
2597 2090 0.5
2597 2582 0.5
2597 2584 0.5
2597 2587 7
2597 2588 0.5
2597 2590 12
2597 2594 0.5
2598 66 1.5
2598 68 2
2598 291 0.5
2598 307 0.5
2598 365 0.5
2598 1088 1
2598 2090 0.5
2598 2091 0.5
2599 62 1.5
2599 68 1.5
2599 306 0.5
2599 610 0.5
2599 614 0.5
2599 2058 0.5
2599 2590 0.5
2600 8 1.5
2600 15 0.5
2600 16 1
2600 30 0.5
2600 68 3
2600 69 1
2600 606 0.5
2600 631 0.5
2600 647 0.5
2600 736 3
2600 746 1
2600 766 1
2600 902 0.5
2600 904 0.5
2600 965 0.5
2600 1266 4
2600 1268 1.5
2600 1520 4.5
2600 1523 0.5
2600 1528 7.5
2600 1571 1.5
2600 1580 0.5
2600 2058 0.5
2600 2105 0.5
2600 2565 8.5
2600 2590 1
2601 306 0.5
2601 597 0.5
2601 610 0.5
2601 647 1
2601 757 0.5
2601 1088 0.5
2601 2249 0.5
2601 2587 0.5
2601 2590 2
2602 7 0.5
2602 12 0.5
2602 14 1.5
2602 16 0.5
2602 68 1.5
2602 69 1.5
2602 70 0.5
2602 266 0.5
2602 291 1
2602 299 0.5
2602 301 2
2602 318 4.5
2602 412 0.5
2602 597 0.5
2602 601 9.5
2602 603 0.5
2602 604 5
2602 611 5.5
2602 614 3.5
2602 630 1.5
2602 643 2.5
2602 746 0.5
2602 900 0.5
2602 902 0.5
2602 904 1
2602 1264 3
2602 1266 0.5
2602 1309 0.5
2602 1369 0.5
2602 1370 0.5
2602 1392 1
2602 1517 1
2602 1522 5
2602 1528 3
2602 2277 1
2602 2570 0.5
2602 2571 0.5
2602 2590 16
2602 2602 9
2603 16 1
2603 70 3.5
2603 291 0.5
2603 293 3.5
2603 612 0.5
2603 630 2.5
2603 747 0.5
2603 757 0.5
2603 901 3
2603 1370 0.5
2603 1529 0.5
2603 2098 0.5
2604 606 0.5
2604 614 0.5
2605 68 0.5
2605 606 0.5
2605 614 0.5
2605 647 0.5
2605 675 9
2605 1277 0.5
2605 1590 0.5
2606 612 1
2606 1964 0.5
2606 2585 0.5
2607 2594 0.5
2608 196 0.5
2608 296 0.5
2608 1369 0.5
2608 1964 0.5
2608 2090 0.5
2608 2590 3
2609 62 0.5
2609 1844 0.5
2609 1870 0.5
2609 1919 0.5
2609 2588 0.5
2610 7 2
2610 11 4
2610 12 0.5
2610 14 2
2610 15 1
2610 16 5.5
2610 63 0.5
2610 66 0.5
2610 268 0.5
2610 270 0.5
2610 289 1
2610 291 1.5
2610 293 0.5
2610 299 0.5
2610 301 2
2610 306 1
2610 318 0.5
2610 581 0.5
2610 601 2.5
2610 604 1
2610 611 0.5
2610 614 8
2610 620 0.5
2610 626 0.5
2610 630 3
2610 645 1.5
2610 648 1.5
2610 1264 1.5
2610 1301 0.5
2610 1311 0.5
2610 1369 3
2610 1523 0.5
2610 1528 0.5
2610 1529 1
2610 1544 0.5
2610 2588 0.5
2610 2590 8
2610 2602 6.5
2610 2610 10
2611 31 1.5
2611 351 1.5
2611 615 2.5
2611 1091 1.5
2611 1876 0.5
2611 1953 4
2611 2588 0.5
2611 2590 1
2611 2597 1.5
2612 16 0.5
2612 31 1
2612 37 2.5
2612 306 0.5
2612 365 0.5
2612 607 1
2612 613 0.5
2612 615 0.5
2612 962 0.5
2612 1095 0.5
2612 1260 0.5
2612 1766 0.5
2612 1843 1.5
2612 1861 0.5
2612 1870 4
2612 1871 0.5
2612 1889 0.5
2612 1935 0.5
2612 1942 0.5
2612 1953 0.5
2612 1978 1
2612 2000 0.5
2612 2179 3
2612 2249 0.5
2612 2587 0.5
2612 2597 0.5
2613 604 0.5
2613 1369 0.5
2613 1860 0.5
2613 1868 2
2613 1870 0.5
2613 1944 0.5
2613 2000 1
2614 607 0.5
2614 614 1
2614 1369 0.5
2614 1744 0.5
2614 1745 1
2614 2590 3.5
2615 12 1.5
2615 14 1
2615 62 1
2615 63 2.5
2615 66 1
2615 291 11.5
2615 293 0.5
2615 306 0.5
2615 307 0.5
2615 362 1
2615 597 5
2615 606 1.5
2615 612 36.5
2615 614 58
2615 616 0.5
2615 630 5
2615 757 1.5
2615 758 1
2615 1529 0.5
2615 1544 1.5
2615 2037 0.5
2615 2585 0.5
2615 2587 14
2615 2590 32
2615 2608 0.5
2615 2609 0.5
2615 2610 4
2615 2611 1
2615 2615 6
2616 7 1
2616 15 0.5
2616 291 0.5
2616 301 3.5
2616 304 1
2616 307 0.5
2616 362 2.5
2616 601 2
2616 604 0.5
2616 611 2
2616 612 0.5
2616 614 2
2616 630 0.5
2616 1367 1
2616 1377 0.5
2616 1378 0.5
2616 1397 0.5
2616 1522 0.5
2616 1546 4
2616 1655 0.5
2616 2025 0.5
2616 2032 1.5
2616 2590 3.5
2616 2602 0.5
2616 2610 1
2616 2616 4
2617 318 1.5
2617 647 0.5
2618 7 0.5
2618 267 0.5
2618 291 1
2618 293 0.5
2618 325 0.5
2618 332 2
2618 335 0.5
2618 342 0.5
2618 362 0.5
2618 597 2
2618 614 2
2618 629 0.5
2618 680 0.5
2618 783 0.5
2618 1301 9
2618 1517 0.5
2618 1546 2
2618 2024 0.5
2618 2030 0.5
2618 2587 0.5
2618 2590 2
2619 2607 0.5
2620 13 15
2620 15 1.5
2620 16 0.5
2620 17 0.5
2620 66 2.5
2620 270 0.5
2620 277 0.5
2620 301 3.5
2620 307 1
2620 362 11.5
2620 601 0.5
2620 614 0.5
2620 765 0.5
2620 775 0.5
2620 790 1
2620 830 2.5
2620 835 0.5
2620 840 24.5
2620 857 1
2620 1267 1.5
2620 1377 1
2620 1378 1
2620 1379 0.5
2620 1384 1.5
2620 1445 1
2620 1494 10.5
2620 1499 0.5
2620 1529 0.5
2620 1539 0.5
2620 2023 0.5
2620 2024 3.5
2620 2032 0.5
2620 2590 0.5
2620 2616 16
2620 2620 12
2621 17 0.5
2621 1264 0.5
2621 1369 0.5
2621 1384 0.5
2621 2024 0.5
2621 2615 0.5
2622 12 27.5
2622 14 0.5
2622 301 0.5
2622 306 7
2622 307 0.5
2622 359 0.5
2622 361 2
2622 613 0.5
2622 700 0.5
2622 2590 1.5
2623 16 0.5
2623 293 1
2623 299 0.5
2623 614 0.5
2623 1543 1
2624 7 0.5
2624 1546 0.5
2624 1942 0.5
2624 1953 0.5
2624 2590 1
2625 2590 2
2626 7 2
2626 70 0.5
2626 270 0.5
2626 277 0.5
2626 612 1
2626 614 1
2626 747 0.5
2626 780 0.5
2626 783 0.5
2626 1301 6.5
2626 1529 1
2626 1544 2
2626 1545 1
2626 1546 10
2626 1655 0.5
2626 2024 2
2626 2583 0.5
2626 2603 0.5
2626 2610 0.5
2626 2617 1.5
2626 2618 9
2626 2626 24
2627 291 0.5
2627 597 0.5
2627 612 1
2627 614 1.5
2627 1369 0.5
2627 2587 1
2627 2589 0.5
2628 630 0.5
2629 612 0.5
2629 614 0.5
2629 630 0.5
2629 1519 15.5
2629 2589 0.5
2629 2629 3
2630 597 0.5
2630 612 2
2630 614 0.5
2630 630 0.5
2630 1369 0.5
2630 2589 1
2630 2590 0.5
2631 614 0.5
2632 299 2.5
2632 606 8.5
2632 612 78
2632 614 1
2632 616 3.5
2632 757 16
2632 1544 10
2632 2608 2.5
2632 2611 1
2632 2612 0.5
2632 2614 3.5
2632 2615 67
2632 2616 5.5
2632 2617 0.5
2632 2618 4.5
2632 2619 0.5
2632 2620 1
2632 2622 1.5
2632 2624 0.5
2632 2625 2
2632 2627 2.5
2632 2628 0.5
2632 2629 1
2632 2630 2
2632 2631 0.5
2633 298 1
2633 299 2.5
2633 304 0.5
2633 306 1.5
2633 307 0.5
2633 350 0.5
2633 610 0.5
2633 612 16.5
2633 614 5.5
2633 616 1.5
2633 628 0.5
2633 690 0.5
2633 757 0.5
2633 1533 1
2633 1544 1.5
2633 1964 3
2633 2090 0.5
2633 2590 1
2633 2608 0.5
2633 2611 1
2633 2614 0.5
2633 2615 10
2633 2618 1
2633 2627 0.5
2633 2632 0.5
2633 2633 15
2634 66 1
2634 299 5.5
2634 304 0.5
2634 606 2.5
2634 612 20
2634 614 1
2634 616 1
2634 757 2.5
2634 1542 0.5
2634 1544 3
2634 2608 0.5
2634 2612 0.5
2634 2613 0.5
2634 2614 1
2634 2615 4.5
2634 2616 0.5
2634 2618 0.5
2634 2622 0.5
2634 2623 0.5
2634 2624 0.5
2634 2633 0.5
2635 361 0.5
2635 612 0.5
2635 2615 0.5
2636 298 0.5
2636 299 4
2636 612 13
2636 766 0.5
2636 1544 1
2636 2615 14.5
2636 2627 0.5
2637 220 0.5
2637 299 8
2637 300 0.5
2637 321 0.5
2637 330 0.5
2637 338 2.5
2637 341 1.5
2637 359 0.5
2637 612 60.5
2637 628 0.5
2637 736 0.5
2637 1533 1
2637 1544 2
2637 1739 0.5
2637 1964 5
2637 2090 0.5
2637 2615 37
2637 2630 0.5
2637 2632 2
2637 2633 8.5
2637 2634 1
2637 2637 9
2638 68 0.5
2638 364 0.5
2638 612 3
2638 2632 2
2638 2633 0.5
2638 2634 0.5
2639 612 0.5
2639 2632 0.5
2640 68 1.5
2640 612 1
2640 1766 0.5
2640 1942 0.5
2640 2633 0.5
2641 298 2
2641 299 0.5
2641 381 1
2641 612 31
2641 2633 7.5
2641 2636 8.5
2641 2637 29.5
2642 612 9
2642 2633 3
2642 2637 11.5
2642 2641 1.5
2643 315 0.5
2643 612 1.5
2643 2637 2
2644 7 2.5
2644 10 0.5
2644 11 0.5
2644 15 7
2644 16 0.5
2644 33 5
2644 55 0.5
2644 289 1
2644 293 2
2644 335 0.5
2644 348 0.5
2644 362 1.5
2644 606 0.5
2644 612 0.5
2644 629 3
2644 636 0.5
2644 756 0.5
2644 757 1
2644 780 0.5
2644 909 9
2644 915 2
2644 917 0.5
2644 1512 0.5
2644 1968 1.5
2644 2051 3
2644 2603 0.5
2644 2636 0.5
2645 128 0.5
2645 757 1
2645 1107 0.5
2645 1977 0.5
2645 2636 0.5
2645 2637 0.5
2646 220 0.5
2646 349 0.5
2646 350 0.5
2646 390 0.5
2646 612 0.5
2647 293 1
2647 298 2.5
2647 299 0.5
2647 348 0.5
2647 350 26.5
2647 360 1
2647 612 1.5
2647 698 0.5
2647 917 0.5
2647 1533 0.5
2647 2090 1.5
2647 2093 0.5
2647 2641 0.5
2647 2644 0.5
2648 310 1.5
2648 319 0.5
2648 374 1
2648 612 2
2648 840 2
2648 899 0.5
2648 1263 0.5
2648 1494 1.5
2648 2020 0.5
2648 2619 0.5
2649 2020 0.5
2649 2644 0.5
2650 220 1
2650 336 1
2650 604 0.5
2650 612 0.5
2650 637 0.5
2650 696 0.5
2651 298 0.5
2651 299 0.5
2651 301 0.5
2651 336 0.5
2651 2637 0.5
2652 285 1
2652 293 0.5
2652 296 0.5
2652 298 1.5
2652 299 1.5
2652 300 1
2652 325 2.5
2652 329 1.5
2652 330 0.5
2652 332 9.5
2652 597 0.5
2652 612 0.5
2652 630 0.5
2652 662 0.5
2652 700 0.5
2652 1140 0.5
2652 1156 3
2652 1537 0.5
2652 1801 1
2652 1812 1
2652 2358 1
2652 2452 0.5
2652 2484 0.5
2653 299 1
2653 327 1
2653 612 1.5
2653 882 0.5
2653 1323 3.5
2653 2637 0.5
2654 299 1
2654 301 0.5
2654 336 0.5
2654 612 0.5
2654 766 0.5
2654 2637 3
2654 2641 0.5
2655 299 2
2655 325 1
2655 332 7
2655 581 0.5
2655 612 1.5
2656 299 0.5
2656 332 0.5
2656 2637 1.5
2657 291 0.5
2657 293 0.5
2657 299 0.5
2657 301 0.5
2657 612 0.5
2657 641 0.5
2657 701 1
2657 2023 1
2658 236 1
2658 238 1
2658 298 0.5
2658 299 0.5
2658 336 0.5
2658 2637 1
2659 25 0.5
2659 165 2
2659 166 0.5
2659 176 11.5
2659 186 2
2659 1105 1
2659 1106 4.5
2659 1107 1
2659 1128 0.5
2659 1798 1
2659 1954 1
2659 1974 5
2659 1977 2
2659 2308 3
2659 2318 10
2659 2319 1.5
2659 2326 0.5
2659 2342 0.5
2659 2366 1.5
2659 2383 0.5
2659 2431 1
2660 116 0.5
2660 165 1.5
2660 166 0.5
2660 569 0.5
2660 1105 1
2660 1217 4
2660 1255 3.5
2660 1259 0.5
2660 1769 1.5
2660 1798 0.5
2660 1958 0.5
2660 2174 0.5
2660 2190 0.5
2660 2308 0.5
2660 2318 8.5
2660 2366 1
2660 2660 1
2661 31 1
2661 1103 1
2661 1255 1
2661 1798 0.5
2661 1871 0.5
2661 2309 0.5
2661 2661 1
2662 584 2
2662 2302 1.5
2662 2308 0.5
2662 2343 0.5
2663 56 0.5
2663 165 1
2663 178 1
2663 569 0.5
2663 590 0.5
2663 915 1
2663 1258 0.5
2663 1871 0.5
2663 2177 1
2663 2178 0.5
2663 2280 0.5
2664 30 1
2664 70 1
2664 73 0.5
2664 909 3.5
2664 1260 0.5
2665 909 1
2665 2309 0.5
2666 113 0.5
2666 115 0.5
2666 133 1.5
2666 136 2
2666 165 14.5
2666 166 6
2666 168 3
2666 179 36.5
2666 181 0.5
2666 1217 13.5
2666 1243 3
2666 1259 13
2666 2188 0.5
2666 2318 1.5
2666 2659 2
2666 2660 6
2666 2665 0.5
2666 2666 433
2667 20 0.5
2667 29 0.5
2667 165 0.5
2667 176 1.5
2667 177 0.5
2667 569 1
2667 1254 2
2667 1260 1.5
2667 1767 5.5
2667 1868 0.5
2667 1940 0.5
2667 2174 5.5
2667 2176 5.5
2667 2183 0.5
2667 2318 1
2668 37 0.5
2668 2318 0.5
2668 2666 0.5
2669 117 0.5
2669 165 1.5
2669 166 1
2669 179 14
2669 181 4
2669 186 0.5
2669 1217 9
2669 1255 2
2669 2304 1
2669 2309 0.5
2669 2334 0.5
2669 2431 0.5
2669 2659 0.5
2669 2660 28.5
2669 2666 57
2669 2667 0.5
2669 2668 1
2669 2669 18
2670 909 0.5
2670 2290 0.5
2670 2308 1
2670 2313 0.5
2670 2334 0.5
2670 2660 0.5
2671 4 0.5
2671 29 2
2671 116 0.5
2671 118 0.5
2671 136 0.5
2671 165 2
2671 166 1.5
2671 167 0.5
2671 168 1.5
2671 169 1.5
2671 170 1.5
2671 175 1.5
2671 178 0.5
2671 183 0.5
2671 569 1
2671 1103 0.5
2671 1217 6.5
2671 1235 1
2671 1252 1.5
2671 1255 19
2671 1259 13.5
2671 1756 0.5
2671 1764 0.5
2671 1769 1
2671 1828 1.5
2671 1844 0.5
2671 1977 0.5
2671 2174 8
2671 2175 5.5
2671 2178 2.5
2671 2318 3
2671 2659 1
2671 2660 1
2671 2666 4.5
2671 2669 85
2672 26 2
2672 37 1
2672 565 0.5
2672 566 0.5
2672 607 0.5
2672 613 1
2672 615 0.5
2672 1102 0.5
2672 1106 1.5
2672 1255 0.5
2672 1764 0.5
2672 1812 1.5
2672 1876 0.5
2672 1953 0.5
2672 1954 0.5
2672 1973 1
2672 1978 1
2672 2334 0.5
2672 2601 1.5
2672 2624 0.5
2673 31 0.5
2673 37 1.5
2673 55 0.5
2673 165 0.5
2673 166 0.5
2673 177 1
2673 178 0.5
2673 613 0.5
2673 1106 2
2673 1753 1.5
2673 1935 2
2673 1940 0.5
2673 1978 0.5
2673 2319 0.5
2673 2624 0.5
2674 29 0.5
2674 165 2.5
2674 170 2.5
2674 909 1
2674 1255 1
2674 1764 0.5
2674 1828 1.5
2674 1954 0.5
2674 1974 2.5
2674 1977 2.5
2674 2188 1
2674 2190 0.5
2674 2318 7.5
2674 2319 1.5
2674 2347 0.5
2675 28 0.5
2675 29 0.5
2675 111 0.5
2675 117 0.5
2675 165 2.5
2675 166 1
2675 909 0.5
2675 1217 0.5
2675 1255 3
2675 1259 2.5
2675 1828 2
2675 1974 1
2675 2178 0.5
2675 2188 0.5
2675 2318 1
2675 2319 0.5
2675 2329 1
2675 2666 0.5
2675 2669 10.5
2675 2674 1.5
2676 29 1
2676 116 0.5
2676 128 2
2676 170 0.5
2676 179 0.5
2676 184 1.5
2676 569 2
2676 570 0.5
2676 909 0.5
2676 1098 0.5
2676 1217 1
2676 1243 2.5
2676 1252 3
2676 1254 0.5
2676 1255 26
2676 1259 4
2676 1764 2
2676 1844 0.5
2676 2175 4
2676 2178 0.5
2676 2187 2
2676 2334 2.5
2676 2431 0.5
2676 2660 4.5
2676 2663 1
2676 2666 2
2676 2668 1
2676 2669 45
2677 25 3
2677 31 0.5
2677 56 2.5
2677 76 0.5
2677 116 0.5
2677 117 4.5
2677 165 4
2677 175 1
2677 186 0.5
2677 561 1
2677 565 0.5
2677 568 1.5
2677 569 3.5
2677 576 1.5
2677 590 1
2677 909 0.5
2677 915 1.5
2677 917 0.5
2677 988 0.5
2677 1092 1
2677 1094 1
2677 1104 1
2677 1236 7
2677 1252 2
2677 1254 0.5
2677 1767 0.5
2677 2175 0.5
2677 2177 3
2677 2188 1
2677 2220 1
2677 2317 0.5
2677 2321 0.5
2677 2429 0.5
2677 2659 1
2677 2663 0.5
2677 2667 0.5
2677 2677 21
2678 129 0.5
2678 130 0.5
2678 165 4
2678 563 0.5
2678 564 0.5
2678 570 0.5
2678 579 0.5
2678 590 2.5
2678 1255 1
2678 2175 1
2678 2177 0.5
2678 2189 1
2678 2288 2
2678 2302 8.5
2678 2308 0.5
2678 2311 4.5
2678 2334 0.5
2678 2343 9.5
2678 2344 3.5
2678 2677 4
2678 2678 3
2679 1766 1.5
2679 2308 0.5
2679 2318 0.5
2679 2326 2
2679 2342 1.5
2679 2671 1
2679 2673 1
2679 2675 1
2680 128 0.5
2680 1100 0.5
2680 2293 1
2681 37 1
2681 165 0.5
2681 563 12
2681 1100 1
2681 1204 1
2681 1754 0.5
2681 1771 0.5
2681 1844 0.5
2681 2007 1
2681 2010 0.5
2681 2187 4
2681 2293 4
2681 2323 1.5
2681 2666 1
2681 2670 1.5
2682 2309 0.5
2683 28 0.5
2683 34 0.5
2683 165 0.5
2683 168 0.5
2683 569 0.5
2683 590 0.5
2683 909 3.5
2683 2181 0.5
2683 2308 0.5
2683 2318 1.5
2683 2334 1.5
2683 2663 0.5
2684 109 0.5
2684 115 1
2684 581 5.5
2684 590 0.5
2684 608 1
2684 1112 1
2684 1114 0.5
2684 1203 1
2684 1745 0.5
2684 1798 6
2684 1817 0.5
2684 1957 0.5
2684 2313 7.5
2684 2317 1
2684 2341 3.5
2684 2347 0.5
2684 2364 8.5
2684 2429 0.5
2684 2678 3
2684 2683 1
2685 676 0.5
2686 76 0.5
2686 109 3
2686 165 0.5
2686 168 0.5
2686 561 0.5
2686 563 0.5
2686 569 0.5
2686 570 1
2686 589 2
2686 595 2.5
2686 1112 0.5
2686 1114 1
2686 1192 1
2686 1203 1
2686 1204 0.5
2686 1235 1
2686 1239 0.5
2686 1821 0.5
2686 2325 2.5
2686 2326 1.5
2686 2341 6.5
2686 2364 8
2686 2365 0.5
2686 2368 0.5
2686 2392 0.5
2686 2400 2.5
2686 2677 0.5
2686 2678 7
2687 109 0.5
2687 128 0.5
2687 142 1
2687 165 1.5
2687 564 0.5
2687 570 3.5
2687 589 1
2687 590 1
2687 595 0.5
2687 1203 1
2687 1819 1
2687 2326 0.5
2687 2341 2.5
2687 2667 0.5
2687 2678 4
2687 2684 1
2688 2354 0.5
2689 116 0.5
2689 165 2
2689 175 0.5
2689 176 0.5
2689 179 1
2689 2298 0.5
2689 2311 1.5
2689 2318 0.5
2689 2334 11
2689 2343 0.5
2689 2344 1
2689 2346 3.5
2689 2364 3.5
2689 2378 0.5
2689 2392 0.5
2689 2394 0.5
2689 2482 0.5
2689 2660 1
2689 2666 0.5
2689 2673 1
2689 2675 0.5
2689 2684 1
2689 2686 3.5
2689 2687 0.5
2690 1812 2.5
2690 2317 0.5
2690 2680 0.5
2690 2681 1.5
2691 2309 0.5
2691 2327 2.5
2691 2334 6
2691 2689 0.5
2692 165 0.5
2692 167 0.5
2692 173 0.5
2692 595 0.5
2692 1114 0.5
2692 1798 7
2692 1819 0.5
2692 1831 0.5
2692 2302 1
2692 2309 0.5
2692 2313 15.5
2692 2314 0.5
2692 2317 1
2692 2327 1
2692 2334 6.5
2692 2346 1.5
2692 2361 0.5
2692 2364 5
2692 2394 1.5
2692 2659 0.5
2692 2678 0.5
2692 2683 1
2692 2684 1.5
2692 2686 2
2692 2687 2
2692 2692 1
2693 2364 2
2693 2680 0.5
2693 2687 2
2694 105 0.5
2694 165 1
2694 166 0.5
2694 167 0.5
2694 170 1
2694 1107 0.5
2694 1182 0.5
2694 1827 0.5
2694 1954 0.5
2694 2329 0.5
2694 2334 2.5
2694 2392 0.5
2694 2394 0.5
2694 2482 0.5
2694 2659 0.5
2694 2674 0.5
2694 2679 0.5
2695 117 0.5
2695 118 5.5
2695 165 5
2695 166 1.5
2695 167 0.5
2695 168 0.5
2695 170 0.5
2695 176 0.5
2695 177 1
2695 583 1
2695 584 1.5
2695 1128 2
2695 1239 1
2695 1876 0.5
2695 2318 0.5
2695 2329 2.5
2695 2334 1
2695 2343 0.5
2695 2345 0.5
2695 2347 3
2695 2354 4.5
2695 2368 4
2695 2429 2
2695 2659 4
2695 2660 1.5
2695 2671 2
2695 2674 3.5
2695 2679 2
2695 2695 1
2697 116 1
2697 581 0.5
2697 595 1
2697 1114 2
2697 1128 5.5
2697 1142 1.5
2697 1817 3
2697 1818 1.5
2697 2304 0.5
2697 2311 1
2697 2317 1
2697 2321 1
2697 2326 0.5
2697 2341 0.5
2697 2343 1.5
2697 2344 2
2697 2346 5.5
2697 2364 13.5
2697 2365 1.5
2697 2393 0.5
2697 2683 1.5
2697 2686 2.5
2697 2687 11
2697 2696 1
2698 1128 3
2698 1967 0.5
2699 118 0.5
2699 166 3.5
2699 175 2
2699 178 1
2699 182 0.5
2699 581 0.5
2699 1112 0.5
2699 1128 0.5
2699 1142 1
2699 1817 0.5
2699 1970 0.5
2699 2302 0.5
2699 2311 0.5
2699 2317 0.5
2699 2318 1.5
2699 2320 2.5
2699 2326 0.5
2699 2327 1
2699 2329 2
2699 2341 0.5
2699 2343 0.5
2699 2345 0.5
2699 2346 0.5
2699 2364 4.5
2699 2387 0.5
2699 2393 0.5
2699 2414 0.5
2699 2659 2.5
2699 2660 0.5
2699 2675 1
2699 2679 1
2699 2686 1.5
2699 2687 1
2699 2695 0.5
2699 2697 0.5
2699 2699 4
2700 165 1.5
2700 175 0.5
2700 1146 0.5
2700 1156 0.5
2700 1182 0.5
2700 1183 0.5
2700 1184 0.5
2700 1192 0.5
2700 1798 2.5
2700 2313 0.5
2700 2325 8.5
2700 2379 0.5
2700 2386 0.5
2700 2400 1.5
2700 2659 3
2700 2673 0.5
2700 2689 0.5
2701 111 0.5
2701 2659 0.5
2701 2660 0.5
2701 2668 0.5
2702 2358 0.5
2702 2361 2
2702 2394 1
2702 2395 0.5
2702 2659 0.5
2702 2691 0.5
2702 2692 0.5
2703 1156 0.5
2703 1252 2.5
2703 1254 1
2703 2318 1.5
2703 2659 2.5
2703 2660 0.5
2703 2677 0.5
2703 2689 0.5
2703 2691 1
2703 2695 1
2704 2660 0.5
2705 1798 1.5
2705 2659 0.5
2706 2659 0.5
2707 165 0.5
2707 332 0.5
2707 335 0.5
2707 1798 10
2707 1801 1
2707 1814 1
2707 1831 1
2707 2313 1
2707 2359 0.5
2707 2684 0.5
2707 2692 2
2707 2697 0.5
2708 76 0.5
2708 1252 1
2709 1252 1
2709 2293 0.5
2709 2659 0.5
2709 2660 0.5
2709 2662 0.5
2709 2676 2
2709 2683 0.5
2709 2691 0.5
2710 76 0.5
2710 1252 1.5
2711 1254 1.5
2711 2672 0.5
2712 2662 0.5
2712 2681 0.5
2713 561 0.5
2713 1798 4
2713 1820 0.5
2713 2293 1
2713 2311 0.5
2713 2313 0.5
2713 2316 1
2713 2361 2.5
2713 2394 2.5
2713 2659 1
2713 2669 1
2713 2670 1
2713 2672 1
2713 2676 0.5
2713 2683 2
2713 2684 1.5
2713 2685 0.5
2713 2689 4.5
2713 2691 3.5
2713 2692 2.5
2713 2693 0.5
2713 2694 1
2713 2695 0.5
2714 76 0.5
2714 179 0.5
2714 2659 0.5
2715 2358 0.5
2715 2360 2
2715 2659 0.5
2715 2660 1
2715 2664 0.5
2716 111 1
2716 1219 0.5
2716 2659 1
2716 2660 2.5
2716 2667 1
2716 2669 1.5
2716 2671 0.5
2716 2672 0.5
2716 2676 0.5
2716 2692 0.5
2717 111 0.5
2717 117 0.5
2717 1152 0.5
2717 2659 1
2717 2660 1
2717 2665 0.5
2717 2666 0.5
2717 2674 0.5
2718 179 0.5
2718 2665 0.5
2719 111 1
2719 2392 0.5
2719 2659 0.5
2719 2660 1.5
2719 2668 1.5
2719 2669 0.5
2719 2670 0.5
2720 2659 0.5
2721 111 0.5
2721 2660 0.5
2721 2671 0.5
2722 277 0.5
2722 281 0.5
2722 293 2
2722 301 0.5
2722 312 1
2722 332 1.5
2722 339 3.5
2722 770 1
2722 776 0.5
2722 784 1
2722 1262 0.5
2722 1722 0.5
2722 1738 0.5
2722 2023 0.5
2722 2652 0.5
2722 2670 0.5
2722 2711 0.5
2723 290 2
2723 301 1.5
2723 304 1
2723 312 3.5
2723 318 0.5
2723 343 1.5
2723 601 1
2723 765 0.5
2723 770 3.5
2723 773 0.5
2723 784 1
2723 1262 0.5
2723 1324 1
2723 1325 0.5
2723 1527 0.5
2723 1699 3.5
2723 1720 0.5
2723 1721 1
2723 1723 1
2723 1724 1
2723 2022 2
2723 2660 0.5
2724 350 0.5
2724 581 0.5
2724 2660 1
2725 21 1
2725 268 0.5
2725 307 1
2725 339 0.5
2725 350 1
2725 358 0.5
2725 581 3
2725 597 1.5
2725 630 0.5
2725 641 0.5
2725 760 0.5
2725 766 1
2725 1183 0.5
2725 1364 0.5
2725 2329 0.5
2725 2400 0.5
2725 2652 0.5
2725 2668 1
2726 111 5.5
2726 117 1.5
2726 1156 1
2726 1219 2.5
2726 1752 0.5
2726 2318 2
2726 2659 3.5
2726 2660 6
2726 2668 1
2726 2669 0.5
2726 2671 4
2726 2673 1.5
2726 2674 1.5
2726 2675 0.5
2726 2677 0.5
2726 2689 2.5
2726 2694 0.5
2726 2696 1
2727 1156 0.5
2727 1752 0.5
2728 1156 1
2728 1865 0.5
2728 2669 1.5
2728 2672 0.5
2728 2678 0.5
2728 2680 0.5
2728 2681 1.5
2728 2689 2.5
2728 2692 1
2728 2694 0.5
2729 1859 0.5
2729 2669 0.5
2729 2680 0.5
2730 1798 2
2730 1820 0.5
2730 2293 0.5
2730 2311 7
2730 2325 4.5
2730 2329 0.5
2730 2400 3
2730 2676 2.5
2730 2683 2
2730 2686 3
2730 2689 1.5
2730 2691 1.5
2730 2692 2.5
2730 2694 0.5
2730 2700 2
2731 2294 1
2731 2298 0.5
2731 2299 2.5
2731 2302 7.5
2731 2318 1
2731 2321 1.5
2731 2329 1
2731 2343 2
2731 2344 1.5
2731 2686 1
2731 2687 0.5
2731 2689 1
2731 2700 0.5
2732 1820 0.5
2732 2691 0.5
2733 1798 1
2733 2676 1
2733 2688 0.5
2733 2690 0.5
2733 2691 0.5
2733 2694 0.5
2734 1827 0.5
2734 2691 0.5
2735 2691 0.5
2735 2692 0.5
2736 1128 0.5
2736 1820 0.5
2736 2325 0.5
2736 2699 0.5
2737 2294 0.5
2737 2302 1
2737 2320 0.5
2737 2343 1
2737 2686 1.5
2737 2696 0.5
2738 1798 0.5
2738 2689 1.5
2738 2698 0.5
2739 1219 0.5
2739 1798 19.5
2739 1820 0.5
2739 1827 1
2739 2294 1.5
2739 2311 0.5
2739 2313 34
2739 2314 0.5
2739 2320 0.5
2739 2684 4.5
2739 2689 0.5
2739 2692 4.5
2739 2697 1
2739 2704 2
2740 1798 3
2740 2290 0.5
2740 2308 7
2740 2309 1
2740 2318 0.5
2740 2334 0.5
2740 2691 0.5
2740 2695 2
2740 2699 0.5
2740 2700 2
2740 2702 0.5
2740 2703 9
2740 2704 0.5
2740 2705 0.5
2740 2706 0.5
2740 2707 0.5
2740 2708 1
2740 2709 3
2740 2710 1.5
2740 2711 1
2740 2712 0.5
2740 2713 1
2740 2714 2.5
2740 2715 2
2740 2716 2
2740 2717 2.5
2740 2718 0.5
2740 2719 1
2740 2720 0.5
2740 2721 0.5
2741 1798 1.5
2741 1820 0.5
2741 2313 0.5
2741 2689 0.5
2742 2703 0.5
2743 586 3.5
2743 2293 0.5
2743 2321 0.5
2743 2326 0.5
2743 2719 0.5
2744 2717 0.5
2744 2726 1.5
2745 1134 2.5
2745 1135 1.5
2745 2726 1
2746 1798 3.5
2746 1831 1
2746 2313 4
2746 2692 1
2746 2726 0.5
2747 332 0.5
2747 342 0.5
2747 1140 1
2747 1156 0.5
2747 2726 1
2748 268 0.5
2748 332 1.5
2748 630 1
2748 760 0.5
2748 766 0.5
2748 775 0.5
2748 1183 1.5
2748 2716 1
2748 2726 0.5
2749 1798 1.5
2749 2313 4.5
2749 2716 0.5
2750 332 2
2750 333 0.5
2750 2716 0.5
2751 60 1
2751 613 1
2751 1523 0.5
2751 1551 0.5
2751 1940 1
2751 2323 1
2752 18 3.5
2752 21 1
2752 29 1.5
2752 31 4.5
2752 33 0.5
2752 37 4.5
2752 43 2.5
2752 48 1.5
2752 51 0.5
2752 57 2
2752 59 3
2752 142 0.5
2752 569 1.5
2752 599 0.5
2752 602 17.5
2752 613 10.5
2752 681 0.5
2752 909 6
2752 1089 31.5
2752 1090 7.5
2752 1091 7.5
2752 1095 3.5
2752 1229 0.5
2752 1254 1
2752 1260 1.5
2752 1742 0.5
2752 1743 1
2752 1746 0.5
2752 1747 3
2752 1753 6
2752 1764 5.5
2752 1843 0.5
2752 1847 1
2752 1849 2.5
2752 1857 0.5
2752 1859 1
2752 1861 3.5
2752 1864 0.5
2752 1866 0.5
2752 1870 1
2752 1873 0.5
2752 1874 0.5
2752 1875 0.5
2752 1876 2.5
2752 1885 0.5
2752 1889 3
2752 1935 9
2752 1942 6
2752 1950 0.5
2752 1954 2
2752 2000 3.5
2752 2003 0.5
2752 2007 1.5
2752 2175 0.5
2752 2752 34
2753 29 0.5
2753 31 0.5
2753 37 1.5
2753 42 0.5
2753 569 0.5
2753 602 0.5
2753 613 5.5
2753 1089 12.5
2753 1090 5
2753 1091 1
2753 1099 0.5
2753 1745 1
2753 1747 0.5
2753 1753 1.5
2753 1843 1.5
2753 1845 1.5
2753 1846 0.5
2753 1847 0.5
2753 1849 1.5
2753 1853 1
2753 1854 0.5
2753 1856 0.5
2753 1861 1
2753 1864 0.5
2753 1889 1
2753 1920 1
2753 1942 1.5
2753 1959 0.5
2753 1960 0.5
2753 2000 1.5
2753 2012 0.5
2753 2017 0.5
2753 2187 0.5
2753 2323 0.5
2753 2342 0.5
2753 2613 1
2753 2752 3
2753 2753 2
2754 18 0.5
2754 21 1
2754 37 0.5
2754 43 0.5
2754 56 0.5
2754 59 1.5
2754 569 2.5
2754 1089 2
2754 1260 0.5
2754 1369 0.5
2754 1373 1
2754 1757 0.5
2754 1764 2
2754 1766 0.5
2754 1847 0.5
2754 1849 0.5
2754 1857 0.5
2754 1958 0.5
2754 2007 2
2754 2180 0.5
2754 2187 1
2754 2241 1
2754 2596 0.5
2754 2752 1.5
2754 2753 1
2755 30 5
2755 31 1
2755 33 0.5
2755 289 0.5
2755 306 2
2755 587 3
2755 600 0.5
2755 607 1.5
2755 608 1.5
2755 613 12
2755 615 7
2755 898 2
2755 900 1
2755 1744 6
2755 1745 1.5
2755 1814 6.5
2755 1952 0.5
2755 1957 8.5
2755 2323 3.5
2755 2349 1
2755 2353 1
2755 2611 2
2755 2612 1.5
2755 2614 2
2755 2672 3
2755 2684 0.5
2756 30 3
2756 31 3.5
2756 37 1
2756 59 1
2756 1089 1
2756 1091 1
2756 1260 9.5
2756 1742 10
2756 1743 0.5
2756 1747 2
2756 1843 0.5
2756 1849 0.5
2756 1871 0.5
2756 1874 0.5
2756 1876 0.5
2756 1889 0.5
2756 1935 3.5
2756 1942 2
2756 1953 0.5
2756 1959 0.5
2756 2003 0.5
2756 2196 1.5
2756 2293 0.5
2756 2751 0.5
2757 59 0.5
2757 607 1.5
2757 613 4.5
2757 1089 0.5
2757 1260 0.5
2757 1392 6.5
2757 1745 1
2757 1753 0.5
2757 1935 1.5
2757 1940 0.5
2757 2323 1.5
2757 2616 1.5
2757 2626 1
2757 2752 0.5
2758 6 0.5
2758 18 7.5
2758 21 0.5
2758 29 2.5
2758 31 1
2758 37 2
2758 57 0.5
2758 59 7
2758 127 0.5
2758 186 0.5
2758 563 0.5
2758 569 4.5
2758 584 0.5
2758 599 1
2758 600 1
2758 602 10
2758 607 3
2758 613 7.5
2758 681 4
2758 909 1.5
2758 1089 6.5
2758 1091 2
2758 1092 0.5
2758 1095 0.5
2758 1099 1
2758 1235 0.5
2758 1254 1.5
2758 1260 3.5
2758 1743 0.5
2758 1744 0.5
2758 1745 0.5
2758 1746 2
2758 1747 0.5
2758 1748 0.5
2758 1842 2.5
2758 1849 2.5
2758 1861 1.5
2758 1868 0.5
2758 1876 1.5
2758 1935 14
2758 1939 0.5
2758 1940 3
2758 1942 10
2758 1943 3
2758 1953 9.5
2758 1959 2
2758 1960 0.5
2758 1963 1
2758 2000 0.5
2758 2007 2.5
2758 2175 0.5
2758 2187 0.5
2758 2191 1
2758 2196 4.5
2758 2614 0.5
2758 2645 0.5
2758 2752 19
2758 2753 1.5
2758 2754 0.5
2758 2757 0.5
2758 2758 19
2759 270 0.5
2759 306 0.5
2759 365 0.5
2759 607 12
2759 608 6.5
2759 610 4
2759 613 3
2759 681 4.5
2759 1260 2
2759 1744 1
2759 1745 2.5
2759 1766 2
2759 1861 2.5
2759 1863 0.5
2759 1864 1
2759 1935 9
2759 1942 10.5
2759 1953 5.5
2759 1956 0.5
2759 2196 1.5
2759 2323 0.5
2759 2612 1
2759 2644 0.5
2759 2671 0.5
2759 2672 9.5
2759 2673 2.5
2759 2755 4
2759 2758 1
2760 1260 0.5
2760 2612 0.5
2762 569 1
2762 1089 1
2762 1260 1.5
2762 1847 0.5
2762 1849 1.5
2762 1942 0.5
2762 1943 0.5
2762 1959 0.5
2762 2196 0.5
2762 2752 3.5
2762 2758 0.5
2763 6 0.5
2763 29 0.5
2763 33 0.5
2763 563 0.5
2763 565 0.5
2763 570 1.5
2763 576 3
2763 613 0.5
2763 1089 7
2763 1091 0.5
2763 1753 0.5
2763 1757 1
2763 1766 0.5
2763 1843 0.5
2763 1845 0.5
2763 1846 1.5
2763 1847 0.5
2763 1849 1.5
2763 1850 1
2763 1853 0.5
2763 1868 0.5
2763 1889 0.5
2763 1951 1
2763 2016 0.5
2763 2342 1
2763 2613 0.5
2763 2752 1.5
2764 31 6
2764 37 3
2764 59 8
2764 570 0.5
2764 598 1
2764 600 0.5
2764 602 7.5
2764 613 3
2764 1089 7.5
2764 1092 0.5
2764 1254 0.5
2764 1260 2
2764 1747 4.5
2764 1753 1
2764 1842 0.5
2764 1850 0.5
2764 1874 0.5
2764 1876 0.5
2764 1889 0.5
2764 1935 5.5
2764 1940 0.5
2764 1942 6
2764 2191 0.5
2764 2196 1.5
2764 2323 0.5
2764 2614 1.5
2764 2681 0.5
2764 2752 33
2764 2753 0.5
2764 2758 23
2764 2759 1
2764 2762 1.5
2764 2764 38
2765 165 1
2765 563 0.5
2765 2681 0.5
2766 31 0.5
2766 37 6
2766 59 0.5
2766 602 1
2766 613 1.5
2766 1089 8.5
2766 1090 1.5
2766 1092 0.5
2766 1742 6.5
2766 1743 2
2766 1747 4
2766 1753 4
2766 1771 0.5
2766 2313 0.5
2766 2681 0.5
2766 2752 4.5
2766 2753 2
2766 2754 0.5
2766 2755 0.5
2766 2756 13
2766 2766 19
2767 589 4.5
2767 602 5
2767 606 0.5
2767 610 1
2767 613 1
2767 1089 5
2767 1090 0.5
2767 1742 0.5
2767 1743 4
2767 2179 1
2767 2293 11.5
2767 2294 1
2767 2323 0.5
2767 2751 2
2767 2752 6
2767 2755 0.5
2767 2756 29.5
2767 2757 1
2767 2758 6
2767 2759 1.5
2767 2760 1.5
2767 2761 1
2767 2762 0.5
2767 2763 1
2767 2764 0.5
2767 2765 0.5
2767 2766 14.5
2767 2767 40
2768 586 1.5
2768 602 8
2768 613 1
2768 1089 0.5
2768 1090 0.5
2768 1743 0.5
2768 2751 0.5
2768 2752 4.5
2768 2756 5.5
2768 2758 1
2768 2766 17
2768 2767 17
2768 2768 4
2769 31 0.5
2769 563 0.5
2769 962 0.5
2769 1089 0.5
2769 1753 1
2769 1935 1
2769 1942 3.5
2769 2196 0.5
2769 2762 0.5
2769 2769 9
2770 613 0.5
2770 2293 0.5
2770 2752 0.5
2771 602 1.5
2771 613 0.5
2771 2707 1
2771 2752 1.5
2771 2766 0.5
2771 2767 3
2771 2768 3
2772 2760 0.5
2773 2756 0.5
2773 2758 0.5
2773 2766 0.5
2773 2767 1
2773 2768 1
2774 2671 0.5
2774 2694 0.5
2774 2758 0.5
2774 2765 0.5
2774 2766 1
2775 2767 1
2776 165 0.5
2776 1771 0.5
2776 2766 6.5
2776 2767 1.5
2776 2768 3.5
2777 2766 1.5
2777 2768 0.5
2778 2756 3.5
2778 2766 21.5
2778 2767 6.5
2778 2768 1
2778 2769 2
2779 2766 8
2779 2767 1
2779 2768 1
2780 2756 0.5
2781 2766 0.5
2782 2767 0.5
2783 1135 3.5
2783 1145 0.5
2783 2745 0.5
2783 2756 2
2783 2766 24
2783 2767 50.5
2783 2768 32.5
2783 2770 0.5
2783 2771 6.5
2783 2772 0.5
2783 2773 2.5
2783 2774 1
2783 2775 0.5
2783 2776 11.5
2783 2777 2
2783 2778 34
2783 2779 8.5
2783 2780 0.5
2783 2781 0.5
2783 2782 0.5
2783 2783 28
2784 1145 0.5
2784 2766 4
2784 2767 0.5
2784 2768 1
2784 2773 0.5
2784 2783 0.5
2785 2768 1.5
2785 2783 1
2786 2767 0.5
2786 2783 0.5
2787 2766 1.5
2787 2767 7.5
2787 2783 6.5
2787 2784 0.5
2788 2767 0.5
2788 2783 0.5
2789 2767 0.5
2789 2783 0.5
2790 2766 2.5
2790 2767 1
2790 2770 0.5
2790 2783 4
2791 590 0.5
2791 1208 0.5
2791 2293 2
2791 2652 0.5
2791 2681 2
2791 2768 1
2791 2783 0.5
2792 1202 0.5
2792 1205 1.5
2792 1208 1.5
2792 1212 4
2792 2767 12
2792 2768 1.5
2792 2783 3.5
2792 2791 13.5
2793 2766 0.5
2793 2767 0.5
2794 2768 1
2795 2767 1.5
2796 2767 18
2796 2768 6.5
2796 2773 0.5
2796 2774 1
2796 2775 0.5
2797 2767 0.5
2798 1134 8
2798 1135 37
2798 1139 0.5
2798 1143 0.5
2798 1145 2
2798 2771 3
2798 2778 0.5
2798 2779 1.5
2798 2783 157
2798 2784 5.5
2798 2785 0.5
2798 2787 2
2798 2791 0.5
2798 2792 7.5
2798 2793 1
2798 2794 1
2798 2795 1.5
2798 2796 26.5
2798 2797 0.5
2798 2798 6
2799 1135 2.5
2799 2783 2
2799 2792 2.5
2800 2783 0.5
2801 1135 1.5
2801 1207 0.5
2801 2783 1.5
2801 2798 3
2802 1134 0.5
2802 2783 0.5
2803 1135 0.5
2803 2783 1.5
2803 2798 0.5
2803 2799 0.5
2804 1134 9
2804 1135 7
2804 2783 14
2804 2798 4
2805 1135 1
2805 2783 1
2806 1134 2.5
2806 1135 3.5
2806 2783 8.5
2807 1135 0.5
2807 2783 0.5
2808 1135 0.5
2808 2783 0.5
2809 1134 0.5
2809 2798 2.5
2810 1134 0.5
2810 1212 0.5
2810 2783 0.5
2810 2798 6.5
2811 1208 1
2811 2783 1
2811 2798 7.5
2811 2799 1
2812 1145 0.5
2812 1216 0.5
2812 2745 0.5
2812 2798 0.5
2812 2810 0.5
2813 2783 2.5
2814 2783 0.5
2814 2798 2.5
2815 2798 1
2816 2799 0.5
2817 104 0.5
2817 122 0.5
2817 1147 1
2817 1154 0.5
2817 1155 1.5
2817 1156 0.5
2817 2798 0.5
2818 1147 0.5
2818 2798 0.5
2819 2798 14
2820 2798 0.5
2821 2798 1
2822 2798 1
2823 2798 0.5
2824 2798 10.5
2825 1233 0.5
2825 2798 8.5
2826 2798 1.5
2827 2798 6.5
2828 2798 5.5
2829 256 1.5
2829 261 0.5
2829 1202 1.5
2829 1205 0.5
2829 1212 0.5
2829 1213 0.5
2829 2798 33
2830 2798 1
2831 2798 0.5
2832 1205 0.5
2832 1208 1.5
2832 2798 11
2833 1205 0.5
2833 2798 0.5
2834 2798 0.5
2835 1202 0.5
2835 1246 0.5
2835 2798 1
2836 2798 1
2837 256 1
2837 2798 2
2838 2798 1
2839 2798 0.5
2840 1242 0.5
2840 1246 1
2840 1247 3.5
2840 2235 0.5
2840 2798 4
2841 2798 0.5
2842 256 1.5
2842 1212 3
2842 1213 0.5
2842 2798 22
2842 2800 0.5
2842 2804 1
2842 2806 2
2843 2798 0.5
2844 1212 0.5
2844 2798 1.5
2844 2804 0.5
2844 2806 0.5
2845 1212 0.5
2845 2798 1.5
2846 2745 1
2846 2801 0.5
2846 2809 0.5
2847 1135 5
2847 1216 1.5
2847 2745 8.5
2847 2804 0.5
2847 2809 1.5
2847 2810 2
2847 2811 4
2847 2812 0.5
2847 2813 0.5
2847 2814 1
2847 2817 0.5
2848 1216 0.5
2848 2801 0.5
2848 2811 0.5
2849 1216 0.5
2849 2771 1
2849 2810 0.5
2850 1145 0.5
2850 1216 0.5
2850 2745 1
2850 2801 0.5
2850 2811 0.5
2851 256 1.5
2851 261 0.5
2851 1145 0.5
2851 1202 1
2851 1212 5.5
2851 1213 0.5
2851 1233 0.5
2851 2745 2.5
2851 2791 5
2851 2810 1.5
2851 2811 0.5
2852 1145 0.5
2852 2745 1
2852 2810 0.5
2853 1135 5.5
2853 1145 0.5
2853 2745 8
2853 2791 2
2853 2792 20.5
2853 2801 0.5
2853 2803 1
2853 2810 0.5
2853 2811 2
2853 2812 1
2853 2813 1.5
2853 2814 1.5
2853 2818 0.5
2853 2819 9
2853 2820 0.5
2853 2821 0.5
2853 2822 1
2853 2823 0.5
2853 2824 10.5
2853 2825 4
2853 2826 1
2853 2827 3
2853 2828 1
2853 2829 12.5
2853 2830 1
2853 2832 5.5
2853 2834 0.5
2853 2835 0.5
2853 2836 1
2853 2851 14.5
2854 2792 1.5
2854 2801 0.5
2854 2825 0.5
2854 2829 1
2855 2745 0.5
2855 2813 0.5
2856 1135 2.5
2856 2745 2
2856 2815 0.5
2857 1135 1.5
2857 2745 1
2857 2816 0.5
2858 2811 0.5
2859 165 0.5
2859 170 2.5
2859 173 6
2859 1095 4.5
2859 1100 0.5
2859 1873 0.5
2859 1875 3.5
2859 2182 1
2859 2745 0.5
2859 2814 0.5
2860 2745 0.5
2860 2811 0.5
2861 2792 1
2861 2821 0.5
2861 2829 1
2861 2831 0.5
2861 2851 0.5
2862 1135 1.5
2862 2792 0.5
2862 2812 0.5
2862 2815 0.5
2862 2819 3
2862 2825 2
2862 2826 0.5
2862 2827 1
2862 2851 7
2863 1134 1
2863 2825 0.5
2863 2827 1
2863 2851 2
2864 2825 0.5
2864 2851 0.5
2865 1135 0.5
2865 2792 0.5
2865 2819 0.5
2865 2851 0.5
2866 1135 0.5
2866 2825 0.5
2866 2851 1
2867 2827 0.5
2867 2851 0.5
2868 2792 1.5
2868 2827 0.5
2868 2829 2
2868 2832 0.5
2868 2851 1
2869 2792 1
2869 2829 1
2870 264 0.5
2870 1134 4
2870 1135 19.5
2870 1206 0.5
2870 2792 16.5
2870 2810 0.5
2870 2819 1
2870 2829 1
2870 2832 0.5
2870 2840 1
2870 2842 8.5
2870 2844 0.5
2870 2845 1
2870 2851 3.5
2871 2792 0.5
2871 2829 0.5
2872 2792 2
2872 2829 2
2872 2832 0.5
2872 2837 0.5
2872 2839 0.5
2872 2840 0.5
2873 2832 0.5
2873 2851 0.5
2874 1135 1.5
2874 1143 0.5
2874 2792 0.5
2874 2828 2.5
2874 2829 3.5
2874 2832 1.5
2874 2837 0.5
2874 2838 1
2874 2840 2
2874 2841 0.5
2874 2842 5.5
2874 2843 0.5
2874 2851 3
2875 2828 1.5
2875 2829 1.5
2875 2840 0.5
2875 2842 2
2875 2851 0.5
2876 1135 1
2876 2792 1.5
2876 2819 0.5
2876 2827 0.5
2876 2829 1.5
2876 2842 0.5
2877 2792 0.5
2877 2829 0.5
2878 1134 0.5
2878 1135 1
2878 2792 2
2878 2828 0.5
2878 2842 2.5
2878 2844 0.5
2879 2844 0.5
2880 1135 2.5
2880 1139 0.5
2880 2842 0.5
2880 2851 1.5
2881 1134 2.5
2881 1135 2.5
2881 2792 3.5
2881 2842 0.5
2882 1135 0.5
2882 2844 0.5
2883 1134 4
2883 1135 1.5
2883 2792 3.5
2883 2842 0.5
2884 1134 3.5
2884 1135 1
2884 2847 4
2885 1380 0.5
2885 1403 1
2885 1542 0.5
2885 2025 0.5
2885 2030 0.5
2885 2616 0.5
2885 2620 1
2885 2622 2.5
2885 2759 1
2885 2847 0.5
2885 2885 6
2886 1208 0.5
2886 2847 0.5
2886 2848 0.5
2886 2853 1.5
2886 2854 0.5
2887 1207 0.5
2888 2847 0.5
2888 2853 11
2888 2856 1
2888 2857 1
2888 2858 0.5
2889 2853 1
2889 2861 0.5
2890 589 0.5
2890 2293 0.5
2890 2313 0.5
2890 2853 3
2890 2862 0.5
2890 2863 0.5
2891 589 2
2891 2681 5
2891 2760 0.5
2891 2764 1.5
2891 2771 0.5
2891 2848 0.5
2891 2853 1.5
2892 256 1.5
2892 1202 0.5
2892 1212 1
2892 1216 2
2892 2745 26
2892 2791 62
2892 2792 8.5
2892 2812 1.5
2892 2851 20
2892 2853 1.5
2892 2870 9
2892 2872 2
2892 2874 11.5
2892 2875 4.5
2892 2876 2
2892 2878 1
2892 2880 2
2892 2881 2
2892 2882 1
2892 2884 3.5
2892 2886 3.5
2892 2887 0.5
2892 2888 14
2892 2889 1.5
2892 2890 4
2892 2891 1.5
2892 2892 18
2893 256 2
2893 1212 0.5
2893 2791 9.5
2893 2868 0.5
2893 2870 3.5
2893 2874 3.5
2893 2875 0.5
2893 2876 0.5
2893 2878 2
2893 2892 0.5
2894 256 0.5
2894 1212 1.5
2894 2745 1
2894 2791 3.5
2894 2870 3
2894 2874 0.5
2894 2879 0.5
2894 2883 2
2895 1212 0.5
2895 2791 0.5
2895 2874 0.5
2896 2870 0.5
2897 2870 1
2898 1213 1
2898 1216 1
2898 2745 1.5
2898 2791 9
2898 2870 0.5
2898 2883 0.5
2898 2884 4.5
2898 2885 0.5
2899 1216 0.5
2899 2745 1
2899 2791 1.5
2900 1216 1
2900 2791 2
2900 2892 32.5
2901 1216 0.5
2901 2745 2
2901 2791 4.5
2901 2792 14.5
2901 2851 7.5
2901 2884 0.5
2901 2892 13
2901 2893 1.5
2901 2894 3
2901 2897 1
2901 2898 0.5
2902 2792 20.5
2902 2851 10
2902 2892 2
2902 2893 0.5
2902 2894 0.5
2902 2900 3.5
2902 2901 12
2903 2791 2
2903 2792 7.5
2903 2851 2
2903 2892 11
2903 2893 1
2903 2894 2
2903 2895 0.5
2903 2896 0.5
2903 2901 0.5
2903 2902 10
2903 2903 1
2904 2851 0.5
2904 2901 0.5
2905 2851 1
2905 2901 1
2906 2739 1
2906 2892 0.5
2907 2791 26
2907 2892 3
2907 2900 1
2907 2901 7.5
2907 2902 7.5
2907 2903 11.5
2908 2901 1
2909 2907 10.5
2910 2907 0.5
2911 2907 0.5
2912 301 6
2912 609 50
2912 643 1
2912 765 7.5
2912 766 6
2912 768 0.5
2912 775 2.5
2912 776 10
2912 780 1.5
2912 1494 1.5
2912 1523 0.5
2912 1529 0.5
2912 2565 0.5
2912 2569 0.5
2912 2581 1
2912 2583 2
2912 2912 33
2913 22 1
2913 290 0.5
2913 292 0.5
2913 295 1.5
2913 765 8.5
2913 766 4
2913 769 8
2913 771 0.5
2913 774 0.5
2913 775 1
2913 780 1
2913 879 1.5
2913 891 0.5
2913 2028 0.5
2914 281 1
2914 290 0.5
2914 292 0.5
2914 301 0.5
2914 766 0.5
2915 17 3
2915 267 1.5
2915 268 1
2915 281 3.5
2915 283 0.5
2915 286 1.5
2915 290 9
2915 292 0.5
2915 296 0.5
2915 302 1
2915 303 1
2915 307 0.5
2915 308 0.5
2915 311 1
2915 318 1.5
2915 609 1
2915 643 3.5
2915 765 3
2915 766 4
2915 769 1.5
2915 775 5.5
2915 776 0.5
2915 780 8
2915 857 0.5
2915 1356 0.5
2915 1496 0.5
2915 1499 1.5
2915 1703 0.5
2915 1729 1.5
2915 1738 0.5
2915 2583 22.5
2915 2913 14
2915 2914 0.5
2915 2915 3
2916 17 0.5
2916 281 0.5
2916 765 1
2916 766 1
2916 769 0.5
2916 2722 1
2916 2915 2
2916 2916 2
2917 281 0.5
2917 293 2.5
2917 302 0.5
2917 597 0.5
2917 609 2.5
2917 643 15
2917 766 4.5
2917 769 4.5
2917 770 2
2917 775 6.5
2917 780 10
2917 790 3
2917 796 1
2917 801 1
2917 857 0.5
2917 1496 3.5
2917 1723 0.5
2917 1729 0.5
2917 1738 0.5
2917 2583 48.5
2917 2912 6.5
2917 2913 81.5
2917 2914 0.5
2917 2915 183.5
2917 2916 29
2917 2917 142
2918 766 0.5
2918 2917 0.5
2919 293 1
2919 609 0.5
2919 766 3.5
2919 790 0.5
2919 2583 0.5
2919 2912 0.5
2919 2913 0.5
2919 2915 15.5
2919 2916 4.5
2919 2917 12.5
2919 2919 11
2920 281 5
2920 766 1
2920 801 0.5
2920 815 0.5
2920 1723 0.5
2920 2913 2.5
2920 2915 9
2920 2916 48
2920 2917 40.5
2920 2918 2
2920 2919 2.5
2920 2920 8
2921 2915 0.5
2921 2917 2.5
2921 2920 5.5
2922 2913 2
2922 2915 21
2922 2916 10.5
2922 2917 11.5
2922 2920 0.5
2922 2922 1
2923 815 0.5
2923 1723 0.5
2923 2022 0.5
2923 2913 5.5
2923 2915 27
2923 2916 61.5
2923 2917 85
2923 2919 1
2923 2920 10
2923 2922 2.5
2923 2923 58
2924 2915 10
2924 2916 5.5
2924 2917 7
2924 2919 1
2924 2923 2.5
2925 791 0.5
2925 2920 0.5
2925 2923 0.5
2926 268 0.5
2926 815 0.5
2926 2920 0.5
2926 2923 0.5
2927 281 0.5
2927 2916 0.5
2928 17 0.5
2928 22 2.5
2928 281 1
2928 1368 1.5
2928 1527 0.5
2928 2916 1
2928 2923 0.5
2929 1723 0.5
2929 2915 1.5
2929 2916 18.5
2929 2917 29
2929 2918 2
2929 2920 10
2929 2921 1.5
2929 2922 2
2929 2923 8.5
2929 2924 6
2930 2916 4
2930 2917 7.5
2930 2918 0.5
2930 2920 4
2930 2923 9.5
2931 2916 1
2931 2917 7
2931 2922 0.5
2931 2923 0.5
2932 2917 3
2932 2920 4
2932 2922 2
2932 2923 7
2932 2928 0.5
2933 2920 1
2933 2923 1
2934 2920 0.5
2934 2923 0.5
2935 290 0.5
2935 647 0.5
2935 2917 27.5
2935 2920 2
2935 2922 8.5
2935 2923 1.5
2935 2924 4
2935 2928 0.5
2936 11 0.5
2936 16 0.5
2936 17 3.5
2936 22 57.5
2936 275 27
2936 277 3.5
2936 279 1
2936 286 14.5
2936 290 0.5
2936 293 0.5
2936 301 0.5
2936 307 2.5
2936 311 0.5
2936 362 0.5
2936 643 25.5
2936 766 8
2936 775 2
2936 801 2.5
2936 839 0.5
2936 857 2
2936 1355 5
2936 1368 0.5
2936 1402 7.5
2936 1499 1
2936 1500 0.5
2936 1729 0.5
2936 2025 0.5
2936 2583 0.5
2936 2620 1
2936 2913 0.5
2936 2917 2.5
2936 2928 5
2936 2936 207
2937 16 0.5
2937 293 0.5
2937 597 0.5
2937 2917 10
2937 2928 0.5
2938 267 0.5
2938 281 1
2938 290 4.5
2938 295 0.5
2938 301 1
2938 303 4
2938 308 0.5
2938 311 0.5
2938 318 1
2938 643 0.5
2938 766 1.5
2938 857 0.5
2938 2028 0.5
2938 2583 1
2938 2915 5.5
2938 2917 2.5
2938 2935 0.5
2938 2936 0.5
2939 17 3
2939 22 0.5
2939 286 0.5
2939 643 2
2939 775 2
2939 1368 1
2939 2025 1
2939 2917 0.5
2939 2936 15.5
2939 2938 1
2940 17 5
2940 22 14
2940 267 0.5
2940 268 7.5
2940 275 7.5
2940 277 0.5
2940 279 1
2940 281 8
2940 283 1
2940 284 0.5
2940 286 5
2940 287 0.5
2940 290 19.5
2940 292 1
2940 295 0.5
2940 296 2
2940 301 15
2940 302 6.5
2940 303 1
2940 307 2
2940 308 9.5
2940 311 1
2940 312 1
2940 316 0.5
2940 318 6.5
2940 643 15.5
2940 765 1
2940 766 2
2940 775 0.5
2940 780 0.5
2940 796 1
2940 815 3.5
2940 834 1
2940 837 0.5
2940 838 0.5
2940 839 4
2940 840 1
2940 841 2
2940 857 2
2940 858 0.5
2940 1309 0.5
2940 1317 0.5
2940 1320 2.5
2940 1355 1
2940 1356 2
2940 1499 28.5
2940 1500 5.5
2940 1695 4
2940 1703 8.5
2940 1725 0.5
2940 1729 3
2940 1738 2.5
2940 2022 1.5
2940 2023 1
2940 2028 2.5
2940 2031 0.5
2940 2583 2
2940 2620 1
2940 2722 0.5
2940 2913 1
2940 2915 5
2940 2916 0.5
2940 2920 3
2940 2923 0.5
2940 2936 51
2940 2938 8
2940 2939 2
2940 2940 16
2941 290 1
2941 2920 0.5
2943 452 2
2943 453 1
2943 454 9.5
2943 456 0.5
2943 461 0.5
2943 464 3.5
2943 468 0.5
2943 470 18.5
2943 471 0.5
2943 476 2
2943 477 1.5
2943 478 0.5
2943 480 6.5
2943 481 0.5
2943 483 11.5
2943 484 1
2943 485 11.5
2943 490 0.5
2943 2486 2
2943 2491 1
2943 2498 0.5
2943 2501 0.5
2944 464 0.5
2945 454 0.5
2946 480 1
2946 485 0.5
2947 452 1
2947 453 45.5
2947 454 21
2947 455 27
2947 456 1
2947 457 0.5
2947 461 10
2947 462 2.5
2947 463 7.5
2947 464 7
2947 465 0.5
2947 466 6.5
2947 470 27
2947 472 0.5
2947 474 6.5
2947 476 16
2947 477 6
2947 480 51.5
2947 481 10.5
2947 482 10
2947 483 2
2947 484 1
2947 485 6
2947 486 5
2947 487 1
2947 490 2.5
2947 2486 10.5
2947 2491 2
2947 2493 7
2947 2498 1
2947 2501 1
2947 2502 0.5
2947 2504 0.5
2947 2947 117
2948 453 1
2948 454 3
2948 455 0.5
2948 461 1
2948 463 14
2948 464 0.5
2948 466 1
2948 470 25.5
2948 472 9
2948 483 1.5
2948 485 0.5
2948 2486 0.5
2948 2493 1
2948 2496 0.5
2948 2498 1
2948 2501 2
2948 2502 3.5
2948 2504 1.5
2948 2947 24.5
2948 2948 274
2949 455 1.5
2949 466 1.5
2950 454 0.5
2950 470 0.5
2950 2948 2
2952 462 3
2952 464 2
2952 467 0.5
2952 2942 0.5
2952 2943 12.5
2952 2944 3
2953 467 1.5
2953 2943 1.5
2953 2945 0.5
2954 470 1
2954 480 0.5
2954 2948 1.5
2955 470 2.5
2955 2943 26
2955 2946 8.5
2955 2947 0.5
2955 2948 0.5
2956 2943 4.5
2956 2944 0.5
2956 2945 0.5
2956 2946 2
2957 2943 1.5
2958 2943 1
2959 455 1
2959 457 1
2959 2943 0.5
2959 2946 0.5
2959 2947 2.5
2960 454 0.5
2960 2943 0.5
2960 2948 1.5
2960 2959 0.5
2961 453 2
2961 462 2
2961 464 0.5
2961 470 2.5
2961 474 1.5
2961 2943 36
2961 2944 1.5
2961 2946 0.5
2961 2947 6
2961 2948 4.5
2961 2949 1
2961 2950 0.5
2961 2951 0.5
2961 2952 27.5
2961 2953 1
2962 2943 3.5
2963 2943 1
2963 2944 0.5
2963 2952 1
2964 453 14.5
2964 466 0.5
2964 474 1
2964 480 8
2964 2943 1.5
2964 2948 0.5
2964 2949 0.5
2964 2951 1.5
2964 2952 56.5
2964 2953 13
2964 2954 0.5
2964 2955 30.5
2964 2956 7.5
2964 2957 1.5
2964 2958 1
2964 2959 1
2964 2960 0.5
2964 2961 4
2964 2962 1
2964 2964 1
2965 453 0.5
2965 2952 4.5
2965 2953 2
2966 2951 0.5
2966 2955 7.5
2966 2961 55.5
2966 2962 2.5
2966 2963 2
2966 2964 26.5
2966 2965 3
2966 2966 9
2967 2951 1.5
2967 2961 11
2967 2963 0.5
2967 2964 49
2967 2965 3
2967 2966 5
2968 2961 9.5
2968 2964 5
2969 2961 8
2969 2964 30.5
2969 2965 1
2969 2966 1.5
2969 2967 3
2969 2968 1
2969 2969 1
2970 2964 2
2971 2964 8
2971 2966 12.5
2971 2967 4
2971 2968 1.5
2971 2969 1.5
2972 2964 9
2972 2966 3.5
2972 2967 1.5
2972 2968 0.5
2972 2969 0.5
2973 2964 11
2973 2966 15.5
2973 2967 4.5
2973 2969 1.5
2974 2964 2.5
2974 2966 2
2974 2967 4
2975 2951 0.5
2975 2964 1
2975 2966 21.5
2975 2967 10
2975 2968 0.5
2975 2969 2.5
2975 2971 0.5
2975 2972 4
2975 2973 3
2975 2974 2.5
2975 2975 150
2976 2964 0.5
2977 2964 0.5
2977 2966 1
2978 2951 0.5
2978 2964 0.5
2978 2966 9
2978 2967 11.5
2978 2968 5.5
2978 2969 33.5
2978 2970 1.5
2978 2971 22
2978 2972 10.5
2978 2973 18
2978 2974 2
2978 2975 135
2978 2976 0.5
2978 2977 1
2978 2978 91
2979 2964 0.5
2979 2966 25
2979 2967 16.5
2979 2968 5
2979 2969 3
2979 2970 0.5
2979 2975 2.5
2979 2978 48.5
2980 2966 1
2980 2967 1
2980 2969 1
2980 2972 1
2980 2975 2.5
2980 2977 0.5
2980 2978 1.5
2980 2979 0.5
2981 2969 0.5
2981 2978 0.5
2982 2966 0.5
2982 2967 1
2982 2972 1
2982 2973 0.5
2982 2975 0.5
2982 2978 3
2983 2966 3.5
2983 2968 0.5
2983 2969 1
2983 2971 2.5
2983 2972 0.5
2983 2973 4
2983 2974 1.5
2983 2975 1.5
2983 2978 12
2984 2971 0.5
2984 2978 0.5
2985 2971 0.5
2985 2978 0.5
2986 2966 3.5
2986 2971 1
2986 2972 0.5
2986 2973 1
2986 2974 1
2986 2975 2.5
2986 2978 3
2986 2980 1
2987 2951 1
2987 2966 1.5
2987 2971 0.5
2987 2972 0.5
2987 2973 7
2987 2974 1
2987 2975 2.5
2987 2978 1.5
2987 2980 0.5
2987 2982 0.5
2988 2974 0.5
2988 2978 0.5
2989 2972 1
2989 2975 29
2989 2978 32
2989 2980 0.5
2989 2986 1
2989 2987 1
2989 2989 1
2990 2972 4.5
2990 2975 50
2990 2978 19.5
2990 2980 0.5
2990 2986 8
2990 2987 15.5
2990 2988 1
2990 2989 6.5
2990 2990 37
2991 2972 10
2991 2975 15.5
2991 2978 24.5
2991 2980 0.5
2991 2989 1
2991 2990 1
2992 2975 1
2992 2978 0.5
2992 2990 0.5
2993 2972 0.5
2993 2975 0.5
2993 2978 1
2993 2986 0.5
2993 2990 0.5
2994 2972 1
2994 2975 9
2994 2989 6
2994 2990 20
2994 2991 0.5
2995 2973 0.5
2995 2975 6.5
2995 2978 0.5
2995 2989 2
2995 2990 5.5
2995 2994 3
2996 2975 5.5
2996 2978 1
2996 2990 0.5
2996 2994 3.5
2997 2972 0.5
2997 2973 0.5
2997 2975 21
2997 2978 1.5
2997 2990 0.5
2997 2994 10.5
2998 2975 0.5
2998 2994 0.5
2999 2972 0.5
3000 2975 1
3000 2978 0.5
3000 2989 0.5
3000 2994 0.5
3001 2975 9.5
3001 2978 4
3001 2989 0.5
3001 2994 1
3002 2972 0.5
3002 2975 8.5
3002 2989 4.5
3002 2990 3.5
3002 2994 1
3002 2996 0.5
3002 2997 3
3002 3001 1
3003 2975 1
3003 2978 0.5
3003 2989 0.5
3004 2975 3.5
3004 2978 4
3004 2989 1.5
3004 2994 1.5
3004 3002 1
3005 2975 7
3005 2978 0.5
3005 2994 4.5
3005 3002 1
3006 2975 9.5
3006 2978 6
3006 2989 9
3006 2994 1
3006 3002 0.5
3007 2975 0.5
3007 2994 0.5
3008 2975 0.5
3008 2994 0.5
3009 2975 0.5
3009 2978 0.5
3010 2972 13
3010 2975 65.5
3010 2987 0.5
3010 2989 41
3010 2990 12.5
3010 2994 10
3010 2995 5.5
3010 2997 1
3010 3002 0.5
3010 3010 3
3011 2975 6
3011 2989 2.5
3011 2990 1
3011 2995 0.5
3011 2997 0.5
3011 3001 1.5
3011 3002 1
3011 3003 0.5
3011 3004 0.5
3011 3006 0.5
3011 3009 1
3011 3010 1.5
3012 2972 0.5
3012 2975 1
3012 2989 1.5
3012 2990 1.5
3012 2995 1.5
3012 3001 1
3013 2975 1
3013 2989 1
3013 2990 1.5
3013 2995 0.5
3013 2997 1
3013 3001 0.5
3014 2975 1
3014 2989 1
3014 2994 1.5
3014 3001 3.5
3014 3002 0.5
3014 3004 0.5
3014 3005 0.5
3014 3006 0.5
3014 3010 9.5
3014 3011 0.5
3014 3012 1
3015 2975 0.5
3015 2989 0.5
3015 2990 6
3015 2991 1
3015 2994 5
3015 2995 0.5
3015 2996 3
3015 2997 6
3015 2999 0.5
3015 3000 0.5
3015 3001 4
3015 3002 2
3015 3003 0.5
3015 3004 2
3015 3005 1.5
3015 3006 2.5
3015 3010 2.5
3015 3015 1
3016 2990 0.5
3017 3010 1
3017 3017 29
3018 3010 1
3018 3011 0.5
3018 3015 0.5
3019 3010 1
3020 3011 0.5
3021 3013 0.5
3021 3018 31
3021 3020 4
3021 3021 176
3022 178 1
3022 1746 0.5
3022 1753 0.5
3022 2256 0.5
3022 2342 1
3024 165 0.5
3024 186 0.5
3024 2225 0.5
3025 165 1
3025 1974 1
3025 2348 0.5
3026 1974 0.5
3027 142 0.5
3027 1107 0.5
3027 1974 1
3028 25 0.5
3028 37 0.5
3028 1107 4.5
3028 1974 1
3028 2348 0.5
3029 567 1
3029 576 0.5
3029 915 0.5
3029 1092 0.5
3029 1107 1
3029 2256 1
3029 2348 0.5
3030 25 0.5
3030 1105 1
3030 1107 0.5
3030 2244 0.5
3030 2445 0.5
3031 57 0.5
3031 560 0.5
3031 909 0.5
3031 1107 1
3031 1754 3.5
3031 2225 1.5
3031 2237 2
3032 4 1
3032 16 0.5
3032 43 0.5
3032 165 0.5
3032 168 5
3032 170 1
3032 172 0.5
3032 178 0.5
3032 179 3
3032 181 0.5
3032 569 1
3032 597 0.5
3032 598 0.5
3032 769 0.5
3032 1089 2
3032 1105 0.5
3032 1128 0.5
3032 1144 0.5
3032 1255 2.5
3032 1259 0.5
3032 1260 1
3032 1767 3
3032 1769 0.5
3032 1771 2
3032 1828 14.5
3032 1842 0.5
3032 1857 0.5
3032 1861 0.5
3032 1940 1
3032 1943 0.5
3032 1970 0.5
3032 1974 1
3032 1977 0.5
3032 2188 1.5
3032 2298 2
3032 2318 2.5
3032 2319 1
3032 2320 0.5
3032 2348 0.5
3032 2660 1.5
3032 2663 0.5
3032 2666 5.5
3032 2669 3.5
3032 3023 0.5
3033 1089 1
3033 1260 1
3033 2318 0.5
3034 29 0.5
3034 165 1
3034 166 1
3034 167 0.5
3034 172 0.5
3034 178 0.5
3034 569 3.5
3034 591 0.5
3034 1235 0.5
3034 1829 1
3034 1967 0.5
3034 1970 1.5
3034 1977 0.5
3034 2174 0.5
3034 2175 0.5
3034 2185 0.5
3034 2318 0.5
3034 2319 1
3034 2356 0.5
3034 2366 0.5
3034 2414 0.5
3035 6 0.5
3035 26 1
3035 55 0.5
3035 118 0.5
3035 165 3
3035 166 0.5
3035 170 2
3035 186 0.5
3035 576 0.5
3035 591 0.5
3035 594 0.5
3035 947 0.5
3035 992 1.5
3035 1102 1
3035 1105 6
3035 1106 5
3035 1107 4
3035 1754 1.5
3035 1759 0.5
3035 1960 1.5
3035 1980 1
3035 2174 1
3035 2175 0.5
3035 2319 0.5
3035 2431 1
3035 2659 3.5
3035 2677 1
3035 2696 0.5
3035 3031 1
3035 3032 0.5
3035 3034 1
3035 3035 1
3036 178 0.5
3036 186 1
3036 607 0.5
3036 2318 0.5
3036 2319 0.5
3036 2659 0.5
3036 2672 0.5
3037 117 1
3037 165 9.5
3037 166 2.5
3037 169 0.5
3037 174 1
3037 178 1
3037 179 15
3037 591 0.5
3037 1107 0.5
3037 1124 0.5
3037 1126 1
3037 1128 2.5
3037 1142 1
3037 1239 1
3037 1827 1
3037 1970 0.5
3037 1974 0.5
3037 2318 1
3037 2319 2
3037 2320 1
3037 2329 1
3037 2360 0.5
3037 2364 0.5
3037 2384 0.5
3037 2392 1
3037 2659 2
3037 2660 3
3037 2666 4.5
3037 2669 6
3037 2674 0.5
3037 2675 0.5
3037 2676 0.5
3037 2689 1
3037 2695 7.5
3037 2697 1.5
3037 2699 1.5
3037 3032 0.5
3037 3037 6
3038 111 1
3038 118 0.5
3038 165 0.5
3038 166 3.5
3038 167 0.5
3038 170 0.5
3038 175 3
3038 563 0.5
3038 564 0.5
3038 586 0.5
3038 1204 0.5
3038 1235 1
3038 1974 0.5
3038 2187 1
3038 2319 0.5
3038 2345 1.5
3038 2367 0.5
3038 2483 0.5
3038 2659 2
3038 2660 0.5
3038 2667 0.5
3038 2674 0.5
3038 2679 2.5
3038 2743 6
3039 2659 1
3040 165 0.5
3040 170 1.5
3040 177 0.5
3040 178 3.5
3040 179 0.5
3040 1107 11
3040 1142 1
3040 1144 0.5
3040 1183 0.5
3040 1764 0.5
3040 1801 4
3040 1828 0.5
3040 1954 0.5
3040 1974 6.5
3040 1977 1
3040 2302 1
3040 2318 0.5
3040 2319 0.5
3040 2329 1
3040 2348 3.5
3040 2354 3
3040 2357 0.5
3040 2358 0.5
3040 2360 1
3040 2366 1.5
3040 2368 0.5
3040 2369 1
3040 2383 0.5
3040 2392 3.5
3040 2402 2.5
3040 2433 1
3040 2454 0.5
3040 2483 0.5
3040 2659 2
3040 2671 0.5
3040 2674 1.5
3040 2675 0.5
3040 2694 0.5
3040 2697 0.5
3040 2699 1
3040 2867 0.5
3040 3032 0.5
3040 3034 1
3040 3036 0.5
3040 3037 1
3040 3040 3
3041 29 1
3041 56 0.5
3041 165 0.5
3041 167 1.5
3041 170 2.5
3041 172 0.5
3041 178 0.5
3041 1102 0.5
3041 1107 0.5
3041 1746 0.5
3041 1755 0.5
3041 1764 0.5
3041 1874 1.5
3041 1959 0.5
3041 1960 6
3041 2174 2
3041 2175 0.5
3041 3032 0.5
3041 3034 0.5
3041 3035 5
3041 3038 0.5
3041 3041 1
3042 178 5.5
3042 181 1
3042 1183 0.5
3042 1974 0.5
3042 2318 0.5
3042 2695 0.5
3042 2698 0.5
3042 3040 0.5
3043 181 0.5
3043 2383 0.5
3044 170 1.5
3044 178 7
3044 180 1.5
3044 181 1
3044 2392 0.5
3044 2482 1
3044 2483 0.5
3044 3034 0.5
3045 178 2
3045 1128 0.5
3045 2329 0.5
3045 2341 1
3045 2344 0.5
3045 2346 0.5
3045 2365 0.5
3045 2686 0.5
3046 178 1
3046 1750 2.5
3046 1751 6
3046 1817 6
3046 1818 1
3046 1821 1
3046 2318 1
3046 2341 3
3046 2344 5
3046 2346 37
3046 2364 57.5
3046 2365 2
3046 2368 0.5
3046 2429 4.5
3046 2481 2
3046 2482 0.5
3046 2684 4.5
3046 2686 1
3046 2689 1
3046 2692 2
3046 2697 3
3046 2699 1
3046 3045 3
3046 3046 88
3047 170 1
3047 178 5
3047 181 1.5
3047 1107 0.5
3047 1182 0.5
3047 1183 0.5
3048 1136 0.5
3048 3034 0.5
3049 1107 0.5
3049 1146 0.5
3050 1107 0.5
3051 179 11.5
3051 1128 0.5
3051 1974 0.5
3051 2348 1.5
3051 2392 1
3051 2659 1
3051 2660 0.5
3051 2666 2.5
3051 2669 0.5
3051 2675 1.5
3051 2676 0.5
3051 2699 0.5
3051 3037 4.5
3052 1125 0.5
3052 1128 0.5
3052 1974 0.5
3052 2320 0.5
3052 2356 0.5
3052 2386 1.5
3052 2387 0.5
3052 3037 0.5
3053 1107 0.5
3053 1142 0.5
3053 2181 0.5
3053 2329 1
3053 2400 1.5
3053 2674 0.5
3053 2697 1
3053 2699 0.5
3053 3052 0.5
3054 1126 0.5
3054 1128 1
3054 1184 0.5
3054 1239 0.5
3054 1954 1
3054 1974 3
3054 1977 2
3054 2319 1.5
3054 2366 0.5
3054 2383 0.5
3054 2681 0.5
3054 2695 1.5
3054 3037 1
3054 3038 0.5
3054 3039 1
3055 1128 8
3055 1143 1.5
3055 1974 0.5
3055 2318 1
3055 2319 0.5
3055 2329 2
3055 2357 0.5
3055 2366 0.5
3055 2699 2.5
3055 3052 2.5
3056 581 0.5
3056 1203 0.5
3056 1817 2
3056 1954 0.5
3056 1974 0.5
3056 2364 0.5
3056 2683 1
3056 3046 0.5
3057 1954 0.5
3057 1974 1
3057 2318 1
3057 2319 0.5
3057 2320 0.5
3057 2329 1
3057 2483 1
3057 2695 0.5
3057 2699 1.5
3057 3036 0.5
3057 3040 0.5
3058 1124 1
3058 1239 0.5
3058 1827 1
3058 1977 0.5
3058 2294 0.5
3058 2299 3.5
3058 2302 2.5
3058 2311 3.5
3058 2319 0.5
3058 2321 5.5
3058 2325 0.5
3058 2329 1
3058 2334 1.5
3058 2356 1
3058 2357 0.5
3058 2358 0.5
3058 2360 1
3058 2377 0.5
3058 2379 1
3058 2384 0.5
3058 2386 2
3058 2391 1
3058 2397 1
3058 2400 10.5
3058 2483 0.5
3058 2686 0.5
3058 2695 0.5
3058 2700 3.5
3058 2713 0.5
3058 2728 0.5
3058 2730 0.5
3058 2731 1
3058 3040 1
3059 1144 0.5
3059 1977 0.5
3060 1182 1.5
3060 1970 1.5
3060 2299 1
3060 2302 0.5
3060 2318 1
3060 2329 0.5
3060 2343 1
3060 2356 1
3060 2362 1.5
3060 2366 3.5
3060 2369 0.5
3060 2383 0.5
3060 2386 2
3060 2392 2.5
3060 2400 1.5
3060 2402 0.5
3060 2413 0.5
3060 2414 0.5
3060 2442 0.5
3060 2483 4
3060 2699 0.5
3060 2700 0.5
3060 3037 0.5
3060 3040 2
3060 3042 1.5
3060 3043 0.5
3060 3044 1
3060 3047 3.5
3061 2302 0.5
3061 2318 1
3061 2325 0.5
3061 2343 0.5
3061 2366 0.5
3061 2383 0.5
3061 2386 1
3061 2391 0.5
3061 2400 1
3061 3038 0.5
3061 3042 0.5
3062 2386 0.5
3062 3042 0.5
3063 1183 0.5
3063 1828 1
3063 1829 0.5
3063 1970 1
3063 2319 0.5
3063 2368 2
3063 2392 0.5
3063 2402 4.5
3063 2442 0.5
3063 2483 7
3063 3042 3.5
3063 3044 5.5
3063 3045 2
3063 3046 0.5
3063 3047 1
3063 3060 1
3063 3063 5
3064 117 0.5
3064 165 0.5
3064 1128 1
3064 1182 0.5
3064 1819 0.5
3064 1828 0.5
3064 1970 0.5
3064 2315 0.5
3064 2318 3.5
3064 2319 0.5
3064 2329 1.5
3064 2358 1
3064 2368 0.5
3064 2372 0.5
3064 2392 2
3064 2402 5.5
3064 2483 2
3064 3044 3.5
3064 3046 0.5
3064 3047 0.5
3064 3063 2.5
3065 2397 0.5
3065 2483 0.5
3065 3042 0.5
3066 1820 1
3066 1828 2
3066 1970 0.5
3066 2302 1
3066 2356 0.5
3066 2391 1
3066 2402 0.5
3066 2483 4.5
3066 3044 0.5
3066 3047 2
3067 1184 0.5
3067 1812 1
3067 1820 0.5
3067 1828 5.5
3067 1829 1.5
3067 1970 1.5
3067 2306 0.5
3067 2318 3.5
3067 2319 4.5
3067 2337 0.5
3067 2357 0.5
3067 2362 0.5
3067 2368 1
3067 2392 1
3067 2402 7
3067 2483 1.5
3067 2704 0.5
3067 3040 0.5
3067 3050 0.5
3067 3055 0.5
3067 3067 1
3068 1128 5.5
3068 1136 0.5
3068 1144 1
3068 1182 3.5
3068 1183 2.5
3068 1192 0.5
3068 1829 1
3068 1970 0.5
3068 2318 9
3068 2319 6.5
3068 2346 0.5
3068 2348 0.5
3068 2358 0.5
3068 2368 4
3068 2392 0.5
3068 2402 23.5
3068 2483 2
3068 2669 0.5
3068 2684 0.5
3068 2689 0.5
3068 3037 7.5
3068 3040 1.5
3068 3046 0.5
3068 3054 5
3068 3055 0.5
3068 3056 0.5
3068 3057 2.5
3068 3058 4
3068 3060 17.5
3068 3061 3.5
3068 3062 1
3068 3063 5
3068 3064 5.5
3068 3065 0.5
3068 3067 2
3068 3068 1
3069 1182 0.5
3069 1183 1.5
3069 1184 3
3069 1192 1.5
3069 1240 0.5
3069 1801 1.5
3069 1817 1
3069 1828 3
3069 1829 0.5
3069 1830 0.5
3069 2298 0.5
3069 2318 3.5
3069 2319 8.5
3069 2348 0.5
3069 2357 0.5
3069 2360 0.5
3069 2362 0.5
3069 2368 10
3069 2377 0.5
3069 2392 1
3069 2402 22.5
3069 2483 1.5
3069 3037 0.5
3069 3040 2
3069 3054 4.5
3069 3055 0.5
3069 3056 1
3069 3057 1.5
3069 3060 1
3069 3063 0.5
3069 3067 5
3069 3068 1
3069 3069 5
3070 1128 0.5
3070 1182 1
3070 1801 4.5
3070 1817 0.5
3070 1828 2
3070 2293 0.5
3070 2308 0.5
3070 2318 3.5
3070 2319 6
3070 2358 0.5
3070 2368 5
3070 2371 0.5
3070 2392 6.5
3070 2402 14
3070 2404 0.5
3070 2483 0.5
3070 2674 1.5
3070 2675 0.5
3070 2689 0.5
3070 2694 0.5
3070 2704 0.5
3070 2719 0.5
3070 3037 1
3070 3038 0.5
3070 3040 4
3070 3051 1
3070 3052 0.5
3070 3054 0.5
3070 3060 1
3070 3063 2.5
3070 3064 5.5
3070 3066 0.5
3070 3067 1
3070 3069 1
3070 3070 5
3071 1828 0.5
3071 1974 0.5
3071 2302 5.5
3071 2318 0.5
3071 2321 0.5
3071 2329 0.5
3071 2344 0.5
3071 2391 7.5
3071 2392 0.5
3071 2400 0.5
3071 2402 1.5
3071 2686 0.5
3071 2700 0.5
3071 3069 0.5
3071 3070 0.5
3072 1146 0.5
3072 1182 0.5
3072 1827 0.5
3072 1828 2
3072 1974 1.5
3072 2294 0.5
3072 2311 1.5
3072 2318 0.5
3072 2321 0.5
3072 2325 0.5
3072 2329 1.5
3072 2343 0.5
3072 2357 3
3072 2389 1
3072 2391 1
3072 2392 3
3072 2400 1
3072 2686 7
3072 2700 2
3072 2736 0.5
3072 3067 0.5
3072 3069 0.5
3073 1182 0.5
3073 1828 0.5
3074 1182 0.5
3074 1184 0.5
3074 1801 0.5
3074 1828 2.5
3074 1974 0.5
3074 2318 0.5
3074 2358 0.5
3074 2394 0.5
3074 2684 0.5
3074 2697 0.5
3074 3046 1
3074 3067 0.5
3074 3070 1.5
3075 1828 2.5
3075 2289 0.5
3075 2291 1.5
3075 2298 0.5
3075 2300 0.5
3075 2346 2.5
3075 2357 2
3075 2371 3
3075 2402 26
3075 2404 0.5
3075 2450 0.5
3075 2483 0.5
3075 2689 0.5
3075 3044 1
3075 3046 4
3075 3050 0.5
3075 3064 0.5
3075 3066 0.5
3075 3069 0.5
3076 1974 0.5
3076 2319 0.5
3076 2392 1.5
3076 2674 1
3076 2684 0.5
3076 3046 1
3076 3064 0.5
3077 1144 2.5
3077 1182 2
3077 1183 0.5
3077 1184 0.5
3077 1192 0.5
3077 1240 0.5
3077 1801 2.5
3077 1820 1
3077 2306 1.5
3077 2318 1
3077 2319 1.5
3077 2357 2.5
3077 2358 0.5
3077 2360 6
3077 2361 3
3077 2368 1.5
3077 2388 0.5
3077 2392 9
3077 2394 4
3077 2402 24.5
3077 2404 0.5
3077 2483 5.5
3077 2674 0.5
3077 2684 0.5
3077 3040 1
3077 3046 2
3077 3063 2
3077 3064 2.5
3077 3067 3
3077 3068 29
3077 3069 5.5
3077 3070 4.5
3077 3075 1
3077 3077 3
3078 167 2
3078 170 0.5
3078 171 2.5
3078 173 2.5
3078 2319 0.5
3078 2337 0.5
3078 2360 1
3078 2392 0.5
3078 2402 1
3078 2700 0.5
3078 2725 0.5
3078 3040 1
3078 3070 1
3078 3077 0.5
3079 1125 0.5
3079 1127 1
3079 1801 0.5
3079 1820 2
3079 2306 1
3079 2308 1.5
3079 2315 0.5
3079 2318 9.5
3079 2319 3
3079 2329 0.5
3079 2357 1.5
3079 2362 0.5
3079 2366 2
3079 2368 6
3079 2392 14.5
3079 2393 1
3079 2400 2
3079 2402 14
3079 2442 0.5
3079 2481 4
3079 2483 0.5
3079 2689 0.5
3079 3040 5.5
3079 3053 0.5
3079 3054 0.5
3079 3055 0.5
3079 3060 0.5
3079 3064 0.5
3079 3067 0.5
3079 3069 1
3079 3075 2
3079 3077 7.5
3080 1120 0.5
3080 2361 0.5
3080 2386 0.5
3080 2391 1
3080 2392 1
3080 2400 0.5
3080 3040 1
3080 3063 0.5
3080 3070 0.5
3080 3079 0.5
3081 1801 1
3081 2300 0.5
3081 2305 0.5
3081 2308 3
3081 2318 2
3081 2319 0.5
3081 2337 3.5
3081 2358 0.5
3081 2368 2
3081 2371 0.5
3081 2392 0.5
3081 2402 12
3081 2483 1
3081 2675 1
3081 2692 0.5
3081 2704 0.5
3081 2709 0.5
3081 2713 2.5
3081 2715 0.5
3081 3040 0.5
3081 3064 1.5
3081 3074 1
3081 3075 0.5
3081 3077 7
3082 168 1
3082 179 2
3082 1128 3.5
3082 1967 0.5
3082 2318 9
3082 2402 0.5
3082 2660 0.5
3082 2666 5
3082 2669 3
3082 3032 3.5
3082 3037 35
3082 3040 0.5
3082 3046 1
3082 3051 9.5
3082 3061 0.5
3082 3064 1.5
3082 3068 1.5
3082 3082 13
3083 2402 0.5
3083 3070 0.5
3084 2402 1
3085 1107 0.5
3085 2383 0.5
3085 2402 0.5
3085 3079 0.5
3086 2313 2
3086 2402 0.5
3086 2652 1
3086 3040 1.5
3086 3070 0.5
3087 1144 0.5
3087 2358 1
3087 2378 0.5
3087 2394 1
3087 2402 3
3087 2482 0.5
3087 2483 1.5
3087 3067 0.5
3087 3068 2
3087 3069 0.5
3087 3070 1.5
3087 3077 0.5
3088 2483 0.5
3088 3068 0.5
3088 3069 0.5
3088 3079 0.5
3089 2483 0.5
3089 3079 0.5
3090 1813 2
3090 3068 0.5
3090 3079 0.5
3090 3090 2
3091 2358 1
3091 3063 0.5
3091 3068 0.5
3092 2358 0.5
3092 2402 1.5
3092 2483 1
3092 3068 2.5
3092 3069 0.5
3092 3079 2
3092 3090 0.5
3093 1184 0.5
3093 1801 0.5
3093 2361 0.5
3093 2392 1.5
3093 2395 0.5
3093 2402 1.5
3093 3068 1.5
3093 3070 1
3093 3079 0.5
3093 3081 1
3093 3090 0.5
3094 1184 0.5
3094 1801 1
3094 2357 0.5
3094 2358 1.5
3094 2392 0.5
3094 2483 1.5
3094 3070 1
3094 3077 0.5
3095 1184 1
3095 2358 0.5
3095 3079 0.5
3096 2392 0.5
3096 2394 0.5
3097 2308 1.5
3097 2329 4.5
3097 2341 0.5
3097 2344 0.5
3097 2357 0.5
3097 2377 0.5
3097 2400 0.5
3097 2402 0.5
3097 2686 1
3097 2689 0.5
3097 2690 1
3097 2692 2.5
3097 2697 2.5
3097 2699 0.5
3097 2715 0.5
3097 3046 9
3097 3064 1
3097 3077 2.5
3097 3078 0.5
3097 3087 1
3098 2318 0.5
3098 2402 0.5
3099 2402 0.5
3099 2713 0.5
3100 2346 1.5
3100 2371 0.5
3100 2402 2.5
3100 3046 0.5
3101 2402 2.5
3101 3079 0.5
3102 2402 1
3102 3046 0.5
3103 1182 0.5
3103 2313 0.5
3103 2357 2.5
3103 2360 2
3103 2361 0.5
3103 2392 2
3103 2394 0.5
3103 2402 2.5
3103 2684 0.5
3103 2739 0.5
3103 3070 1
3103 3079 2
3103 3097 1
3104 1128 0.5
3104 1134 1
3104 1142 0.5
3104 1827 0.5
3104 2294 3.5
3104 2299 4.5
3104 2302 2.5
3104 2321 2
3104 2325 0.5
3104 2329 1
3104 2334 0.5
3104 2357 0.5
3104 2360 6
3104 2365 0.5
3104 2391 3
3104 2397 1
3104 2400 4
3104 2454 0.5
3104 2700 2
3104 2713 0.5
3104 3037 2
3104 3040 0.5
3104 3053 0.5
3104 3070 1
3105 1252 0.5
3105 1255 0.5
3105 1871 0.5
3105 2189 2
3105 2190 1.5
3105 2273 2
3105 2308 0.5
3105 2481 1
3105 2482 0.5
3105 2663 0.5
3105 3075 3
3105 3101 1
3106 281 0.5
3106 291 0.5
3106 391 1
3106 601 0.5
3106 875 0.5
3106 1266 0.5
3106 1378 0.5
3106 1529 0.5
3106 2583 1
3107 11 2
3107 22 0.5
3107 769 0.5
3107 780 1
3107 1517 0.5
3107 1518 0.5
3108 11 3
3108 13 8.5
3108 17 0.5
3108 267 1
3108 268 0.5
3108 270 0.5
3108 272 1
3108 277 1.5
3108 290 2
3108 301 0.5
3108 318 2
3108 398 4
3108 765 2
3108 770 8
3108 773 2.5
3108 776 0.5
3108 780 9
3108 783 9.5
3108 784 24
3108 1262 3.5
3108 1263 20
3108 1264 90
3108 1265 3
3108 1266 74.5
3108 1267 1
3108 1270 1
3108 1271 1
3108 1283 12.5
3108 1368 0.5
3108 1371 0.5
3108 1387 0.5
3108 1390 1.5
3108 1394 3
3108 1413 2.5
3108 1416 1.5
3108 1430 5.5
3108 1432 1
3108 1434 4
3108 1437 1.5
3108 1441 1
3108 1448 3.5
3108 1663 0.5
3108 2621 8.5
3108 3108 226
3109 11 0.5
3109 267 0.5
3109 268 0.5
3109 270 2
3109 301 2
3109 304 0.5
3109 310 0.5
3109 318 0.5
3109 353 0.5
3109 374 1.5
3109 393 0.5
3109 601 0.5
3109 765 1
3109 770 4
3109 773 3
3109 774 0.5
3109 784 8
3109 838 0.5
3109 1262 0.5
3109 1263 1.5
3109 1264 3.5
3109 1270 2.5
3109 1271 0.5
3109 1293 0.5
3109 1296 0.5
3109 1307 1
3109 1394 0.5
3109 1663 0.5
3109 2096 0.5
3109 2602 0.5
3109 2610 0.5
3109 3108 0.5
3110 11 1
3110 17 1
3110 310 0.5
3110 318 2.5
3110 374 6
3110 377 2.5
3110 390 1.5
3110 770 6
3110 773 0.5
3110 774 0.5
3110 780 2.5
3110 784 10
3110 917 2.5
3110 934 1.5
3110 988 5
3110 1262 1
3110 1263 2.5
3110 1264 4.5
3110 1265 1
3110 1266 0.5
3110 1270 3
3110 1309 1
3110 1368 0.5
3110 1394 1.5
3110 1413 0.5
3110 1416 0.5
3110 1432 0.5
3110 1434 3
3110 1439 1.5
3110 1441 3.5
3110 1663 1
3110 3107 0.5
3110 3108 3
3110 3109 1
3110 3110 5
3111 383 0.5
3111 770 0.5
3111 783 0.5
3111 784 6
3111 934 0.5
3111 1265 2
3111 1266 1
3111 1282 0.5
3111 1431 0.5
3111 1441 0.5
3111 2620 0.5
3111 3108 7
3112 11 2
3112 13 0.5
3112 770 1.5
3112 780 0.5
3112 1264 1
3112 1266 0.5
3112 1394 1
3112 1434 0.5
3112 3110 1.5
3113 770 1
3113 784 2
3113 1394 1
3114 68 0.5
3114 301 0.5
3114 380 0.5
3114 387 0.5
3114 611 0.5
3114 770 0.5
3114 775 0.5
3114 780 0.5
3114 924 0.5
3114 928 2
3114 1264 2
3114 1293 1
3114 1294 0.5
3114 1371 1
3114 2583 0.5
3114 2610 0.5
3114 2722 0.5
3114 2723 1
3114 3110 0.5
3115 394 1
3115 770 0.5
3115 784 0.5
3115 934 0.5
3115 1262 0.5
3115 3110 1.5
3116 770 0.5
3116 784 0.5
3116 934 0.5
3116 1264 0.5
3116 1393 0.5
3116 1434 0.5
3116 1663 0.5
3116 3110 1
3116 3111 0.5
3117 1265 1
3117 1266 86
3117 1283 5.5
3117 1434 0.5
3117 2629 0.5
3117 3108 17.5
3117 3111 1
3118 311 0.5
3118 739 0.5
3118 1266 4
3118 1313 0.5
3118 1379 2
3118 1441 0.5
3118 1679 0.5
3118 1683 0.5
3118 2024 0.5
3118 2088 2.5
3118 2101 0.5
3118 2626 1.5
3118 3111 0.5
3119 13 1.5
3119 290 0.5
3119 293 0.5
3119 773 3
3119 784 1.5
3119 1263 4.5
3119 1264 4.5
3119 1266 6
3119 1267 2.5
3119 1283 4.5
3119 1441 2
3119 3108 22.5
3120 784 0.5
3121 784 1
3122 784 4
3122 934 0.5
3122 1262 0.5
3122 1264 4.5
3122 1393 1
3122 1394 3
3122 1416 1.5
3122 1660 1
3122 3110 5
3122 3116 0.5
3122 3119 0.5
3123 784 0.5
3123 1264 0.5
3124 784 0.5
3124 1264 0.5
3124 1394 0.5
3125 398 0.5
3125 784 0.5
3125 934 0.5
3125 1262 0.5
3125 1264 2.5
3125 1432 0.5
3125 1434 4
3125 3109 0.5
3125 3110 2
3125 3113 1
3125 3120 0.5
3126 784 2
3126 934 1.5
3126 969 0.5
3126 1264 4
3126 1265 1.5
3126 1267 0.5
3126 1393 7
3126 1394 4.5
3126 1413 4
3126 1416 0.5
3126 1432 3
3126 1434 2.5
3126 1439 1
3126 1663 5
3126 3108 1.5
3126 3109 1
3126 3110 2.5
3126 3111 4
3126 3122 0.5
3126 3123 0.5
3126 3125 0.5
3126 3126 5
3127 784 11
3127 934 2
3127 969 1
3127 1262 0.5
3127 1264 6
3127 1265 2.5
3127 1281 0.5
3127 1393 1.5
3127 1394 2.5
3127 1413 3
3127 1416 6.5
3127 1432 1
3127 1434 4.5
3127 1446 0.5
3127 3108 1
3127 3109 0.5
3127 3110 4
3127 3111 1
3127 3115 0.5
3127 3116 2
3127 3117 0.5
3127 3118 0.5
3127 3121 0.5
3127 3122 1
3127 3125 1.5
3127 3126 7
3127 3127 4
3128 784 0.5
3128 1310 2
3128 1383 2.5
3128 3108 0.5
3128 3116 0.5
3128 3126 0.5
3129 784 6.5
3129 934 3.5
3129 1264 5.5
3129 1394 0.5
3129 1416 1.5
3129 1663 2.5
3129 3108 3.5
3129 3116 0.5
3129 3122 2.5
3129 3123 0.5
3129 3125 8
3129 3126 9
3129 3127 3.5
3130 784 0.5
3130 969 2
3130 1263 1
3130 1394 1
3130 1413 0.5
3130 1434 3
3130 1657 0.5
3130 3108 0.5
3130 3113 0.5
3130 3129 7.5
3131 784 0.5
3132 1262 1.5
3132 1264 1.5
3132 1432 0.5
3132 1434 1.5
3132 3110 0.5
3132 3122 1
3132 3123 0.5
3132 3129 1
3133 773 0.5
3133 784 1.5
3133 934 1.5
3133 937 0.5
3133 969 0.5
3133 1262 4.5
3133 1264 2.5
3133 1267 0.5
3133 1371 0.5
3133 1393 2
3133 1394 5
3133 1413 1
3133 1416 1
3133 1432 0.5
3133 1434 1.5
3133 1439 1.5
3133 3108 1
3133 3109 1.5
3133 3110 0.5
3133 3122 1
3133 3126 0.5
3133 3129 4.5
3134 784 0.5
3134 934 1
3134 1262 2
3134 1264 3
3134 1371 0.5
3134 1394 3.5
3134 1416 0.5
3134 1434 0.5
3134 3110 1.5
3134 3129 1.5
3135 318 0.5
3135 379 0.5
3135 1297 1
3135 1301 0.5
3135 1371 25.5
3135 1497 0.5
3135 1658 1
3135 1663 5
3135 1665 8
3135 3129 1
3136 969 0.5
3136 3129 0.5
3137 934 1
3137 937 0.5
3137 969 1
3137 1264 0.5
3137 1265 3
3137 1281 0.5
3137 1394 0.5
3137 1413 1
3137 1416 2
3137 1432 1
3137 1434 5
3137 1663 0.5
3137 3110 0.5
3137 3113 0.5
3137 3115 0.5
3137 3116 0.5
3137 3124 0.5
3137 3126 2.5
3137 3127 3
3137 3129 5.5
3137 3130 0.5
3137 3131 0.5
3138 398 0.5
3138 1262 2
3138 1264 1.5
3138 1267 0.5
3138 1393 0.5
3138 1394 3.5
3138 1413 1.5
3138 1416 1
3138 1434 1.5
3138 3109 1
3138 3110 1.5
3138 3121 0.5
3138 3122 0.5
3138 3129 1
3138 3133 0.5
3139 784 0.5
3139 1264 0.5
3139 1394 1
3139 3110 1
3140 934 0.5
3140 1264 0.5
3140 1371 1
3140 1393 2.5
3140 1394 3
3140 1413 0.5
3140 1416 0.5
3140 1434 2
3140 3122 1
3141 1291 0.5
3141 1371 0.5
3141 3110 0.5
3141 3123 0.5
3142 267 5
3142 318 4
3142 1264 0.5
3142 1265 0.5
3142 1310 213
3142 1371 58.5
3142 1383 24
3142 1393 0.5
3142 1415 13.5
3142 1416 8
3142 1429 21.5
3142 1497 69
3142 3127 1
3142 3128 0.5
3142 3142 325
3143 2519 1
3144 2499 14.5
3144 2500 1.5
3144 2519 30
3145 471 1.5
3145 476 3.5
3145 477 51.5
3145 486 1.5
3145 2487 4
3145 2488 0.5
3145 2489 18.5
3145 2499 1
3145 2500 2.5
3145 2501 4
3145 2503 1
3145 2511 7
3145 2516 1.5
3145 2519 32.5
3145 3144 4.5
3145 3145 47
3146 471 0.5
3146 476 0.5
3146 477 12.5
3146 486 0.5
3146 2501 1
3146 2519 2.5
3146 3144 2.5
3146 3145 21.5
3146 3146 5
3147 486 0.5
3147 2489 9
3147 2499 21.5
3147 2500 1
3147 2503 0.5
3147 2511 0.5
3147 2519 2
3147 3145 38.5
3147 3146 7.5
3147 3147 1
3148 2510 0.5
3148 2519 5
3148 3144 6.5
3148 3145 4
3148 3147 9
3149 454 1
3149 471 0.5
3149 477 26
3149 2489 0.5
3149 3144 1.5
3149 3145 101
3149 3146 12
3149 3147 61
3149 3149 53
3150 477 0.5
3150 3144 2
3150 3145 14
3150 3146 2.5
3150 3147 1
3150 3149 7.5
3150 3150 1
3151 2489 1
3151 3144 0.5
3151 3147 0.5
3152 2519 8
3152 3144 2
3153 476 1.5
3153 477 3
3153 2487 2
3153 2489 5.5
3153 2519 0.5
3153 3145 42
3153 3146 44.5
3153 3147 24.5
3153 3149 60
3153 3150 28
3153 3153 28
3154 2487 0.5
3154 2499 3.5
3154 2500 10.5
3154 2519 2
3154 3145 2
3154 3148 0.5
3154 3149 2
3154 3150 0.5
3155 477 0.5
3155 2488 0.5
3155 2489 0.5
3155 2490 1
3155 2499 0.5
3155 2500 3.5
3155 2503 2
3155 2511 7
3155 2516 1.5
3155 2519 6.5
3155 3145 0.5
3155 3147 0.5
3155 3148 5.5
3155 3149 1
3156 2511 0.5
3156 2519 1
3156 3156 7
3157 2487 6
3157 2488 1
3157 2489 2.5
3157 2490 6
3157 2499 1
3157 2500 22.5
3157 2503 5.5
3157 2511 3.5
3157 2519 1.5
3157 3145 2.5
3157 3149 3.5
3157 3151 0.5
3157 3153 5.5
3158 2489 2.5
3158 2499 2
3158 2500 3
3158 3145 35
3158 3146 15.5
3158 3147 2
3158 3148 0.5
3158 3149 35
3158 3150 2.5
3158 3153 22
3159 2487 0.5
3159 2490 2
3159 2500 20
3159 3145 0.5
3159 3150 0.5
3159 3153 1.5
3160 2488 2.5
3160 2499 43.5
3160 2500 0.5
3160 2511 4.5
3160 2519 23.5
3160 3144 12.5
3160 3148 4.5
3160 3152 11.5
3160 3153 0.5
3160 3154 3.5
3161 2488 2.5
3161 2499 7
3161 2511 5.5
3161 2519 3
3161 3144 11.5
3161 3154 1
3162 2488 0.5
3162 2499 1.5
3162 2506 0.5
3162 2509 1
3162 2511 24
3162 2519 25.5
3162 3144 1.5
3162 3157 0.5
3163 463 0.5
3163 2487 1
3163 2499 1
3163 2511 19.5
3163 2519 17.5
3163 3144 2
3163 3145 0.5
3163 3155 0.5
3163 3156 0.5
3163 3162 1.5
3163 3163 1
3164 2487 1
3164 2490 16
3164 2499 8
3164 2503 1
3164 2511 8
3164 2512 2
3164 2519 6
3164 3144 3
3164 3145 7.5
3164 3147 5
3164 3154 4
3164 3155 8.5
3164 3157 1
3164 3158 5.5
3164 3159 1
3164 3160 4.5
3164 3162 2.5
3164 3164 38
3165 2487 1.5
3165 2503 0.5
3165 2511 3
3165 3144 1.5
3165 3147 4
3165 3157 0.5
3165 3160 1
3165 3161 0.5
3165 3163 0.5
3166 476 3.5
3166 477 0.5
3166 2501 3
3166 3144 0.5
3166 3166 1
3167 2511 0.5
3167 3164 2.5
3168 2487 5
3168 2488 0.5
3168 2489 0.5
3168 2499 21
3168 2503 1
3168 2511 1
3168 3144 0.5
3168 3145 0.5
3168 3147 1
3168 3154 1.5
3168 3155 4.5
3168 3157 5.5
3168 3159 1
3168 3160 0.5
3168 3164 1
3168 3165 2.5
3168 3166 0.5
3168 3168 1
3169 2499 0.5
3169 2519 0.5
3169 3145 6.5
3169 3147 2.5
3169 3154 10.5
3169 3155 9
3169 3157 4.5
3169 3158 3
3169 3159 14
3170 2487 0.5
3170 2499 1
3171 2499 0.5
3171 3155 0.5
3171 3157 1
3172 2487 4.5
3172 2488 5
3172 2489 1.5
3172 2490 23.5
3172 2494 0.5
3172 2499 8.5
3172 2503 6
3172 2506 1.5
3172 2509 1
3172 2511 44
3172 2512 2.5
3172 2561 0.5
3172 3145 0.5
3172 3147 1.5
3172 3154 6.5
3172 3155 6.5
3172 3157 19
3172 3158 2.5
3172 3159 10
3172 3162 4
3172 3163 1
3172 3164 33
3172 3165 0.5
3172 3167 3
3172 3168 9.5
3172 3170 0.5
3172 3171 0.5
3172 3172 6
3173 2499 2
3173 3172 1
3174 2499 0.5
3175 2487 17.5
3175 2488 1
3175 2489 5
3175 2494 1.5
3175 2500 1.5
3175 2503 8.5
3175 2510 0.5
3175 2511 14
3175 2519 0.5
3175 3144 1
3175 3145 7.5
3175 3147 3.5
3175 3154 8.5
3175 3155 7
3175 3157 9
3175 3158 1.5
3175 3159 10.5
3175 3163 1
3175 3168 19
3175 3169 0.5
3175 3171 0.5
3175 3172 47.5
3175 3173 1
3175 3174 0.5
3175 3175 17
3176 2487 1
3176 2503 1.5
3176 2509 0.5
3176 2511 5.5
3176 3154 1.5
3176 3158 0.5
3176 3159 8.5
3176 3168 5
3176 3172 1.5
3176 3175 2.5
3177 2489 1.5
3177 2490 2
3177 2500 2
3177 2503 2
3177 2511 6
3177 2512 0.5
3177 3154 0.5
3177 3157 3.5
3177 3159 2
3177 3162 0.5
3177 3164 0.5
3177 3168 1
3177 3171 0.5
3177 3172 12
3177 3175 4
3177 3176 0.5
3177 3177 2
3178 2490 1
3178 2512 0.5
3178 3155 0.5
3178 3157 0.5
3178 3164 0.5
3179 2490 1.5
3179 3157 4.5
3179 3164 3
3180 2487 3
3180 2488 1
3180 2489 1.5
3180 2494 0.5
3180 2503 2.5
3180 2510 0.5
3180 2511 0.5
3180 3154 2
3180 3155 1
3180 3157 1.5
3180 3158 1.5
3180 3159 4
3180 3163 0.5
3180 3168 5.5
3180 3172 12
3180 3175 11.5
3180 3176 0.5
3180 3177 3
3180 3180 10
3181 2489 0.5
3181 3169 1
3181 3172 2
3181 3175 14
3181 3176 1
3181 3177 5.5
3181 3180 5
3182 2489 0.5
3182 2490 0.5
3182 2500 5
3182 2503 1.5
3182 3168 0.5
3182 3172 7.5
3182 3177 0.5
3182 3178 1
3182 3180 0.5
3182 3181 1
3183 471 0.5
3183 476 0.5
3183 477 6
3183 2500 0.5
3183 2503 0.5
3183 3145 2.5
3183 3149 1
3183 3153 2.5
3183 3158 4
3183 3168 1.5
3183 3169 0.5
3183 3181 0.5
3184 2489 0.5
3184 3181 0.5
3185 3180 0.5
3186 3175 1
3187 2501 0.5
3187 2947 0.5
3187 3147 0.5
3187 3157 0.5
3187 3159 0.5
3188 2487 0.5
3188 2489 9.5
3188 2490 8
3188 2500 19
3188 2503 9
3188 2510 0.5
3188 2511 5.5
3188 3145 1
3188 3147 1
3188 3155 1.5
3188 3157 0.5
3188 3162 0.5
3188 3163 1
3188 3168 10.5
3188 3169 7.5
3188 3171 2
3188 3175 9
3188 3180 13.5
3188 3181 24
3188 3182 0.5
3188 3183 1.5
3188 3184 1
3188 3185 0.5
3188 3186 0.5
3189 3145 0.5
3189 3157 1
3190 2489 0.5
3190 3181 1
3191 3175 0.5
3192 2489 1
3192 2490 0.5
3192 2500 21.5
3192 2503 5
3192 3168 3.5
3192 3169 21
3192 3171 0.5
3192 3180 1.5
3192 3181 2
3192 3186 0.5
3192 3187 0.5
3192 3188 31
3192 3190 1.5
3192 3191 0.5
3192 3192 10
3193 2500 3.5
3193 2503 1
3193 2511 0.5
3193 3169 1.5
3193 3180 0.5
3193 3192 0.5
3194 2500 27.5
3194 2503 0.5
3194 3169 20.5
3194 3187 1
3194 3188 3
3194 3189 1.5
3194 3192 0.5
3195 2500 0.5
3196 2490 0.5
3197 2500 0.5
3197 3188 63.5
3197 3192 78.5
3197 3193 1.5
3197 3195 0.5
3197 3197 11
3198 2500 1.5
3199 3169 0.5
3200 3169 1
3201 3188 12
3201 3192 37
3201 3193 1
3201 3197 16
3201 3201 3
3202 3188 5.5
3202 3192 5.5
3202 3193 1
3202 3197 1.5
3203 3188 13
3203 3192 55
3203 3193 3
3203 3194 53
3203 3196 0.5
3203 3197 24
3203 3198 1.5
3203 3199 0.5
3203 3200 1
3203 3201 33.5
3203 3202 1.5
3203 3203 48
3204 3192 1.5
3204 3194 0.5
3204 3197 0.5
3204 3201 1.5
3205 3192 1
3205 3203 2
3206 3203 0.5
3207 3192 0.5
3207 3197 4
3207 3201 35.5
3207 3202 0.5
3207 3203 14.5
3207 3205 1
3208 3203 1.5
3209 3192 28.5
3209 3197 19
3209 3201 4
3209 3203 0.5
3209 3205 1
3209 3207 0.5
3210 3197 0.5
3211 3192 2
3211 3197 1
3211 3207 2
3211 3211 29
3212 3192 33
3212 3197 3
3212 3203 1.5
3212 3207 8
3212 3212 1
3213 3192 17
3213 3197 6
3213 3201 8
3213 3203 15
3213 3207 31.5
3213 3208 1
3213 3209 26
3213 3210 0.5
3213 3211 12
3213 3212 19.5
3213 3213 1
3214 3192 0.5
3214 3197 1
3214 3201 2.5
3214 3202 0.5
3214 3203 1
3214 3207 2
3214 3209 1
3214 3211 137.5
3214 3214 58
3215 3192 9.5
3215 3197 6.5
3215 3201 14
3215 3202 1
3215 3203 9.5
3215 3205 1
3215 3206 0.5
3215 3207 3.5
3215 3209 1
3215 3211 0.5
3215 3212 1
3215 3213 0.5
3216 3197 0.5
3216 3213 2
3216 3214 3.5
3217 3201 2
3217 3209 6.5
3217 3211 10.5
3217 3212 1.5
3217 3213 1.5
3217 3214 13.5
3217 3215 4.5
3217 3216 21
3217 3217 249
3218 3203 0.5
3219 3203 0.5
3219 3207 2.5
3219 3208 0.5
3219 3209 10
3219 3211 10
3219 3212 15
3219 3216 2.5
3220 3203 1
3220 3207 1
3220 3212 1
3221 3203 0.5
3221 3207 1
3221 3209 2.5
3221 3211 1
3221 3212 2.5
3221 3213 5.5
3221 3215 4.5
3222 3207 0.5
3222 3209 1.5
3222 3211 13
3222 3212 1
3222 3214 6.5
3222 3215 0.5
3222 3217 2
3222 3222 11
3223 3207 2.5
3223 3209 0.5
3223 3211 0.5
3223 3212 1.5
3223 3217 2
3223 3221 0.5
3224 3207 1
3225 495 1.5
3225 497 1
3225 3209 2
3225 3211 95.5
3225 3212 5
3225 3213 3
3225 3214 104.5
3225 3215 2
3225 3216 0.5
3225 3217 1
3225 3221 0.5
3225 3222 12
3225 3225 146
3226 3209 0.5
3226 3212 0.5
3227 3209 12
3227 3211 1
3227 3212 7.5
3227 3213 18
3227 3214 1
3227 3215 17.5
3227 3216 0.5
3227 3217 1
3227 3219 0.5
3227 3220 0.5
3227 3223 2.5
3228 3212 5
3228 3213 3.5
3228 3215 1
3228 3224 0.5
3229 3213 3
3229 3224 0.5
3230 3213 0.5
3231 3209 0.5
3231 3213 2
3232 3209 7
3232 3211 15
3232 3212 1
3232 3213 7
3232 3214 22
3232 3215 16
3232 3217 3.5
3232 3218 0.5
3232 3219 0.5
3232 3222 9
3232 3225 12.5
3232 3232 5
3233 3212 0.5
3233 3213 0.5
3234 3209 1.5
3234 3212 0.5
3234 3213 5
3234 3214 1
3234 3215 2
3234 3217 4.5
3234 3227 3.5
3234 3232 0.5
3235 3215 0.5
3236 3213 3.5
3236 3215 3
3236 3224 1
3237 3215 1.5
3238 3211 3
3238 3213 1.5
3238 3214 3
3238 3215 4
3238 3222 1
3238 3232 0.5
3239 3211 0.5
3239 3212 0.5
3239 3213 1
3239 3214 0.5
3239 3215 1
3239 3217 2.5
3240 3211 0.5
3240 3212 1.5
3240 3213 1
3240 3214 0.5
3240 3215 1
3240 3219 1
3240 3221 0.5
3240 3223 1
3240 3224 0.5
3241 3213 0.5
3242 3213 6
3242 3219 0.5
3242 3220 0.5
3242 3222 0.5
3243 3215 1
3243 3221 0.5
3244 3209 0.5
3244 3213 5.5
3244 3215 0.5
3245 3209 0.5
3245 3212 0.5
3245 3213 9
3245 3214 0.5
3245 3219 1
3246 3213 2.5
3246 3219 1
3246 3220 0.5
3247 3213 2.5
3247 3221 0.5
3248 3211 14
3248 3214 6
3248 3219 0.5
3248 3221 0.5
3248 3222 19.5
3248 3225 2
3248 3232 26.5
3248 3234 3
3248 3238 2
3248 3248 93
3249 3211 2
3249 3213 1
3249 3214 16
3249 3217 1.5
3249 3221 4
3249 3222 2
3249 3223 0.5
3249 3225 5
3249 3227 14
3249 3229 0.5
3249 3231 0.5
3249 3232 9
3249 3234 4.5
3249 3238 2
3249 3239 0.5
3249 3244 1.5
3249 3245 3.5
3249 3247 0.5
3249 3248 8.5
3250 3211 1.5
3250 3212 7.5
3250 3213 4
3250 3214 2
3250 3216 0.5
3250 3217 1.5
3250 3221 2
3250 3222 2.5
3250 3225 4
3250 3227 14
3250 3228 6
3250 3229 1.5
3250 3231 0.5
3250 3232 13.5
3250 3233 0.5
3250 3234 3.5
3250 3236 3.5
3250 3237 1
3250 3238 4
3250 3239 0.5
3250 3240 3
3250 3241 0.5
3250 3242 1
3250 3243 1.5
3250 3244 4
3250 3245 3
3250 3246 2.5
3250 3247 1.5
3251 3212 1
3251 3220 0.5
3251 3221 2.5
3251 3222 0.5
3251 3227 12.5
3251 3228 0.5
3251 3232 3
3251 3233 0.5
3251 3234 1
3251 3235 0.5
3251 3237 0.5
3251 3238 1
3251 3245 0.5
3251 3246 1
3251 3247 1
3252 495 0.5
3252 3211 4.5
3252 3212 0.5
3252 3214 4.5
3252 3221 1
3252 3222 0.5
3252 3225 6
3252 3227 2.5
3252 3229 0.5
3252 3230 0.5
3252 3231 0.5
3252 3232 1.5
3252 3238 1
3252 3240 0.5
3252 3245 2
3252 3246 0.5
3253 3211 1.5
3253 3214 2
3253 3217 1
3253 3222 0.5
3253 3227 4
3253 3232 0.5
3253 3234 0.5
3253 3248 3
3253 3249 0.5
3254 3211 0.5
3254 3222 13
3254 3232 24.5
3254 3238 7
3254 3248 2
3254 3249 1.5
3254 3250 2.5
3254 3251 26.5
3254 3253 10.5
3254 3254 149
3255 3211 4.5
3255 3212 3
3255 3214 1.5
3255 3216 0.5
3255 3222 2
3255 3225 2
3255 3227 1.5
3255 3228 2.5
3255 3232 6.5
3255 3238 3
3255 3239 0.5
3255 3240 3
3255 3248 1.5
3255 3249 1.5
3256 2 0.5
3256 11 4.5
3256 17 0.5
3256 22 3
3256 270 13.5
3256 348 0.5
3256 349 0.5
3256 350 0.5
3256 390 0.5
3256 643 16
3256 680 1
3256 716 1
3256 765 0.5
3256 775 1
3256 780 0.5
3256 790 5
3256 875 2
3256 1271 2.5
3256 1277 4
3256 1295 0.5
3256 1301 1
3256 1323 0.5
3256 1326 0.5
3256 1367 1.5
3256 1387 2
3256 1391 0.5
3256 1508 5.5
3256 1529 1
3256 1670 0.5
3256 1687 2
3256 1696 0.5
3256 1713 0.5
3256 1729 0.5
3256 1735 2.5
3256 2086 0.5
3256 2913 3
3256 2916 1
3256 2923 1
3257 22 2
3257 643 6
3257 765 0.5
3257 776 2
3257 790 0.5
3257 1277 0.5
3257 2913 1
3258 643 11
3258 775 8.5
3258 782 0.5
3258 790 2.5
3258 1277 0.5
3258 1352 1
3258 1687 1
3258 2913 1
3259 769 1
3259 770 1
3259 1329 0.5
3259 1682 0.5
3259 1704 0.5
3260 643 0.5
3261 22 4
3261 643 2
3261 3256 1
3262 22 0.5
3262 643 2
3262 3256 0.5
3262 3258 0.5
3263 22 0.5
3263 643 0.5
3264 643 1
3265 22 21
3265 643 14
3265 3256 1.5
3266 643 0.5
3267 22 0.5
3268 337 0.5
3268 643 9
3268 766 0.5
3268 787 2
3268 3256 1
3269 220 0.5
3269 329 0.5
3269 643 0.5
3269 657 0.5
3269 662 0.5
3269 682 2.5
3269 693 1
3269 694 10.5
3269 700 0.5
3269 701 3
3269 704 12
3269 708 0.5
3269 709 2
3269 710 2
3269 715 0.5
3269 739 0.5
3270 643 0.5
3270 3256 3.5
3271 32 0.5
3271 3256 1
3272 780 0.5
3272 3256 2
3273 3256 0.5
3273 3258 0.5
3274 643 5
3274 644 0.5
3274 680 0.5
3274 896 0.5
3274 3256 16
3274 3257 7
3274 3258 2.5
3274 3259 0.5
3275 13 3
3275 22 0.5
3275 267 9.5
3275 268 2.5
3275 270 1.5
3275 284 0.5
3275 286 0.5
3275 296 0.5
3275 307 4
3275 308 0.5
3275 314 4.5
3275 316 3
3275 643 0.5
3275 671 0.5
3275 766 4.5
3275 775 0.5
3275 776 0.5
3275 789 1
3275 791 1.5
3275 857 0.5
3275 875 2
3275 1314 0.5
3275 1323 0.5
3275 1356 10.5
3275 1384 2
3275 1430 1
3275 1649 13.5
3275 1650 1
3275 1680 1
3275 1687 1.5
3275 2019 1
3275 2024 0.5
3275 2033 0.5
3275 2915 1
3275 2936 12.5
3275 2940 5
3275 3256 1
3275 3257 1
3275 3258 0.5
3275 3275 2
3276 766 0.5
3276 1713 0.5
3276 3256 0.5
3276 3258 1.5
3277 268 1.5
3277 301 0.5
3277 321 1
3277 325 0.5
3277 332 0.5
3277 765 7.5
3277 766 3
3277 768 0.5
3277 769 0.5
3277 775 1
3277 787 1
3277 2583 0.5
3277 3256 0.5
3278 66 0.5
3278 336 0.5
3278 3256 3.5
3278 3257 0.5
3278 3258 1
3279 643 0.5
3279 680 1
3279 3256 4
3279 3258 0.5
3280 270 1
3280 277 0.5
3280 773 0.5
3280 1384 0.5
3280 1719 0.5
3280 1721 0.5
3280 2024 1
3280 3256 0.5
3281 680 0.5
3281 819 0.5
3281 3257 0.5
3282 61 0.5
3282 62 1
3282 643 0.5
3282 765 0.5
3282 770 1.5
3282 896 0.5
3283 13 1
3283 15 3
3283 62 0.5
3283 267 2
3283 286 0.5
3283 293 1.5
3283 299 1.5
3283 301 8.5
3283 304 1.5
3283 308 3
3283 310 2
3283 362 17.5
3283 597 1
3283 601 1.5
3283 607 0.5
3283 609 0.5
3283 628 3
3283 633 0.5
3283 643 0.5
3283 680 2.5
3283 765 5.5
3283 770 2.5
3283 773 11
3283 776 7
3283 873 0.5
3283 888 3
3283 896 0.5
3283 1262 3
3283 1494 3
3283 1719 0.5
3283 2644 3.5
3284 680 0.5
3284 896 0.5
3285 680 0.5
3285 896 2
3286 680 2
3286 896 1
3286 1356 1
3286 1365 1
3286 3261 0.5
3286 3264 0.5
3287 680 3
3287 896 1.5
3288 680 39
3288 790 0.5
3288 896 6.5
3288 1356 2.5
3288 3257 0.5
3288 3261 4.5
3288 3262 1.5
3288 3263 1
3288 3264 0.5
3288 3265 30
3288 3266 0.5
3288 3268 0.5
3288 3276 0.5
3288 3278 0.5
3289 7 1
3289 15 0.5
3289 896 1.5
3289 3260 0.5
3290 776 1
3290 896 0.5
3291 10 1
3291 13 5
3291 301 0.5
3291 307 4
3291 614 1.5
3291 643 3
3291 780 0.5
3291 840 0.5
3291 896 0.5
3291 907 0.5
3291 1262 0.5
3291 1367 19
3291 1368 0.5
3291 1377 6.5
3291 1494 7
3291 2590 0.5
3292 896 0.5
3293 680 0.5
3293 896 1
3293 3262 1
3293 3265 0.5
3294 680 7
3294 893 0.5
3294 896 0.5
3294 1365 0.5
3294 3261 0.5
3294 3265 3
3295 680 1
3295 790 1
3295 892 0.5
3295 893 2.5
3295 1508 4.5
3295 1735 0.5
3295 2913 4
3295 2923 0.5
3295 3261 0.5
3295 3262 0.5
3295 3265 2
3295 3267 0.5
3295 3268 1.5
3295 3269 0.5
3295 3272 1
3295 3274 4
3295 3275 2.5
3295 3277 0.5
3295 3278 1.5
3295 3279 0.5
3295 3280 0.5
3296 680 4.5
3296 892 1
3296 893 2.5
3296 896 0.5
3296 1713 0.5
3296 1735 4
3296 2913 0.5
3296 2916 0.5
3296 3261 1
3296 3262 0.5
3296 3265 2.5
3296 3268 7.5
3296 3270 3
3296 3271 1.5
3296 3272 1
3296 3273 0.5
3296 3275 0.5
3296 3276 1
3296 3279 0.5
3297 893 0.5
3297 1729 0.5
3297 1735 0.5
3297 2913 1.5
3297 2923 0.5
3297 3268 2
3297 3270 1
3297 3272 0.5
3297 3273 0.5
3297 3274 10
3297 3276 0.5
3297 3278 0.5
3298 2913 0.5
3298 2916 0.5
3299 655 1.5
3299 790 4.5
3299 792 1.5
3299 801 0.5
3299 1508 1
3299 2032 0.5
3299 2618 0.5
3299 3274 14
3299 3278 1
3299 3279 3.5
3299 3281 1
3299 3282 1
3299 3283 3.5
3299 3284 0.5
3299 3285 1
3299 3286 2.5
3299 3288 50.5
3299 3293 0.5
3299 3294 10
3299 3295 9
3299 3296 19.5
3299 3297 3
3299 3299 11
3300 790 2.5
3300 2913 0.5
3300 3274 1
3300 3279 1
3300 3299 1.5
3301 790 1.5
3301 3274 3
3301 3278 1.5
3301 3279 0.5
3301 3299 1.5
3302 3274 0.5
3303 3287 0.5
3303 3299 0.5
3304 2023 0.5
3304 3284 0.5
3304 3285 1
3304 3286 3
3304 3287 4
3304 3288 29.5
3304 3289 2
3304 3290 0.5
3304 3291 0.5
3304 3292 0.5
3304 3293 1.5
3304 3294 1
3304 3295 0.5
3304 3296 10.5
3304 3297 9
3304 3299 26.5
3304 3300 3
3304 3301 6
3304 3304 4
3305 3285 0.5
3305 3286 0.5
3305 3288 2
3305 3293 0.5
3305 3299 1
3306 3293 0.5
3307 3288 1.5
3307 3294 0.5
3308 3288 1.5
3309 3288 0.5
3310 3288 0.5
3311 3288 1
3312 3288 0.5
3313 3288 0.5
3314 2032 3.5
3314 2616 2
3314 3294 0.5
3314 3310 0.5
3315 3295 0.5
3315 3315 5
3316 3295 5
3316 3296 1
3316 3297 1.5
3316 3299 2
3316 3300 0.5
3316 3301 0.5
3316 3302 0.5
3316 3304 1.5
3317 3288 0.5
3317 3295 6
3317 3296 2
3317 3297 5
3317 3299 8
3317 3304 3
3317 3305 0.5
3317 3313 0.5
3317 3314 0.5
3317 3315 0.5
3318 3295 4
3318 3296 0.5
3318 3298 0.5
3318 3299 37.5
3318 3301 0.5
3318 3304 14.5
3318 3315 14
3318 3316 2.5
3318 3317 6
3318 3318 33
3319 1546 1
3319 3295 4.5
3319 3298 0.5
3319 3299 18
3319 3304 21
3319 3305 2
3319 3306 0.5
3319 3307 1
3319 3308 1.5
3319 3310 0.5
3319 3312 0.5
3319 3315 3.5
3319 3318 18.5
3319 3319 5
3320 3295 0.5
3321 3295 0.5
3322 3299 1.5
3322 3318 1.5
3323 3299 0.5
3323 3318 0.5
3324 3304 0.5
3324 3315 19
3324 3317 1
3324 3318 12
3324 3319 0.5
3324 3324 19
3325 3299 0.5
3325 3307 1
3325 3309 0.5
3325 3311 1
3325 3318 1.5
3325 3319 0.5
3325 3324 2
3326 3304 0.5
3326 3315 7
3326 3318 3
3326 3319 2.5
3326 3324 1.5
3326 3325 1
3327 3304 0.5
3327 3315 0.5
3327 3325 0.5
3328 3299 1.5
3328 3315 26
3328 3318 14.5
3328 3319 3
3328 3324 36
3328 3325 2.5
3329 3299 43
3329 3304 31.5
3329 3316 3
3329 3317 7.5
3329 3318 11
3329 3319 4
3329 3320 0.5
3329 3324 0.5
3329 3328 9
3330 3299 1.5
3330 3304 2
3330 3315 1.5
3330 3316 3
3330 3317 4.5
3330 3318 0.5
3330 3319 0.5
3330 3324 11.5
3331 3304 0.5
3331 3319 1
3332 3299 5
3332 3301 0.5
3332 3304 8
3332 3316 3
3332 3317 5
3332 3318 11.5
3332 3319 23.5
3332 3321 0.5
3332 3324 7.5
3332 3325 3
3332 3328 3
3332 3329 15
3332 3330 1
3333 3299 1
3333 3301 0.5
3333 3304 0.5
3333 3319 0.5
3333 3324 0.5
3333 3332 0.5
3334 3304 0.5
3334 3316 0.5
3334 3317 3.5
3334 3318 2.5
3334 3319 4
3335 3319 0.5
3335 3324 13
3335 3326 0.5
3335 3329 11.5
3335 3330 4
3336 3319 1
3337 3316 0.5
3337 3317 0.5
3337 3318 1
3337 3319 4
3337 3326 0.5
3337 3327 0.5
3338 3318 1
3338 3319 3.5
3339 3319 0.5
3340 3317 0.5
3340 3318 3.5
3341 3317 0.5
3342 3317 1.5
3342 3318 0.5
3343 3317 0.5
3344 3317 0.5
3345 3318 1
3345 3324 1.5
3345 3329 2
3346 3317 0.5
3346 3318 0.5
3347 3329 1
3348 3324 0.5
3348 3329 1.5
3349 3324 3.5
3349 3329 4
3349 3332 1
3350 3315 78.5
3350 3317 4.5
3350 3318 34.5
3350 3319 7
3350 3324 149.5
3350 3325 4
3350 3326 2.5
3350 3328 22
3350 3329 5
3350 3330 11
3350 3332 19.5
3350 3335 0.5
3350 3340 0.5
3350 3342 0.5
3350 3345 0.5
3350 3347 1
3350 3348 1
3350 3349 1.5
3350 3350 157
3351 3324 1.5
3351 3329 2
3351 3350 0.5
3352 3324 2
3352 3329 2.5
3352 3350 0.5
3353 3324 1
3353 3329 1.5
3353 3350 0.5
3354 3329 0.5
3354 3350 0.5
3355 3324 0.5
3355 3329 0.5
3355 3332 0.5
3356 3324 2.5
3356 3329 2.5
3357 3324 1
3357 3329 1
3357 3352 0.5
3357 3357 1
3358 3324 1
3358 3329 1
3359 3324 0.5
3359 3329 0.5
3360 3324 0.5
3360 3329 0.5
3361 3324 0.5
3361 3329 0.5
3362 61 15.5
3362 2936 0.5
3362 3324 1
3362 3329 1
3363 3324 0.5
3363 3329 0.5
3364 3324 0.5
3364 3329 0.5
3365 3319 4
3365 3324 21.5
3365 3325 0.5
3365 3329 2
3365 3330 3
3365 3331 1
3365 3332 2.5
3365 3334 5
3365 3337 7
3365 3338 4.5
3365 3340 2.5
3365 3342 1
3365 3343 0.5
3365 3344 0.5
3365 3350 3
3366 2936 0.5
3366 3324 0.5
3366 3329 0.5
3367 3324 8
3367 3329 6.5
3367 3330 2
3368 3324 4
3368 3329 5
3368 3350 1
3369 3324 1
3369 3329 0.5
3369 3331 0.5
3370 3324 1
3370 3329 1.5
3370 3332 0.5
3370 3350 1
3371 3318 3.5
3371 3319 3.5
3371 3324 8.5
3371 3325 1.5
3371 3328 0.5
3371 3329 3.5
3371 3330 1
3371 3332 6.5
3371 3334 0.5
3371 3340 1
3371 3341 0.5
3371 3342 0.5
3371 3350 1
3372 3318 0.5
3372 3324 0.5
3372 3328 0.5
3372 3329 1
3372 3350 0.5
3373 1580 0.5
3373 3329 0.5
3373 3350 0.5
3374 3318 7
3374 3324 14
3374 3329 4
3374 3332 21
3374 3334 1
3374 3336 1
3374 3350 18.5
3375 3324 2
3375 3329 1
3375 3332 1
3376 3324 0.5
3376 3332 0.5
3377 3324 2
3377 3329 1
3377 3332 1
3378 3318 2.5
3378 3324 2.5
3378 3332 5
3378 3333 0.5
3378 3350 5.5
3379 3318 4.5
3379 3324 4.5
3379 3333 1
3379 3334 0.5
3379 3350 2.5
3380 3318 5
3380 3324 4.5
3380 3332 0.5
3380 3333 1
3380 3350 2
3381 3332 3.5
3381 3350 3.5
3382 3332 0.5
3382 3350 0.5
3383 3335 0.5
3383 3350 0.5
3384 3324 1
3384 3332 2
3384 3350 1
3385 3319 1
3385 3324 1
3385 3334 1.5
3385 3339 0.5
3386 3319 0.5
3386 3334 0.5
3387 3332 0.5
3388 3335 0.5
3388 3350 0.5
3389 2620 0.5
3389 3314 1.5
3389 3335 0.5
3389 3350 0.5
3390 3335 0.5
3390 3350 1
3390 3367 0.5
3391 3315 5.5
3391 3324 10
3391 3326 1.5
3391 3328 1.5
3391 3350 5
3391 3374 1
3391 3387 0.5
3392 3324 5
3392 3326 3
3392 3328 0.5
3392 3374 0.5
3393 3324 1.5
3393 3326 0.5
3393 3328 1
3393 3350 2.5
3393 3365 0.5
3394 3299 0.5
3394 3315 2.5
3394 3319 0.5
3394 3324 4.5
3394 3326 2
3394 3328 1.5
3394 3350 5.5
3394 3355 0.5
3395 3326 0.5
3395 3350 0.5
3396 3315 73.5
3396 3324 33
3396 3326 1
3396 3350 44.5
3396 3396 63
3397 3315 3
3397 3328 3.5
3397 3330 2
3397 3350 4.5
3397 3394 0.5
3397 3396 0.5
3398 3299 0.5
3398 3315 10.5
3398 3318 1
3398 3319 1
3398 3324 15
3398 3326 9.5
3398 3328 0.5
3398 3350 7.5
3398 3393 1
3398 3396 34.5
3399 3324 0.5
3399 3396 0.5
3400 3315 10
3400 3324 1
3400 3330 1.5
3400 3350 39
3400 3396 80.5
3400 3398 6.5
3401 3396 2
3401 3400 3
3402 3396 1
3402 3398 0.5
3403 3350 7
3403 3396 6
3403 3401 0.5
3404 3350 4.5
3404 3396 4.5
3405 3396 55
3405 3400 15
3405 3401 0.5
3405 3402 1
3406 3330 0.5
3406 3396 9.5
3406 3400 17
3407 3396 0.5
3408 3396 6.5
3408 3400 29.5
3408 3401 0.5
3408 3402 0.5
3408 3403 1
3408 3404 1.5
3408 3405 33.5
3408 3406 13
3408 3407 0.5
3408 3408 18
3409 3400 1.5
3410 3400 4.5
3410 3401 1
3410 3410 4
3411 3396 12
3411 3400 53.5
3411 3403 5
3411 3404 1.5
3412 3400 0.5
3413 3396 1.5
3413 3400 9
3413 3403 5
3413 3404 4
3413 3405 10
3413 3406 0.5
3414 3400 3.5
3414 3401 0.5
3414 3403 1
3414 3404 1.5
3414 3405 2.5
3414 3406 1.5
3414 3408 1.5
3414 3411 8
3415 3396 0.5
3415 3400 1.5
3415 3401 2.5
3415 3404 0.5
3415 3406 0.5
3415 3410 27.5
3415 3415 115
3416 3403 0.5
3417 3405 0.5
3418 3405 23.5
3418 3406 12
3418 3408 15
3418 3409 1.5
3418 3410 3.5
3418 3411 8.5
3419 3401 8
3419 3403 1
3419 3405 2.5
3419 3406 7.5
3419 3407 0.5
3419 3410 67.5
3419 3415 146.5
3419 3417 0.5
3419 3419 166
3420 3401 1.5
3420 3405 0.5
3420 3408 7.5
3420 3410 0.5
3420 3411 34.5
3420 3412 0.5
3420 3413 2
3420 3414 1.5
3421 3401 1
3421 3408 1
3421 3410 0.5
3421 3411 4
3421 3413 1
3422 3401 1.5
3422 3408 53
3422 3411 15.5
3422 3413 19
3422 3414 6
3422 3415 2.5
3422 3416 0.5
3422 3417 0.5
3422 3418 23
3423 3405 0.5
3423 3406 18.5
3423 3408 7
3423 3411 1
3423 3413 5.5
3423 3414 2.5
3423 3418 23
3423 3419 1
3423 3420 1
3423 3422 7
3423 3423 8
3424 3411 0.5
3424 3419 0.5
3424 3423 4
3425 3408 0.5
3425 3413 0.5
3425 3418 0.5
3426 3405 0.5
3426 3406 22
3426 3410 1
3426 3413 0.5
3426 3414 2
3426 3418 11
3426 3420 14
3426 3421 1.5
3426 3422 57.5
3426 3423 14
3426 3424 9
3426 3426 11
3427 3401 0.5
3427 3403 2
3427 3405 23.5
3427 3406 35.5
3427 3410 14.5
3427 3413 0.5
3427 3414 2
3427 3418 4
3427 3420 15
3427 3421 1
3427 3422 13
3427 3423 107.5
3427 3424 17.5
3427 3425 0.5
3427 3426 89.5
3427 3427 121
3428 3405 0.5
3428 3413 1
3428 3414 0.5
3428 3418 0.5
3428 3420 5.5
3428 3423 0.5
3428 3426 6
3428 3427 5.5
3429 3408 0.5
3429 3426 0.5
3430 3408 0.5
3430 3423 0.5
3431 3418 1.5
3431 3420 1
3431 3422 1
3431 3426 2.5
3431 3427 1
3432 3406 44
3432 3414 2
3432 3415 0.5
3432 3420 3.5
3432 3421 2
3432 3422 17
3432 3423 26
3432 3424 14.5
3432 3426 55
3432 3427 93
3432 3428 3.5
3432 3431 1.5
3432 3432 47
3433 3420 0.5
3433 3423 0.5
3433 3426 2.5
3433 3427 0.5
3433 3432 2.5
3434 3414 2.5
3434 3420 6.5
3434 3421 2.5
3434 3422 24
3434 3423 9
3434 3425 0.5
3434 3426 1.5
3434 3427 9.5
3434 3432 23
3435 3418 0.5
3435 3420 0.5
3435 3432 1
3436 3414 1
3436 3420 1
3436 3423 1.5
3436 3424 0.5
3436 3432 1
3437 3421 0.5
3437 3422 1.5
3437 3427 1
3437 3432 1
3438 3422 0.5
3438 3425 0.5
3438 3427 0.5
3438 3432 0.5
3439 3423 1
3439 3432 1
3440 3428 0.5
3441 3423 41.5
3441 3426 44.5
3441 3427 61.5
3441 3428 0.5
3441 3432 50
3441 3433 0.5
3441 3440 0.5
3442 3423 7
3442 3424 0.5
3442 3426 0.5
3442 3427 14.5
3442 3428 0.5
3442 3431 0.5
3442 3432 19.5
3442 3441 3
3442 3442 2
3443 3423 8.5
3443 3432 8.5
3444 3427 0.5
3445 3417 0.5
3445 3423 1
3445 3426 0.5
3445 3427 2
3445 3432 2
3446 3405 0.5
3446 3426 0.5
3447 3423 2
3447 3426 1
3447 3427 7.5
3447 3432 2.5
3448 3401 1
3448 3410 11
3448 3415 17.5
3448 3417 0.5
3448 3419 35.5
3448 3426 4.5
3448 3427 4
3448 3432 1.5
3448 3448 41
3449 3405 1.5
3449 3410 1
3449 3415 1
3449 3419 6
3449 3426 1
3449 3427 10.5
3449 3428 1
3449 3432 3
3449 3447 4
3450 1741 0.5
3450 3419 0.5
3450 3423 1.5
3450 3427 1
3451 3403 0.5
3451 3410 4.5
3451 3419 4
3451 3423 0.5
3451 3426 5
3451 3427 9
3451 3432 1.5
3451 3445 0.5
3452 3403 0.5
3452 3406 1
3452 3410 1.5
3452 3419 2
3452 3423 3.5
3452 3426 2
3452 3427 4.5
3452 3432 1.5
3452 3445 0.5
3453 3406 0.5
3453 3410 1
3453 3419 3
3453 3423 1
3453 3426 1.5
3453 3427 6.5
3453 3432 0.5
3454 3419 20
3454 3427 0.5
3454 3448 11.5
3455 3406 4.5
3455 3407 0.5
3455 3410 3
3455 3415 1
3455 3417 1
3455 3419 7.5
3455 3423 30.5
3455 3426 3.5
3455 3427 17.5
3455 3432 4.5
3455 3444 0.5
3456 3423 0.5
3457 3406 0.5
3457 3423 1
3458 3427 1.5
3459 3419 0.5
3459 3427 1.5
3460 3419 1.5
3460 3427 8
3460 3428 0.5
3461 3419 0.5
3461 3427 0.5
3462 3419 1
3462 3424 0.5
3462 3427 1.5
3463 3427 0.5
3464 3419 6.5
3464 3427 6
3464 3445 0.5
3464 3447 0.5
3464 3449 1.5
3464 3452 0.5
3464 3454 0.5
3464 3455 1.5
3465 3410 1.5
3465 3415 6
3465 3419 2
3465 3427 2
3465 3448 1.5
3465 3455 2
3466 3405 0.5
3466 3406 2.5
3466 3410 2
3466 3415 4
3466 3419 37
3466 3424 10
3466 3427 8
3466 3428 2
3466 3445 2.5
3466 3447 5
3466 3448 8
3466 3449 3
3466 3450 1
3466 3451 3.5
3466 3452 3.5
3466 3453 2
3466 3455 16.5
3466 3456 0.5
3466 3465 0.5
3466 3466 1
3467 3419 1
3467 3427 1
3467 3450 0.5
3467 3455 1
3468 3419 7
3468 3427 1
3468 3448 1
3468 3455 2.5
3468 3457 0.5
3468 3466 4
3469 3419 0.5
3469 3427 0.5
3469 3453 0.5
3470 3419 2
3470 3427 0.5
3470 3455 2
3471 3406 0.5
3471 3415 1.5
3471 3419 1.5
3471 3427 1.5
3471 3447 2
3471 3448 0.5
3471 3449 2
3471 3453 0.5
3471 3465 0.5
3471 3468 0.5
3472 3406 0.5
3472 3410 0.5
3472 3415 0.5
3472 3419 5.5
3472 3424 2.5
3472 3427 4.5
3472 3432 1
3472 3447 1
3472 3448 0.5
3472 3449 1
3472 3455 0.5
3472 3466 0.5
3472 3468 0.5
3473 3419 0.5
3473 3424 0.5
3474 3419 2.5
3474 3432 0.5
3474 3445 0.5
3474 3455 1.5
3475 3419 0.5
3475 3424 0.5
3476 3419 0.5
3476 3449 0.5
3477 3415 0.5
3477 3419 3
3477 3428 0.5
3477 3448 1
3477 3449 0.5
3477 3452 0.5
3477 3453 0.5
3477 3455 1
3477 3465 0.5
3478 3419 0.5
3478 3453 0.5
3479 3419 0.5
3479 3427 0.5
3480 3419 1.5
3480 3445 0.5
3480 3455 1.5
3481 3427 0.5
3482 3427 0.5
3483 3419 2
3483 3449 0.5
3483 3455 1.5
3484 3419 1
3484 3448 1
3484 3452 0.5
3484 3455 1.5
3485 3401 1.5
3485 3403 2
3485 3405 19.5
3485 3406 5.5
3485 3410 33.5
3485 3415 12.5
3485 3417 0.5
3485 3419 36.5
3485 3447 0.5
3485 3448 0.5
3485 3449 1
3485 3451 3
3485 3452 0.5
3485 3453 0.5
3485 3455 1.5
3485 3458 0.5
3485 3459 1
3485 3460 7
3485 3462 0.5
3485 3463 0.5
3485 3464 3
3485 3465 7
3485 3466 13
3485 3467 1.5
3485 3468 1
3485 3469 0.5
3485 3470 0.5
3485 3471 1
3485 3472 3
3486 3419 0.5
3486 3448 0.5
3486 3450 0.5
3486 3455 0.5
3487 3405 0.5
3487 3419 2.5
3487 3448 0.5
3487 3451 0.5
3487 3455 1.5
3487 3458 0.5
3488 3405 1.5
3488 3419 1.5
3488 3448 2
3488 3452 1
3488 3455 1
3489 3419 1.5
3489 3451 0.5
3489 3452 0.5
3489 3453 0.5
3490 3410 0.5
3490 3448 0.5
3491 3448 0.5
3491 3455 0.5
3492 3405 0.5
3492 3410 0.5
3492 3419 1
3492 3455 0.5
3492 3458 0.5
3493 3419 0.5
3493 3455 0.5
3494 3406 0.5
3494 3415 1.5
3494 3419 5.5
3494 3448 0.5
3494 3449 2
3494 3464 0.5
3494 3465 0.5
3494 3466 1.5
3494 3472 1
3495 3401 8
3495 3410 31.5
3495 3415 44
3495 3419 100
3495 3448 26.5
3495 3449 1
3495 3454 0.5
3495 3462 0.5
3495 3464 1
3495 3466 5
3495 3471 0.5
3495 3480 0.5
3495 3481 0.5
3495 3482 0.5
3495 3495 29
3496 3419 0.5
3496 3471 0.5
3497 3410 0.5
3497 3415 13
3497 3419 12.5
3497 3465 1
3497 3495 3
3498 3401 0.5
3498 3410 21.5
3498 3415 54.5
3498 3419 102.5
3498 3448 20
3498 3494 0.5
3498 3495 29.5
3498 3497 4
3498 3498 34
3499 3410 11
3499 3415 5
3499 3419 10.5
3499 3448 3
3499 3495 4.5
3499 3498 1
3500 3410 3.5
3500 3415 1
3500 3419 2.5
3500 3448 2
3500 3495 3
3500 3498 3
3501 2 4
3501 7 0.5
3501 11 1
3501 16 3
3501 22 2.5
3501 62 0.5
3501 68 0.5
3501 153 0.5
3501 267 1
3501 268 12.5
3501 270 1.5
3501 280 11
3501 291 19
3501 293 2
3501 306 0.5
3501 362 0.5
3501 629 0.5
3501 643 10.5
3501 647 3.5
3501 659 1
3501 662 3.5
3501 747 0.5
3501 775 0.5
3501 776 0.5
3501 859 1
3501 900 0.5
3501 1266 2
3501 1369 0.5
3501 1370 1
3501 1376 1
3501 1520 1
3501 1527 0.5
3501 1665 2
3501 1867 0.5
3501 2014 0.5
3501 2022 1.5
3501 2026 0.5
3501 2038 1
3501 2565 2.5
3501 2568 3
3501 2572 0.5
3502 16 11
3502 30 7
3502 66 2.5
3502 68 1
3502 200 1
3502 207 0.5
3502 218 0.5
3502 219 1.5
3502 270 1.5
3502 293 0.5
3502 298 3.5
3502 299 0.5
3502 304 0.5
3502 350 1
3502 355 1.5
3502 383 1
3502 598 0.5
3502 599 0.5
3502 601 6.5
3502 604 3.5
3502 627 0.5
3502 636 0.5
3502 675 0.5
3502 690 2
3502 701 1
3502 760 0.5
3502 770 0.5
3502 784 0.5
3502 1266 0.5
3502 1354 1
3502 1520 1.5
3502 1527 0.5
3502 1584 0.5
3502 2038 4.5
3502 2090 2
3502 2751 0.5
3502 3502 1
3503 11 1.5
3503 17 1
3503 267 33
3503 270 39
3503 290 1
3503 303 1
3503 308 1
3503 311 0.5
3503 398 0.5
3503 765 1.5
3503 770 1
3503 773 4
3503 775 1
3503 783 8.5
3503 784 3.5
3503 1262 0.5
3503 1264 1
3503 1266 1
3503 1271 17.5
3503 1277 1.5
3503 1289 8
3503 1293 2
3503 1296 0.5
3503 1387 19.5
3503 1388 3
3503 1390 8
3503 1391 22
3503 1394 2
3503 1410 1.5
3503 1445 1
3503 2095 0.5
3503 2569 3.5
3503 3108 2.5
3503 3503 20
3504 30 0.5
3504 267 2.5
3504 270 2
3504 286 0.5
3504 290 0.5
3504 398 0.5
3504 604 0.5
3504 765 1.5
3504 770 1.5
3504 773 0.5
3504 776 2
3504 783 1.5
3504 936 0.5
3504 939 1
3504 941 0.5
3504 1264 0.5
3504 1266 0.5
3504 1271 2.5
3504 1283 0.5
3504 1288 0.5
3504 1289 0.5
3504 1388 0.5
3504 3503 1
3505 13 0.5
3505 17 0.5
3505 267 2.5
3505 270 2.5
3505 319 0.5
3505 765 0.5
3505 775 2
3505 1263 0.5
3505 1264 2.5
3505 1267 0.5
3505 1271 0.5
3505 1283 1
3505 1387 2.5
3505 1388 0.5
3505 1391 0.5
3505 1410 1
3505 1445 0.5
3505 3108 4
3505 3503 2
3506 11 2.5
3506 30 0.5
3506 267 10.5
3506 268 1
3506 270 5
3506 290 1.5
3506 301 1
3506 303 0.5
3506 305 1.5
3506 312 1
3506 318 10
3506 383 0.5
3506 398 0.5
3506 601 0.5
3506 765 2.5
3506 766 0.5
3506 768 0.5
3506 773 1
3506 775 0.5
3506 776 5
3506 783 30
3506 784 1
3506 1262 0.5
3506 1264 4.5
3506 1269 0.5
3506 1271 4
3506 1283 0.5
3506 1527 0.5
3506 2567 0.5
3507 11 0.5
3507 270 2.5
3507 1271 2
3507 3256 0.5
3507 3503 0.5
3508 11 1
3508 780 1
3508 937 1
3508 941 1.5
3508 1388 0.5
3508 1394 0.5
3508 1430 0.5
3508 1448 0.5
3508 2569 6.5
3508 3111 2
3508 3503 0.5
3509 352 0.5
3509 1270 0.5
3509 1271 9
3509 1277 1
3509 1289 18.5
3510 11 5
3510 270 7
3510 409 0.5
3510 422 1
3510 726 1
3510 783 0.5
3510 835 0.5
3510 1271 69
3510 1277 4
3510 1289 35.5
3510 1293 3
3510 1333 1.5
3510 1342 0.5
3510 1349 0.5
3510 1352 0.5
3510 2081 0.5
3510 2092 1
3510 2095 1
3510 2101 10
3510 2156 4
3510 3256 1.5
3510 3509 0.5
3510 3510 61
3511 7 2
3511 11 0.5
3511 13 0.5
3511 17 0.5
3511 267 5.5
3511 268 0.5
3511 270 14.5
3511 282 0.5
3511 292 2
3511 296 0.5
3511 314 0.5
3511 353 2
3511 367 1
3511 396 0.5
3511 416 0.5
3511 419 0.5
3511 421 0.5
3511 422 1.5
3511 586 0.5
3511 678 1
3511 726 0.5
3511 765 1
3511 775 0.5
3511 835 0.5
3511 1271 4.5
3511 1277 1
3511 1289 2.5
3511 1293 1
3511 1329 0.5
3511 1333 1
3511 1335 5.5
3511 1683 0.5
3511 2079 0.5
3511 2086 0.5
3511 2095 1
3511 2725 0.5
3511 2748 0.5
3511 3256 0.5
3511 3509 1
3511 3510 9
3512 267 0.5
3512 647 4
3512 661 0.5
3512 675 2.5
3512 676 1
3512 1271 1.5
3512 1289 0.5
3513 11 1.5
3513 383 2
3513 408 1
3513 409 2.5
3513 411 1.5
3513 421 0.5
3513 433 1
3513 678 0.5
3513 1271 24.5
3513 1289 4
3513 1293 0.5
3513 1354 2
3513 2156 23
3513 3256 2
3513 3257 0.5
3513 3509 13
3513 3510 32
3513 3511 1
3513 3512 0.5
3513 3513 6
3514 1271 0.5
3514 1289 4
3514 1295 0.5
3514 3510 0.5
3514 3513 4
3515 1289 1.5
3515 3513 1.5
3516 1289 1
3516 3513 1
3517 11 1
3517 422 0.5
3517 726 0.5
3517 830 0.5
3517 835 1
3517 1271 25.5
3517 1289 4
3517 1326 0.5
3517 1344 0.5
3517 1351 0.5
3517 2101 0.5
3517 2156 1
3517 3256 2.5
3517 3510 17
3517 3511 1
3517 3513 6
3517 3514 0.5
3518 1289 0.5
3518 3513 0.5
3519 270 1
3519 383 3.5
3519 931 0.5
3519 934 0.5
3519 1264 1
3519 1268 0.5
3519 1271 0.5
3519 1282 0.5
3519 1286 3.5
3519 1293 13.5
3519 1295 21.5
3519 1299 0.5
3519 3510 0.5
3520 292 0.5
3520 337 0.5
3520 1270 1
3520 1271 1
3520 1335 1
3520 3509 0.5
3520 3510 4.5
3520 3511 0.5
3520 3512 0.5
3520 3513 1.5
3520 3517 1.5
3521 285 0.5
3521 292 0.5
3521 298 1.5
3521 301 1
3521 305 0.5
3521 311 0.5
3521 352 1
3521 409 0.5
3521 701 0.5
3521 765 1
3521 770 0.5
3521 775 0.5
3521 776 0.5
3521 1270 0.5
3521 1271 1
3521 1365 0.5
3521 2101 2
3521 2156 3
3521 2164 0.5
3521 3118 0.5
3521 3509 0.5
3521 3510 8.5
3521 3511 2.5
3521 3517 1
3522 408 1
3522 409 0.5
3522 433 0.5
3522 678 0.5
3522 1271 1.5
3522 2101 0.5
3522 2156 8
3522 3509 5.5
3522 3510 4
3522 3513 1
3522 3517 1
3523 432 0.5
3523 1271 0.5
3523 3517 0.5
3524 3510 0.5
3525 270 0.5
3525 1277 0.5
3525 3510 0.5
3525 3517 1
3526 3517 0.5
3527 345 1
3527 416 1.5
3527 421 4.5
3527 422 1
3527 1271 9.5
3527 1274 0.5
3527 1326 2
3527 1333 0.5
3527 1335 1
3527 1342 1
3527 1344 0.5
3527 1366 0.5
3527 1683 2
3527 1685 0.5
3527 2086 1.5
3527 2087 1.5
3527 3510 5.5
3527 3513 5
3527 3517 0.5
3528 353 0.5
3528 1271 1
3529 285 0.5
3529 292 2
3529 296 0.5
3529 298 1
3529 314 0.5
3529 337 0.5
3529 353 3
3529 366 1
3529 396 1.5
3529 623 0.5
3529 637 0.5
3529 701 1
3529 715 1
3529 765 0.5
3529 770 0.5
3529 775 0.5
3529 776 3
3529 1270 1.5
3529 1335 3.5
3529 1340 1
3529 1366 1.5
3529 2056 0.5
3529 3513 0.5
3530 416 0.5
3530 421 1
3530 1271 0.5
3530 1326 0.5
3530 2086 0.5
3530 3510 1.5
3530 3513 6
3530 3517 3
3531 3510 4.5
3531 3513 1
3531 3517 0.5
3532 1271 0.5
3532 3510 1.5
3532 3513 3.5
3532 3522 1
3533 3513 1
3534 3513 0.5
3535 1271 0.5
3535 1346 2
3535 3510 0.5
3535 3517 0.5
3536 3510 0.5
3536 3521 1
3537 438 0.5
3537 928 0.5
3537 1271 2
3537 3510 7.5
3537 3513 14.5
3537 3520 0.5
3537 3521 0.5
3537 3522 0.5
3538 3510 4
3538 3521 2.5
3538 3522 0.5
3539 1271 0.5
3539 3510 0.5
3539 3513 3
3539 3521 0.5
3539 3523 0.5
3539 3524 0.5
3540 408 2
3540 409 4
3540 411 1.5
3540 421 0.5
3540 432 0.5
3540 433 1.5
3540 726 1.5
3540 1271 2
3540 1333 1
3540 1342 0.5
3540 2092 0.5
3540 2156 46
3540 2164 0.5
3540 3510 37.5
3540 3511 19
3540 3513 6
3540 3514 0.5
3540 3517 14
3540 3520 7.5
3540 3521 4
3540 3522 1
3540 3525 1.5
3540 3526 0.5
3540 3527 20.5
3540 3528 1
3540 3529 0.5
3540 3530 11
3540 3531 6
3540 3532 6.5
3540 3533 1
3540 3534 0.5
3540 3535 1.5
3540 3536 1.5
3540 3537 25.5
3540 3538 7
3540 3539 5.5
3540 3540 179
3541 726 0.5
3541 3510 0.5
3541 3521 0.5
3541 3540 1.5
3542 3509 0.5
3542 3521 0.5
3542 3540 1
3543 396 0.5
3543 1271 0.5
3543 2091 1
3543 3513 2
3543 3521 0.5
3543 3522 0.5
3543 3540 3
3544 1271 0.5
3544 3513 1
3544 3540 1.5
3545 3513 0.5
3545 3522 0.5
3545 3540 1
3546 3517 0.5
3546 3540 0.5
3547 2160 0.5
3547 3540 91
3547 3547 67
3548 2160 0.5
3548 2161 1
3548 3540 74
3548 3547 39
3548 3548 28
3549 3540 18
3549 3547 9
3549 3548 9
3550 3540 29.5
3550 3547 7.5
3550 3548 22
3551 3540 0.5
3551 3547 0.5
3552 3540 8.5
3552 3548 8
3553 3540 15
3553 3548 15
3553 3552 0.5
3554 3540 10
3554 3547 5
3554 3548 5
3555 3537 0.5
3555 3540 3.5
3555 3547 49
3555 3548 44.5
3555 3553 0.5
3555 3554 0.5
3555 3555 5
3556 3548 4.5
3556 3554 0.5
3556 3555 1
3557 3548 1
3558 3547 1
3558 3548 1
3558 3555 0.5
3559 3554 0.5
3560 3547 7
3560 3548 0.5
3560 3554 0.5
3560 3555 1.5
3561 3547 6.5
3561 3548 5.5
3561 3555 1.5
3562 3547 1.5
3563 3547 1
3563 3548 2
3564 3547 1
3565 3540 0.5
3565 3547 7.5
3565 3548 2
3565 3555 11
3565 3561 5
3565 3563 1
3565 3565 39
3566 3548 2
3566 3555 1
3566 3565 0.5
3567 3547 1
3567 3548 1.5
3567 3555 0.5
3567 3565 0.5
3568 3547 2.5
3568 3548 3.5
3568 3556 0.5
3568 3565 1
3569 3547 3.5
3569 3548 0.5
3569 3565 0.5
3570 2160 0.5
3570 3547 9
3570 3548 1.5
3570 3555 3
3570 3560 2
3570 3561 1
3570 3565 2
3571 2163 0.5
3571 3547 0.5
3572 3547 1
3572 3548 5.5
3573 3548 0.5
3574 3548 0.5
3575 911 0.5
3575 2130 1.5
3575 2146 1
3575 2148 0.5
3575 2153 0.5
3575 2161 1
3575 2166 2.5
3575 3548 1
3575 3575 3
3576 3547 2.5
3576 3548 5.5
3576 3561 1
3576 3565 1
3577 3547 1.5
3577 3548 1
3578 3547 0.5
3579 2161 1
3579 3547 0.5
3580 3547 1
3580 3561 1
3580 3567 0.5
3581 3547 1
3581 3548 0.5
3582 3547 0.5
3583 3547 2.5
3583 3548 5
3583 3556 2.5
3583 3557 0.5
3583 3560 0.5
3583 3561 0.5
3583 3565 3.5
3584 3548 0.5
3584 3557 0.5
3585 3548 0.5
3586 3547 1
3586 3548 1
3586 3565 1
3587 3548 2
3587 3576 0.5
3588 3548 0.5
3589 3548 0.5
3589 3555 3
3589 3560 0.5
3589 3561 0.5
3589 3565 1.5
3589 3570 3
3589 3576 1.5
3589 3587 1.5
3589 3588 0.5
3590 3547 0.5
3590 3548 2.5
3590 3589 2
3591 3548 0.5
3591 3589 0.5
3592 3547 4
3592 3548 2
3592 3560 0.5
3592 3561 1
3592 3563 0.5
[truncated: 35,823,856 more chars]
