# Supplementary material for: Simulation of spontaneous G protein activation reveals a new intermediate driving GDP unbinding
Source: eLife. 2018 Oct 5;7:e38465. doi: 10.7554/eLife.38465 (PMC6224197; doi:10.7554/eLife.38465)
Supplement: Source data 2. — Each file is stored in a comma-separated-value (CSV) format and the filename contains the target site of the calculation. These data were used to generate Figure 4, 7 and 8. [file elife-38465-data2.zip]

Archive with 20 entries (19 files):
- cardsData
- cardsData/gq_10195_holMI_normalized_s2_wError.csv
- cardsData/gq_10195_holMI_normalized_h4s6_wError.csv
- cardsData/gq_10195_holMI_normalized_helixG_wError.csv
- cardsData/gq_10195_holMI_normalized_switch1_wError.csv
- cardsData/gq_10195_holMI_normalized_hNs1_wError.csv
- cardsData/gq_10195_holMI_normalized_s3_wError.csv
- cardsData/gq_10195_holMI_normalized_h3s5_wError.csv
- cardsData/gq_10195_holMI_normalized_linker1_wError.csv
- cardsData/gq_10195_holMI_normalized_h5_wError.csv
- cardsData/gq_10195_holMI_normalized_helix4_wError.csv
- cardsData/gq_10195_holMI_normalized_Helix1_wError.csv
- cardsData/gq_10195_holMI_normalized_h5s6_wError.csv
- cardsData/gq_10195_holMI_normalized_pLoop_wError.csv
- cardsData/gq_10195_holMI_normalized_switch2_wError.csv
- cardsData/gq_10195_holMI_normalized_s5_wError.csv
- cardsData/gq_10195_holMI_normalized_gdpBindingSite_wError.csv
- cardsData/gq_10195_holMI_normalized_s4_wError.csv
- cardsData/gq_10195_holMI_normalized_s1_wError.csv
- cardsData/gq_10195_holMI_normalized_s6_wError.csv
