# Supplementary material for: Simulation of spontaneous G protein activation reveals a new intermediate driving GDP unbinding
Source: eLife. 2018 Oct 5;7:e38465. doi: 10.7554/eLife.38465 (PMC6224197; doi:10.7554/eLife.38465)
Supplement: Source data 2. — Each file is stored in a comma-separated-value (CSV) format and the filename contains the target site of the calculation. These data were used to generate Figure 4, 7 and 8. [file elife-38465-data2.zip › cardsData/gq_10195_holMI_normalized_s2_wError.csv]

	Residue	MI value	Error
0	37.0	0.0016279391197864747	0.0006511756479145899
1	38.0	0.005143195927133373	0.0020572783708533494
2	39.0	0.009007209276126691	0.0036028837104506765
3	40.0	0.010653841979847907	0.0042615367919391625
4	41.0	0.008912151945268882	0.0035648607781075528
5	42.0	0.01260199032326499	0.005040796129305996
6	43.0	0.00458565858594732	0.0018342634343789278
7	44.0	0.005473958220936167	0.002189583288374467
8	45.0	0.002768317040727787	0.0011073268162911148
9	46.0	0.002855850153043484	0.0011423400612173937
10	47.0	0.003630153836715141	0.0014520615346860564
11	48.0	0.0038342810257942844	0.0015337124103177138
12	49.0	0.003207334764645884	0.0012829339058583536
13	50.0	0.0029439070187176667	0.0011775628074870666
14	51.0	0.002723700946890386	0.0010894803787561544
15	52.0	0.002775373287864351	0.0011101493151457404
16	53.0	0.0024627527464025946	0.0009851010985610377
17	54.0	0.0026335319985191573	0.001053412799407663
18	55.0	0.006898784963489543	0.0027595139853958174
19	56.0	0.008063402836219273	0.0032253611344877095
20	57.0	0.003187781568581632	0.0012751126274326528
21	58.0	0.004054442573646705	0.001621777029458682
22	59.0	0.01274971389067729	0.005099885556270916
23	60.0	0.0073099354111564275	0.002923974164462571
24	61.0	0.004564296508886185	0.0018257186035544738
25	62.0	0.0056180555453792655	0.002247222218151706
26	63.0	0.025405858425983658	0.010162343370393463
27	64.0	0.015075655694806785	0.006030262277922714
28	65.0	0.0075998492386069195	0.003039939695442768
29	66.0	0.007742848577303734	0.003097139430921494
30	67.0	0.004460711820919078	0.0017842847283676313
31	68.0	0.0031707908366874955	0.0012683163346749982
32	69.0	0.0016454709054578968	0.0006581883621831588
33	70.0	0.0016919397637992987	0.0006767759055197194
34	71.0	0.002352917966232812	0.0009411671864931248
35	72.0	0.002360823923724003	0.0009443295694896011
36	73.0	0.0015861509944025958	0.0006344603977610383
37	74.0	0.0015441707944541185	0.0006176683177816474
38	75.0	0.002549731373699212	0.001019892549479685
39	76.0	0.0018325962455383734	0.0007330384982153494
40	77.0	0.0014937179249787593	0.0005974871699915037
41	78.0	0.003254451087378046	0.0013017804349512185
42	79.0	0.0023685714602071136	0.0009474285840828454
43	80.0	0.001565523756590561	0.0006262095026362244
44	81.0	0.002278090194311527	0.0009112360777246108
45	82.0	0.0033186108103251994	0.0013274443241300797
46	83.0	0.0021603093294005407	0.0008641237317602163
47	84.0	0.0017186196173908416	0.0006874478469563367
48	85.0	0.0016838522751491385	0.0006735409100596554
49	86.0	0.001827380935626602	0.0007309523742506408
50	87.0	0.001608664944712069	0.0006434659778848277
51	88.0	0.0014292011596877857	0.0005716804638751143
52	89.0	0.0013763078753409104	0.0005505231501363642
53	90.0	0.001790490291885821	0.0007161961167543283
54	91.0	0.0013486726458266163	0.0005394690583306465
55	92.0	0.0011254249190989197	0.00045016996763956786
56	93.0	0.0010489229727957028	0.0004195691891182811
57	94.0	0.0018933964200851367	0.0007573585680340547
58	95.0	0.0010563151534714135	0.0004225260613885654
59	96.0	0.0010451923370306255	0.0004180769348122502
60	97.0	0.0009314041743305332	0.0003725616697322133
61	98.0	0.0005484809328329087	0.0002193923731331635
62	99.0	0.00046571015311557505	0.00018628406124623003
63	100.0	0.0015526891696185953	0.0006210756678474382
64	101.0	0.0021165525494166696	0.0008466210197666678
65	102.0	0.002149449050968509	0.0008597796203874035
66	103.0	0.0018314187337946227	0.0007325674935178491
67	104.0	0.0020285278794330377	0.000811411151773215
68	105.0	0.0016382093332817716	0.0006552837333127086
69	106.0	0.0018163541786400108	0.0007265416714560043
70	107.0	0.0014361599249295327	0.000574463969971813
71	108.0	0.0011414131652865915	0.0004565652661146366
72	109.0	0.0016584346153952856	0.0006633738461581143
73	110.0	0.0020232831394638513	0.0008093132557855405
74	111.0	0.0009195564963263446	0.0003678225985305378
75	112.0	0.0011402867537416894	0.0004561147014966758
76	113.0	0.001651247783528721	0.0006604991134114885
77	114.0	0.0010346591703591956	0.00041386366814367823
78	115.0	0.0010175504186278567	0.00040702016745114265
79	116.0	0.0015584878156306183	0.0006233951262522473
80	117.0	0.001914221143673786	0.0007656884574695144
81	118.0	0.0024114982213478396	0.0009645992885391358
82	119.0	0.0018715372448135149	0.000748614897925406
83	120.0	0.002256034902887107	0.0009024139611548429
84	121.0	0.0017884076673249714	0.0007153630669299886
85	122.0	0.001205318766280058	0.0004821275065120232
86	123.0	0.0019267513660564464	0.0007707005464225785
87	124.0	0.0016836795945780695	0.0006734718378312278
88	125.0	0.0017251925321947919	0.0006900770128779167
89	126.0	0.0006081574568159911	0.00024326298272639644
90	127.0	0.0006341022626533164	0.0002536409050613266
91	128.0	0.001568807377717316	0.0006275229510869264
92	129.0	0.00146733327687978	0.000586933310751912
93	130.0	0.00035942425660461034	0.00014376970264184415
94	131.0	0.001727086846760132	0.0006908347387040528
95	132.0	0.0015621094615517167	0.0006248437846206867
96	133.0	0.000708331556399599	0.0002833326225598396
97	134.0	0.0012757411214950765	0.0005102964485980306
98	135.0	0.0020786332806110035	0.0008314533122444014
99	136.0	0.002348837468645476	0.0009395349874581904
100	137.0	0.001476514857097005	0.0005906059428388021
101	138.0	0.0026468945573740713	0.0010587578229496286
102	139.0	0.001642595196709348	0.0006570380786837392
103	140.0	0.0016123585632048802	0.000644943425281952
104	141.0	0.0015729177680584578	0.0006291671072233831
105	142.0	0.001632309751221448	0.0006529239004885792
106	143.0	0.0007757550566988276	0.00031030202267953104
107	144.0	0.0014939399060488326	0.0005975759624195331
108	145.0	0.002829461053882208	0.0011317844215528831
109	146.0	0.002572777024949176	0.0010291108099796703
110	147.0	0.0019019944984106564	0.0007607977993642626
111	148.0	0.002224058018399999	0.0008896232073599996
112	149.0	0.0021561752378309925	0.000862470095132397
113	150.0	0.0027121653445527512	0.0010848661378211005
114	151.0	0.001905044545927852	0.0007620178183711409
115	152.0	0.0023132743159486836	0.0009253097263794734
116	153.0	0.0027426996208105257	0.0010970798483242103
117	154.0	0.0019017288019291647	0.0007606915207716659
118	155.0	0.0016114819230102404	0.0006445927692040962
119	156.0	0.002919369250980643	0.0011677477003922572
120	157.0	0.002539196276718478	0.0010156785106873911
121	158.0	0.0024915998591209785	0.0009966399436483913
122	159.0	0.0025872757313686054	0.0010349102925474422
123	160.0	0.0029442852565065287	0.0011777141026026116
124	161.0	0.0023502127678755045	0.0009400851071502018
125	162.0	0.0022264911653202303	0.0008905964661280921
126	163.0	0.0024495409699331594	0.0009798163879732639
127	164.0	0.0019738335826544667	0.0007895334330617867
128	165.0	0.0014591893813996372	0.0005836757525598549
129	166.0	0.0021616076721475896	0.0008646430688590359
130	167.0	0.0016301527946114814	0.0006520611178445926
131	168.0	0.001912915659643387	0.0007651662638573549
132	169.0	0.001264696031738645	0.000505878412695458
133	170.0	0.00030713479376718813	0.00012285391750687524
134	171.0	0.000360966780481031	0.0001443867121924124
135	172.0	0.0013270072856025137	0.0005308029142410055
136	173.0	0.001985789470545942	0.0007943157882183768
137	174.0	0.0020913104741388387	0.0008365241896555355
138	175.0	0.0022792726570200644	0.0009117090628080257
139	176.0	0.0017982098510103176	0.000719283940404127
140	177.0	0.0024358748309288233	0.0009743499323715294
141	178.0	0.003030178238079229	0.0012120712952316916
142	179.0	0.003391905552331631	0.0013567622209326525
143	180.0	0.0025117445206787495	0.0010046978082714998
144	181.0	0.002730795128848467	0.0010923180515393868
145	182.0	0.0040354544533170505	0.0016141817813268202
146	183.0	0.005242153678698989	0.0020968614714795956
147	184.0	0.003938060125341408	0.0015752240501365634
148	185.0	0.0035750057826109327	0.001430002313044373
149	186.0	0.019322218396057866	0.0077288873584231465
150	187.0	0.01073864248490438	0.004295456993961752
151	188.0	0.012859036135942822	0.005143614454377129
152	189.0	0.02032674800312611	0.008130699201250443
153	190.0	0.020399599138553465	0.008159839655421386
154	191.0	0.012799277744457636	0.005119711097783054
155	192.0	0.015230774169604751	0.0060923096678419005
156	193.0	0.018789212470829892	0.007515684988331957
157	194.0	0.018062238974812357	0.0072248955899249425
158	195.0	0.02661034632359619	0.010644138529438477
159	196.0	0.0315376242217633	0.012615049688705322
160	197.0	0.033242043161944006	0.013296817264777602
161	198.0	0.021386540981520114	0.008554616392608046
162	199.0	0.02743280169882154	0.010973120679528615
163	200.0	0.013020915067622187	0.005208366027048874
164	201.0	0.015861469445571656	0.0063445877782286626
165	202.0	0.013703834015220028	0.005481533606088012
166	203.0	0.013768219937344903	0.0055072879749379616
167	204.0	0.013291511592235749	0.005316604636894299
168	205.0	0.015472176404580226	0.00618887056183209
169	206.0	0.00882140270662619	0.0035285610826504762
170	207.0	0.012185476365795783	0.004874190546318313
171	208.0	0.009894139336980207	0.003957655734792083
172	209.0	0.011244203168439073	0.004497681267375629
173	210.0	0.008569677438286875	0.00342787097531475
174	211.0	0.004848599419219413	0.0019394397676877652
175	212.0	0.002555108680302253	0.0010220434721209012
176	213.0	0.005310674271432347	0.002124269708572939
177	214.0	0.0032348239691023257	0.0012939295876409304
178	215.0	0.0036208856439165897	0.0014483542575666358
179	216.0	0.006177787655109745	0.002471115062043898
180	217.0	0.003758017066402231	0.0015032068265608924
181	218.0	0.004138805305546875	0.0016555221222187499
182	219.0	0.004489009764995749	0.0017956039059982994
183	220.0	0.005761947954573723	0.0023047791818294893
184	221.0	0.0042436201823752955	0.0016974480729501182
185	222.0	0.002610343811501791	0.0010441375246007163
186	223.0	0.007670400926531642	0.0030681603706126568
187	224.0	0.00907097309138795	0.00362838923655518
188	225.0	0.007632066656477485	0.003052826662590994
189	226.0	0.0021683903898628083	0.0008673561559451234
190	227.0	0.006156094045553609	0.0024624376182214433
191	228.0	0.0020601458208571065	0.0008240583283428426
192	229.0	0.00395378862277638	0.0015815154491105518
193	230.0	0.0024698709771436827	0.0009879483908574731
194	231.0	0.0017875428275990974	0.000715017131039639
195	232.0	0.0016101213638614537	0.0006440485455445814
196	233.0	0.0025278661764590723	0.001011146470583629
197	234.0	0.002161740983806161	0.0008646963935224645
198	235.0	0.0018825355174729606	0.0007530142069891842
199	236.0	0.001815521048496129	0.0007262084193984516
200	237.0	0.002265434373923056	0.0009061737495692224
201	238.0	0.0021354701322392395	0.0008541880528956958
202	239.0	0.0019272427073330157	0.0007708970829332063
203	240.0	0.0020799665381975737	0.0008319866152790295
204	241.0	0.0026778337625378745	0.0010711335050151499
205	242.0	0.002285564878864601	0.0009142259515458403
206	243.0	0.002698515152918475	0.00107940606116739
207	244.0	0.002518785358005189	0.0010075141432020756
208	245.0	0.0030573409487292054	0.0012229363794916822
209	246.0	0.0020928415571506024	0.000837136622860241
210	247.0	0.002500383159977882	0.0010001532639911529
211	248.0	0.001965317676329697	0.0007861270705318788
212	249.0	0.0017050903348622755	0.0006820361339449102
213	250.0	0.001746710359719297	0.0006986841438877188
214	251.0	0.0017878357589123516	0.0007151343035649406
215	252.0	0.0013788230863368562	0.0005515292345347425
216	253.0	0.0006281931170069803	0.0002512772468027921
217	254.0	0.0026739683475133238	0.0010695873390053295
218	255.0	0.0018469998112942752	0.00073879992451771
219	256.0	0.0023504947596393964	0.0009401979038557585
220	257.0	0.0012599351320779597	0.0005039740528311839
221	258.0	0.0025305933197022927	0.0010122373278809171
222	259.0	0.0018682544134746926	0.000747301765389877
223	260.0	0.0017529542416942672	0.0007011816966777069
224	261.0	0.0023297279270815745	0.0009318911708326297
225	262.0	0.0016794967053662632	0.0006717986821465052
226	263.0	0.0026123496338461916	0.0010449398535384766
227	264.0	0.0029272061631439926	0.001170882465257597
228	265.0	0.0017869768264626774	0.0007147907305850709
229	266.0	0.0016407596598706385	0.0006563038639482554
230	267.0	0.0022841665638282304	0.0009136666255312922
231	268.0	0.002339151682848152	0.0009356606731392607
232	269.0	0.0020767015898021843	0.0008306806359208738
233	270.0	0.0026601126513918403	0.001064045060556736
234	271.0	0.002452496502886185	0.0009809986011544741
235	272.0	0.00286567546992911	0.0011462701879716441
236	273.0	0.0018098684801475008	0.0007239473920590003
237	274.0	0.001796913721616461	0.0007187654886465845
238	275.0	0.002776610877449872	0.0011106443509799487
239	276.0	0.0019211190086009548	0.0007684476034403819
240	277.0	0.002069471063676799	0.0008277884254707195
241	278.0	0.0018981652750147363	0.0007592661100058946
242	279.0	0.0014592859478448764	0.0005837143791379506
243	280.0	0.0010289126192640115	0.00041156504770560457
244	281.0	0.0021105720939519545	0.0008442288375807818
245	282.0	0.0017930549587302507	0.0007172219834921002
246	283.0	0.0008983365145600979	0.00035933460582403915
247	284.0	0.0010701376546189889	0.00042805506184759556
248	285.0	0.0007823893997026648	0.0003129557598810659
249	286.0	0.001271958490944261	0.0005087833963777044
250	287.0	0.0016300511885193347	0.0006520204754077339
251	288.0	0.0019290087309034073	0.0007716034923613629
252	289.0	0.0024986973834300375	0.000999478953372015
253	290.0	0.0017866153724615925	0.000714646148984637
254	291.0	0.0021962655413804134	0.0008785062165521653
255	292.0	0.001893611380331978	0.0007574445521327912
256	293.0	0.0015875989970062414	0.0006350395988024965
257	294.0	0.0012535016052163763	0.0005014006420865505
258	295.0	0.0016395115691122313	0.0006558046276448925
259	296.0	0.0015789804205958253	0.0006315921682383301
260	297.0	0.0018489599534624649	0.0007395839813849859
261	298.0	0.0014749465979192456	0.0005899786391676983
262	299.0	0.0012892445956935732	0.0005156978382774293
263	300.0	0.0009594980207197241	0.00038379920828788964
264	301.0	0.001045832492105105	0.00041833299684204195
265	302.0	0.0013078041001454716	0.0005231216400581886
266	303.0	0.0009691605381970445	0.0003876642152788178
267	304.0	0.0009066371281955853	0.0003626548512782341
268	305.0	0.0013186700415251998	0.00052746801661008
269	306.0	0.0015236535763908376	0.0006094614305563351
270	307.0	0.0012768065171431457	0.0005107226068572583
271	308.0	0.0015159934613961927	0.0006063973845584771
272	309.0	0.0014949396552152176	0.000597975862086087
273	310.0	0.0018174301542095586	0.0007269720616838234
274	311.0	0.001337516962560092	0.0005350067850240367
275	312.0	0.0011141971455545133	0.0004456788582218053
276	313.0	0.001884112619671811	0.0007536450478687243
277	314.0	0.001438210213134955	0.0005752840852539821
278	315.0	0.0011852638514376593	0.0004741055405750637
279	316.0	0.001837673710657307	0.0007350694842629228
280	317.0	0.0011321944968861282	0.0004528777987544513
281	318.0	0.0018840042485933103	0.0007536016994373241
282	319.0	0.0004785258251508011	0.00019141033006032042
283	320.0	0.0007116826170640454	0.0002846730468256182
284	321.0	0.0010663661756538552	0.0004265464702615421
285	322.0	0.0012425977358647533	0.0004970390943459013
286	323.0	0.001196039352786506	0.0004784157411146024
287	324.0	0.0019236773742435712	0.0007694709496974285
288	325.0	0.001669388977746619	0.0006677555910986476
289	326.0	0.0016560479152522784	0.0006624191661009114
290	327.0	0.0018239070051763906	0.0007295628020705562
291	328.0	0.0016558993028741675	0.0006623597211496671
292	329.0	0.0023071167569204782	0.0009228467027681912
293	330.0	0.0014798061695971494	0.0005919224678388598
294	331.0	0.002914069602679416	0.0011656278410717663
295	332.0	0.0018778614771263137	0.0007511445908505254
296	333.0	0.0028813776539345394	0.0011525510615738158
297	334.0	0.0047032982987976184	0.0018813193195190473
298	335.0	0.0021332640179522883	0.0008533056071809153
299	336.0	0.0021076884972772276	0.0008430753989108911
300	337.0	0.00439411113652081	0.0017576444546083241
301	338.0	0.003989389593189113	0.001595755837275645
302	339.0	0.001443945853125206	0.0005775783412500824
303	340.0	0.003770798355395197	0.0015083193421580787
304	341.0	0.012439097875975694	0.004975639150390278
305	342.0	0.0030223392379496675	0.001208935695179867
306	343.0	0.0032845095257569065	0.0013138038103027625
307	344.0	0.0034723634729165774	0.001388945389166631
308	345.0	0.00753131528828345	0.00301252611531338
309	346.0	0.001679079033823477	0.0006716316135293908
310	347.0	0.0022357057472961045	0.0008942822989184418
311	348.0	0.006880771745451013	0.002752308698180405
312	349.0	0.003533762623668026	0.0014135050494672103
313	350.0	0.0023346737077169404	0.0009338694830867761
314	351.0	0.0023388371990338613	0.0009355348796135446
315	352.0	0.002750193805812507	0.0011000775223250028
316	353.0	0.0022377826504318076	0.000895113060172723
317	354.0	0.0013064872728152553	0.0005225949091261021
