# Supplementary material for: Simulation of spontaneous G protein activation reveals a new intermediate driving GDP unbinding
Source: eLife. 2018 Oct 5;7:e38465. doi: 10.7554/eLife.38465 (PMC6224197; doi:10.7554/eLife.38465)
Supplement: Source data 2. — Each file is stored in a comma-separated-value (CSV) format and the filename contains the target site of the calculation. These data were used to generate Figure 4, 7 and 8. [file elife-38465-data2.zip › cardsData/gq_10195_holMI_normalized_h4s6_wError.csv]

	Residue	MI value	Error
0	37.0	0.0003799654559510781	0.00015198618238043124
1	38.0	0.000992262896082216	0.0003969051584328864
2	39.0	0.0009882444839967048	0.0003952977935986819
3	40.0	0.001122566029220575	0.00044902641168823
4	41.0	0.001233027468165978	0.0004932109872663913
5	42.0	0.001200415922707296	0.0004801663690829184
6	43.0	0.0019048274011684288	0.0007619309604673715
7	44.0	0.0014954168749221847	0.0005981667499688739
8	45.0	0.0016383154462997016	0.0006553261785198806
9	46.0	0.001307351913341394	0.0005229407653365576
10	47.0	0.001372342990608257	0.0005489371962433029
11	48.0	0.0021263942611361346	0.0008505577044544538
12	49.0	0.0011112993481399343	0.0004445197392559737
13	50.0	0.0017415359683882823	0.0006966143873553129
14	51.0	0.0016047149423829858	0.0006418859769531944
15	52.0	0.0014854937746078605	0.0005941975098431442
16	53.0	0.00148087617150959	0.000592350468603836
17	54.0	0.0007691713603149489	0.00030766854412597955
18	55.0	0.0013500715849032452	0.0005400286339612981
19	56.0	0.001179364418107576	0.00047174576724303037
20	57.0	0.0012459403575186259	0.0004983761430074503
21	58.0	0.000956341016757148	0.00038253640670285916
22	59.0	0.000996302724937088	0.0003985210899748352
23	60.0	0.0016075450523906538	0.0006430180209562615
24	61.0	0.0009512816325916771	0.0003805126530366708
25	62.0	0.0009781257006565918	0.0003912502802626367
26	63.0	0.0010555470040508148	0.0004222188016203259
27	64.0	0.0014656722440770265	0.0005862688976308106
28	65.0	0.0015153901791338518	0.0006061560716535407
29	66.0	0.0022340562901714727	0.0008936225160685891
30	67.0	0.00129391607629715	0.00051756643051886
31	68.0	0.0013850756875995235	0.0005540302750398093
32	69.0	0.00034222826768099974	0.00013689130707239988
33	70.0	0.0005080711443934109	0.00020322845775736436
34	71.0	0.0006661421073413787	0.0002664568429365515
35	72.0	0.0005317546636635979	0.00021270186546543915
36	73.0	0.0005538542819714692	0.00022154171278858766
37	74.0	0.0006934327984024137	0.0002773731193609655
38	75.0	0.0009294236257874352	0.0003717694503149741
39	76.0	0.0005030890677897978	0.00020123562711591914
40	77.0	0.00092229671228746	0.000368918684914984
41	78.0	0.0014380159089448818	0.0005752063635779527
42	79.0	0.0014105743680627406	0.0005642297472250962
43	80.0	0.0010995580670630427	0.0004398232268252171
44	81.0	0.0010947571005698491	0.00043790284022793963
45	82.0	0.0017206457519070818	0.0006882583007628327
46	83.0	0.001213011396863301	0.00048520455874532045
47	84.0	0.0008733230506734028	0.00034932922026936113
48	85.0	0.0013022884674617238	0.0005209153869846896
49	86.0	0.0011358341238290617	0.0004543336495316247
50	87.0	0.0008461136187354093	0.00033844544749416373
51	88.0	0.0004930371940439343	0.00019721487761757375
52	89.0	0.0005265905253973055	0.0002106362101589222
53	90.0	0.0004794908635672029	0.00019179634542688115
54	91.0	0.00042660084243642554	0.00017064033697457022
55	92.0	0.00044229079775389156	0.00017691631910155662
56	93.0	0.00025841210981367017	0.00010336484392546806
57	94.0	0.00033865459559668994	0.00013546183823867598
58	95.0	0.00040716146019535444	0.0001628645840781418
59	96.0	0.0005543707848179028	0.00022174831392716114
60	97.0	0.0003912485128802033	0.0001564994051520813
61	98.0	0.00014154062508787418	5.661625003514967e-05
62	99.0	0.00017057685295306004	6.823074118122402e-05
63	100.0	0.0003178316718668579	0.00012713266874674316
64	101.0	0.0009019007102590316	0.0003607602841036126
65	102.0	0.0007979456649102629	0.00031917826596410516
66	103.0	0.0008846316486812982	0.0003538526594725193
67	104.0	0.0006795450396066338	0.00027181801584265353
68	105.0	0.0007316251876064884	0.00029265007504259533
69	106.0	0.0008768303090835566	0.00035073212363342265
70	107.0	0.00022783075125599187	9.113230050239675e-05
71	108.0	0.0003345785389026417	0.00013383141556105668
72	109.0	0.0004000705840204856	0.00016002823360819425
73	110.0	0.0006462941984444032	0.0002585176793777613
74	111.0	0.000238282070986328	9.531282839453119e-05
75	112.0	0.000329506142623569	0.0001318024570494276
76	113.0	0.0006712149896119401	0.00026848599584477606
77	114.0	0.0004909556379302533	0.00019638225517210132
78	115.0	0.00027324322859370695	0.00010929729143748278
79	116.0	0.0006535971470451507	0.0002614388588180603
80	117.0	0.0009812474285462315	0.0003924989714184926
81	118.0	0.0011936257276109336	0.0004774502910443734
82	119.0	0.0009437890294714487	0.00037751561178857947
83	120.0	0.0008742253653071974	0.000349690146122879
84	121.0	0.0010268601224236592	0.0004107440489694637
85	122.0	0.0008621075506808554	0.00034484302027234213
86	123.0	0.0013321411283852063	0.0005328564513540825
87	124.0	0.0009545323634352822	0.0003818129453741129
88	125.0	0.0013907568330482974	0.000556302733219319
89	126.0	0.00045973093216734027	0.00018389237286693612
90	127.0	0.0003534278640733809	0.00014137114562935235
91	128.0	0.000490142839891188	0.00019605713595647521
92	129.0	0.0012150066896128746	0.00048600267584514984
93	130.0	0.0001431701361205076	5.726805444820304e-05
94	131.0	0.0005291260039131686	0.00021165040156526744
95	132.0	0.0010154364128272596	0.0004061745651309038
96	133.0	0.0002803703132872859	0.00011214812531491437
97	134.0	0.0004971291673950104	0.00019885166695800418
98	135.0	0.0007229958719581487	0.0002891983487832595
99	136.0	0.0009575280197430181	0.00038301120789720726
100	137.0	0.0004888236456361844	0.00019552945825447376
101	138.0	0.0007615971223553683	0.0003046388489421473
102	139.0	0.0004641207591728401	0.00018564830366913604
103	140.0	0.0006051229702312548	0.0002420491880925019
104	141.0	0.000788029177205515	0.000315211670882206
105	142.0	0.000817790078887029	0.00032711603155481157
106	143.0	0.00033466117514405284	0.00013386447005762114
107	144.0	0.0004567307473594861	0.00018269229894379445
108	145.0	0.0008615139266367306	0.0003446055706546922
109	146.0	0.0006039475252939383	0.00024157901011757533
110	147.0	0.0005419473101293172	0.00021677892405172686
111	148.0	0.0008553493877846822	0.0003421397551138729
112	149.0	0.0011411712142988342	0.0004564684857195337
113	150.0	0.0008452878717801606	0.0003381151487120642
114	151.0	0.0007998915469334594	0.00031995661877338375
115	152.0	0.0013880438031239385	0.0005552175212495754
116	153.0	0.0009762013643867315	0.0003904805457546926
117	154.0	0.0009196901656554083	0.0003678760662621633
118	155.0	0.0012000409750207075	0.000480016390008283
119	156.0	0.002102898429886851	0.0008411593719547404
120	157.0	0.001148165013678347	0.00045926600547133877
121	158.0	0.0009871308684436398	0.0003948523473774559
122	159.0	0.0014519029584240091	0.0005807611833696036
123	160.0	0.0017241339209521996	0.0006896535683808798
124	161.0	0.0009648307040070848	0.0003859322816028339
125	162.0	0.000953311001909775	0.00038132440076391
126	163.0	0.001369349794855755	0.000547739917942302
127	164.0	0.0009812462997394141	0.0003924985198957657
128	165.0	0.001781183926821065	0.000712473570728426
129	166.0	0.0015399074826896507	0.0006159629930758603
130	167.0	0.0011701172487240423	0.0004680468994896169
131	168.0	0.0014032985059688045	0.0005613194023875218
132	169.0	0.0016587790357776582	0.0006635116143110633
133	170.0	0.00016292164297565184	6.516865719026073e-05
134	171.0	0.00017848364954656061	7.139345981862424e-05
135	172.0	0.0011679058357797621	0.00046716233431190484
136	173.0	0.0004012960709621054	0.00016051842838484215
137	174.0	0.0006258624190773149	0.00025034496763092596
138	175.0	0.0013707166788250946	0.0005482866715300378
139	176.0	0.0003276636365260891	0.00013106545461043565
140	177.0	0.0009853788291949	0.00039415153167796004
141	178.0	0.0021199783603781394	0.0008479913441512558
142	179.0	0.002023198701765313	0.0008092794807061252
143	180.0	0.001529787166785909	0.0006119148667143636
144	181.0	0.002333990423876222	0.0009335961695504889
145	182.0	0.001996518550371102	0.0007986074201484408
146	183.0	0.0023464198005468725	0.000938567920218749
147	184.0	0.002110596052744709	0.0008442384210978835
148	185.0	0.0016652635639922359	0.0006661054255968944
149	186.0	0.0016105030476143705	0.0006442012190457482
150	187.0	0.0014110176850521514	0.0005644070740208606
151	188.0	0.003206756182272465	0.001282702472908986
152	189.0	0.0009606779993071617	0.0003842711997228647
153	190.0	0.000817214412904457	0.0003268857651617828
154	191.0	0.0008954780041959251	0.00035819120167837
155	192.0	0.0009964804647121072	0.0003985921858848429
156	193.0	0.0011760835360799641	0.00047043341443198566
157	194.0	0.0009720424505168011	0.0003888169802067204
158	195.0	0.0006875792310161303	0.0002750316924064521
159	196.0	0.0005465897669071906	0.00021863590676287625
160	197.0	0.0004841285605631826	0.00019365142422527303
161	198.0	0.00044894628432780374	0.0001795785137311215
162	199.0	0.0006666921030362687	0.0002666768412145075
163	200.0	0.0013117532910312873	0.0005247013164125149
164	201.0	0.0009817639530675852	0.0003927055812270341
165	202.0	0.001060528593091894	0.0004242114372367576
166	203.0	0.0010271233148193295	0.00041084932592773177
167	204.0	0.001380227870872058	0.0005520911483488232
168	205.0	0.0013987295057449947	0.0005594918022979979
169	206.0	0.0033830871573075744	0.0013532348629230297
170	207.0	0.002630860296079275	0.00105234411843171
171	208.0	0.0028047248082891927	0.001121889923315677
172	209.0	0.0029568623154804336	0.0011827449261921734
173	210.0	0.0021961192789781555	0.0008784477115912622
174	211.0	0.003416597636665082	0.0013666390546660328
175	212.0	0.00208890525078938	0.000835562100315752
176	213.0	0.002623288523907944	0.0010493154095631775
177	214.0	0.0036238923892861043	0.0014495569557144417
178	215.0	0.0024023140333545574	0.0009609256133418229
179	216.0	0.0024517392832846038	0.0009806957133138415
180	217.0	0.0026312102318320515	0.0010524840927328206
181	218.0	0.0021445687397010802	0.0008578274958804321
182	219.0	0.0028317305192330083	0.0011326922076932034
183	220.0	0.003285443487022283	0.0013141773948089131
184	221.0	0.0025929071054461316	0.0010371628421784527
185	222.0	0.001288368297832466	0.0005153473191329864
186	223.0	0.0015017746783574806	0.0006007098713429923
187	224.0	0.0018440774095689473	0.0007376309638275789
188	225.0	0.0016046785321616262	0.0006418714128646505
189	226.0	0.0018482007660057356	0.0007392803064022942
190	227.0	0.0011671912216135347	0.0004668764886454139
191	228.0	0.0019089577785760575	0.000763583111430423
192	229.0	0.0019617720061083027	0.0007847088024433211
193	230.0	0.0026177073395050755	0.0010470829358020302
194	231.0	0.0019497693911948136	0.0007799077564779255
195	232.0	0.0013021510802005277	0.0005208604320802111
196	233.0	0.0015553242831485398	0.000622129713259416
197	234.0	0.002347316425872838	0.0009389265703491353
198	235.0	0.002133858413716557	0.0008535433654866227
199	236.0	0.0011537022543893199	0.00046148090175572793
200	237.0	0.0014685182058822206	0.0005874072823528882
201	238.0	0.0012432165960909944	0.0004972866384363977
202	239.0	0.0013760841384299984	0.0005504336553719994
203	240.0	0.0010525065761354748	0.0004210026304541899
204	241.0	0.0009418139550712515	0.0003767255820285006
205	242.0	0.0015408333169050128	0.0006163333267620051
206	243.0	0.0018876620134239436	0.0007550648053695774
207	244.0	0.001427182860065915	0.000570873144026366
208	245.0	0.0015706370327067739	0.0006282548130827095
209	246.0	0.0011454041653945536	0.0004581616661578214
210	247.0	0.0025571969069154224	0.0010228787627661689
211	248.0	0.0020699673044293366	0.0008279869217717346
212	249.0	0.0021879350480359405	0.0008751740192143762
213	250.0	0.0012551792005854984	0.0005020716802341994
214	251.0	0.0019442707621719684	0.0007777083048687873
215	252.0	0.011131841540662492	0.004452736616264997
216	253.0	0.0008534925485075594	0.0003413970194030238
217	254.0	0.0018260786054912772	0.0007304314421965109
218	255.0	0.012285948038860682	0.0049143792155442725
219	256.0	0.013703908851952206	0.005481563540780882
220	257.0	0.0015894713197262204	0.0006357885278904881
221	258.0	0.002346427818848534	0.0009385711275394136
222	259.0	0.010312305973831497	0.0041249223895325985
223	260.0	0.006189233400625425	0.00247569336025017
224	261.0	0.0024771169232529113	0.0009908467693011645
225	262.0	0.0016602432202396612	0.0006640972880958644
226	263.0	0.0016118094594778161	0.0006447237837911264
227	264.0	0.004240794710544565	0.001696317884217826
228	265.0	0.005776871800977768	0.002310748720391107
229	266.0	0.001533199239968107	0.0006132796959872429
230	267.0	0.0067665981722399605	0.0027066392688959843
231	268.0	0.002052022584975143	0.0008208090339900572
232	269.0	0.01080287394511214	0.004321149578044857
233	270.0	0.005116932481871221	0.0020467729927484885
234	271.0	0.004692675984465113	0.0018770703937860452
235	272.0	0.0018153945178070094	0.0007261578071228038
236	273.0	0.0024561673871902083	0.0009824669548760833
237	274.0	0.0013430403684168023	0.0005372161473667209
238	275.0	0.0010226439950086139	0.00040905759800344553
239	276.0	0.0011956938762393845	0.0004782775504957538
240	277.0	0.001191490852716367	0.00047659634108654684
241	278.0	0.0009128444935762884	0.00036513779743051536
242	279.0	0.0009213821422058765	0.00036855285688235063
243	280.0	0.0008934456690541446	0.00035737826762165785
244	281.0	0.001068645905541345	0.00042745836221653804
245	282.0	0.0010022258106731166	0.00040089032426924665
246	283.0	0.0005213283149354104	0.00020853132597416414
247	284.0	0.0008998719423073872	0.00035994877692295486
248	285.0	0.0007934994541821323	0.0003173997816728529
249	286.0	0.0007540945181729264	0.00030163780726917056
250	287.0	0.0008536354459934914	0.00034145417839739656
251	288.0	0.001075007367297814	0.00043000294691912554
252	289.0	0.000997157911515806	0.0003988631646063224
253	290.0	0.0018348836429297592	0.0007339534571719037
254	291.0	0.0008706490663990538	0.00034825962655962153
255	292.0	0.0023473806138039777	0.0009389522455215911
256	293.0	0.0011403399241184822	0.0004561359696473929
257	294.0	0.0009200334442922982	0.00036801337771691925
258	295.0	0.0007021972627183688	0.0002808789050873475
259	296.0	0.0002465106485544575	9.8604259421783e-05
260	297.0	0.0002373395236341289	9.493580945365157e-05
261	298.0	0.0002525543860210673	0.00010102175440842693
262	299.0	0.0002842408050172323	0.00011369632200689291
263	300.0	0.0002935780846470314	0.00011743123385881257
264	301.0	0.00019503853205464386	7.801541282185754e-05
265	302.0	0.0007058124033043375	0.00028232496132173503
266	303.0	0.0006117003637957112	0.0002446801455182845
267	304.0	0.00025117103022416715	0.00010046841208966686
268	305.0	0.000652035721116948	0.0002608142884467792
269	306.0	0.0007405528777531431	0.0002962211511012572
270	307.0	0.0004985342428229115	0.00019941369712916463
271	308.0	0.000718697170153914	0.0002874788680615656
272	309.0	0.002271398445897228	0.0009085593783588912
273	310.0	0.0017128814821720942	0.0006851525928688376
274	311.0	0.0010818442235470385	0.0004327376894188154
275	312.0	0.016890724652488743	0.0067562898609954975
276	313.0	0.007552891336078361	0.0030211565344313443
277	314.0	0.006692896913278615	0.002677158765311446
278	315.0	0.0017765136240607416	0.0007106054496242967
279	316.0	0.01659286611114742	0.006637146444458968
280	317.0	0.014039323572881287	0.005615729429152515
281	318.0	0.02423662607986108	0.009694650431944432
282	319.0	0.009050650577714182	0.003620260231085673
283	320.0	0.007927633468602464	0.0031710533874409856
284	321.0	0.027730162258377256	0.011092064903350903
285	322.0	0.021853777977520483	0.008741511191008192
286	323.0	0.025728081487864013	0.010291232595145606
287	324.0	0.01399144540851199	0.005596578163404796
288	325.0	0.017056552196172033	0.006822620878468813
289	326.0	0.006608065552368042	0.0026432262209472165
290	327.0	0.002434950759121558	0.0009739803036486232
291	328.0	0.0012620522954535985	0.0005048209181814394
292	329.0	0.0010137681992566142	0.0004055072797026457
293	330.0	0.0008100674539068437	0.0003240269815627375
294	331.0	0.0010186346301504562	0.00040745385206018245
295	332.0	0.0017874343520885884	0.0007149737408354354
296	333.0	0.000625249503486746	0.0002500998013946984
297	334.0	0.0008900254226642349	0.000356010169065694
298	335.0	0.00034210275149091686	0.00013684110059636675
299	336.0	0.0009464204504388838	0.00037856818017555354
300	337.0	0.0008957719038986243	0.0003583087615594497
301	338.0	0.000844403874294277	0.0003377615497177108
302	339.0	0.0003256470132325929	0.00013025880529303715
303	340.0	0.0009414924722166728	0.00037659698888666915
304	341.0	0.000705822259879879	0.0002823289039519516
305	342.0	0.0003905290139428187	0.0001562116055771275
306	343.0	0.0005394512786882024	0.00021578051147528096
307	344.0	0.0011268041744226744	0.00045072166976906975
308	345.0	0.0009301602913577645	0.0003720641165431058
309	346.0	0.00020003455451007534	8.001382180403014e-05
310	347.0	0.00947608378607652	0.0037904335144306077
311	348.0	0.001534349307253577	0.0006137397229014307
312	349.0	0.0009198276307978129	0.00036793105231912516
313	350.0	0.0011918240521470213	0.0004767296208588085
314	351.0	0.006624254159541835	0.002649701663816734
315	352.0	0.0011657346960405664	0.0004662938784162266
316	353.0	0.0005864201710180433	0.00023456806840721733
317	354.0	0.0006723673985241515	0.0002689469594096606
