# Supplementary material for: Simulation of spontaneous G protein activation reveals a new intermediate driving GDP unbinding
Source: eLife. 2018 Oct 5;7:e38465. doi: 10.7554/eLife.38465 (PMC6224197; doi:10.7554/eLife.38465)
Supplement: Source data 2. — Each file is stored in a comma-separated-value (CSV) format and the filename contains the target site of the calculation. These data were used to generate Figure 4, 7 and 8. [file elife-38465-data2.zip › cardsData/gq_10195_holMI_normalized_helixG_wError.csv]

	Residue	MI value	Error
0	37.0	0.0007990708277991219	0.00031962833111964876
1	38.0	0.0015221986411961903	0.0006088794564784761
2	39.0	0.001414908314589489	0.0005659633258357957
3	40.0	0.0013609250638678446	0.0005443700255471378
4	41.0	0.0014434755114500744	0.0005773902045800298
5	42.0	0.0012894004831632824	0.0005157601932653129
6	43.0	0.0015652254447451749	0.0006260901778980699
7	44.0	0.0015333487001637947	0.0006133394800655179
8	45.0	0.0014230560340303716	0.0005692224136121486
9	46.0	0.001547286040544408	0.0006189144162177632
10	47.0	0.0017294974845407376	0.0006917989938162951
11	48.0	0.0016597633785387104	0.0006639053514154842
12	49.0	0.0034128257828344565	0.0013651303131337826
13	50.0	0.0017443464555964006	0.0006977385822385603
14	51.0	0.005810227956767136	0.0023240911827068543
15	52.0	0.0015534254023271883	0.0006213701609308753
16	53.0	0.0011526021407680463	0.0004610408563072185
17	54.0	0.004499636379803547	0.0017998545519214188
18	55.0	0.002104801031356499	0.0008419204125425996
19	56.0	0.0014318618004118251	0.0005727447201647301
20	57.0	0.0023815213719006125	0.000952608548760245
21	58.0	0.005999171722573663	0.002399668689029465
22	59.0	0.002100540428108673	0.0008402161712434692
23	60.0	0.0013902525356436076	0.000556101014257443
24	61.0	0.0011935939663033155	0.00047743758652132623
25	62.0	0.0016738075106376847	0.0006695230042550739
26	63.0	0.0020031421637477487	0.0008012568654990994
27	64.0	0.0014980883107304785	0.0005992353242921915
28	65.0	0.002165244844214132	0.0008660979376856528
29	66.0	0.0018599664540184823	0.000743986581607393
30	67.0	0.0012925107099228106	0.0005170042839691242
31	68.0	0.0016201886959764007	0.0006480754783905603
32	69.0	0.0006211243502453125	0.000248449740098125
33	70.0	0.0006389867900536103	0.0002555947160214441
34	71.0	0.0009931733671669552	0.0003972693468667821
35	72.0	0.000874010221278178	0.0003496040885112712
36	73.0	0.0006021655192503732	0.00024086620770014927
37	74.0	0.0008751751115814787	0.0003500700446325915
38	75.0	0.0020457864494845056	0.0008183145797938023
39	76.0	0.0010990065454553825	0.000439602618182153
40	77.0	0.0013988629912450583	0.0005595451964980233
41	78.0	0.0016784173089790368	0.0006713669235916147
42	79.0	0.002888394254116596	0.0011553577016466384
43	80.0	0.0015289573679924085	0.0006115829471969634
44	81.0	0.001458632812674909	0.0005834531250699636
45	82.0	0.003697755152629012	0.0014791020610516047
46	83.0	0.0021626119646136156	0.0008650447858454463
47	84.0	0.0015027902508117997	0.0006011161003247198
48	85.0	0.0020919362879874247	0.0008367745151949699
49	86.0	0.0023488496798316607	0.0009395398719326643
50	87.0	0.0014977907382700975	0.000599116295308039
51	88.0	0.0007438432886568189	0.00029753731546272756
52	89.0	0.0014046740776838735	0.0005618696310735494
53	90.0	0.0011906217438701142	0.00047624869754804566
54	91.0	0.0005683454249144212	0.00022733816996576848
55	92.0	0.0003922559345975153	0.00015690237383900613
56	93.0	0.0008126978280427304	0.0003250791312170922
57	94.0	0.0005565231142931721	0.00022260924571726885
58	95.0	0.00029561680834420186	0.00011824672333768075
59	96.0	0.0009669239445908628	0.00038676957783634515
60	97.0	0.0009142063790514909	0.00036568255162059635
61	98.0	0.00019527141771866555	7.810856708746622e-05
62	99.0	0.0002547865879548613	0.00010191463518194452
63	100.0	0.00024347980947756197	9.739192379102479e-05
64	101.0	0.0011063662082910406	0.00044254648331641623
65	102.0	0.0007753571585960745	0.0003101428634384298
66	103.0	0.0010225367716077385	0.0004090147086430954
67	104.0	0.0011107687926931963	0.0004443075170772785
68	105.0	0.001009232194003101	0.0004036928776012404
69	106.0	0.001524870367527977	0.0006099481470111908
70	107.0	0.00030149610080900784	0.00012059844032360314
71	108.0	0.0006503735970165494	0.0002601494388066197
72	109.0	0.000960283213523035	0.000384113285409214
73	110.0	0.0008401413951253463	0.0003360565580501385
74	111.0	0.0005174419432347806	0.00020697677729391225
75	112.0	0.0005764613466552678	0.0002305845386621071
76	113.0	0.0011285754448196327	0.00045143017792785307
77	114.0	0.0004636743271724378	0.00018546973086897513
78	115.0	0.0006156267650448245	0.00024625070601792977
79	116.0	0.0011570716958939351	0.00046282867835757403
80	117.0	0.0008744764191141634	0.0003497905676456654
81	118.0	0.001429097419233675	0.00057163896769347
82	119.0	0.000671084522658145	0.000268433809063258
83	120.0	0.0007658255144134442	0.00030633020576537767
84	121.0	0.001282001180311187	0.0005128004721244748
85	122.0	0.0005906993405154815	0.00023627973620619257
86	123.0	0.0017832444152845095	0.0007132977661138038
87	124.0	0.001501956217148745	0.000600782486859498
88	125.0	0.0011963148728724696	0.00047852594914898786
89	126.0	0.00033363905880538433	0.00013345562352215374
90	127.0	0.0005426471379321963	0.00021705885517287854
91	128.0	0.0009197683784709426	0.00036790735138837705
92	129.0	0.0009722417747746281	0.00038889670990985124
93	130.0	0.00037646725269823843	0.00015058690107929538
94	131.0	0.0009839460902479435	0.0003935784360991774
95	132.0	0.001424435889138856	0.0005697743556555424
96	133.0	0.0006427413620435904	0.0002570965448174361
97	134.0	0.0010187541467563035	0.0004075016587025214
98	135.0	0.0012035056231684124	0.00048140224926736496
99	136.0	0.0049474201518884126	0.001978968060755365
100	137.0	0.001061735016538371	0.0004246940066153484
101	138.0	0.0008395191267971018	0.0003358076507188407
102	139.0	0.0017228036803563474	0.0006891214721425389
103	140.0	0.0004023815619764215	0.0001609526247905686
104	141.0	0.0009712164019577154	0.00038848656078308615
105	142.0	0.0009732385115412195	0.0003892954046164878
106	143.0	0.000528943998837185	0.000211577599534874
107	144.0	0.0008218218582747532	0.0003287287433099013
108	145.0	0.003931736739796359	0.0015726946959185434
109	146.0	0.0035442508619859168	0.0014177003447943667
110	147.0	0.002372365815044251	0.0009489463260177003
111	148.0	0.0026357907539265603	0.0010543163015706242
112	149.0	0.010774037328535716	0.004309614931414287
113	150.0	0.002580149733377637	0.001032059893351055
114	151.0	0.0034399831024929336	0.0013759932409971734
115	152.0	0.002301357229742018	0.0009205428918968072
116	153.0	0.002460408290010976	0.0009841633160043903
117	154.0	0.004258182112775459	0.0017032728451101837
118	155.0	0.0034702803840668925	0.001388112153626757
119	156.0	0.005758732527876454	0.0023034930111505815
120	157.0	0.005546884129954403	0.0022187536519817615
121	158.0	0.006521307694644877	0.0026085230778579507
122	159.0	0.006218083180393158	0.002487233272157263
123	160.0	0.0055173155914853686	0.0022069262365941476
124	161.0	0.005343515612391563	0.002137406244956625
125	162.0	0.006051227146596938	0.002420490858638775
126	163.0	0.0033457984040392856	0.0013383193616157143
127	164.0	0.001540921558137284	0.0006163686232549136
128	165.0	0.0015490647603327548	0.0006196259041331019
129	166.0	0.001778200407550057	0.0007112801630200228
130	167.0	0.0017778358426675754	0.0007111343370670302
131	168.0	0.0010630565317906154	0.0004252226127162462
132	169.0	0.00149092104347225	0.0005963684173889
133	170.0	0.00019084442525471267	7.633777010188506e-05
134	171.0	0.0003197911804368196	0.00012791647217472784
135	172.0	0.0021101704109091424	0.0008440681643636569
136	173.0	0.0007107090865498412	0.0002842836346199365
137	174.0	0.0008839529857325717	0.00035358119429302866
138	175.0	0.0019461375586001014	0.0007784550234400405
139	176.0	0.0012784478257007576	0.000511379130280303
140	177.0	0.00362767179032511	0.001451068716130044
141	178.0	0.005062470509459129	0.0020249882037836515
142	179.0	0.0017707052273909798	0.0007082820909563919
143	180.0	0.0020893958817180024	0.000835758352687201
144	181.0	0.0036050328910671994	0.0014420131564268797
145	182.0	0.00442057010794264	0.0017682280431770558
146	183.0	0.0037689552760338117	0.0015075821104135246
147	184.0	0.003472276941284176	0.0013889107765136703
148	185.0	0.0036814716028892623	0.0014725886411557049
149	186.0	0.0012825600494132759	0.0005130240197653103
150	187.0	0.0011580666550615485	0.00046322666202461944
151	188.0	0.0017265783019057603	0.0006906313207623041
152	189.0	0.0012115999413491788	0.00048463997653967153
153	190.0	0.0011615929988645364	0.00046463719954581455
154	191.0	0.0011309897028100797	0.0004523958811240319
155	192.0	0.00152735502020476	0.000610942008081904
156	193.0	0.002003573136300344	0.0008014292545201376
157	194.0	0.001668735287799385	0.000667494115119754
158	195.0	0.0012914330936968927	0.0005165732374787571
159	196.0	0.0006554449809776591	0.00026217799239106363
160	197.0	0.0006439309366165734	0.00025757237464662933
161	198.0	0.0007136823680908272	0.00028547294723633087
162	199.0	0.0008689691112645383	0.0003475876445058153
163	200.0	0.0011032380829776294	0.0004412952331910518
164	201.0	0.001495416360015079	0.0005981665440060316
165	202.0	0.0015643374211337605	0.0006257349684535042
166	203.0	0.0014157283908522173	0.0005662913563408869
167	204.0	0.0015570230247595439	0.0006228092099038175
168	205.0	0.0015566815786389446	0.0006226726314555778
169	206.0	0.001786597050722286	0.0007146388202889143
170	207.0	0.0018280656499334164	0.0007312262599733666
171	208.0	0.0018924806177914037	0.0007569922471165615
172	209.0	0.0019014233968117854	0.0007605693587247142
173	210.0	0.0011949830864105796	0.0004779932345642318
174	211.0	0.0015517695165154764	0.0006207078066061905
175	212.0	0.0008636266280623513	0.00034545065122494053
176	213.0	0.0014550167106827459	0.0005820066842730984
177	214.0	0.0010970120921426246	0.0004388048368570498
178	215.0	0.0012676067012631464	0.0005070426805052586
179	216.0	0.0014687178643885397	0.0005874871457554159
180	217.0	0.0014329695833375717	0.0005731878333350287
181	218.0	0.0012399383966205182	0.0004959753586482073
182	219.0	0.0014373479747017011	0.0005749391898806804
183	220.0	0.0013523530980232826	0.000540941239209313
184	221.0	0.0013278509880937162	0.0005311403952374864
185	222.0	0.0014813320541072622	0.0005925328216429049
186	223.0	0.0010985892874568349	0.00043943571498273394
187	224.0	0.001156432186143414	0.00046257287445736564
188	225.0	0.001183985640648488	0.00047359425625939525
189	226.0	0.0009782641556750783	0.0003913056622700313
190	227.0	0.001732744360157533	0.0006930977440630132
191	228.0	0.0024838472130634397	0.0009935388852253758
192	229.0	0.0018092947321318774	0.000723717892852751
193	230.0	0.002580882532813725	0.00103235301312549
194	231.0	0.003444241989251614	0.0013776967957006456
195	232.0	0.012453620613646098	0.0049814482454584395
196	233.0	0.027287815649763562	0.010915126259905424
197	234.0	0.0033090591465802293	0.0013236236586320917
198	235.0	0.01625887176337128	0.006503548705348512
199	236.0	0.017800017334990384	0.007120006933996154
200	237.0	0.019052893757475382	0.007621157502990153
201	238.0	0.009540087309600289	0.003816034923840116
202	239.0	0.002309379800200373	0.0009237519200801491
203	240.0	0.0019261636318915509	0.0007704654527566203
204	241.0	0.002556917934052775	0.00102276717362111
205	242.0	0.0022055358764177077	0.000882214350567083
206	243.0	0.0028217477267355644	0.0011286990906942257
207	244.0	0.0028171287161069957	0.0011268514864427983
208	245.0	0.002327796149745016	0.0009311184598980064
209	246.0	0.0017230140237139116	0.0006892056094855647
210	247.0	0.0022030656188301583	0.0008812262475320634
211	248.0	0.0018551880041865116	0.0007420752016746047
212	249.0	0.001752231589458887	0.0007008926357835548
213	250.0	0.0016585423920670924	0.000663416956826837
214	251.0	0.0017999992004438658	0.0007199996801775463
215	252.0	0.0013106257755509249	0.00052425031022037
216	253.0	0.000634412815807072	0.0002537651263228288
217	254.0	0.0015376139961069627	0.0006150455984427851
218	255.0	0.001493449786295827	0.0005973799145183308
219	256.0	0.001260245929091294	0.0005040983716365176
220	257.0	0.0007480503319208158	0.00029922013276832633
221	258.0	0.0010741680107553035	0.0004296672043021214
222	259.0	0.0011453602701644138	0.00045814410806576555
223	260.0	0.0009376346952099979	0.00037505387808399915
224	261.0	0.0010727545461564592	0.0004291018184625837
225	262.0	0.0007951948004568863	0.0003180779201827545
226	263.0	0.001084611375386713	0.00043384455015468517
227	264.0	0.0009387397179627152	0.0003754958871850861
228	265.0	0.0008967848300598256	0.00035871393202393023
229	266.0	0.0012365192896380117	0.0004946077158552046
230	267.0	0.001043013191536301	0.0004172052766145204
231	268.0	0.001219506269657359	0.00048780250786294356
232	269.0	0.001370359050281255	0.000548143620112502
233	270.0	0.002375592329109035	0.000950236931643614
234	271.0	0.0026863083079983418	0.0010745233231993366
235	272.0	0.0024474967290209894	0.0009789986916083958
236	273.0	0.005210136297121577	0.002084054518848631
237	274.0	0.014316140676944877	0.005726456270777951
238	275.0	0.02430573541529791	0.009722294166119163
239	276.0	0.028200549927653452	0.011280219971061382
240	277.0	0.03080309392738262	0.012321237570953048
241	278.0	0.03361803526189938	0.013447214104759752
242	279.0	0.022112545133388804	0.008845018053355521
243	280.0	0.017376211162305283	0.006950484464922113
244	281.0	0.03648528332663207	0.014594113330652827
245	282.0	0.02901468228414363	0.011605872913657451
246	283.0	0.01597821152114378	0.006391284608457512
247	284.0	0.01755736648559925	0.0070229465942396995
248	285.0	0.022126584508003148	0.008850633803201259
249	286.0	0.0222659282863894	0.00890637131455576
250	287.0	0.006379683889377605	0.002551873555751042
251	288.0	0.003660020078804258	0.0014640080315217034
252	289.0	0.005756504739138588	0.0023026018956554353
253	290.0	0.0073108530294359675	0.002924341211774387
254	291.0	0.005855747193609899	0.0023422988774439595
255	292.0	0.001839155500200625	0.00073566220008025
256	293.0	0.001926426401454391	0.0007705705605817564
257	294.0	0.0011155467870211412	0.0004462187148084565
258	295.0	0.0018555972831138688	0.0007422389132455475
259	296.0	0.0012878941483924174	0.000515157659356967
260	297.0	0.00122157396761244	0.000488629587044976
261	298.0	0.0013980189562812894	0.0005592075825125158
262	299.0	0.003160581760900171	0.0012642327043600684
263	300.0	0.011844404069179169	0.004737761627671667
264	301.0	0.002423767127236223	0.0009695068508944893
265	302.0	0.00712173362550814	0.002848693450203256
266	303.0	0.008627426063262437	0.003450970425304975
267	304.0	0.001468289770403524	0.0005873159081614096
268	305.0	0.007141293837579137	0.0028565175350316547
269	306.0	0.010652212866871255	0.004260885146748502
270	307.0	0.006954908700794681	0.0027819634803178724
271	308.0	0.0010444064943357172	0.0004177625977342869
272	309.0	0.0022292205972283883	0.0008916882388913553
273	310.0	0.005814351128529231	0.0023257404514116925
274	311.0	0.000840116073524466	0.00033604642940978643
275	312.0	0.0008970018618299986	0.0003588007447319994
276	313.0	0.0019965474463312233	0.0007986189785324893
277	314.0	0.002390976243473276	0.0009563904973893105
278	315.0	0.0008362544711601424	0.00033450178846405697
279	316.0	0.0010530975251665923	0.00042123901006663693
280	317.0	0.0009580944602096195	0.0003832377840838478
281	318.0	0.0010981236820801143	0.0004392494728320457
282	319.0	0.0009209480710512478	0.0003683792284204991
283	320.0	0.001164848166888887	0.00046593926675555483
284	321.0	0.0012125882453604098	0.00048503529814416396
285	322.0	0.0009318429244694329	0.00037273716978777313
286	323.0	0.0009879799977462128	0.00039519199909848513
287	324.0	0.0030666989460323077	0.001226679578412923
288	325.0	0.002598019946003647	0.0010392079784014587
289	326.0	0.002953106944725779	0.0011812427778903115
290	327.0	0.0027123976371985275	0.001084959054879411
291	328.0	0.009563635531973922	0.003825454212789569
292	329.0	0.013814250120729586	0.005525700048291835
293	330.0	0.016038010409086517	0.006415204163634607
294	331.0	0.012033637531151619	0.0048134550124606474
295	332.0	0.01151524944340419	0.004606099777361676
296	333.0	0.017477438603177617	0.006990975441271047
297	334.0	0.0023997485388556825	0.000959899415542273
298	335.0	0.0029217841185676515	0.0011687136474270606
299	336.0	0.006833343654047356	0.0027333374616189425
300	337.0	0.00818851098809042	0.003275404395236168
301	338.0	0.0028774294564794015	0.0011509717825917607
302	339.0	0.0028463487527504196	0.001138539501100168
303	340.0	0.005313228358892645	0.0021252913435570583
304	341.0	0.002096057764202677	0.0008384231056810708
305	342.0	0.0010641383761743359	0.00042565535046973433
306	343.0	0.0007725468136257774	0.0003090187254503109
307	344.0	0.0019993519180883297	0.0007997407672353319
308	345.0	0.0008820107614177252	0.0003528043045670901
309	346.0	0.00024190064539458784	9.676025815783513e-05
310	347.0	0.0006430149868072348	0.00025720599472289394
311	348.0	0.0011202774652589544	0.00044811098610358176
312	349.0	0.0007956508469509749	0.00031826033878039
313	350.0	0.0005680315270448894	0.00022721261081795575
314	351.0	0.0009062468806300758	0.0003624987522520303
315	352.0	0.0011886344102351317	0.0004754537640940527
316	353.0	0.000864685184613834	0.0003458740738455336
317	354.0	0.0015365082956831874	0.000614603318273275
