# Supplementary material for: Simulation of spontaneous G protein activation reveals a new intermediate driving GDP unbinding
Source: eLife. 2018 Oct 5;7:e38465. doi: 10.7554/eLife.38465 (PMC6224197; doi:10.7554/eLife.38465)
Supplement: Source data 2. — Each file is stored in a comma-separated-value (CSV) format and the filename contains the target site of the calculation. These data were used to generate Figure 4, 7 and 8. [file elife-38465-data2.zip › cardsData/gq_10195_holMI_normalized_switch1_wError.csv]

	Residue	MI value	Error
0	37.0	0.0016519232307950795	0.0006607692923180318
1	38.0	0.003417181306768929	0.0013668725227075715
2	39.0	0.003914627036916903	0.0015658508147667611
3	40.0	0.0032343487562550596	0.0012937395025020238
4	41.0	0.00388646382520526	0.0015545855300821041
5	42.0	0.005324300076081648	0.002129720030432659
6	43.0	0.006213009008567044	0.0024852036034268177
7	44.0	0.0059812838492377665	0.0023925135396951065
8	45.0	0.004232866609256366	0.0016931466437025463
9	46.0	0.0034970677792775995	0.0013988271117110398
10	47.0	0.00289470478197674	0.001157881912790696
11	48.0	0.0035313779637187598	0.001412551185487504
12	49.0	0.05357933525091166	0.021431734100364662
13	50.0	0.0031232531916602535	0.0012493012766641013
14	51.0	0.0028366063047909427	0.001134642521916377
15	52.0	0.012665330161683017	0.005066132064673207
16	53.0	0.0105745226683294	0.00422980906733176
17	54.0	0.011496156814025993	0.0045984627256103975
18	55.0	0.007240454558385861	0.0028961818233543446
19	56.0	0.010059438835425883	0.004023775534170353
20	57.0	0.006336987015460914	0.0025347948061843657
21	58.0	0.0035221084114788167	0.0014088433645915266
22	59.0	0.0034713427438773543	0.0013885370975509417
23	60.0	0.006814160237398771	0.0027256640949595086
24	61.0	0.004983330387443572	0.001993332154977429
25	62.0	0.003026492226727028	0.0012105968906908112
26	63.0	0.004321616915358363	0.0017286467661433453
27	64.0	0.004930390850004078	0.001972156340001631
28	65.0	0.008375945082159754	0.0033503780328639015
29	66.0	0.0084609959394249	0.0033843983757699597
30	67.0	0.005570993301143276	0.0022283973204573104
31	68.0	0.005449027220482903	0.002179610888193161
32	69.0	0.001553870304385153	0.0006215481217540612
33	70.0	0.0019496607866194408	0.0007798643146477763
34	71.0	0.0044899115686096005	0.00179596462744384
35	72.0	0.0028738071242041226	0.001149522849681649
36	73.0	0.012830325320464082	0.005132130128185633
37	74.0	0.0038619211864898595	0.0015447684745959439
38	75.0	0.010117799925395547	0.004047119970158219
39	76.0	0.0074555169845639995	0.0029822067938255997
40	77.0	0.007927242816990625	0.0031708971267962504
41	78.0	0.015284765147808379	0.006113906059123352
42	79.0	0.009999746513168711	0.0039998986052674846
43	80.0	0.0035625342202728477	0.001425013688109139
44	81.0	0.012115832750874966	0.0048463331003499865
45	82.0	0.0856973924157835	0.034278956966313404
46	83.0	0.009521710925361868	0.003808684370144747
47	84.0	0.004425505882504418	0.0017702023530017674
48	85.0	0.010660448010373108	0.004264179204149243
49	86.0	0.00997323541999434	0.003989294167997736
50	87.0	0.0038217737669640718	0.0015287095067856287
51	88.0	0.0020818821679754688	0.0008327528671901875
52	89.0	0.002351824724319167	0.0009407298897276667
53	90.0	0.0026131140480966262	0.0010452456192386506
54	91.0	0.0017858084001695072	0.0007143233600678028
55	92.0	0.0013159691298760432	0.0005263876519504173
56	93.0	0.0014340379610972682	0.0005736151844389073
57	94.0	0.001734874811959173	0.0006939499247836693
58	95.0	0.0011722260579336943	0.0004688904231734777
59	96.0	0.0016069078688116024	0.0006427631475246409
60	97.0	0.001289911469015492	0.0005159645876061968
61	98.0	0.000308234391215949	0.0001232937564863796
62	99.0	0.0003388412634943188	0.00013553650539772753
63	100.0	0.0008315707803309488	0.00033262831213237953
64	101.0	0.0018618029858715043	0.0007447211943486017
65	102.0	0.0019183346603772072	0.0007673338641508828
66	103.0	0.001661158165277535	0.000664463266111014
67	104.0	0.0008545647265576649	0.00034182589062306594
68	105.0	0.0010162480002337117	0.0004064992000934847
69	106.0	0.0018545448959479491	0.0007418179583791797
70	107.0	0.0007550608739706625	0.00030202434958826504
71	108.0	0.0011784643051753116	0.00047138572207012467
72	109.0	0.00144330204408319	0.0005773208176332761
73	110.0	0.0021328853173695063	0.0008531541269478025
74	111.0	0.0008753515798171455	0.0003501406319268582
75	112.0	0.0012308534400776781	0.0004923413760310713
76	113.0	0.002621157933293054	0.0010484631733172216
77	114.0	0.0019728566280161463	0.0007891426512064585
78	115.0	0.0010582181243574298	0.0004232872497429719
79	116.0	0.0015970864909880538	0.0006388345963952215
80	117.0	0.001411839957115573	0.0005647359828462292
81	118.0	0.0016780497531924173	0.0006712199012769669
82	119.0	0.0016387087978563973	0.0006554835191425589
83	120.0	0.0015083475699775493	0.0006033390279910197
84	121.0	0.0027772283527471293	0.0011108913410988518
85	122.0	0.001056617423895204	0.0004226469695580816
86	123.0	0.004696417700011418	0.0018785670800045672
87	124.0	0.004618374945524698	0.0018473499782098793
88	125.0	0.002670177338454192	0.0010680709353816768
89	126.0	0.0006307079089855542	0.0002522831635942217
90	127.0	0.0010668869018866827	0.00042675476075467307
91	128.0	0.002182033934901397	0.0008728135739605588
92	129.0	0.002683167496578265	0.001073266998631306
93	130.0	0.0008761299936153193	0.0003504519974461277
94	131.0	0.001805630043729809	0.0007222520174919235
95	132.0	0.002939195660840432	0.0011756782643361728
96	133.0	0.0010159004259997142	0.00040636017039988564
97	134.0	0.001446623575619376	0.0005786494302477504
98	135.0	0.0020089293228607898	0.0008035717291443159
99	136.0	0.0033938188417163245	0.0013575275366865297
100	137.0	0.0013409896235454487	0.0005363958494181795
101	138.0	0.0015150405046783638	0.0006060162018713455
102	139.0	0.0009546114521380486	0.00038184458085521944
103	140.0	0.0014521495452463986	0.0005808598180985595
104	141.0	0.0018080802943348608	0.0007232321177339443
105	142.0	0.0014252224863476656	0.0005700889945390662
106	143.0	0.0008887470556099846	0.0003554988222439938
107	144.0	0.0015844414007826712	0.0006337765603130685
108	145.0	0.00304178190144164	0.001216712760576656
109	146.0	0.002412120040298937	0.0009648480161195749
110	147.0	0.0019088606631904523	0.0007635442652761809
111	148.0	0.0029927482286655704	0.0011970992914662282
112	149.0	0.0021067400417155314	0.0008426960166862125
113	150.0	0.002703395822310002	0.0010813583289240008
114	151.0	0.0027213579728820737	0.0010885431891528294
115	152.0	0.0027415054947245326	0.001096602197889813
116	153.0	0.0036845068017275972	0.001473802720691039
117	154.0	0.004688716090589428	0.0018754864362357712
118	155.0	0.0054523680842006195	0.002180947233680248
119	156.0	0.006553112545127795	0.0026212450180511182
120	157.0	0.0075180005129543885	0.0030072002051817555
121	158.0	0.005401015366139593	0.002160406146455837
122	159.0	0.005527238017787164	0.0022108952071148657
123	160.0	0.007793596875125626	0.0031174387500502504
124	161.0	0.0058793117034336255	0.00235172468137345
125	162.0	0.006513525798601473	0.0026054103194405893
126	163.0	0.007751791771951162	0.0031007167087804648
127	164.0	0.005245870356067494	0.0020983481424269976
128	165.0	0.008529150268671164	0.003411660107468466
129	166.0	0.006743833728598913	0.0026975334914395655
130	167.0	0.005635478485910042	0.002254191394364017
131	168.0	0.003256114484749626	0.0013024457938998503
132	169.0	0.007016309555537801	0.00280652382221512
133	170.0	0.0011844741109042387	0.00047378964436169547
134	171.0	0.0013006030152449258	0.0005202412060979704
135	172.0	0.006296448494877806	0.0025185793979511225
136	173.0	0.0016374930542690529	0.0006549972217076212
137	174.0	0.001616412730427253	0.0006465650921709012
138	175.0	0.004184376695360509	0.0016737506781442034
139	176.0	0.002399792292753569	0.0009599169171014277
140	177.0	0.005372514629622394	0.0021490058518489575
141	178.0	0.00787122519821542	0.0031484900792861682
142	179.0	0.007029128546784834	0.002811651418713934
143	180.0	0.005768471572603746	0.0023073886290414986
144	181.0	0.006558770081829573	0.002623508032731829
145	182.0	0.06279470298963086	0.025117881195852343
146	183.0	0.09899877840131806	0.03959951136052722
147	184.0	0.07631768610592089	0.03052707444236836
148	185.0	0.07619474270719158	0.030477897082876633
149	186.0	0.026872046735331383	0.010748818694132554
150	187.0	0.04912123125526464	0.019648492502105853
151	188.0	0.029265461116618683	0.011706184446647474
152	189.0	0.0277435767665648	0.01109743070662592
153	190.0	0.009756146932033784	0.0039024587728135134
154	191.0	0.005105916407821828	0.002042366563128731
155	192.0	0.004392896471929213	0.0017571585887716853
156	193.0	0.004919376503568208	0.001967750601427283
157	194.0	0.004703073963887322	0.0018812295855549287
158	195.0	0.0030880582992163586	0.0012352233196865434
159	196.0	0.002575358986745287	0.0010301435946981148
160	197.0	0.002678522589302416	0.0010714090357209663
161	198.0	0.0033895399907165266	0.0013558159962866107
162	199.0	0.0029558103941735247	0.0011823241576694099
163	200.0	0.0031714038752841196	0.0012685615501136479
164	201.0	0.0044404791921989675	0.001776191676879587
165	202.0	0.0044626614693589264	0.0017850645877435707
166	203.0	0.0048180534151414335	0.0019272213660565733
167	204.0	0.007975681650768686	0.003190272660307474
168	205.0	0.00751336278918194	0.003005345115672776
169	206.0	0.026357413477522615	0.010542965391009046
170	207.0	0.015132374006524053	0.006052949602609621
171	208.0	0.028182738289957005	0.011273095315982803
172	209.0	0.03061078576352418	0.012244314305409672
173	210.0	0.012128595979419086	0.004851438391767634
174	211.0	0.010489939101312877	0.0041959756405251505
175	212.0	0.004662544549164439	0.0018650178196657756
176	213.0	0.007971408636181667	0.003188563454472667
177	214.0	0.004816225402730902	0.0019264901610923607
178	215.0	0.004652527918295466	0.0018610111673181863
179	216.0	0.00875261476701161	0.003501045906804644
180	217.0	0.005297889169142536	0.0021191556676570145
181	218.0	0.005725246765702622	0.002290098706281049
182	219.0	0.00705879489403378	0.002823517957613512
183	220.0	0.008757288623047867	0.003502915449219147
184	221.0	0.006729601633426395	0.0026918406533705578
185	222.0	0.003602138239873205	0.001440855295949282
186	223.0	0.004868059143521703	0.0019472236574086814
187	224.0	0.002427801668404747	0.0009711206673618988
188	225.0	0.002868604781072106	0.0011474419124288425
189	226.0	0.0020753895817649426	0.000830155832705977
190	227.0	0.0036272976258393957	0.0014509190503357583
191	228.0	0.00254652957106812	0.001018611828427248
192	229.0	0.004226769698078865	0.001690707879231546
193	230.0	0.0022053257078760236	0.0008821302831504094
194	231.0	0.0022723881058272677	0.0009089552423309071
195	232.0	0.002053365576867271	0.0008213462307469085
196	233.0	0.006608464207687648	0.002643385683075059
197	234.0	0.0024612002729401524	0.000984480109176061
198	235.0	0.002578271055566924	0.0010313084222267695
199	236.0	0.0017689427712368256	0.0007075771084947303
200	237.0	0.002553330399077674	0.0010213321596310697
201	238.0	0.0026575400172175823	0.001063016006887033
202	239.0	0.0029726385017470503	0.00118905540069882
203	240.0	0.003399201864202909	0.0013596807456811636
204	241.0	0.003937655864645666	0.0015750623458582664
205	242.0	0.00313661997365177	0.001254647989460708
206	243.0	0.004346266905941096	0.0017385067623764384
207	244.0	0.0036795771373844973	0.0014718308549537989
208	245.0	0.0028204328860024757	0.0011281731544009904
209	246.0	0.0026174910085641208	0.0010469964034256483
210	247.0	0.002972196997083375	0.00118887879883335
211	248.0	0.0022598424972271624	0.0009039369988908649
212	249.0	0.002781051278773086	0.0011124205115092343
213	250.0	0.002686167298801442	0.001074466919520577
214	251.0	0.002494259098424602	0.0009977036393698409
215	252.0	0.0015980154744736743	0.0006392061897894697
216	253.0	0.0010790963286140148	0.0004316385314456059
217	254.0	0.002433501816505399	0.0009734007266021596
218	255.0	0.002995293700740077	0.0011981174802960309
219	256.0	0.0028292059492366914	0.0011316823796946765
220	257.0	0.003652061489015097	0.0014608245956060388
221	258.0	0.003571353614295207	0.0014285414457180829
222	259.0	0.003961562982860146	0.0015846251931440584
223	260.0	0.004108581525484055	0.001643432610193622
224	261.0	0.0050375976109692374	0.002015039044387695
225	262.0	0.0016959993807265127	0.0006783997522906051
226	263.0	0.004173376631900105	0.0016693506527600418
227	264.0	0.004749252771297806	0.0018997011085191222
228	265.0	0.001921798132870866	0.0007687192531483464
229	266.0	0.00319215899514882	0.0012768635980595282
230	267.0	0.0026501391328204857	0.0010600556531281942
231	268.0	0.0019688689461443932	0.0007875475784577573
232	269.0	0.0031376253599486063	0.0012550501439794425
233	270.0	0.0027638295038600554	0.0011055318015440222
234	271.0	0.0021084509964366806	0.0008433803985746722
235	272.0	0.002007162023375049	0.0008028648093500197
236	273.0	0.0037941784678724	0.00151767138714896
237	274.0	0.002182267548222803	0.0008729070192891212
238	275.0	0.00487981059542434	0.001951924238169736
239	276.0	0.004334191437666053	0.001733676575066421
240	277.0	0.006210927581532308	0.002484371032612923
241	278.0	0.004922808363169541	0.0019691233452678166
242	279.0	0.0036754577851104086	0.0014701831140441633
243	280.0	0.0008079461123178641	0.00032317844492714566
244	281.0	0.005568765711610558	0.002227506284644223
245	282.0	0.004630000493843305	0.0018520001975373221
246	283.0	0.0009049381723977275	0.000361975268959091
247	284.0	0.0014334180452711856	0.0005733672181084742
248	285.0	0.0011234660606677127	0.0004493864242670851
249	286.0	0.0015520867100864107	0.0006208346840345642
250	287.0	0.0013117672060164152	0.0005247068824065661
251	288.0	0.002174530375112232	0.0008698121500448928
252	289.0	0.002639349404109099	0.0010557397616436396
253	290.0	0.0019026092595925148	0.0007610437038370059
254	291.0	0.0025051553711555475	0.001002062148462219
255	292.0	0.002438057737380136	0.0009752230949520545
256	293.0	0.0021372663071617883	0.0008549065228647153
257	294.0	0.0018640158949792167	0.0007456063579916866
258	295.0	0.0019237187787680913	0.0007694875115072365
259	296.0	0.0018163624903658406	0.0007265449961463362
260	297.0	0.001221627020967556	0.0004886508083870223
261	298.0	0.0010656538224567834	0.00042626152898271336
262	299.0	0.0011692461008064642	0.0004676984403225857
263	300.0	0.0008381955968321276	0.00033527823873285103
264	301.0	0.0006271003659698046	0.00025084014638792186
265	302.0	0.0009299567756819476	0.00037198271027277905
266	303.0	0.0009951366514442056	0.00039805466057768224
267	304.0	0.001052418442943463	0.0004209673771773852
268	305.0	0.000939020155647772	0.00037560806225910877
269	306.0	0.0026360243894447285	0.0010544097557778913
270	307.0	0.0007354871404924376	0.00029419485619697504
271	308.0	0.0016066064066790366	0.0006426425626716146
272	309.0	0.0016459542604647622	0.0006583817041859049
273	310.0	0.00119257244246279	0.00047702897698511596
274	311.0	0.0007871740605597731	0.0003148696242239092
275	312.0	0.0009781314645182428	0.0003912525858072971
276	313.0	0.0021575512247113036	0.0008630204898845214
277	314.0	0.0013406315137975081	0.0005362526055190033
278	315.0	0.000755622287186982	0.0003022489148747928
279	316.0	0.0022113478285022106	0.0008845391314008843
280	317.0	0.0018972572226051234	0.0007589028890420494
281	318.0	0.0050646136837814385	0.0020258454735125756
282	319.0	0.001048161281570535	0.000419264512628214
283	320.0	0.0014144542375546468	0.0005657816950218588
284	321.0	0.003546815121152207	0.0014187260484608828
285	322.0	0.0023922416196171976	0.0009568966478468791
286	323.0	0.0027067788335444066	0.0010827115334177627
287	324.0	0.0032249523590424786	0.0012899809436169914
288	325.0	0.002729199838180167	0.0010916799352720667
289	326.0	0.0018386493943580338	0.0007354597577432135
290	327.0	0.0035556097974282865	0.0014222439189713145
291	328.0	0.0038754360909918862	0.0015501744363967545
292	329.0	0.0028617749360140264	0.0011447099744056105
293	330.0	0.0017498181424272393	0.0006999272569708957
294	331.0	0.0017763001097527863	0.0007105200439011145
295	332.0	0.0042095485066611996	0.00168381940266448
296	333.0	0.0014550615671800296	0.0005820246268720119
297	334.0	0.0025081382612863845	0.0010032553045145538
298	335.0	0.0010008037195443843	0.0004003214878177537
299	336.0	0.001901965820189741	0.0007607863280758964
300	337.0	0.002750416556692274	0.0011001666226769097
301	338.0	0.002735013127916232	0.0010940052511664929
302	339.0	0.0009508368776037969	0.00038033475104151877
303	340.0	0.0023175523370963227	0.000927020934838529
304	341.0	0.0029713664479927896	0.0011885465791971158
305	342.0	0.002128635581752341	0.0008514542327009364
306	343.0	0.0019001848608475288	0.0007600739443390115
307	344.0	0.002731588745046078	0.0010926354980184312
308	345.0	0.0030496069892328934	0.0012198427956931573
309	346.0	0.0014967183054653348	0.000598687322186134
310	347.0	0.0029026544181071355	0.0011610617672428542
311	348.0	0.0031134698942742347	0.0012453879577096938
312	349.0	0.002771579288122606	0.0011086317152490424
313	350.0	0.002035023456040686	0.0008140093824162744
314	351.0	0.0021780364575735285	0.0008712145830294114
315	352.0	0.0024730570675773047	0.000989222827030922
316	353.0	0.00204002906852625	0.0008160116274104999
317	354.0	0.0018582515229218944	0.0007433006091687578
