# Supplementary material for: Simulation of spontaneous G protein activation reveals a new intermediate driving GDP unbinding
Source: eLife. 2018 Oct 5;7:e38465. doi: 10.7554/eLife.38465 (PMC6224197; doi:10.7554/eLife.38465)
Supplement: Source data 2. — Each file is stored in a comma-separated-value (CSV) format and the filename contains the target site of the calculation. These data were used to generate Figure 4, 7 and 8. [file elife-38465-data2.zip › cardsData/gq_10195_holMI_normalized_hNs1_wError.csv]

	Residue	MI value	Error
0	37.0	0.027495960361836352	0.01099838414473454
1	38.0	0.021025376881008508	0.008410150752403403
2	39.0	0.02157394443032907	0.008629577772131627
3	40.0	0.01988364348970808	0.007953457395883231
4	41.0	0.01757779294136765	0.00703111717654706
5	42.0	0.012275951699337226	0.0049103806797348905
6	43.0	0.00284856482343403	0.001139425929373612
7	44.0	0.0034746684459233553	0.001389867378369342
8	45.0	0.0016476118539965382	0.0006590447415986153
9	46.0	0.0016277692264497568	0.0006511076905799027
10	47.0	0.0019650546362049047	0.0007860218544819619
11	48.0	0.0018034329744565675	0.000721373189782627
12	49.0	0.002292358906652834	0.0009169435626611335
13	50.0	0.0018019078155277638	0.0007207631262111055
14	51.0	0.0018788494014576455	0.0007515397605830582
15	52.0	0.0019233107348101772	0.0007693242939240709
16	53.0	0.0018422360210773084	0.0007368944084309234
17	54.0	0.0017272251593961358	0.0006908900637584543
18	55.0	0.0038477871558108535	0.0015391148623243413
19	56.0	0.0051793446067312145	0.002071737842692486
20	57.0	0.0025828935397797285	0.0010331574159118913
21	58.0	0.003740836256547191	0.0014963345026188764
22	59.0	0.0034379179698129374	0.001375167187925175
23	60.0	0.0031438565697840017	0.0012575426279136006
24	61.0	0.0034529805690991567	0.0013811922276396626
25	62.0	0.003950414252148966	0.0015801657008595864
26	63.0	0.0049451900596690895	0.001978076023867636
27	64.0	0.004664663197176431	0.0018658652788705724
28	65.0	0.0038770781482273292	0.0015508312592909317
29	66.0	0.0037465220535575594	0.0014986088214230238
30	67.0	0.002403986809466714	0.0009615947237866856
31	68.0	0.0031120662394009805	0.0012448264957603922
32	69.0	0.0012532945825068009	0.0005013178330027203
33	70.0	0.0012151286499353976	0.00048605145997415906
34	71.0	0.0018434665228253813	0.0007373866091301525
35	72.0	0.0015677948337885896	0.0006271179335154358
36	73.0	0.0015000586259097436	0.0006000234503638974
37	74.0	0.0010964403201390157	0.0004385761280556063
38	75.0	0.0019763943542678367	0.0007905577417071346
39	76.0	0.0014005707483948158	0.0005602282993579263
40	77.0	0.0012531525929969463	0.0005012610371987785
41	78.0	0.0018586521106014635	0.0007434608442405854
42	79.0	0.002537588507382242	0.0010150354029528968
43	80.0	0.0015143661383960124	0.000605746455358405
44	81.0	0.0028078862354261247	0.00112315449417045
45	82.0	0.002580314604846629	0.0010321258419386517
46	83.0	0.0019408888338087657	0.0007763555335235062
47	84.0	0.001333361528825298	0.0005333446115301191
48	85.0	0.0014261155143664626	0.000570446205746585
49	86.0	0.0011837198393133414	0.0004734879357253366
50	87.0	0.001835976893515768	0.0007343907574063072
51	88.0	0.0014147455002479035	0.0005658982000991614
52	89.0	0.0009517100782289477	0.0003806840312915791
53	90.0	0.001083911345711244	0.0004335645382844976
54	91.0	0.0007626232194856072	0.0003050492877942429
55	92.0	0.000748296177630003	0.0002993184710520012
56	93.0	0.0007794098643878633	0.0003117639457551453
57	94.0	0.0012947796521081071	0.0005179118608432428
58	95.0	0.0011028587320414665	0.0004411434928165866
59	96.0	0.0008430982619110503	0.0003372393047644201
60	97.0	0.0009752565034255493	0.0003901026013702197
61	98.0	0.00036483062830113065	0.00014593225132045225
62	99.0	0.0003392564902522148	0.00013570259610088593
63	100.0	0.0005558202520608282	0.0002223281008243313
64	101.0	0.001493520089314535	0.000597408035725814
65	102.0	0.0015090871277028196	0.0006036348510811278
66	103.0	0.0016749255093950568	0.0006699702037580227
67	104.0	0.0020006254484709707	0.0008002501793883882
68	105.0	0.001420233046086401	0.0005680932184345605
69	106.0	0.0018524159761229451	0.000740966390449178
70	107.0	0.0005683485837493411	0.00022733943349973642
71	108.0	0.0011252415835089652	0.00045009663340358607
72	109.0	0.0013484579091645609	0.0005393831636658243
73	110.0	0.001161718901462957	0.0004646875605851828
74	111.0	0.0006323300434784155	0.0002529320173913662
75	112.0	0.0011810099274016975	0.00047240397096067903
76	113.0	0.0015351300683100972	0.0006140520273240389
77	114.0	0.0007617405724435083	0.0003046962289774033
78	115.0	0.0008200277696991535	0.0003280111078796614
79	116.0	0.0014960568068157565	0.0005984227227263026
80	117.0	0.0029628940803691738	0.0011851576321476695
81	118.0	0.004002171587872619	0.0016008686351490476
82	119.0	0.0041339737985968	0.00165358951943872
83	120.0	0.004168368754362705	0.001667347501745082
84	121.0	0.0030000939685875584	0.0012000375874350233
85	122.0	0.0015086855497201332	0.0006034742198880533
86	123.0	0.0021590356390140926	0.0008636142556056371
87	124.0	0.001519059340497294	0.0006076237361989175
88	125.0	0.0018231708770421885	0.0007292683508168754
89	126.0	0.000844925413557397	0.0003379701654229588
90	127.0	0.0008541166297212868	0.0003416466518885147
91	128.0	0.0013779217256986696	0.0005511686902794678
92	129.0	0.0014916265227876081	0.0005966506091150432
93	130.0	0.00028453356368043665	0.00011381342547217465
94	131.0	0.0012232166551025736	0.0004892866620410294
95	132.0	0.001582885357681282	0.0006331541430725127
96	133.0	0.0005296533352321442	0.00021186133409285766
97	134.0	0.001000251070367889	0.0004001004281471556
98	135.0	0.001478712124527035	0.000591484849810814
99	136.0	0.001110045397712961	0.0004440181590851844
100	137.0	0.0007262617598213383	0.00029050470392853533
101	138.0	0.0012876391336880339	0.0005150556534752136
102	139.0	0.0011287455215698672	0.0004514982086279469
103	140.0	0.0005489105869362433	0.00021956423477449732
104	141.0	0.0010714985937917286	0.00042859943751669144
105	142.0	0.0007150184443247282	0.00028600737772989127
106	143.0	0.0005629408619623637	0.0002251763447849455
107	144.0	0.0008517740470746583	0.00034070961882986335
108	145.0	0.0016249722201993916	0.0006499888880797566
109	146.0	0.0008591905939840265	0.0003436762375936106
110	147.0	0.0010782451229961415	0.0004312980491984566
111	148.0	0.001682545056621423	0.0006730180226485692
112	149.0	0.0016985073872041198	0.0006794029548816479
113	150.0	0.001348957463053638	0.0005395829852214552
114	151.0	0.0012011338268975709	0.00048045353075902835
115	152.0	0.001259516094549246	0.0005038064378196984
116	153.0	0.0014018283119375367	0.0005607313247750147
117	154.0	0.0011122776913422567	0.00044491107653690267
118	155.0	0.0018554207452993673	0.000742168298119747
119	156.0	0.0021582418297838527	0.0008632967319135411
120	157.0	0.001715795859040568	0.0006863183436162273
121	158.0	0.001811589370171257	0.0007246357480685028
122	159.0	0.0015549518665255169	0.0006219807466102068
123	160.0	0.002132941045374489	0.0008531764181497956
124	161.0	0.001067139457054424	0.0004268557828217696
125	162.0	0.001236587245288236	0.0004946348981152945
126	163.0	0.0014365800723370255	0.0005746320289348102
127	164.0	0.0017485369671703353	0.0006994147868681341
128	165.0	0.0008744432673605728	0.00034977730694422916
129	166.0	0.0013916814796191717	0.0005566725918476687
130	167.0	0.0013992841517493162	0.0005597136606997265
131	168.0	0.0010625881805919192	0.0004250352722367677
132	169.0	0.0007083772998619309	0.00028335091994477235
133	170.0	0.0006427001761655969	0.00025708007046623877
134	171.0	0.0008337255087510755	0.0003334902035004302
135	172.0	0.001185135077313397	0.00047405403092535875
136	173.0	0.0014687602127922356	0.0005875040851168942
137	174.0	0.0013035542341911564	0.0005214216936764626
138	175.0	0.0013548746801793092	0.0005419498720717237
139	176.0	0.0007347098227998372	0.0002938839291199349
140	177.0	0.001790710229740986	0.0007162840918963944
141	178.0	0.002005170818738732	0.0008020683274954927
142	179.0	0.002110842822790616	0.0008443371291162464
143	180.0	0.0016875758299597964	0.0006750303319839185
144	181.0	0.0019776576984111803	0.0007910630793644721
145	182.0	0.0025593853963007994	0.0010237541585203197
146	183.0	0.003897950570867763	0.0015591802283471052
147	184.0	0.00299646200192738	0.001198584800770952
148	185.0	0.002816640815918074	0.0011266563263672297
149	186.0	0.0023740290010496063	0.0009496116004198425
150	187.0	0.002535427656432549	0.0010141710625730196
151	188.0	0.002198232385747998	0.0008792929542991992
152	189.0	0.002011501154302027	0.0008046004617208108
153	190.0	0.0034691987313311885	0.0013876794925324755
154	191.0	0.01603954421460207	0.0064158176858408284
155	192.0	0.006975423337493987	0.002790169334997595
156	193.0	0.012540280359981617	0.0050161121439926465
157	194.0	0.004631365058170487	0.0018525460232681947
158	195.0	0.0065470400247814526	0.002618816009912581
159	196.0	0.005219560430652528	0.0020878241722610113
160	197.0	0.007166722095556691	0.0028666888382226766
161	198.0	0.006372064564861588	0.0025488258259446354
162	199.0	0.009292179150881933	0.0037168716603527734
163	200.0	0.019837366793230823	0.00793494671729233
164	201.0	0.007935866367244065	0.003174346546897626
165	202.0	0.02123240024712571	0.008492960098850285
166	203.0	0.008908894128189689	0.0035635576512758754
167	204.0	0.0030841225738262564	0.0012336490295305025
168	205.0	0.003984354558686973	0.0015937418234747893
169	206.0	0.002727277807084769	0.0010909111228339075
170	207.0	0.0022547966134827163	0.0009019186453930866
171	208.0	0.002420993157936172	0.0009683972631744688
172	209.0	0.0022259336257099923	0.0008903734502839969
173	210.0	0.0017955676244886278	0.0007182270497954511
174	211.0	0.001792313087251055	0.000716925234900422
175	212.0	0.0013426446437145281	0.0005370578574858113
176	213.0	0.0017123909674088107	0.0006849563869635243
177	214.0	0.0017636265694659253	0.0007054506277863701
178	215.0	0.0020685604615775866	0.0008274241846310346
179	216.0	0.0017985205960760328	0.0007194082384304132
180	217.0	0.001834419443268186	0.0007337677773072744
181	218.0	0.0018511754452683246	0.0007404701781073299
182	219.0	0.00216760318805682	0.0008670412752227279
183	220.0	0.0027912423208118473	0.001116496928324739
184	221.0	0.001887458069698143	0.0007549832278792572
185	222.0	0.002367773214585068	0.0009471092858340273
186	223.0	0.016087557561640545	0.006435023024656218
187	224.0	0.015387882015132935	0.006155152806053174
188	225.0	0.004310485352969139	0.0017241941411876558
189	226.0	0.0016581269518855329	0.0006632507807542131
190	227.0	0.005722846305552131	0.002289138522220852
191	228.0	0.0017661908484962565	0.0007064763393985026
192	229.0	0.00203563950582795	0.00081425580233118
193	230.0	0.001773175375306832	0.0007092701501227327
194	231.0	0.0012766001674797496	0.0005106400669918998
195	232.0	0.001589560312914388	0.0006358241251657553
196	233.0	0.0015632654849212129	0.0006253061939684851
197	234.0	0.0024387092365469897	0.0009754836946187959
198	235.0	0.0024978848771638313	0.0009991539508655326
199	236.0	0.0012666774792235603	0.0005066709916894241
200	237.0	0.0028422615936336817	0.0011369046374534726
201	238.0	0.0023404119571889615	0.0009361647828755846
202	239.0	0.001580466076485484	0.0006321864305941936
203	240.0	0.002260120838257071	0.0009040483353028284
204	241.0	0.0022922586763550494	0.0009169034705420198
205	242.0	0.002236158965491925	0.00089446358619677
206	243.0	0.0022486342235843097	0.0008994536894337239
207	244.0	0.002330756381649836	0.0009323025526599344
208	245.0	0.0025391103770202833	0.0010156441508081134
209	246.0	0.0020376193906855044	0.0008150477562742017
210	247.0	0.002710243355943573	0.0010840973423774292
211	248.0	0.0017159849214658212	0.0006863939685863285
212	249.0	0.002998188611156944	0.0011992754444627774
213	250.0	0.0032486482377719885	0.0012994592951087955
214	251.0	0.002059929764225036	0.0008239719056900144
215	252.0	0.0018190771002950937	0.0007276308401180375
216	253.0	0.0006658496595131893	0.0002663398638052757
217	254.0	0.0015166238863669641	0.0006066495545467857
218	255.0	0.0017372704455607892	0.0006949081782243157
219	256.0	0.0006249810064844138	0.00024999240259376555
220	257.0	0.000842665436947056	0.0003370661747788224
221	258.0	0.001613378240209299	0.0006453512960837196
222	259.0	0.0015221251544857133	0.0006088500617942854
223	260.0	0.0009993740278565933	0.0003997496111426373
224	261.0	0.001374806579193358	0.0005499226316773432
225	262.0	0.0011950060387642173	0.0004780024155056869
226	263.0	0.002138554313950726	0.0008554217255802904
227	264.0	0.001430266783313528	0.0005721067133254113
228	265.0	0.0010976449587673674	0.00043905798350694697
229	266.0	0.001961403800608999	0.0007845615202435995
230	267.0	0.0012078133563073704	0.00048312534252294815
231	268.0	0.003220562672993102	0.0012882250691972409
232	269.0	0.0013853350612223947	0.0005541340244889579
233	270.0	0.004662835131542176	0.0018651340526168706
234	271.0	0.0016157787883742437	0.0006463115153496975
235	272.0	0.0026066990177389094	0.0010426796070955638
236	273.0	0.0018515971719232224	0.000740638868769289
237	274.0	0.0010648720102158402	0.0004259488040863361
238	275.0	0.0016872130805060483	0.0006748852322024194
239	276.0	0.0015589350295302188	0.0006235740118120876
240	277.0	0.0016929115523420886	0.0006771646209368354
241	278.0	0.001011450207405129	0.0004045800829620516
242	279.0	0.0013917686238138758	0.0005567074495255503
243	280.0	0.0006328448398658817	0.0002531379359463527
244	281.0	0.002199279951495657	0.0008797119805982629
245	282.0	0.0016193701095581934	0.0006477480438232773
246	283.0	0.0006505940432164672	0.0002602376172865869
247	284.0	0.0007635286350734144	0.00030541145402936576
248	285.0	0.0008175149034033169	0.00032700596136132676
249	286.0	0.0008292578570734953	0.00033170314282939814
250	287.0	0.0018183359646598962	0.0007273343858639585
251	288.0	0.0015614023732835685	0.0006245609493134274
252	289.0	0.0018600438581252566	0.0007440175432501027
253	290.0	0.002014009264234615	0.0008056037056938459
254	291.0	0.0013928639091442105	0.0005571455636576842
255	292.0	0.001792124521656621	0.0007168498086626484
256	293.0	0.0012501615422134832	0.0005000646168853933
257	294.0	0.0006585954589082802	0.0002634381835633121
258	295.0	0.002066260974690182	0.0008265043898760729
259	296.0	0.0003838708253465217	0.00015354833013860869
260	297.0	0.0005352272698968072	0.00021409090795872286
261	298.0	0.0004940946158915272	0.00019763784635661087
262	299.0	0.0007335036580481306	0.0002934014632192522
263	300.0	0.0006320521128552058	0.0002528208451420823
264	301.0	0.0007058239715862465	0.0002823295886344986
265	302.0	0.0012362151007752713	0.0004944860403101085
266	303.0	0.0008310134583733956	0.00033240538334935825
267	304.0	0.0005037346043788199	0.00020149384175152798
268	305.0	0.0008807072250389659	0.00035228289001558634
269	306.0	0.001604727564753115	0.000641891025901246
270	307.0	0.0011015112028548914	0.00044060448114195656
271	308.0	0.0004609445288743125	0.000184377811549725
272	309.0	0.001582062914146174	0.0006328251656584696
273	310.0	0.001286486906472136	0.0005145947625888544
274	311.0	0.0008428870815743689	0.00033715483262974753
275	312.0	0.0005262967747844987	0.0002105187099137995
276	313.0	0.002089083162170778	0.0008356332648683112
277	314.0	0.0014655368122505792	0.0005862147249002317
278	315.0	0.0011447758960820788	0.0004579103584328315
279	316.0	0.001027315574790383	0.0004109262299161532
280	317.0	0.0017132381253680367	0.0006852952501472146
281	318.0	0.0011938336985719254	0.00047753347942877016
282	319.0	0.0006181680805788068	0.0002472672322315227
283	320.0	0.0006669520325311942	0.00026678081301247764
284	321.0	0.0010647005980066947	0.0004258802392026779
285	322.0	0.0011330416146936083	0.0004532166458774433
286	323.0	0.001637981314382901	0.0006551925257531604
287	324.0	0.002113269644018764	0.0008453078576075056
288	325.0	0.0028881803510017517	0.0011552721404007008
289	326.0	0.0018191778180391876	0.000727671127215675
290	327.0	0.001860419625250794	0.0007441678501003176
291	328.0	0.0023774702418517405	0.0009509880967406962
292	329.0	0.001858165770670348	0.0007432663082681392
293	330.0	0.0013556448524537194	0.0005422579409814878
294	331.0	0.0020991899613049775	0.000839675984521991
295	332.0	0.001598419178391372	0.0006393676713565488
296	333.0	0.002594223672826378	0.0010376894691305513
297	334.0	0.003686668705425838	0.0014746674821703352
298	335.0	0.002012190830464021	0.0008048763321856084
299	336.0	0.0015046991997899402	0.0006018796799159761
300	337.0	0.002983801794382367	0.001193520717752947
301	338.0	0.0029040059419456754	0.0011616023767782701
302	339.0	0.0007223692298669699	0.00028894769194678796
303	340.0	0.002179174928605206	0.0008716699714420824
304	341.0	0.0038868264882951664	0.0015547305953180666
305	342.0	0.0028700961280854185	0.0011480384512341673
306	343.0	0.0019136835467992365	0.0007654734187196946
307	344.0	0.004416393041910896	0.0017665572167643584
308	345.0	0.005233688245581843	0.002093475298232737
309	346.0	0.0018623434345689874	0.000744937373827595
310	347.0	0.0034115780715534955	0.0013646312286213981
311	348.0	0.004650832410238812	0.001860332964095525
312	349.0	0.00507274405742911	0.002029097622971644
313	350.0	0.003161338944322356	0.0012645355777289424
314	351.0	0.00505013190459106	0.0020200527618364243
315	352.0	0.004014225066442917	0.0016056900265771668
316	353.0	0.0036567195390753327	0.0014626878156301332
317	354.0	0.0014603111823963478	0.0005841244729585391
