# Supplementary material for: Simulation of spontaneous G protein activation reveals a new intermediate driving GDP unbinding
Source: eLife. 2018 Oct 5;7:e38465. doi: 10.7554/eLife.38465 (PMC6224197; doi:10.7554/eLife.38465)
Supplement: Source data 2. — Each file is stored in a comma-separated-value (CSV) format and the filename contains the target site of the calculation. These data were used to generate Figure 4, 7 and 8. [file elife-38465-data2.zip › cardsData/gq_10195_holMI_normalized_s3_wError.csv]

	Residue	MI value	Error
0	37.0	0.0038888835451488567	0.0015555534180595426
1	38.0	0.015442226213723384	0.0061768904854893536
2	39.0	0.029954992897512186	0.011981997159004875
3	40.0	0.04936753273302787	0.019747013093211148
4	41.0	0.034112159631020184	0.013644863852408073
5	42.0	0.045551247507198474	0.01822049900287939
6	43.0	0.01326672290225361	0.005306689160901444
7	44.0	0.030326676900157955	0.012130670760063182
8	45.0	0.008757905184340928	0.003503162073736371
9	46.0	0.004136448539680654	0.0016545794158722617
10	47.0	0.002108702504433941	0.0008434810017735764
11	48.0	0.0025591987369648172	0.0010236794947859269
12	49.0	0.0034412780289800795	0.0013765112115920318
13	50.0	0.003952978303032404	0.0015811913212129616
14	51.0	0.0029768938484106226	0.001190757539364249
15	52.0	0.010597835935024936	0.004239134374009974
16	53.0	0.002656847761132848	0.0010627391044531393
17	54.0	0.0026613906855109215	0.0010645562742043686
18	55.0	0.03127345045786048	0.012509380183144191
19	56.0	0.023242670463792445	0.009297068185516979
20	57.0	0.0039527964618313646	0.0015811185847325459
21	58.0	0.013264342743490013	0.005305737097396005
22	59.0	0.012564221462567086	0.005025688585026835
23	60.0	0.011575301965885654	0.004630120786354262
24	61.0	0.01130832490673544	0.004523329962694176
25	62.0	0.00880867787738803	0.0035234711509552117
26	63.0	0.015132773133896308	0.006053109253558523
27	64.0	0.013446147320255918	0.005378458928102367
28	65.0	0.00696016746660103	0.002784066986640412
29	66.0	0.005558041364779527	0.0022232165459118106
30	67.0	0.0037387668082742038	0.0014955067233096814
31	68.0	0.0038434448666839482	0.0015373779466735793
32	69.0	0.0015477863678081468	0.0006191145471232587
33	70.0	0.00188128285301193	0.000752513141204772
34	71.0	0.003020918074352822	0.0012083672297411288
35	72.0	0.0023915247378984896	0.0009566098951593958
36	73.0	0.0017898991078994307	0.0007159596431597722
37	74.0	0.0013669477999928446	0.0005467791199971378
38	75.0	0.0024062327220094686	0.0009624930888037875
39	76.0	0.0017846585215478784	0.0007138634086191513
40	77.0	0.0012543902717777693	0.0005017561087111077
41	78.0	0.0016165397796654639	0.0006466159118661855
42	79.0	0.0018414643656850878	0.0007365857462740351
43	80.0	0.001603655457297872	0.0006414621829191488
44	81.0	0.00156146440026941	0.000624585760107764
45	82.0	0.0029756546123033216	0.0011902618449213286
46	83.0	0.002035978183222392	0.0008143912732889568
47	84.0	0.0017861995244358008	0.0007144798097743204
48	85.0	0.001313175733652017	0.0005252702934608068
49	86.0	0.0017172114131644319	0.0006868845652657728
50	87.0	0.001647636989131341	0.0006590547956525363
51	88.0	0.0015506557999819992	0.0006202623199927997
52	89.0	0.001263801137937996	0.0005055204551751984
53	90.0	0.0017222547958135044	0.0006889019183254017
54	91.0	0.0010972104279653389	0.00043888417118613553
55	92.0	0.0012816677061804143	0.0005126670824721657
56	93.0	0.0012759185258936021	0.0005103674103574408
57	94.0	0.001168119678751412	0.0004672478715005648
58	95.0	0.0008290878169957554	0.00033163512679830216
59	96.0	0.0009665693349201662	0.00038662773396806646
60	97.0	0.0010216384767128923	0.0004086553906851569
61	98.0	0.0003754857664822758	0.00015019430659291033
62	99.0	0.00040415947313498547	0.00016166378925399418
63	100.0	0.00071009424662401	0.000284037698649604
64	101.0	0.001654745976065347	0.0006618983904261389
65	102.0	0.001816643159193085	0.000726657263677234
66	103.0	0.001640479449746129	0.0006561917798984516
67	104.0	0.0013674320610708303	0.0005469728244283321
68	105.0	0.0015760422809461317	0.0006304169123784527
69	106.0	0.001339199932387877	0.0005356799729551509
70	107.0	0.0008239920422357883	0.0003295968168943153
71	108.0	0.0006616381214076964	0.0002646552485630786
72	109.0	0.0011527736019185985	0.0004611094407674394
73	110.0	0.001255418398623939	0.0005021673594495757
74	111.0	0.0008630285662753458	0.0003452114265101383
75	112.0	0.0008301411830560619	0.00033205647322242474
76	113.0	0.0015668604823702377	0.000626744192948095
77	114.0	0.0011275784872458103	0.0004510313948983241
78	115.0	0.0009871789054447645	0.0003948715621779058
79	116.0	0.0013788509629426987	0.0005515403851770795
80	117.0	0.0013629324202601245	0.0005451729681040499
81	118.0	0.0018594574351425185	0.0007437829740570074
82	119.0	0.0017382555266418297	0.0006953022106567319
83	120.0	0.0014329984024929925	0.000573199360997197
84	121.0	0.0015104876895900526	0.000604195075836021
85	122.0	0.0009600510394757362	0.0003840204157902945
86	123.0	0.0018733847519737021	0.0007493539007894809
87	124.0	0.001459637395914113	0.0005838549583656453
88	125.0	0.0014729184377557391	0.0005891673751022956
89	126.0	0.0008808691107735778	0.0003523476443094311
90	127.0	0.0007128603379825536	0.0002851441351930214
91	128.0	0.0012899501613629766	0.0005159800645451907
92	129.0	0.001192053875418974	0.00047682155016758965
93	130.0	0.0004999384895704023	0.00019997539582816093
94	131.0	0.000990720657579045	0.00039628826303161804
95	132.0	0.0015755305345349776	0.000630212213813991
96	133.0	0.000609131068586651	0.00024365242743466038
97	134.0	0.000788316209582243	0.0003153264838328972
98	135.0	0.0014522412232331528	0.0005808964892932611
99	136.0	0.0013987753898889708	0.0005595101559555883
100	137.0	0.0010817594478635352	0.0004327037791454141
101	138.0	0.0014061737834070033	0.0005624695133628013
102	139.0	0.0008267810604817451	0.00033071242419269804
103	140.0	0.0009714066262661274	0.00038856265050645096
104	141.0	0.0011155864420437924	0.000446234576817517
105	142.0	0.0009788950759805726	0.000391558030392229
106	143.0	0.0010179898137946714	0.00040719592551786857
107	144.0	0.0013156117039573886	0.0005262446815829555
108	145.0	0.001428938241054442	0.0005715752964217768
109	146.0	0.0016374071787189656	0.0006549628714875862
110	147.0	0.0015708125322942267	0.0006283250129176907
111	148.0	0.002020370654962264	0.0008081482619849056
112	149.0	0.0018812308291309113	0.0007524923316523645
113	150.0	0.0017846803001901148	0.000713872120076046
114	151.0	0.0017434211027774127	0.0006973684411109651
115	152.0	0.002394970383140974	0.0009579881532563896
116	153.0	0.0017571581248994514	0.0007028632499597806
117	154.0	0.0013547155120877976	0.000541886204835119
118	155.0	0.00145856060690544	0.000583424242762176
119	156.0	0.002534679158818027	0.0010138716635272108
120	157.0	0.0019752932317201924	0.000790117292688077
121	158.0	0.0018962942083220388	0.0007585176833288155
122	159.0	0.001947141268371964	0.0007788565073487857
123	160.0	0.0021115101794234076	0.000844604071769363
124	161.0	0.0015804492394568186	0.0006321796957827274
125	162.0	0.0016290498451747872	0.0006516199380699149
126	163.0	0.0017199046199531114	0.0006879618479812445
127	164.0	0.0015673975584180125	0.0006269590233672049
128	165.0	0.0011423164659371133	0.00045692658637484535
129	166.0	0.0015355825242957635	0.0006142330097183054
130	167.0	0.001744638190965529	0.0006978552763862116
131	168.0	0.0011631441897181091	0.00046525767588724364
132	169.0	0.0007742957938951809	0.00030971831755807235
133	170.0	0.0005222946026402888	0.00020891784105611552
134	171.0	0.000488367501969638	0.0001953470007878552
135	172.0	0.0010138009377587698	0.0004055203751035079
136	173.0	0.002381321823068089	0.0009525287292272356
137	174.0	0.00162505261239683	0.000650021044958732
138	175.0	0.0016564295093014225	0.000662571803720569
139	176.0	0.001406623021111628	0.0005626492084446512
140	177.0	0.0019597573388563188	0.0007839029355425275
141	178.0	0.0022136888954594216	0.0008854755581837687
142	179.0	0.0028096034654930806	0.0011238413861972322
143	180.0	0.0028771120581492994	0.0011508448232597198
144	181.0	0.002226493462230999	0.0008905973848923997
145	182.0	0.0028666335834506926	0.001146653433380277
146	183.0	0.0033245049888998234	0.0013298019955599294
147	184.0	0.0030477329891568754	0.0012190931956627502
148	185.0	0.002904235573150724	0.0011616942292602896
149	186.0	0.01280233611864626	0.005120934447458504
150	187.0	0.009148042755553474	0.0036592171022213895
151	188.0	0.018655123818701498	0.007462049527480599
152	189.0	0.01156559020308373	0.004626236081233492
153	190.0	0.013161009516456929	0.005264403806582772
154	191.0	0.0485626635693765	0.0194250654277506
155	192.0	0.043817441995982497	0.017526976798392997
156	193.0	0.048817457637521364	0.019526983055008544
157	194.0	0.027132924473624843	0.010853169789449937
158	195.0	0.04483180646161389	0.017932722584645556
159	196.0	0.013636889733644703	0.005454755893457881
160	197.0	0.0182358221877591	0.00729432887510364
161	198.0	0.01841762802222561	0.007367051208890243
162	199.0	0.021197089308889784	0.008478835723555914
163	200.0	0.029770083453705486	0.011908033381482195
164	201.0	0.04116114520865566	0.016464458083462263
165	202.0	0.04334557461517602	0.01733822984607041
166	203.0	0.03592649142334301	0.014370596569337205
167	204.0	0.030882649693326596	0.012353059877330638
168	205.0	0.01467931368080226	0.005871725472320904
169	206.0	0.016694203841224286	0.006677681536489714
170	207.0	0.023201388141313197	0.00928055525652528
171	208.0	0.023495066097271103	0.009398026438908441
172	209.0	0.016684891522386093	0.006673956608954437
173	210.0	0.015652882171138742	0.006261152868455497
174	211.0	0.012016602292658423	0.004806640917063369
175	212.0	0.004481661797682108	0.0017926647190728434
176	213.0	0.004731108862280816	0.0018924435449123264
177	214.0	0.004148392806684973	0.0016593571226739892
178	215.0	0.005105232998801452	0.0020420931995205806
179	216.0	0.007725497371173784	0.0030901989484695136
180	217.0	0.0034779745749945958	0.0013911898299978384
181	218.0	0.0038627557652076983	0.0015451023060830793
182	219.0	0.0047145735387940126	0.001885829415517605
183	220.0	0.008372868782358711	0.0033491475129434844
184	221.0	0.004388558806009165	0.0017554235224036658
185	222.0	0.0032631898458133413	0.0013052759383253365
186	223.0	0.0035954362828320365	0.0014381745131328146
187	224.0	0.009116518679777978	0.003646607471911191
188	225.0	0.006940071694430346	0.002776028677772138
189	226.0	0.004801483773551874	0.0019205935094207497
190	227.0	0.034440215559001744	0.013776086223600697
191	228.0	0.0038743828946248933	0.0015497531578499573
192	229.0	0.009441203811166917	0.003776481524466767
193	230.0	0.004125582430366799	0.0016502329721467194
194	231.0	0.0021223142201118213	0.0008489256880447286
195	232.0	0.0015285699745565963	0.0006114279898226385
196	233.0	0.0016439385547160643	0.0006575754218864257
197	234.0	0.0021360111961339304	0.0008544044784535721
198	235.0	0.0021713216352924423	0.0008685286541169769
199	236.0	0.0017751960416819662	0.0007100784166727865
200	237.0	0.0023605222133500077	0.0009442088853400031
201	238.0	0.0024204151297747	0.00096816605190988
202	239.0	0.0016428052640619984	0.0006571221056247994
203	240.0	0.0016230594436979226	0.000649223777479169
204	241.0	0.0019256770906629734	0.0007702708362651893
205	242.0	0.0019368723952333203	0.0007747489580933281
206	243.0	0.002010425939621416	0.0008041703758485663
207	244.0	0.0017313005552606498	0.00069252022210426
208	245.0	0.002179366116232713	0.0008717464464930852
209	246.0	0.0023710970304432087	0.0009484388121772835
210	247.0	0.0021390922309690312	0.0008556368923876125
211	248.0	0.001714544545355475	0.00068581781814219
212	249.0	0.002488674545595234	0.0009954698182380937
213	250.0	0.0017274476215402227	0.0006909790486160891
214	251.0	0.002232809864894384	0.0008931239459577537
215	252.0	0.000992023768410967	0.00039680950736438686
216	253.0	0.0006740792874779756	0.00026963171499119027
217	254.0	0.0019123566518915868	0.0007649426607566347
218	255.0	0.002445930959977862	0.0009783723839911448
219	256.0	0.0016781494982324229	0.0006712597992929692
220	257.0	0.0028664146798986247	0.00114656587195945
221	258.0	0.003608668745096733	0.0014434674980386933
222	259.0	0.002067501876328495	0.0008270007505313979
223	260.0	0.00287614343176685	0.00115045737270674
224	261.0	0.0027114820087122435	0.0010845928034848974
225	262.0	0.0022648641012762015	0.0009059456405104806
226	263.0	0.0028829512335457265	0.0011531804934182906
227	264.0	0.003006874898025931	0.0012027499592103725
228	265.0	0.0020934930071787776	0.0008373972028715111
229	266.0	0.003049769376860024	0.0012199077507440096
230	267.0	0.0020479853904765482	0.0008191941561906193
231	268.0	0.0020379922790229265	0.0008151969116091705
232	269.0	0.0014839191759572336	0.0005935676703828934
233	270.0	0.002592690669033573	0.001037076267613429
234	271.0	0.0026143769112203534	0.0010457507644881414
235	272.0	0.005072809452607644	0.002029123781043058
236	273.0	0.0023055901785654694	0.0009222360714261878
237	274.0	0.0017138188887499883	0.0006855275554999953
238	275.0	0.0015754194893944785	0.0006301677957577914
239	276.0	0.0017767961489961277	0.000710718459598451
240	277.0	0.0015659200478069877	0.0006263680191227951
241	278.0	0.0011921809202877893	0.0004768723681151157
242	279.0	0.001324885246539193	0.0005299540986156772
243	280.0	0.0010646982052718657	0.0004258792821087463
244	281.0	0.0011994681110688212	0.0004797872444275285
245	282.0	0.0013092264596011414	0.0005236905838404565
246	283.0	0.0006399791616039808	0.0002559916646415923
247	284.0	0.0009263925592157528	0.0003705570236863011
248	285.0	0.0005798222338126925	0.00023192889352507701
249	286.0	0.0009234027878161961	0.00036936111512647846
250	287.0	0.0014850577259187257	0.0005940230903674902
251	288.0	0.0013037488060606932	0.0005214995224242773
252	289.0	0.0014664739102109778	0.0005865895640843912
253	290.0	0.0012597953853951862	0.0005039181541580744
254	291.0	0.001361180323767203	0.0005444721295068812
255	292.0	0.0014586522603174381	0.0005834609041269753
256	293.0	0.0013494786371105996	0.0005397914548442398
257	294.0	0.0010021780198245288	0.0004008712079298115
258	295.0	0.0012570873447581153	0.0005028349379032461
259	296.0	0.0009068283417595533	0.0003627313367038213
260	297.0	0.0010992514534594283	0.0004397005813837713
261	298.0	0.0007631147949530699	0.000305245917981228
262	299.0	0.0010082133005917884	0.00040328532023671537
263	300.0	0.0009498114555158584	0.0003799245822063434
264	301.0	0.0008586851602807956	0.00034347406411231824
265	302.0	0.001278467361896974	0.0005113869447587896
266	303.0	0.0009149832610253559	0.0003659933044101424
267	304.0	0.0007440257345941084	0.00029761029383764336
268	305.0	0.0009153056995608373	0.0003661222798243349
269	306.0	0.0014361635871037216	0.0005744654348414887
270	307.0	0.0009690147863897347	0.00038760591455589387
271	308.0	0.0007484900256030077	0.00029939601024120307
272	309.0	0.001617814499310766	0.0006471257997243064
273	310.0	0.0020186942444664043	0.0008074776977865617
274	311.0	0.0009284683331319021	0.0003713873332527608
275	312.0	0.0009663083497867188	0.00038652333991468754
276	313.0	0.0019933823428442392	0.0007973529371376957
277	314.0	0.0011737437830569794	0.0004694975132227918
278	315.0	0.0010321206933605626	0.00041284827734422506
279	316.0	0.0013726495467654158	0.0005490598187061663
280	317.0	0.001237251265706514	0.0004949005062826056
281	318.0	0.0030338101325524773	0.001213524053020991
282	319.0	0.001105770866712673	0.0004423083466850692
283	320.0	0.0010089052427453104	0.0004035620970981242
284	321.0	0.0013951890598521562	0.0005580756239408625
285	322.0	0.0015984168498338822	0.0006393667399335528
286	323.0	0.0010564198743167601	0.00042256794972670407
287	324.0	0.0019127987176070019	0.0007651194870428007
288	325.0	0.0016276658730341171	0.0006510663492136469
289	326.0	0.0018911958228394834	0.0007564783291357934
290	327.0	0.0022849304929949293	0.0009139721971979717
291	328.0	0.001916042763087854	0.0007664171052351416
292	329.0	0.002131141271427909	0.0008524565085711635
293	330.0	0.0015395443584861987	0.0006158177433944795
294	331.0	0.0025585049012984765	0.0010234019605193905
295	332.0	0.0016690649855511295	0.0006676259942204518
296	333.0	0.0017958700189954677	0.0007183480075981871
297	334.0	0.0028803072316218614	0.0011521228926487446
298	335.0	0.0014948830712851282	0.0005979532285140512
299	336.0	0.00141193054001721	0.000564772216006884
300	337.0	0.015879801874655458	0.006351920749862183
301	338.0	0.010129310587178987	0.004051724234871595
302	339.0	0.0010170076974881043	0.00040680307899524173
303	340.0	0.00851476675648757	0.0034059067025950284
304	341.0	0.016437865283679545	0.0065751461134718175
305	342.0	0.011821445014216695	0.004728578005686678
306	343.0	0.010106160038518403	0.004042464015407361
307	344.0	0.007171764078443479	0.0028687056313773914
308	345.0	0.015299163205366036	0.0061196652821464146
309	346.0	0.0028343078387726476	0.001133723135509059
310	347.0	0.004017488466268744	0.0016069953865074974
311	348.0	0.012078444556389924	0.00483137782255597
312	349.0	0.016476607499399065	0.006590642999759626
313	350.0	0.0023956859564997902	0.0009582743825999161
314	351.0	0.0026718048158576265	0.0010687219263430506
315	352.0	0.0029875691562687543	0.0011950276625075017
316	353.0	0.003434983228724362	0.0013739932914897447
317	354.0	0.0011468375207996334	0.00045873500831985337
