# Supplementary material for: Simulation of spontaneous G protein activation reveals a new intermediate driving GDP unbinding
Source: eLife. 2018 Oct 5;7:e38465. doi: 10.7554/eLife.38465 (PMC6224197; doi:10.7554/eLife.38465)
Supplement: Source data 2. — Each file is stored in a comma-separated-value (CSV) format and the filename contains the target site of the calculation. These data were used to generate Figure 4, 7 and 8. [file elife-38465-data2.zip › cardsData/gq_10195_holMI_normalized_h3s5_wError.csv]

	Residue	MI value	Error
0	37.0	0.000620760899507734	0.0002483043598030936
1	38.0	0.001203081728352727	0.0004812326913410908
2	39.0	0.0015266726598321915	0.0006106690639328766
3	40.0	0.0019807574940915265	0.0007923029976366106
4	41.0	0.002392985542872456	0.0009571942171489824
5	42.0	0.0025013527260497764	0.0010005410904199105
6	43.0	0.004004627871923306	0.0016018511487693224
7	44.0	0.0025259261147729563	0.0010103704459091824
8	45.0	0.006409239352963598	0.0025636957411854394
9	46.0	0.0033822971469401413	0.0013529188587760566
10	47.0	0.0014723025909152152	0.0005889210363660861
11	48.0	0.0014996313893173988	0.0005998525557269596
12	49.0	0.001632499544716465	0.000652999817886586
13	50.0	0.0012690938756356246	0.0005076375502542498
14	51.0	0.0011323775678630064	0.00045295102714520253
15	52.0	0.001816687971199215	0.000726675188479686
16	53.0	0.000995818805681645	0.000398327522272658
17	54.0	0.0012197061372669277	0.0004878824549067711
18	55.0	0.0017211993784254397	0.0006884797513701759
19	56.0	0.0020482108984001177	0.0008192843593600471
20	57.0	0.0014771387777163499	0.00059085551108654
21	58.0	0.0016927511613241818	0.0006771004645296727
22	59.0	0.0017481162878746736	0.0006992465151498694
23	60.0	0.0017713573127300728	0.0007085429250920292
24	61.0	0.0018225249358588076	0.000729009974343523
25	62.0	0.002026797135501403	0.0008107188542005612
26	63.0	0.0019171424103908668	0.0007668569641563468
27	64.0	0.0018564838495203164	0.0007425935398081265
28	65.0	0.0021855700916401863	0.0008742280366560746
29	66.0	0.002378776151373622	0.0009515104605494488
30	67.0	0.0016207603982733862	0.0006483041593093545
31	68.0	0.001987732583968478	0.0007950930335873912
32	69.0	0.0009085567708081205	0.0003634227083232482
33	70.0	0.0008592450198226682	0.00034369800792906726
34	71.0	0.0016211619864567176	0.000648464794582687
35	72.0	0.0015535024806797577	0.0006214009922719031
36	73.0	0.0013214657804941695	0.0005285863121976678
37	74.0	0.0008219909987614958	0.0003287963995045983
38	75.0	0.0019338401563409695	0.0007735360625363878
39	76.0	0.0013594315774147513	0.0005437726309659005
40	77.0	0.0019620539239369843	0.0007848215695747937
41	78.0	0.0020050249355658715	0.0008020099742263486
42	79.0	0.0012257750850258524	0.000490310034010341
43	80.0	0.0010486574019659262	0.0004194629607863705
44	81.0	0.0015764082560508657	0.0006305633024203463
45	82.0	0.001764005682985952	0.0007056022731943808
46	83.0	0.001126167355885449	0.00045046694235417956
47	84.0	0.0010239660083289747	0.0004095864033315899
48	85.0	0.0009163328816281104	0.0003665331526512442
49	86.0	0.0008329506828526626	0.00033318027314106503
50	87.0	0.0011124978482156187	0.0004449991392862475
51	88.0	0.001142041401061608	0.00045681656042464324
52	89.0	0.0007800855520812901	0.00031203422083251605
53	90.0	0.0012242617360264361	0.0004897046944105745
54	91.0	0.0011559844293236776	0.00046239377172947103
55	92.0	0.0007238522924434672	0.0002895409169773869
56	93.0	0.0004713757916851639	0.00018855031667406555
57	94.0	0.0012008648797273782	0.0004803459518909513
58	95.0	0.0013293083946518379	0.0005317233578607352
59	96.0	0.0007186085190274007	0.0002874434076109603
60	97.0	0.0010079556505897872	0.0004031822602359149
61	98.0	0.00020079073893471304	8.031629557388521e-05
62	99.0	0.00023354098256580939	9.341639302632375e-05
63	100.0	0.0009805354959594842	0.0003922141983837937
64	101.0	0.0014903135854174086	0.0005961254341669634
65	102.0	0.00170761240769136	0.0006830449630765439
66	103.0	0.0008585621655947762	0.00034342486623791045
67	104.0	0.0006074172662462407	0.00024296690649849628
68	105.0	0.0004085765630399659	0.00016343062521598635
69	106.0	0.001692087394224551	0.0006768349576898203
70	107.0	0.0005234207014780585	0.0002093682805912234
71	108.0	0.0005928700108989489	0.00023714800435957955
72	109.0	0.0006951203714285776	0.000278048148571431
73	110.0	0.0012318856385034236	0.0004927542554013694
74	111.0	0.0016256264927699776	0.0006502505971079911
75	112.0	0.0011454014985236973	0.0004581605994094789
76	113.0	0.002027784395827109	0.0008111137583308436
77	114.0	0.001417859694520836	0.0005671438778083345
78	115.0	0.0017930229080714425	0.000717209163228577
79	116.0	0.0016755943425280405	0.0006702377370112162
80	117.0	0.0024763502989150962	0.0009905401195660385
81	118.0	0.0034203531947738946	0.0013681412779095578
82	119.0	0.002600246467094341	0.0010400985868377365
83	120.0	0.002545887033966174	0.0010183548135864696
84	121.0	0.0018477779259219666	0.0007391111703687867
85	122.0	0.0005042860833079831	0.00020171443332319322
86	123.0	0.0009669471452185167	0.0003867788580874067
87	124.0	0.0010119592626912023	0.00040478370507648095
88	125.0	0.0010750451278945348	0.0004300180511578139
89	126.0	0.0002929799924735216	0.00011719199698940864
90	127.0	0.000639261340429858	0.0002557045361719432
91	128.0	0.0009193848336607224	0.00036775393346428895
92	129.0	0.0009000845549282304	0.0003600338219712922
93	130.0	0.00019719800362796551	7.88792014511862e-05
94	131.0	0.0007513459453245522	0.0003005383781298209
95	132.0	0.0010056894733679548	0.0004022757893471819
96	133.0	0.0005246466951341932	0.00020985867805367727
97	134.0	0.0006708320514373976	0.00026833282057495903
98	135.0	0.0007684871054229771	0.00030739484216919083
99	136.0	0.0015132256519823307	0.0006052902607929323
100	137.0	0.0013312661158337256	0.0005325064463334902
101	138.0	0.0015394173671683122	0.0006157669468673249
102	139.0	0.001285323878182226	0.0005141295512728904
103	140.0	0.0007046873405660094	0.00028187493622640374
104	141.0	0.0004848564484812183	0.0001939425793924873
105	142.0	0.0020072933310813267	0.0008029173324325307
106	143.0	0.0012328785105096697	0.0004931514042038679
107	144.0	0.001249829085150692	0.0004999316340602768
108	145.0	0.0010103281765685226	0.00040413127062740906
109	146.0	0.0014549916153964394	0.0005819966461585757
110	147.0	0.0013156535250638626	0.0005262614100255451
111	148.0	0.0012126236310956004	0.0004850494524382402
112	149.0	0.0014521280540801416	0.0005808512216320566
113	150.0	0.0014229877544760217	0.0005691951017904087
114	151.0	0.001199333134743891	0.00047973325389755644
115	152.0	0.001319577632442436	0.0005278310529769745
116	153.0	0.0008976059122651998	0.0003590423649060799
117	154.0	0.0004544471544654126	0.00018177886178616503
118	155.0	0.0009454106880956972	0.0003781642752382789
119	156.0	0.002032555590212843	0.0008130222360851373
120	157.0	0.0016250301520826331	0.0006500120608330533
121	158.0	0.0016811941890439912	0.0006724776756175965
122	159.0	0.0010162080069494044	0.00040648320277976175
123	160.0	0.0017784271199020407	0.0007113708479608163
124	161.0	0.0015255365143119716	0.0006102146057247887
125	162.0	0.0016444506169781424	0.000657780246791257
126	163.0	0.002122164565969664	0.0008488658263878657
127	164.0	0.001296855119052831	0.0005187420476211324
128	165.0	0.0006695015774343024	0.000267800630973721
129	166.0	0.0016103947087191073	0.0006441578834876429
130	167.0	0.0016396456341359546	0.0006558582536543818
131	168.0	0.001149713702814383	0.0004598854811257532
132	169.0	0.0005256570164693107	0.0002102628065877243
133	170.0	0.0002170245588598646	8.680982354394584e-05
134	171.0	0.00036723233120279663	0.00014689293248111866
135	172.0	0.000774426907809951	0.00030977076312398036
136	173.0	0.000551556064542623	0.0002206224258170492
137	174.0	0.0013487769883887366	0.0005395107953554947
138	175.0	0.0009767688184334658	0.0003907075273733863
139	176.0	0.0008024440762694255	0.0003209776305077702
140	177.0	0.0009562754781337545	0.00038251019125350183
141	178.0	0.0016109256226410136	0.0006443702490564055
142	179.0	0.0018354603429506398	0.0007341841371802559
143	180.0	0.0015192903075091104	0.0006077161230036442
144	181.0	0.0009867015373665963	0.00039468061494663854
145	182.0	0.0016752924309564167	0.0006701169723825667
146	183.0	0.0015367957075512618	0.0006147182830205047
147	184.0	0.0012615999382952514	0.0005046399753181006
148	185.0	0.0012852669715282948	0.0005141067886113179
149	186.0	0.003623133406115936	0.0014492533624463745
150	187.0	0.0013553700431007541	0.0005421480172403016
151	188.0	0.002523789795381782	0.0010095159181527128
152	189.0	0.0017254230008881238	0.0006901692003552496
153	190.0	0.0012847727343011522	0.0005139090937204609
154	191.0	0.0025892795936779643	0.0010357118374711856
155	192.0	0.0021341513888885042	0.0008536605555554017
156	193.0	0.002390281035323842	0.0009561124141295368
157	194.0	0.002066970764589003	0.0008267883058356012
158	195.0	0.0015150989431583148	0.000606039577263326
159	196.0	0.0012286600548336213	0.0004914640219334485
160	197.0	0.0012370370997704196	0.0004948148399081679
161	198.0	0.001242739890128568	0.0004970959560514272
162	199.0	0.0016411155947960603	0.0006564462379184241
163	200.0	0.0017221817437410387	0.0006888726974964155
164	201.0	0.001802329590818826	0.0007209318363275304
165	202.0	0.002287579034828476	0.0009150316139313905
166	203.0	0.0018889624558015234	0.0007555849823206093
167	204.0	0.0030636933786160224	0.0012254773514464089
168	205.0	0.0020669528151416416	0.0008267811260566566
169	206.0	0.00392379046110367	0.001569516184441468
170	207.0	0.003975694778349243	0.001590277911339697
171	208.0	0.003194010562750683	0.0012776042251002732
172	209.0	0.0035062499665853017	0.0014024999866341207
173	210.0	0.0023448240247477123	0.0009379296098990849
174	211.0	0.003023581973834449	0.0012094327895337796
175	212.0	0.0018312183809906437	0.0007324873523962574
176	213.0	0.0025491373061544706	0.0010196549224617882
177	214.0	0.003006088423799045	0.001202435369519618
178	215.0	0.002428404148120944	0.0009713616592483775
179	216.0	0.0038551397822841078	0.0015420559129136432
180	217.0	0.006188969556459783	0.002475587822583913
181	218.0	0.006042454913840874	0.0024169819655363496
182	219.0	0.005502576770909884	0.0022010307083639535
183	220.0	0.004674357586766621	0.0018697430347066485
184	221.0	0.006256354307975372	0.002502541723190149
185	222.0	0.008496044310641111	0.0033984177242564447
186	223.0	0.005541850279397614	0.0022167401117590456
187	224.0	0.004470380433142887	0.001788152173257155
188	225.0	0.004830599191023055	0.001932239676409222
189	226.0	0.005150345020375779	0.0020601380081503116
190	227.0	0.002599964129347644	0.0010399856517390575
191	228.0	0.0029748857281502784	0.0011899542912601113
192	229.0	0.0017905359103408875	0.000716214364136355
193	230.0	0.0015780939688707035	0.0006312375875482814
194	231.0	0.001257952696125497	0.0005031810784501988
195	232.0	0.0013036773467089455	0.0005214709386835781
196	233.0	0.0011911907155041945	0.0004764762862016778
197	234.0	0.0014173142705765872	0.0005669257082306349
198	235.0	0.001641266641824892	0.0006565066567299568
199	236.0	0.0014678559763392964	0.0005871423905357186
200	237.0	0.0015905027151268036	0.0006362010860507214
201	238.0	0.0014752186163013385	0.0005900874465205354
202	239.0	0.0012664043635788609	0.0005065617454315444
203	240.0	0.0014236473263869575	0.000569458930554783
204	241.0	0.0012914911942818535	0.0005165964777127414
205	242.0	0.001831090283216888	0.0007324361132867551
206	243.0	0.0027427231883306604	0.0010970892753322642
207	244.0	0.0025310354633984685	0.0010124141853593875
208	245.0	0.0025205631305791937	0.0010082252522316776
209	246.0	0.0016754543882577199	0.0006701817553030879
210	247.0	0.0015603448643954007	0.0006241379457581602
211	248.0	0.0014456682795333346	0.0005782673118133339
212	249.0	0.0015916699945018205	0.0006366679978007282
213	250.0	0.0015295488938045988	0.0006118195575218396
214	251.0	0.0019383755411880382	0.0007753502164752153
215	252.0	0.0009050105404643206	0.00036200421618572825
216	253.0	0.002126091947046257	0.0008504367788185028
217	254.0	0.005640117117172234	0.0022560468468688934
218	255.0	0.00325835996307563	0.001303343985230252
219	256.0	0.002315645896281217	0.0009262583585124868
220	257.0	0.004894557512576337	0.001957823005030535
221	258.0	0.006114595265479525	0.00244583810619181
222	259.0	0.004703124812058706	0.0018812499248234825
223	260.0	0.006260715452801692	0.0025042861811206767
224	261.0	0.005692746732934653	0.002277098693173861
225	262.0	0.017103191127987822	0.0068412764511951284
226	263.0	0.008702251442886482	0.0034809005771545927
227	264.0	0.008727738638575178	0.003491095455430071
228	265.0	0.01098066589868908	0.004392266359475632
229	266.0	0.019073634824024317	0.0076294539296097265
230	267.0	0.009984089288097178	0.003993635715238871
231	268.0	0.004750940682287264	0.0019003762729149058
232	269.0	0.004894676709352806	0.0019578706837411223
233	270.0	0.0026377778314677354	0.0010551111325870942
234	271.0	0.0020981665646675686	0.0008392666258670274
235	272.0	0.0014995430241459692	0.0005998172096583876
236	273.0	0.001692446553369363	0.0006769786213477451
237	274.0	0.0010992163579322761	0.00043968654317291046
238	275.0	0.0010402520061109774	0.00041610080244439097
239	276.0	0.0009003280078980272	0.0003601312031592109
240	277.0	0.0010954796545599112	0.00043819186182396445
241	278.0	0.0010068585055065915	0.0004027434022026366
242	279.0	0.0008289594403282144	0.00033158377613128575
243	280.0	0.000639037823016839	0.0002556151292067356
244	281.0	0.0005027343762458025	0.00020109375049832102
245	282.0	0.0008035765244108447	0.00032143060976433786
246	283.0	0.00039672829591615557	0.00015869131836646224
247	284.0	0.00037345401133726913	0.00014938160453490765
248	285.0	0.00027205624545912195	0.00010882249818364878
249	286.0	0.00111782431239965	0.00044712972495986004
250	287.0	0.00047960912582732825	0.0001918436503309313
251	288.0	0.0005620774774252516	0.00022483099097010063
252	289.0	0.000640756081884416	0.00025630243275376644
253	290.0	0.0006497069498800403	0.00025988277995201613
254	291.0	0.0007932973944506255	0.0003173189577802502
255	292.0	0.0008815864770378948	0.0003526345908151579
256	293.0	0.0007189203953959286	0.00028756815815837147
257	294.0	0.0006054253119702379	0.00024217012478809516
258	295.0	0.0006014128189111277	0.00024056512756445107
259	296.0	0.00040229155372186045	0.0001609166214887442
260	297.0	0.0003284763913372435	0.0001313905565348974
261	298.0	0.000305619393838776	0.00012224775753551042
262	299.0	0.00040411100432344223	0.00016164440172937688
263	300.0	0.00038638236103679156	0.00015455294441471662
264	301.0	0.0002137685339386148	8.550741357544591e-05
265	302.0	0.0007929301761927967	0.0003171720704771187
266	303.0	0.0008303233369709483	0.00033212933478837933
267	304.0	0.00031166914921397845	0.00012466765968559138
268	305.0	0.0006222260416448467	0.00024889041665793866
269	306.0	0.0010553316420908352	0.0004221326568363341
270	307.0	0.0004919224747498203	0.0001967689898999281
271	308.0	0.0003407830136056298	0.0001363132054422519
272	309.0	0.0009894092626396463	0.0003957637050558585
273	310.0	0.0014909152539035581	0.0005963661015614232
274	311.0	0.0006715651631265578	0.0002686260652506231
275	312.0	0.0005301411104878103	0.00021205644419512414
276	313.0	0.001295720358890089	0.0005182881435560357
277	314.0	0.0017003829303899837	0.0006801531721559934
278	315.0	0.0008489784895103933	0.00033959139580415733
279	316.0	0.0007389200841334406	0.0002955680336533762
280	317.0	0.0018450407365986103	0.0007380162946394441
281	318.0	0.0026097554424062796	0.001043902176962512
282	319.0	0.0018992336387888128	0.0007596934555155251
283	320.0	0.0005435739886375099	0.00021742959545500393
284	321.0	0.0020973326888403536	0.0008389330755361414
285	322.0	0.00818747935515044	0.003274991742060176
286	323.0	0.0020871457061356975	0.000834858282454279
287	324.0	0.0022933564980436236	0.0009173425992174494
288	325.0	0.0024165083379761878	0.0009666033351904751
289	326.0	0.001974206296819243	0.0007896825187276972
290	327.0	0.001858976644836042	0.0007435906579344168
291	328.0	0.001241902083953149	0.0004967608335812595
292	329.0	0.0012170128278360015	0.00048680513113440063
293	330.0	0.000973951301182233	0.00038958052047289324
294	331.0	0.001619782175070692	0.0006479128700282768
295	332.0	0.0006909631101796825	0.000276385244071873
296	333.0	0.001075870297481536	0.00043034811899261437
297	334.0	0.0014125920520563502	0.00056503682082254
298	335.0	0.0008557054028263185	0.0003422821611305274
299	336.0	0.00099019536528745	0.00039607814611498
300	337.0	0.0016025082645171494	0.0006410033058068598
301	338.0	0.0017754502451289142	0.0007101800980515657
302	339.0	0.0009922851535688452	0.0003969140614275381
303	340.0	0.0013562438733156765	0.0005424975493262706
304	341.0	0.0011894693411537264	0.00047578773646149056
305	342.0	0.0009945271690445362	0.00039781086761781447
306	343.0	0.001010912410344344	0.00040436496413773763
307	344.0	0.0011685002543398864	0.0004674001017359546
308	345.0	0.0011441055840711494	0.00045764223362845975
309	346.0	0.0004441380619978388	0.0001776552247991355
310	347.0	0.0012712634425424494	0.0005085053770169797
311	348.0	0.002405497833198199	0.0009621991332792797
312	349.0	0.001007486758797715	0.000402994703519086
313	350.0	0.0009759053316874746	0.0003903621326749898
314	351.0	0.003337781168430196	0.0013351124673720784
315	352.0	0.0012621150122732957	0.0005048460049093183
316	353.0	0.0008575510753498748	0.0003430204301399499
317	354.0	0.0005119783855815979	0.00020479135423263914
