# Supplementary material for: Simulation of spontaneous G protein activation reveals a new intermediate driving GDP unbinding
Source: eLife. 2018 Oct 5;7:e38465. doi: 10.7554/eLife.38465 (PMC6224197; doi:10.7554/eLife.38465)
Supplement: Source data 2. — Each file is stored in a comma-separated-value (CSV) format and the filename contains the target site of the calculation. These data were used to generate Figure 4, 7 and 8. [file elife-38465-data2.zip › cardsData/gq_10195_holMI_normalized_linker1_wError.csv]

	Residue	MI value	Error
0	37.0	0.0017099937538092944	0.0006839975015237177
1	38.0	0.004101317006730887	0.0016405268026923546
2	39.0	0.005974819964737001	0.0023899279858948007
3	40.0	0.00697368348213119	0.002789473392852476
4	41.0	0.005719232687504109	0.0022876930750016433
5	42.0	0.005397422078508326	0.0021589688314033306
6	43.0	0.00262398252808866	0.001049593011235464
7	44.0	0.0037891054273347384	0.0015156421709338953
8	45.0	0.002232783802482923	0.0008931135209931691
9	46.0	0.0030770761285192605	0.0012308304514077042
10	47.0	0.003256992481561869	0.0013027969926247478
11	48.0	0.0038881841534839506	0.0015552736613935803
12	49.0	0.00447002178730918	0.001788008714923672
13	50.0	0.003601833748370293	0.0014407334993481171
14	51.0	0.0035280194711922387	0.0014112077884768956
15	52.0	0.0031394167724966794	0.0012557667089986718
16	53.0	0.012758606554192798	0.005103442621677119
17	54.0	0.011561996798908012	0.004624798719563205
18	55.0	0.006589753186621833	0.002635901274648733
19	56.0	0.014309289195399541	0.005723715678159816
20	57.0	0.029363566112679925	0.01174542644507197
21	58.0	0.011103583041075038	0.004441433216430015
22	59.0	0.03786244891144921	0.015144979564579683
23	60.0	0.07635416840741004	0.030541667362964015
24	61.0	0.03576215993319386	0.014304863973277543
25	62.0	0.016586892552819824	0.006634757021127929
26	63.0	0.03597667443119656	0.014390669772478623
27	64.0	0.07020370820101718	0.028081483280406872
28	65.0	0.13802384404570994	0.055209537618283976
29	66.0	0.09397990969096023	0.037591963876384096
30	67.0	0.05055875120805094	0.020223500483220375
31	68.0	0.05826856016017982	0.02330742406407193
32	69.0	0.01489215185378038	0.0059568607415121525
33	70.0	0.016360010779698446	0.006544004311879378
34	71.0	0.03470251460581435	0.013881005842325739
35	72.0	0.04130752051054655	0.01652300820421862
36	73.0	0.029386368646975202	0.011754547458790081
37	74.0	0.015301799548603185	0.006120719819441274
38	75.0	0.022936461045547748	0.0091745844182191
39	76.0	0.017245121742206118	0.006898048696882447
40	77.0	0.004252580664715943	0.001701032265886377
41	78.0	0.010118751958898822	0.004047500783559529
42	79.0	0.0076244110079328855	0.003049764403173154
43	80.0	0.004298171388971465	0.0017192685555885861
44	81.0	0.00501820316162822	0.002007281264651288
45	82.0	0.00820516083364713	0.003282064333458852
46	83.0	0.004821253519689903	0.0019285014078759613
47	84.0	0.0031726142167056814	0.0012690456866822726
48	85.0	0.003127680337786987	0.0012510721351147948
49	86.0	0.0036957545855541693	0.0014783018342216677
50	87.0	0.0033546595186227306	0.0013418638074490922
51	88.0	0.0018073080551351782	0.0007229232220540713
52	89.0	0.003564277717368858	0.0014257110869475432
53	90.0	0.003608723691987	0.0014434894767948
54	91.0	0.0021035946339824	0.00084143785359296
55	92.0	0.0017352551286084518	0.0006941020514433807
56	93.0	0.002500597133464669	0.0010002388533858675
57	94.0	0.0023823679972815237	0.0009529471989126095
58	95.0	0.0010739936292165162	0.0004295974516866065
59	96.0	0.0019060599984208515	0.0007624239993683406
60	97.0	0.0014878240361869994	0.0005951296144747997
61	98.0	0.00048311188519745737	0.00019324475407898295
62	99.0	0.0004417400375347953	0.00017669601501391812
63	100.0	0.000763809332866666	0.0003055237331466664
64	101.0	0.0036620543542715605	0.0014648217417086243
65	102.0	0.002405737886397725	0.00096229515455909
66	103.0	0.003336444706879096	0.0013345778827516385
67	104.0	0.002836102648579351	0.0011344410594317403
68	105.0	0.003974935189022038	0.0015899740756088153
69	106.0	0.002908026559095922	0.0011632106236383688
70	107.0	0.001120496207519958	0.0004481984830079832
71	108.0	0.0019164379877707294	0.0007665751951082917
72	109.0	0.0029011418887304402	0.001160456755492176
73	110.0	0.003051630442076102	0.0012206521768304407
74	111.0	0.0015149049041711482	0.0006059619616684593
75	112.0	0.0031275545636424364	0.0012510218254569746
76	113.0	0.0037920159114440983	0.0015168063645776392
77	114.0	0.0009223427354830003	0.0003689370941932001
78	115.0	0.002967304985218338	0.001186921994087335
79	116.0	0.0029269008963413046	0.001170760358536522
80	117.0	0.0031436270275264962	0.0012574508110105985
81	118.0	0.0018739147424665739	0.0007495658969866295
82	119.0	0.0017488363210815296	0.0006995345284326118
83	120.0	0.0015365865939864925	0.000614634637594597
84	121.0	0.002131828187896169	0.0008527312751584675
85	122.0	0.0014028038294166551	0.0005611215317666621
86	123.0	0.0028631245963953345	0.0011452498385581338
87	124.0	0.0030904449785396763	0.0012361779914158706
88	125.0	0.0026406444022776753	0.0010562577609110702
89	126.0	0.0012077058834136923	0.00048308235336547693
90	127.0	0.000762004085516024	0.0003048016342064096
91	128.0	0.0021799860525035936	0.0008719944210014374
92	129.0	0.0022730737757877505	0.0009092295103151002
93	130.0	0.0006362228777551865	0.00025448915110207464
94	131.0	0.0032494142415331268	0.0012997656966132506
95	132.0	0.0029275354600423187	0.0011710141840169275
96	133.0	0.0012871757636344905	0.0005148703054537962
97	134.0	0.002748349148269033	0.0010993396593076132
98	135.0	0.0030789061293531924	0.001231562451741277
99	136.0	0.004025497664274489	0.0016101990657097956
100	137.0	0.0032274063624639694	0.0012909625449855878
101	138.0	0.003154309901350433	0.0012617239605401732
102	139.0	0.0019623386170813995	0.0007849354468325598
103	140.0	0.0014818323148018198	0.0005927329259207279
104	141.0	0.0025890377915735127	0.001035615116629405
105	142.0	0.002750354841630013	0.0011001419366520053
106	143.0	0.0015013193630276827	0.0006005277452110731
107	144.0	0.0022255618892680525	0.000890224755707221
108	145.0	0.003235070592335107	0.0012940282369340427
109	146.0	0.0044577214955381465	0.0017830885982152585
110	147.0	0.004000340346346897	0.0016001361385387589
111	148.0	0.004494757710933833	0.0017979030843735331
112	149.0	0.004237729356501598	0.0016950917426006393
113	150.0	0.004112025396661161	0.0016448101586644642
114	151.0	0.004142480190814811	0.0016569920763259242
115	152.0	0.003024131509162717	0.0012096526036650867
116	153.0	0.004956801060848935	0.0019827204243395738
117	154.0	0.0037811405188520352	0.001512456207540814
118	155.0	0.0032828134719358536	0.0013131253887743413
119	156.0	0.004505921026398923	0.0018023684105595694
120	157.0	0.004967087429391333	0.001986834971756533
121	158.0	0.003955178974124049	0.0015820715896496195
122	159.0	0.005178447738885522	0.002071379095554209
123	160.0	0.0061233064006612475	0.002449322560264499
124	161.0	0.003553581381968659	0.0014214325527874636
125	162.0	0.004897798642954696	0.0019591194571818783
126	163.0	0.003665462194485813	0.0014661848777943252
127	164.0	0.0035038376981350867	0.0014015350792540347
128	165.0	0.002768414700901194	0.0011073658803604776
129	166.0	0.003382306936570403	0.0013529227746281612
130	167.0	0.004082934932654371	0.0016331739730617485
131	168.0	0.0024870421821065617	0.0009948168728426247
132	169.0	0.0030826711840006506	0.0012330684736002603
133	170.0	0.0021248430116459216	0.0008499372046583686
134	171.0	0.0024276513151244013	0.0009710605260497605
135	172.0	0.007457793732124914	0.0029831174928499657
136	173.0	0.024969944571183893	0.009987977828473557
137	174.0	0.027751437951004463	0.011100575180401785
138	175.0	0.01837758919795616	0.007351035679182464
139	176.0	0.00678687777077339	0.002714751108309356
140	177.0	0.005038174575352874	0.0020152698301411495
141	178.0	0.00904554288377192	0.003618217153508768
142	179.0	0.03656481235930309	0.014625924943721235
143	180.0	0.011480386944975472	0.004592154777990189
144	181.0	0.007169024869701221	0.0028676099478804886
145	182.0	0.011998400675791655	0.004799360270316662
146	183.0	0.010680522923115433	0.004272209169246173
147	184.0	0.012571052078697896	0.0050284208314791586
148	185.0	0.007462682151522649	0.0029850728606090593
149	186.0	0.0027216607569483992	0.0010886643027793598
150	187.0	0.002696754027129447	0.001078701610851779
151	188.0	0.003193609273128033	0.0012774437092512132
152	189.0	0.002580667327650015	0.001032266931060006
153	190.0	0.0028373372391563277	0.001134934895662531
154	191.0	0.008021542776183539	0.0032086171104734156
155	192.0	0.06257384567725086	0.02502953827090034
156	193.0	0.008819719489741357	0.0035278877958965426
157	194.0	0.048783405978492234	0.019513362391396893
158	195.0	0.009299353422195246	0.003719741368878098
159	196.0	0.012477340038292319	0.004990936015316928
160	197.0	0.0025649052250427584	0.0010259620900171034
161	198.0	0.003661024738062121	0.0014644098952248485
162	199.0	0.004654218793638596	0.0018616875174554382
163	200.0	0.006721433162767747	0.0026885732651070987
164	201.0	0.007455416402258654	0.0029821665609034613
165	202.0	0.006635449555284104	0.0026541798221136415
166	203.0	0.007941808857267342	0.0031767235429069366
167	204.0	0.004592290058749936	0.0018369160234999744
168	205.0	0.004386923559489801	0.0017547694237959204
169	206.0	0.0042011961537122425	0.001680478461484897
170	207.0	0.004281891984779205	0.0017127567939116818
171	208.0	0.005446254622380486	0.0021785018489521944
172	209.0	0.00407406394367714	0.001629625577470856
173	210.0	0.003796898734817729	0.0015187594939270917
174	211.0	0.0061561895742323555	0.0024624758296929424
175	212.0	0.005647030156956927	0.002258812062782771
176	213.0	0.005649534793567607	0.0022598139174270426
177	214.0	0.004817877894341108	0.0019271511577364433
178	215.0	0.005737577959623982	0.0022950311838495926
179	216.0	0.004607404011560569	0.0018429616046242276
180	217.0	0.003805606663968198	0.0015222426655872793
181	218.0	0.003843945478213773	0.001537578191285509
182	219.0	0.004490826993153953	0.0017963307972615813
183	220.0	0.00387714076833807	0.001550856307335228
184	221.0	0.004660990860232594	0.0018643963440930374
185	222.0	0.0038826473943874367	0.0015530589577549747
186	223.0	0.004258928153596084	0.0017035712614384337
187	224.0	0.00231465465532284	0.000925861862129136
188	225.0	0.0030444336455379326	0.001217773458215173
189	226.0	0.0018974395186431045	0.0007589758074572418
190	227.0	0.002524067068373354	0.0010096268273493416
191	228.0	0.0022116166789081467	0.0008846466715632587
192	229.0	0.0032195720805617122	0.001287828832224685
193	230.0	0.0023229331931116635	0.0009291732772446654
194	231.0	0.0027864504264282276	0.001114580170571291
195	232.0	0.0027165390663597337	0.0010866156265438936
196	233.0	0.003109939605289718	0.0012439758421158873
197	234.0	0.003620612827102868	0.0014482451308411473
198	235.0	0.003237842097307601	0.0012951368389230405
199	236.0	0.0028835622584415057	0.0011534249033766024
200	237.0	0.0033947737942746367	0.0013579095177098546
201	238.0	0.005004309114510366	0.0020017236458041462
202	239.0	0.0042090850524070505	0.0016836340209628203
203	240.0	0.0054418717591364005	0.00217674870365456
204	241.0	0.005328084270666796	0.0021312337082667185
205	242.0	0.006162809831000596	0.0024651239324002382
206	243.0	0.005565080875777371	0.0022260323503109484
207	244.0	0.005396376716796854	0.0021585506867187417
208	245.0	0.004089110087856994	0.0016356440351427976
209	246.0	0.0034103406756064466	0.0013641362702425787
210	247.0	0.0028584961556044723	0.001143398462241789
211	248.0	0.002811983371532092	0.0011247933486128367
212	249.0	0.0031449583499600572	0.001257983339984023
213	250.0	0.0026674966587387876	0.001066998663495515
214	251.0	0.0032885435059631075	0.001315417402385243
215	252.0	0.0024057086490093874	0.000962283459603755
216	253.0	0.0006782204792909337	0.00027128819171637347
217	254.0	0.0025894510395069784	0.0010357804158027913
218	255.0	0.0029675633219085115	0.0011870253287634045
219	256.0	0.003452467618911422	0.0013809870475645688
220	257.0	0.0009428581030718307	0.0003771432412287323
221	258.0	0.0028923196317369097	0.0011569278526947638
222	259.0	0.0021220974934137342	0.0008488389973654937
223	260.0	0.001996352842053207	0.0007985411368212828
224	261.0	0.0029755219774450243	0.0011902087909780098
225	262.0	0.0024137716837998174	0.000965508673519927
226	263.0	0.00389380917946283	0.001557523671785132
227	264.0	0.0028456928691807447	0.0011382771476722978
228	265.0	0.0022491537851888088	0.0008996615140755235
229	266.0	0.003718497673802959	0.0014873990695211837
230	267.0	0.002424951201283905	0.000969980480513562
231	268.0	0.0024555715341144126	0.000982228613645765
232	269.0	0.0017642272864550428	0.0007056909145820171
233	270.0	0.0030238934531310996	0.0012095573812524398
234	271.0	0.0018999349332265872	0.0007599739732906349
235	272.0	0.003007169839055034	0.0012028679356220135
236	273.0	0.0029691127849366308	0.0011876451139746524
237	274.0	0.0028194184542293305	0.0011277673816917323
238	275.0	0.0033112571284375893	0.0013245028513750358
239	276.0	0.0030019513597147555	0.0012007805438859023
240	277.0	0.002537539427291788	0.0010150157709167152
241	278.0	0.0029224184552173464	0.0011689673820869386
242	279.0	0.002185974979572178	0.0008743899918288711
243	280.0	0.0016235434485325653	0.0006494173794130262
244	281.0	0.0031201311604425424	0.001248052464177017
245	282.0	0.0023879209593397196	0.0009551683837358878
246	283.0	0.001797567393746751	0.0007190269574987004
247	284.0	0.0026731885480608805	0.0010692754192243522
248	285.0	0.0014786919765051767	0.0005914767906020706
249	286.0	0.001840213132519887	0.0007360852530079548
250	287.0	0.0027822365059086856	0.0011128946023634743
251	288.0	0.002961010100670169	0.0011844040402680675
252	289.0	0.002904801127515283	0.0011619204510061132
253	290.0	0.0035405310233971895	0.0014162124093588758
254	291.0	0.004015511385359416	0.0016062045541437662
255	292.0	0.0029356282701983477	0.001174251308079339
256	293.0	0.0018369371232782596	0.0007347748493113039
257	294.0	0.001573410693056504	0.0006293642772226016
258	295.0	0.0025326306662199335	0.0010130522664879734
259	296.0	0.0016430014268399716	0.0006572005707359887
260	297.0	0.0014508906425565104	0.0005803562570226041
261	298.0	0.002541781679351538	0.0010167126717406153
262	299.0	0.0026734044006427996	0.0010693617602571199
263	300.0	0.0018092064919755665	0.0007236825967902266
264	301.0	0.0023614838001326578	0.0009445935200530631
265	302.0	0.0015005979412839611	0.0006002391765135845
266	303.0	0.0012905468623373648	0.0005162187449349459
267	304.0	0.0013272939339553332	0.0005309175735821333
268	305.0	0.0018056268657096856	0.0007222507462838742
269	306.0	0.0020915122273043566	0.0008366048909217426
270	307.0	0.0011435733245594392	0.0004574293298237757
271	308.0	0.00137368899747805	0.00054947559899122
272	309.0	0.0023960406883174793	0.0009584162753269917
273	310.0	0.002193768816855781	0.0008775075267423123
274	311.0	0.0009854254845322109	0.00039417019381288436
275	312.0	0.0010799351370654946	0.00043197405482619784
276	313.0	0.0024911613535184922	0.0009964645414073969
277	314.0	0.0014716942524620102	0.0005886777009848041
278	315.0	0.0012397008943924616	0.0004958803577569846
279	316.0	0.0020367243985425806	0.0008146897594170322
280	317.0	0.001201784085057996	0.00048071363402319843
281	318.0	0.0027555067717749604	0.0011022027087099842
282	319.0	0.00103682711574361	0.000414730846297444
283	320.0	0.0014507700068883056	0.0005803080027553222
284	321.0	0.0032768278043774223	0.001310731121750969
285	322.0	0.002840556988335212	0.0011362227953340847
286	323.0	0.0028992865643353745	0.0011597146257341499
287	324.0	0.0033368237391413888	0.0013347294956565555
288	325.0	0.0029047497399028797	0.001161899895961152
289	326.0	0.0019098396902520285	0.0007639358761008113
290	327.0	0.0019927527065176955	0.0007971010826070782
291	328.0	0.0034959902512867675	0.001398396100514707
292	329.0	0.0033736411974111457	0.0013494564789644583
293	330.0	0.0025587984452349766	0.0010235193780939907
294	331.0	0.006184077583846337	0.002473631033538535
295	332.0	0.0029122084586869715	0.0011648833834747886
296	333.0	0.0029583755837559564	0.0011833502335023825
297	334.0	0.007262459552004757	0.002904983820801903
298	335.0	0.0013340144073327954	0.0005336057629331182
299	336.0	0.0028719937596989654	0.001148797503879586
300	337.0	0.005840714033394162	0.0023362856133576646
301	338.0	0.005937977487961401	0.0023751909951845603
302	339.0	0.0013235047627114455	0.0005294019050845782
303	340.0	0.004422410876747744	0.0017689643506990974
304	341.0	0.010948080545490404	0.004379232218196161
305	342.0	0.002824931127479676	0.0011299724509918703
306	343.0	0.003018885275580041	0.0012075541102320162
307	344.0	0.0034757313722175833	0.0013902925488870333
308	345.0	0.004420245727890618	0.0017680982911562472
309	346.0	0.0012375050869072315	0.0004950020347628926
310	347.0	0.00226963420954702	0.0009078536838188079
311	348.0	0.00343026016323401	0.0013721040652936041
312	349.0	0.003651678221893114	0.0014606712887572455
313	350.0	0.002027660826050737	0.0008110643304202949
314	351.0	0.001878118115144897	0.0007512472460579589
315	352.0	0.0026275397156762335	0.0010510158862704934
316	353.0	0.0016844335218958186	0.0006737734087583274
317	354.0	0.001162597441530454	0.00046503897661218156
