# Supplementary material for: Simulation of spontaneous G protein activation reveals a new intermediate driving GDP unbinding
Source: eLife. 2018 Oct 5;7:e38465. doi: 10.7554/eLife.38465 (PMC6224197; doi:10.7554/eLife.38465)
Supplement: Source data 2. — Each file is stored in a comma-separated-value (CSV) format and the filename contains the target site of the calculation. These data were used to generate Figure 4, 7 and 8. [file elife-38465-data2.zip › cardsData/gq_10195_holMI_normalized_h5_wError.csv]

	Residue	MI value	Error
0	37.0	0.0005389319495461384	0.00021557277981845536
1	38.0	0.001327907831873577	0.0005311631327494309
2	39.0	0.0017293333389834552	0.0006917333355933821
3	40.0	0.0019759262098547397	0.0007903704839418959
4	41.0	0.0022763753497025987	0.0009105501398810395
5	42.0	0.002590503832509047	0.0010362015330036187
6	43.0	0.0015593191614067766	0.0006237276645627107
7	44.0	0.0021336489347937864	0.0008534595739175145
8	45.0	0.0012261499427881062	0.0004904599771152425
9	46.0	0.0009340671311447399	0.000373626852457896
10	47.0	0.0007540684150153048	0.0003016273660061219
11	48.0	0.0007415407832946658	0.0002966163133178663
12	49.0	0.0009221890256456657	0.0003688756102582663
13	50.0	0.0010571734653613055	0.0004228693861445222
14	51.0	0.0011382999358656172	0.00045531997434624684
15	52.0	0.0010706733537699975	0.000428269341507999
16	53.0	0.0011012075174754688	0.00044048300699018754
17	54.0	0.001442452480457992	0.0005769809921831969
18	55.0	0.006357988136304869	0.0025431952545219476
19	56.0	0.0025129012367133686	0.0010051604946853475
20	57.0	0.00040330793520904664	0.00016132317408361867
21	58.0	0.007345716113289425	0.00293828644531577
22	59.0	0.005192196228545604	0.0020768784914182415
23	60.0	0.0005669361573874272	0.00022677446295497086
24	61.0	0.0023835243075712356	0.0009534097230284942
25	62.0	0.005167725661242193	0.0020670902644968773
26	63.0	0.0027145328306868	0.00108581313227472
27	64.0	0.0018400808308178971	0.0007360323323271588
28	65.0	0.0006956771647797093	0.0002782708659118837
29	66.0	0.0011976194553823527	0.00047904778215294107
30	67.0	0.0008413928893718879	0.00033655715574875517
31	68.0	0.0009144450596210765	0.0003657780238484306
32	69.0	0.000320219785160295	0.000128087914064118
33	70.0	0.00027703591206482023	0.0001108143648259281
34	71.0	0.0006016742946537034	0.00024066971786148135
35	72.0	0.0004622503601809246	0.00018490014407236986
36	73.0	0.00033433463320102253	0.000133733853280409
37	74.0	0.00028523645117640816	0.00011409458047056327
38	75.0	0.0005438968175268816	0.00021755872701075262
39	76.0	0.00033010297730360526	0.0001320411909214421
40	77.0	0.0003329066116642769	0.00013316264466571077
41	78.0	0.00041308501462948625	0.0001652340058517945
42	79.0	0.0004809847640434279	0.00019239390561737117
43	80.0	0.0005565702571958633	0.00022262810287834533
44	81.0	0.0005093222705738815	0.00020372890822955263
45	82.0	0.0009165207013911211	0.00036660828055644845
46	83.0	0.0008251843885450793	0.00033007375541803174
47	84.0	0.0005966099448609308	0.00023864397794437232
48	85.0	0.0005122119864702106	0.00020488479458808423
49	86.0	0.0004435301291076793	0.0001774120516430717
50	87.0	0.0006935581272212817	0.0002774232508885127
51	88.0	0.0006402661684518403	0.0002561064673807361
52	89.0	0.00032325934348663925	0.0001293037373946557
53	90.0	0.00045002164813900356	0.00018000865925560142
54	91.0	0.00038218157290097324	0.00015287262916038928
55	92.0	0.0003115237312253616	0.00012460949249014464
56	93.0	0.00021896581758814075	8.75863270352563e-05
57	94.0	0.0003168773551987524	0.00012675094207950096
58	95.0	0.00034454280251169407	0.00013781712100467762
59	96.0	0.0003625318408248243	0.00014501273632992973
60	97.0	0.0003744444332784245	0.0001497777733113698
61	98.0	0.00010194918250493694	4.077967300197478e-05
62	99.0	0.0001052823279968666	4.2112931198746645e-05
63	100.0	0.0002073885169447394	8.295540677789576e-05
64	101.0	0.0005268560024961914	0.00021074240099847657
65	102.0	0.00043223951648955637	0.00017289580659582255
66	103.0	0.0005166607256885676	0.00020666429027542703
67	104.0	0.0003556457838355637	0.00014225831353422547
68	105.0	0.00039512563555289175	0.0001580502542211567
69	106.0	0.0005765398134627694	0.00023061592538510778
70	107.0	0.0002937764428300049	0.00011751057713200197
71	108.0	0.00036462280438093864	0.00014584912175237547
72	109.0	0.0005048187884732608	0.00020192751538930433
73	110.0	0.0004768265554984122	0.00019073062219936488
74	111.0	0.00039644928566783	0.00015857971426713199
75	112.0	0.00040952600052313477	0.0001638104002092539
76	113.0	0.000664647432966497	0.0002658589731865988
77	114.0	0.0004343736083905367	0.00017374944335621468
78	115.0	0.0004641657403705396	0.00018566629614821583
79	116.0	0.000639749650596701	0.0002558998602386804
80	117.0	0.00042234274335638	0.00016893709734255201
81	118.0	0.0006439453416210466	0.00025757813664841866
82	119.0	0.00045336303566200555	0.0001813452142648022
83	120.0	0.0003763420733464874	0.00015053682933859497
84	121.0	0.0005841105635088853	0.0002336442254035541
85	122.0	0.00027676811066532195	0.00011070724426612878
86	123.0	0.0007283975645286547	0.0002913590258114619
87	124.0	0.0005425983242827406	0.00021703932971309621
88	125.0	0.0005625075754804432	0.00022500303019217728
89	126.0	0.00025639638850818156	0.00010255855540327262
90	127.0	0.000317779469329533	0.0001271117877318132
91	128.0	0.0006276862310980868	0.0002510744924392347
92	129.0	0.0007110821493244623	0.0002844328597297849
93	130.0	0.00012476862352602853	4.9907449410411414e-05
94	131.0	0.0005687277893149648	0.00022749111572598594
95	132.0	0.0005924026529802437	0.00023696106119209747
96	133.0	0.00036043837375093567	0.00014417534950037427
97	134.0	0.0005050463312896774	0.00020201853251587096
98	135.0	0.0004952210714009741	0.00019808842856038964
99	136.0	0.0005460197845185622	0.00021840791380742488
100	137.0	0.00040410018790917006	0.00016164007516366802
101	138.0	0.00041913220212276607	0.00016765288084910642
102	139.0	0.00036750099705887024	0.0001470003988235481
103	140.0	0.00032089012160158156	0.00012835604864063263
104	141.0	0.00039108930384240757	0.00015643572153696303
105	142.0	0.0003292986161841581	0.00013171944647366325
106	143.0	0.00023941444601230464	9.576577840492186e-05
107	144.0	0.0002989244552330817	0.00011956978209323269
108	145.0	0.00048053190228687935	0.00019221276091475173
109	146.0	0.00040337487119725444	0.00016134994847890179
110	147.0	0.00046088168111917414	0.00018435267244766966
111	148.0	0.0005300713922849226	0.00021202855691396903
112	149.0	0.0006802920360105935	0.0002721168144042374
113	150.0	0.0007281097119688049	0.00029124388478752195
114	151.0	0.0006124442308142903	0.00024497769232571613
115	152.0	0.0005513857412853827	0.0002205542965141531
116	153.0	0.0005903719750481416	0.00023614879001925665
117	154.0	0.0005482350233094164	0.00021929400932376654
118	155.0	0.0007156025419049594	0.00028624101676198374
119	156.0	0.0008825321938546271	0.00035301287754185086
120	157.0	0.0007875586092973634	0.00031502344371894537
121	158.0	0.000806740710401194	0.0003226962841604776
122	159.0	0.0008294934923779124	0.00033179739695116497
123	160.0	0.0008643255438887694	0.0003457302175555078
124	161.0	0.0008129184358612119	0.00032516737434448473
125	162.0	0.0010658625217939183	0.0004263450087175673
126	163.0	0.0006478902961220139	0.00025915611844880553
127	164.0	0.0007859663986805682	0.0003143865594722273
128	165.0	0.0004252618898436695	0.0001701047559374678
129	166.0	0.0005189126085320304	0.00020756504341281216
130	167.0	0.0005375221197104863	0.00021500884788419453
131	168.0	0.0005248028791909276	0.00020992115167637105
132	169.0	0.0003110454685082471	0.00012441818740329883
133	170.0	0.00014339552313732729	5.735820925493092e-05
134	171.0	0.00011080954827429688	4.432381930971875e-05
135	172.0	0.00030645526836841296	0.0001225821073473652
136	173.0	0.0003140965231585605	0.0001256386092634242
137	174.0	0.00022605500623472654	9.042200249389062e-05
138	175.0	0.0005634050211310856	0.00022536200845243423
139	176.0	0.000639602322997372	0.0002558409291989488
140	177.0	0.0006952028087077709	0.00027808112348310835
141	178.0	0.0008857090986207162	0.00035428363944828647
142	179.0	0.0007958076596875081	0.00031832306387500324
143	180.0	0.0009261718798431181	0.00037046875193724727
144	181.0	0.0010165612693362074	0.000406624507734483
145	182.0	0.001081224268126992	0.00043248970725079676
146	183.0	0.0008178052671390926	0.0003271221068556371
147	184.0	0.0009516446608714605	0.0003806578643485842
148	185.0	0.0008269897229476701	0.00033079588917906804
149	186.0	0.0006971773216599667	0.00027887092866398666
150	187.0	0.001183288158486819	0.00047331526339472756
151	188.0	0.0010512901512619046	0.0004205160605047618
152	189.0	0.00092943638379068	0.000371774553516272
153	190.0	0.0007733494648095773	0.00030933978592383095
154	191.0	0.00589000338428826	0.001178000676857652
155	192.0	0.008964239515031575	0.001792847903006315
156	193.0	0.00437173230172174	0.0008743464603443481
157	194.0	0.00869862070279373	0.001739724140558746
158	195.0	0.002509946208603301	0.0005019892417206602
159	196.0	0.006880600265932084	0.0013761200531864169
160	197.0	0.0011169676221158113	0.00044678704884632453
161	198.0	0.0011140041475745151	0.00044560165902980605
162	199.0	0.004972395865535325	0.00198895834621413
163	200.0	0.0016170425904371596	0.0006468170361748638
164	201.0	0.009113996629736507	0.003645598651894603
165	202.0	0.0041250389247818675	0.001650015569912747
166	203.0	0.0038479306917481525	0.001539172276699261
167	204.0	0.0025650416096855504	0.0010260166438742203
168	205.0	0.0012305586925614514	0.0004922234770245806
169	206.0	0.0010976300783825655	0.0004390520313530262
170	207.0	0.0010131896960556084	0.00040527587842224334
171	208.0	0.0010373130245513317	0.00041492520982053265
172	209.0	0.0008906766726657923	0.0003562706690663169
173	210.0	0.0006798120162958051	0.00027192480651832206
174	211.0	0.0007601833326669686	0.00030407333306678745
175	212.0	0.0005484349881840079	0.00021937399527360317
176	213.0	0.0006822502524642399	0.00027290010098569595
177	214.0	0.0006496422898635158	0.0002598569159454063
178	215.0	0.0006988022345122508	0.0002795208938049003
179	216.0	0.0007750167101829756	0.0003100066840731902
180	217.0	0.0006689466061147252	0.0002675786424458901
181	218.0	0.0007543342535045376	0.00030173370140181504
182	219.0	0.0007855889282378673	0.0003142355712951469
183	220.0	0.0007851664675972238	0.0003140665870388895
184	221.0	0.0008467395825142357	0.0003386958330056943
185	222.0	0.0008370996174225129	0.00033483984696900515
186	223.0	0.0011456810634560344	0.0004582724253824138
187	224.0	0.0022592733270433915	0.0009037093308173566
188	225.0	0.005499983844247065	0.002199993537698826
189	226.0	0.000747464657043513	0.0002989858628174052
190	227.0	0.004011853674920612	0.0016047414699682447
191	228.0	0.0009116526846152949	0.000364661073846118
192	229.0	0.0011465716736593146	0.00045862866946372587
193	230.0	0.0011228983310117896	0.0004491593324047158
194	231.0	0.0008624808180872636	0.0003449923272349054
195	232.0	0.0012515749335103485	0.0005006299734041395
196	233.0	0.0007647535183723109	0.00030590140734892436
197	234.0	0.0006796337686153234	0.00027185350744612935
198	235.0	0.0006428767818008052	0.0002571507127203221
199	236.0	0.0005857002282892716	0.00023428009131570864
200	237.0	0.0006446773730167881	0.00025787094920671523
201	238.0	0.0007948116535718086	0.00031792466142872345
202	239.0	0.000816591592666717	0.0003266366370666868
203	240.0	0.0006742427785667298	0.00026969711142669193
204	241.0	0.0008725345436573173	0.0003490138174629269
205	242.0	0.0010632578294536535	0.0004253031317814614
206	243.0	0.0010231191399634734	0.00040924765598538933
207	244.0	0.000871418101195571	0.0003485672404782284
208	245.0	0.0008362563952545663	0.00033450255810182656
209	246.0	0.0007019403287040506	0.00028077613148162024
210	247.0	0.0006279277072888188	0.00025117108291552754
211	248.0	0.0006013857969995037	0.00024055431879980147
212	249.0	0.0006084104491580958	0.00024336417966323832
213	250.0	0.0005575625311135576	0.00022302501244542304
214	251.0	0.0005466675305900008	0.00021866701223600032
215	252.0	0.00036309867105938066	0.00014523946842375226
216	253.0	0.0002282695392782302	9.130781571129208e-05
217	254.0	0.0005330673685888025	0.000213226947435521
218	255.0	0.0005381089989748201	0.00021524359958992805
219	256.0	0.00030283363592648917	0.00012113345437059567
220	257.0	0.00028674218463870855	0.00011469687385548342
221	258.0	0.0005469668409173886	0.00021878673636695545
222	259.0	0.0003986084861184705	0.00015944339444738822
223	260.0	0.0004036274278744653	0.00016145097114978613
224	261.0	0.0005953831246527213	0.00023815324986108853
225	262.0	0.0006459474569858467	0.0002583789827943387
226	263.0	0.0006474431024877372	0.0002589772409950949
227	264.0	0.0006383657023260352	0.00025534628093041407
228	265.0	0.0005863391005223794	0.0002345356402089518
229	266.0	0.0006146852050901708	0.0002458740820360683
230	267.0	0.0006105935509303401	0.00024423742037213604
231	268.0	0.009494497897932441	0.0037977991591729766
232	269.0	0.0005958600742531833	0.00023834402970127332
233	270.0	0.004151293226077313	0.001660517290430925
234	271.0	0.0014367118484274128	0.0005746847393709651
235	272.0	0.0028267975709113293	0.0011307190283645317
236	273.0	0.0019643959347565316	0.0007857583739026127
237	274.0	0.002230005005858094	0.0008920020023432376
238	275.0	0.0011225024390974102	0.00044900097563896406
239	276.0	0.0013235013945512926	0.0005294005578205171
240	277.0	0.0018658343482069269	0.0007463337392827707
241	278.0	0.001378926069700277	0.0005515704278801108
242	279.0	0.0012716952918603527	0.0005086781167441411
243	280.0	0.0011953671454005574	0.00047814685816022294
244	281.0	0.0005620865232078639	0.00022483460928314557
245	282.0	0.0004686894724961692	0.00018747578899846768
246	283.0	0.0003829808452022208	0.00015319233808088834
247	284.0	0.00047234787623938847	0.0001889391504957554
248	285.0	0.00026816874421239456	0.00010726749768495782
249	286.0	0.0004530642294114641	0.00018122569176458564
250	287.0	0.0005755799736489602	0.00023023198945958408
251	288.0	0.0005257035101064218	0.00021028140404256873
252	289.0	0.000528592729162322	0.00021143709166492882
253	290.0	0.0005153778884820527	0.00020615115539282107
254	291.0	0.00047510683930155516	0.00019004273572062206
255	292.0	0.0005742745639736111	0.00022970982558944444
256	293.0	0.000565567642541758	0.0002262270570167032
257	294.0	0.0004145102605801872	0.00016580410423207488
258	295.0	0.0005094150575324433	0.0002037660230129773
259	296.0	0.00029736512891335326	0.00011894605156534131
260	297.0	0.00046183778286746784	0.00018473511314698714
261	298.0	0.0003969011596062281	0.00015876046384249125
262	299.0	0.0006141245293464311	0.00024564981173857243
263	300.0	0.0004234453109360307	0.00016937812437441228
264	301.0	0.0004431775471990979	0.00017727101887963915
265	302.0	0.0007939153932228772	0.00031756615728915086
266	303.0	0.0008314904642246739	0.00033259618568986957
267	304.0	0.00044766895341676337	0.00017906758136670536
268	305.0	0.0005321382415980072	0.00021285529663920286
269	306.0	0.0008427958129837151	0.00033711832519348604
270	307.0	0.0006593748271004848	0.0002637499308401939
271	308.0	0.00023098295323669394	9.239318129467757e-05
272	309.0	0.0004629331053759239	0.00018517324215036956
273	310.0	0.0008348077961307104	0.0003339231184522842
274	311.0	0.0003370540287848824	0.00013482161151395295
275	312.0	0.0003313691370793402	0.0001325476548317361
276	313.0	0.000569708885465691	0.00022788355418627642
277	314.0	0.0005162349865017326	0.00020649399460069304
278	315.0	0.0002668965989456803	0.00010675863957827212
279	316.0	0.00030913568881082564	0.00012365427552433024
280	317.0	0.00037363122396143477	0.0001494524895845739
281	318.0	0.0003028354526061504	0.00012113418104246017
282	319.0	0.00019155828076567198	7.662331230626879e-05
283	320.0	0.0002070872951977027	8.283491807908109e-05
284	321.0	0.0004232177842131186	0.00016928711368524742
285	322.0	0.0004192007984844545	0.0001676803193937818
286	323.0	0.0005715513485235309	0.00022862053940941236
287	324.0	0.000743037221309669	0.0002972148885238676
288	325.0	0.001385340941012736	0.0005541363764050944
289	326.0	0.001521170832491623	0.0006084683329966492
290	327.0	0.0015987152666287695	0.0006394861066515078
291	328.0	0.003554987556561647	0.0014219950226246588
292	329.0	0.011511277780607633	0.004604511112243053
293	330.0	0.00391470208113455	0.0015658808324538202
294	331.0	0.013612333722534556	0.005444933489013822
295	332.0	0.0018727538673773375	0.000749101546950935
296	333.0	0.012670004539650191	0.0050680018158600765
297	334.0	0.020236353513372333	0.008094541405348933
298	335.0	0.013301776228519387	0.005320710491407755
299	336.0	0.004564651274989598	0.0018258605099958393
300	337.0	0.015165065062321034	0.006066026024928414
301	338.0	0.019148517036325356	0.007659406814530143
302	339.0	0.012324767629693428	0.004929907051877371
303	340.0	0.014661195704106908	0.005864478281642763
304	341.0	0.013081006947040102	0.005232402778816041
305	342.0	0.005495404341712261	0.002198161736684904
306	343.0	0.002391698444501678	0.0009566793778006712
307	344.0	0.00896303241075261	0.003585212964301044
308	345.0	0.009425455911818391	0.0037701823647273564
309	346.0	0.003577615553566031	0.0014310462214264124
310	347.0	0.014316534771770665	0.005726613908708266
311	348.0	0.010110155572635008	0.004044062229054003
312	349.0	0.014913186838714345	0.005965274735485738
313	350.0	0.01851216419217447	0.007404865676869788
314	351.0	0.009777851680997466	0.003911140672398986
315	352.0	0.009460342855943982	0.003784137142377593
316	353.0	0.017796032424376114	0.007118412969750446
317	354.0	0.011943494326786423	0.00477739773071457
