# Supplementary material for: Simulation of spontaneous G protein activation reveals a new intermediate driving GDP unbinding
Source: eLife. 2018 Oct 5;7:e38465. doi: 10.7554/eLife.38465 (PMC6224197; doi:10.7554/eLife.38465)
Supplement: Source data 2. — Each file is stored in a comma-separated-value (CSV) format and the filename contains the target site of the calculation. These data were used to generate Figure 4, 7 and 8. [file elife-38465-data2.zip › cardsData/gq_10195_holMI_normalized_helix4_wError.csv]

	Residue	MI value	Error
0	37.0	0.0005570236182552585	0.00022280944730210343
1	38.0	0.0009161252122153627	0.0003664500848861451
2	39.0	0.001043168153301503	0.00041726726132060115
3	40.0	0.00097932273804843	0.000391729095219372
4	41.0	0.0011237815081413432	0.0004495126032565373
5	42.0	0.0010594860112773453	0.0004237944045109381
6	43.0	0.0010028507401088319	0.00040114029604353276
7	44.0	0.0010074313205875726	0.00040297252823502905
8	45.0	0.0009593542391763017	0.0003837416956705207
9	46.0	0.000831379382259497	0.0003325517529037988
10	47.0	0.0009928137718557056	0.00039712550874228226
11	48.0	0.0007977752741315504	0.00031911010965262015
12	49.0	0.0015309203469146273	0.0006123681387658509
13	50.0	0.004614955326636649	0.0018459821306546595
14	51.0	0.004446766771725484	0.0017787067086901937
15	52.0	0.0009549224125412621	0.00038196896501650486
16	53.0	0.0008069227390178844	0.00032276909560715374
17	54.0	0.002291287656234984	0.0009165150624939935
18	55.0	0.0010356878609549076	0.00041427514438196306
19	56.0	0.0009712637072530189	0.00038850548290120755
20	57.0	0.0008550671454616703	0.0003420268581846681
21	58.0	0.0012512553408663394	0.0005005021363465357
22	59.0	0.0012904176741363766	0.0005161670696545507
23	60.0	0.0011257584042782059	0.00045030336171128233
24	61.0	0.0011527616131966508	0.0004611046452786603
25	62.0	0.0017400332849239668	0.0006960133139695868
26	63.0	0.0010016884246258815	0.00040067536985035257
27	64.0	0.0011688457508661878	0.0004675383003464751
28	65.0	0.0011198696697485618	0.0004479478678994247
29	66.0	0.0009502842484737971	0.00038011369938951886
30	67.0	0.0007930481927304077	0.00031721927709216306
31	68.0	0.0008900441622525311	0.0003560176649010124
32	69.0	0.000290762348201434	0.00011630493928057361
33	70.0	0.00022948068751748617	9.179227500699446e-05
34	71.0	0.0005960366318457887	0.00023841465273831546
35	72.0	0.0005034450503756749	0.00020137802015026996
36	73.0	0.00027457588170179626	0.0001098303526807185
37	74.0	0.0002794624799798162	0.00011178499199192648
38	75.0	0.00046461010619012707	0.00018584404247605084
39	76.0	0.0005947391841121236	0.00023789567364484944
40	77.0	0.0004462399292815152	0.00017849597171260608
41	78.0	0.0006142310049127324	0.00024569240196509293
42	79.0	0.0006100765145120438	0.00024403060580481753
43	80.0	0.0006045840209813381	0.00024183360839253524
44	81.0	0.0007764894980639546	0.0003105957992255818
45	82.0	0.0007191300019973393	0.0002876520007989357
46	83.0	0.0009436785517038671	0.0003774714206815469
47	84.0	0.0009835206857433344	0.00039340827429733375
48	85.0	0.0008231199977726227	0.0003292479991090491
49	86.0	0.0004915552116556704	0.00019662208466226817
50	87.0	0.0007480580116679615	0.0002992232046671846
51	88.0	0.0006568385425122334	0.00026273541700489334
52	89.0	0.0003207766721833697	0.0001283106688733479
53	90.0	0.0005357574716111448	0.0002143029886444579
54	91.0	0.0004597953463798379	0.00018391813855193515
55	92.0	0.00039490157933164946	0.0001579606317326598
56	93.0	0.0003688419754014461	0.00014753679016057844
57	94.0	0.0002950240339194051	0.00011800961356776204
58	95.0	0.0002506062075302344	0.00010024248301209375
59	96.0	0.0005298268954193491	0.00021193075816773962
60	97.0	0.00041946496270075763	0.00016778598508030305
61	98.0	0.00015165866669349473	6.066346667739789e-05
62	99.0	0.0001196562877863818	4.786251511455272e-05
63	100.0	0.00026821583593091946	0.00010728633437236778
64	101.0	0.0004262162502080775	0.000170486500083231
65	102.0	0.0006452137825597585	0.0002580855130239034
66	103.0	0.0005294757244528127	0.00021179028978112507
67	104.0	0.0002926531326734008	0.00011706125306936032
68	105.0	0.0002761278124101941	0.00011045112496407765
69	106.0	0.0005106667852478587	0.0002042667140991435
70	107.0	0.00024139395023188852	9.655758009275541e-05
71	108.0	0.00027644220291138307	0.00011057688116455322
72	109.0	0.00040151566482974293	0.00016060626593189718
73	110.0	0.00042701393657340245	0.00017080557462936097
74	111.0	0.00029013306108503854	0.00011605322443401542
75	112.0	0.0002919837334522954	0.00011679349338091817
76	113.0	0.0008493048827053544	0.00033972195308214177
77	114.0	0.00041017083781820404	0.00016406833512728163
78	115.0	0.0002760159018536078	0.00011040636074144312
79	116.0	0.0006608678074074657	0.0002643471229629863
80	117.0	0.0007996385886385606	0.00031985543545542423
81	118.0	0.0009811143015891017	0.0003924457206356407
82	119.0	0.0009029564385305234	0.00036118257541220935
83	120.0	0.0007649084679632761	0.0003059633871853104
84	121.0	0.0007975301107551081	0.00031901204430204324
85	122.0	0.0003482687483675982	0.00013930749934703928
86	123.0	0.0008201451343152681	0.0003280580537261072
87	124.0	0.001039186321932651	0.0004156745287730604
88	125.0	0.0006159355393488813	0.0002463742157395525
89	126.0	0.0005281743289206871	0.00021126973156827483
90	127.0	0.00027826806602842836	0.00011130722641137134
91	128.0	0.0007685388131836226	0.00030741552527344904
92	129.0	0.0004698819361820878	0.0001879527744728351
93	130.0	0.00016987966316205156	6.795186526482062e-05
94	131.0	0.0004546321987776004	0.00018185287951104015
95	132.0	0.0005274435446303761	0.00021097741785215045
96	133.0	0.00027107446845928596	0.00010842978738371438
97	134.0	0.00034700991643673467	0.00013880396657469388
98	135.0	0.0005002306395517605	0.0002000922558207042
99	136.0	0.0005662077551691595	0.00022648310206766382
100	137.0	0.0005797153779926109	0.00023188615119704435
101	138.0	0.0004454082208471837	0.00017816328833887348
102	139.0	0.0005195269260562463	0.00020781077042249853
103	140.0	0.0002427786290670718	9.711145162682872e-05
104	141.0	0.0003653215206646947	0.00014612860826587786
105	142.0	0.0004534377977055574	0.00018137511908222295
106	143.0	0.0003047235268986036	0.00012188941075944143
107	144.0	0.0003160908740260648	0.0001264363496104259
108	145.0	0.0004615054308121383	0.00018460217232485533
109	146.0	0.0005111310848466312	0.00020445243393865247
110	147.0	0.000541120540284779	0.0002164482161139116
111	148.0	0.0006677941579292939	0.00026711766317171756
112	149.0	0.0013953048466510919	0.0005581219386604368
113	150.0	0.000889073222288046	0.0003556292889152184
114	151.0	0.0006334469351981293	0.0002533787740792517
115	152.0	0.0009421896072034096	0.0003768758428813638
116	153.0	0.0005830679023515413	0.00023322716094061651
117	154.0	0.0005292637308048201	0.00021170549232192804
118	155.0	0.0013737496228096563	0.0005494998491238625
119	156.0	0.0011915675641880658	0.0004766270256752263
120	157.0	0.0005635949910388149	0.00022543799641552595
121	158.0	0.0007974601427005599	0.0003189840570802239
122	159.0	0.0008547317922353294	0.00034189271689413173
123	160.0	0.0009689614181520182	0.0003875845672608073
124	161.0	0.0004584404851269145	0.0001833761940507658
125	162.0	0.0005517776892561901	0.00022071107570247606
126	163.0	0.0007069711606922208	0.00028278846427688833
127	164.0	0.0006250923395013084	0.00025003693580052336
128	165.0	0.0004727282362122004	0.00018909129448488018
129	166.0	0.0008270836192204121	0.00033083344768816486
130	167.0	0.0006250784838517379	0.00025003139354069515
131	168.0	0.0005319675948420374	0.00021278703793681497
132	169.0	0.0004142721672136911	0.00016570886688547644
133	170.0	0.00015067390754347555	6.026956301739022e-05
134	171.0	0.00020625453187762816	8.250181275105126e-05
135	172.0	0.000406262539275052	0.00016250501571002079
136	173.0	0.00039761619879378785	0.00015904647951751514
137	174.0	0.0004861843908854932	0.00019447375635419728
138	175.0	0.0004202424917210767	0.0001680969966884307
139	176.0	0.0003335436666426421	0.00013341746665705684
140	177.0	0.0008668371403623339	0.00034673485614493356
141	178.0	0.0007623026123389451	0.00030492104493557803
142	179.0	0.0006216478648001368	0.0002486591459200547
143	180.0	0.0008243996165142404	0.0003297598466056962
144	181.0	0.0008883807169255864	0.0003553522867702346
145	182.0	0.0008836749444210483	0.0003534699777684193
146	183.0	0.0009225173378882254	0.0003690069351552902
147	184.0	0.0006829711756158054	0.0002731884702463222
148	185.0	0.0006750338415115759	0.00027001353660463035
149	186.0	0.0008993390150648397	0.00035973560602593584
150	187.0	0.0008245181561553848	0.00032980726246215395
151	188.0	0.0012853639993198837	0.0005141455997279534
152	189.0	0.0010690236437210575	0.000427609457488423
153	190.0	0.0008348911666158342	0.0003339564666463337
154	191.0	0.001111310333097015	0.00044452413323880596
155	192.0	0.0010448010144170764	0.0004179204057668306
156	193.0	0.001234142308481668	0.0004936569233926672
157	194.0	0.0012804983400188953	0.0005121993360075581
158	195.0	0.0007722855317318022	0.0003089142126927209
159	196.0	0.0006583298032778242	0.00026333192131112966
160	197.0	0.0008258495129767795	0.00033033980519071176
161	198.0	0.0006833897124427973	0.0002733558849771189
162	199.0	0.0007010620314080805	0.0002804248125632322
163	200.0	0.0010900091472454657	0.00043600365889818625
164	201.0	0.0009360253610181721	0.00037441014440726885
165	202.0	0.0011380200175274793	0.0004552080070109917
166	203.0	0.0010857216969623188	0.00043428867878492753
167	204.0	0.0010520200557465559	0.00042080802229862237
168	205.0	0.0013094827315499559	0.0005237930926199824
169	206.0	0.0013897123997378262	0.0005558849598951305
170	207.0	0.0015054334956706573	0.0006021733982682629
171	208.0	0.0017011876741539742	0.0006804750696615897
172	209.0	0.0014627276564594944	0.0005850910625837978
173	210.0	0.0010104273339563731	0.00040417093358254924
174	211.0	0.0011506334044232474	0.00046025336176929897
175	212.0	0.0009361956046443281	0.00037447824185773125
176	213.0	0.0009952350665981611	0.00039809402663926446
177	214.0	0.0008922493665936353	0.00035689974663745416
178	215.0	0.0009665947558547573	0.0003866379023419029
179	216.0	0.0010336171941628214	0.00041344687766512855
180	217.0	0.0011628004959132133	0.0004651201983652853
181	218.0	0.0010909516776382976	0.00043638067105531905
182	219.0	0.0013169216263414591	0.0005267686505365836
183	220.0	0.0012562426526680488	0.0005024970610672195
184	221.0	0.0011256161625633877	0.0004502464650253551
185	222.0	0.001298583114714731	0.0005194332458858924
186	223.0	0.0008863618107653978	0.0003545447243061591
187	224.0	0.0009460655698942619	0.00037842622795770475
188	225.0	0.001111811330051368	0.0004447245320205472
189	226.0	0.0009207609339533943	0.0003683043735813577
190	227.0	0.0012537766699683437	0.0005015106679873375
191	228.0	0.003334625323802455	0.001333850129520982
192	229.0	0.0018048402101977976	0.0007219360840791191
193	230.0	0.004844216689316324	0.0019376866757265295
194	231.0	0.0027507255502116565	0.0011002902200846626
195	232.0	0.008128006669072492	0.0032512026676289967
196	233.0	0.0015573696762873673	0.0006229478705149469
197	234.0	0.0018234183664675317	0.0007293673465870126
198	235.0	0.00137225496088952	0.000548901984355808
199	236.0	0.001792243568853187	0.0007168974275412748
200	237.0	0.0011864213555917772	0.00047456854223671085
201	238.0	0.0014931152981075358	0.0005972461192430143
202	239.0	0.001078656464710578	0.00043146258588423124
203	240.0	0.0015685342374344268	0.0006274136949737708
204	241.0	0.0010579977896438678	0.00042319911585754716
205	242.0	0.0013946432892129493	0.0005578573156851797
206	243.0	0.001684777380196211	0.0006739109520784844
207	244.0	0.0018566988675686052	0.0007426795470274421
208	245.0	0.0012771422152229295	0.0005108568860891718
209	246.0	0.001673875682724595	0.0006695502730898379
210	247.0	0.0014272182860076222	0.0005708873144030489
211	248.0	0.0028503336693176205	0.0011401334677270483
212	249.0	0.0023975615623511603	0.0009590246249404641
213	250.0	0.0018835980529225734	0.0007534392211690293
214	251.0	0.0027161775700950694	0.0010864710280380277
215	252.0	0.01077382646472124	0.0043095305858884955
216	253.0	0.0019860468696888066	0.0007944187478755227
217	254.0	0.0011395864269413047	0.00045583457077652187
218	255.0	0.004872346373105977	0.0019489385492423908
219	256.0	0.0023445537679650345	0.0009378215071860138
220	257.0	0.0006514137376604146	0.00026056549506416586
221	258.0	0.001404636438294379	0.0005618545753177516
222	259.0	0.0016382527331047225	0.000655301093241889
223	260.0	0.0008665767206050786	0.00034663068824203146
224	261.0	0.0008796406011901336	0.00035185624047605346
225	262.0	0.0008709795406585674	0.00034839181626342695
226	263.0	0.0009668070895444484	0.0003867228358177794
227	264.0	0.0008990495184766963	0.00035961980739067855
228	265.0	0.0005850533159209181	0.00023402132636836723
229	266.0	0.0011498643560897848	0.0004599457424359139
230	267.0	0.0008491601661583836	0.0003396640664633534
231	268.0	0.0009907102172944694	0.00039628408691778775
232	269.0	0.0017557034094978147	0.0007022813637991259
233	270.0	0.0026020614957311776	0.001040824598292471
234	271.0	0.004103991770444471	0.0016415967081777883
235	272.0	0.004490710111034013	0.0017962840444136052
236	273.0	0.006555930865550722	0.002622372346220289
237	274.0	0.009284458074894716	0.0037137832299578865
238	275.0	0.006731387234192865	0.002692554893677146
239	276.0	0.014621896057922952	0.005848758423169181
240	277.0	0.009287884302407401	0.0037151537209629605
241	278.0	0.006290933391014809	0.0025163733564059236
242	279.0	0.022484356431170492	0.008993742572468197
243	280.0	0.007949781525780773	0.003179912610312309
244	281.0	0.0023365443922824993	0.0009346177569129997
245	282.0	0.002157290445257755	0.000862916178103102
246	283.0	0.002025013595058094	0.0008100054380232376
247	284.0	0.002196178742386465	0.0008784714969545859
248	285.0	0.0014245486986481262	0.0005698194794592505
249	286.0	0.002249153086398517	0.0008996612345594068
250	287.0	0.0024954964919766008	0.0009981985967906404
251	288.0	0.0020264110999868305	0.0008105644399947322
252	289.0	0.0024172368694994352	0.0009668947477997741
253	290.0	0.0018968042840124915	0.0007587217136049966
254	291.0	0.0016287538024780746	0.0006515015209912298
255	292.0	0.007621815373486986	0.003048726149394794
256	293.0	0.001543400157924147	0.0006173600631696588
257	294.0	0.0020870714770830447	0.0008348285908332179
258	295.0	0.0021558367956893026	0.000862334718275721
259	296.0	0.0033963413322396323	0.001358536532895853
260	297.0	0.004128710685853078	0.0016514842743412313
261	298.0	0.003132686904966503	0.0012530747619866013
262	299.0	0.005018113192914204	0.0020072452771656814
263	300.0	0.0024068610804148863	0.0009627444321659545
264	301.0	0.004818993010953394	0.0019275972043813576
265	302.0	0.041754749666546485	0.016701899866618596
266	303.0	0.02031840441673657	0.008127361766694628
267	304.0	0.004935026492806208	0.001974010597122483
268	305.0	0.0217410189888361	0.008696407595534441
269	306.0	0.025692725005484536	0.010277090002193814
270	307.0	0.02343319211855749	0.009373276847422996
271	308.0	0.010088254409531164	0.004035301763812465
272	309.0	0.008938846294394336	0.0035755385177577343
273	310.0	0.02253420799492562	0.00901368319797025
274	311.0	0.00998888717021622	0.003995554868086488
275	312.0	0.009607852492616193	0.003843140997046477
276	313.0	0.011942488029843198	0.004776995211937279
277	314.0	0.003746970732475895	0.0014987882929903581
278	315.0	0.0045228709767220696	0.0018091483906888279
279	316.0	0.00932815877121026	0.003731263508484104
280	317.0	0.0015146566029367546	0.0006058626411747019
281	318.0	0.0019850321764464792	0.0007940128705785917
282	319.0	0.00047820292435729166	0.00019128116974291668
283	320.0	0.0003963036953657533	0.00015852147814630132
284	321.0	0.0007751321084699213	0.0003100528433879685
285	322.0	0.0007042404879885233	0.0002816961951954093
286	323.0	0.001753809478724259	0.0007015237914897037
287	324.0	0.003053895903437747	0.0012215583613750989
288	325.0	0.003623268370473123	0.001449307348189249
289	326.0	0.0042001031666790145	0.0016800412666716058
290	327.0	0.006401916148668386	0.0025607664594673547
291	328.0	0.02605805079989912	0.010423220319959648
292	329.0	0.00654468868829106	0.0026178754753164242
293	330.0	0.007633808324046624	0.00305352332961865
294	331.0	0.00474711900798806	0.001898847603195224
295	332.0	0.006209925981586909	0.0024839703926347635
296	333.0	0.003577713034029277	0.0014310852136117107
297	334.0	0.0014038793621243167	0.0005615517448497267
298	335.0	0.0010899132870877486	0.00043596531483509947
299	336.0	0.0024492963727163262	0.0009797185490865304
300	337.0	0.002958584119118493	0.0011834336476473973
301	338.0	0.001235604455955771	0.0004942417823823083
302	339.0	0.001142769335019865	0.000457107734007946
303	340.0	0.002562959335968814	0.0010251837343875257
304	341.0	0.0012502822488666924	0.000500112899546677
305	342.0	0.0006545451987124249	0.00026181807948496996
306	343.0	0.0011397579219569604	0.00045590316878278415
307	344.0	0.0010403721130359351	0.00041614884521437405
308	345.0	0.001105132004281385	0.00044205280171255394
309	346.0	0.00028709518447692155	0.00011483807379076862
310	347.0	0.0010821951905033446	0.00043287807620133787
311	348.0	0.0009055040330762565	0.0003622016132305026
312	349.0	0.0008086937130299411	0.0003234774852119764
313	350.0	0.0006379596534305449	0.000255183861372218
314	351.0	0.0008837699079299972	0.0003535079631719989
315	352.0	0.0007381850833676852	0.00029527403334707406
316	353.0	0.0006269262042054136	0.00025077048168216544
317	354.0	0.00031826398937066	0.000127305595748264
