# Supplementary material for: Simulation of spontaneous G protein activation reveals a new intermediate driving GDP unbinding
Source: eLife. 2018 Oct 5;7:e38465. doi: 10.7554/eLife.38465 (PMC6224197; doi:10.7554/eLife.38465)
Supplement: Source data 2. — Each file is stored in a comma-separated-value (CSV) format and the filename contains the target site of the calculation. These data were used to generate Figure 4, 7 and 8. [file elife-38465-data2.zip › cardsData/gq_10195_holMI_normalized_Helix1_wError.csv]

	Residue	MI value	Error
0	37.0	0.001372502736439596	0.0005490010945758384
1	38.0	0.0029388199199075053	0.001175527967963002
2	39.0	0.0037676465506482656	0.0015070586202593063
3	40.0	0.003529672792404713	0.0014118691169618851
4	41.0	0.0059558683259309814	0.0023823473303723926
5	42.0	0.01058128717655774	0.004232514870623096
6	43.0	0.0041923936595389625	0.001676957463815585
7	44.0	0.02499876612917679	0.009999506451670716
8	45.0	0.01823057898609644	0.007292231594438576
9	46.0	0.03155228063434088	0.012620912253736353
10	47.0	0.028725734310439947	0.011490293724175978
11	48.0	0.020321124892237242	0.008128449956894896
12	49.0	0.0101088536811954	0.00404354147247816
13	50.0	0.02340496301614896	0.009361985206459585
14	51.0	0.02107060427247238	0.008428241708988952
15	52.0	0.009609946405190046	0.003843978562076018
16	53.0	0.024860019630476925	0.00994400785219077
17	54.0	0.018864358631617992	0.007545743452647196
18	55.0	0.026505091242941387	0.010602036497176556
19	56.0	0.026490223937806083	0.010596089575122434
20	57.0	0.023377700253792374	0.009351080101516949
21	58.0	0.023809171418766407	0.009523668567506563
22	59.0	0.021710514080446337	0.008684205632178536
23	60.0	0.016736858842505458	0.006694743537002184
24	61.0	0.02665341761757586	0.010661367047030345
25	62.0	0.024637612660975743	0.009855045064390297
26	63.0	0.02437462091700262	0.009749848366801048
27	64.0	0.013493311676418724	0.00539732467056749
28	65.0	0.017019546419426473	0.006807818567770589
29	66.0	0.024560704185350002	0.009824281674140001
30	67.0	0.015010299533438258	0.006004119813375303
31	68.0	0.010860236741214193	0.004344094696485677
32	69.0	0.0034776460813447764	0.0013910584325379106
33	70.0	0.0031493549890707477	0.001259741995628299
34	71.0	0.007786991862306424	0.0031147967449225698
35	72.0	0.006184051245495665	0.002473620498198266
36	73.0	0.0030588754574355334	0.0012235501829742134
37	74.0	0.0027182521392640252	0.0010873008557056101
38	75.0	0.0038677479392926323	0.001547099175717053
39	76.0	0.0030287768735884715	0.0012115107494353886
40	77.0	0.0016231137642150934	0.0006492455056860373
41	78.0	0.0029386206569993484	0.0011754482627997394
42	79.0	0.0026632745469511647	0.001065309818780466
43	80.0	0.0019370781573470539	0.0007748312629388216
44	81.0	0.001966253374058251	0.0007865013496233004
45	82.0	0.00583209705223555	0.00233283882089422
46	83.0	0.0022815469674465844	0.0009126187869786338
47	84.0	0.001895703580088414	0.0007582814320353656
48	85.0	0.0016763650638912267	0.0006705460255564907
49	86.0	0.0014147390656511498	0.0005658956262604599
50	87.0	0.0019983137878058447	0.0007993255151223378
51	88.0	0.0014459632746327239	0.0005783853098530895
52	89.0	0.0010218757055391122	0.0004087502822156449
53	90.0	0.0012512506880117244	0.0005005002752046897
54	91.0	0.0009339487428888497	0.0003735794971555399
55	92.0	0.0012536311761139817	0.0005014524704455927
56	93.0	0.000822029223462404	0.0003288116893849616
57	94.0	0.001024487029269263	0.0004097948117077052
58	95.0	0.0015658207157053195	0.0006263282862821278
59	96.0	0.0014436121505843312	0.0005774448602337324
60	97.0	0.001102629650875084	0.0004410518603500336
61	98.0	0.0002304218491307704	9.216873965230817e-05
62	99.0	0.0002805545448545421	0.00011222181794181684
63	100.0	0.0005013545702243814	0.00020054182808975255
64	101.0	0.0011924912113690529	0.00047699648454762114
65	102.0	0.0015089862314022332	0.0006035944925608933
66	103.0	0.001323945180214086	0.0005295780720856344
67	104.0	0.0009396485608802076	0.000375859424352083
68	105.0	0.0008093351135064373	0.00032373404540257493
69	106.0	0.0014493804100563403	0.0005797521640225361
70	107.0	0.0005029999977343636	0.00020119999909374545
71	108.0	0.000829451702044753	0.0003317806808179012
72	109.0	0.0011055489884506848	0.00044221959538027393
73	110.0	0.0017472820543937705	0.0006989128217575082
74	111.0	0.0011144177612913526	0.00044576710451654105
75	112.0	0.0013125356051226572	0.0005250142420490628
76	113.0	0.0018630360559975221	0.0007452144223990089
77	114.0	0.0014012512796593914	0.0005605005118637566
78	115.0	0.0015428884406249374	0.000617155376249975
79	116.0	0.0019607933404753547	0.0007843173361901419
80	117.0	0.0022552996839071736	0.0009021198735628694
81	118.0	0.0019001351699595983	0.0007600540679838393
82	119.0	0.0017593664231056448	0.0007037465692422579
83	120.0	0.001855085435403187	0.0007420341741612748
84	121.0	0.0014089410902700034	0.0005635764361080014
85	122.0	0.0009517776145046428	0.00038071104580185715
86	123.0	0.0020878638288617276	0.0008351455315446911
87	124.0	0.0018039806222347147	0.0007215922488938858
88	125.0	0.002133144293358305	0.0008532577173433221
89	126.0	0.0010675156927981999	0.00042700627711927995
90	127.0	0.000684897332013058	0.0002739589328052232
91	128.0	0.0018874004950647572	0.0007549601980259029
92	129.0	0.0018172887323597083	0.0007269154929438833
93	130.0	0.0002974939201644185	0.00011899756806576738
94	131.0	0.0013376486071601404	0.0005350594428640561
95	132.0	0.0016627135333303824	0.000665085413332153
96	133.0	0.000916366825332858	0.0003665467301331432
97	134.0	0.0010078415731570806	0.00040313662926283223
98	135.0	0.001510345263698784	0.0006041381054795135
99	136.0	0.0014276939116109333	0.0005710775646443733
100	137.0	0.00130628365902141	0.000522513463608564
101	138.0	0.0011656218713727538	0.00046624874854910155
102	139.0	0.000933705631690066	0.0003734822526760264
103	140.0	0.0009097350882666985	0.00036389403530667937
104	141.0	0.0012646639091541203	0.0005058655636616482
105	142.0	0.0010313117661037113	0.0004125247064414845
106	143.0	0.0008885543876449378	0.0003554217550579751
107	144.0	0.0012330101205397833	0.0004932040482159134
108	145.0	0.0018076702756135048	0.0007230681102454019
109	146.0	0.001181874037908527	0.00047274961516341083
110	147.0	0.0014097998346207024	0.000563919933848281
111	148.0	0.001948236516298041	0.0007792946065192164
112	149.0	0.0020085995084357868	0.0008034398033743147
113	150.0	0.0026720585230308497	0.0010688234092123398
114	151.0	0.0016440068076379378	0.0006576027230551752
115	152.0	0.001874937432079213	0.0007499749728316853
116	153.0	0.0021371482807671493	0.0008548593123068598
117	154.0	0.002456033659230137	0.0009824134636920547
118	155.0	0.0014583717854473864	0.0005833487141789545
119	156.0	0.0021916206795835	0.0008766482718334
120	157.0	0.00181784537841376	0.000727138151365504
121	158.0	0.0017542309933620917	0.0007016923973448367
122	159.0	0.0019471250968272986	0.0007788500387309195
123	160.0	0.002383048707744695	0.0009532194830978779
124	161.0	0.0017560123011683742	0.0007024049204673497
125	162.0	0.0017017399262836683	0.0006806959705134674
126	163.0	0.001988231843183463	0.0007952927372733853
127	164.0	0.0016676328624562755	0.0006670531449825102
128	165.0	0.001425855270528971	0.0005703421082115884
129	166.0	0.0014699858223428295	0.0005879943289371318
130	167.0	0.0018314821698914659	0.0007325928679565864
131	168.0	0.0016716365920699749	0.0006686546368279899
132	169.0	0.0014011487670422922	0.0005604595068169169
133	170.0	0.0006478847364581659	0.00025915389458326633
134	171.0	0.0006785738314111742	0.0002714295325644697
135	172.0	0.001346716721832096	0.0005386866887328384
136	173.0	0.0031222756546381634	0.0012489102618552653
137	174.0	0.002990201482428871	0.0011960805929715486
138	175.0	0.003798417306417295	0.001519366922566918
139	176.0	0.005187209218774932	0.002074883687509973
140	177.0	0.0031027260458097853	0.0012410904183239142
141	178.0	0.003053981559610225	0.00122159262384409
142	179.0	0.007935504608988316	0.003174201843595326
143	180.0	0.008805313586694867	0.0035221254346779465
144	181.0	0.003636084728500481	0.0014544338914001924
145	182.0	0.011320805390128379	0.004528322156051352
146	183.0	0.008044501195283193	0.003217800478113277
147	184.0	0.013188204010926971	0.005275281604370788
148	185.0	0.009751988341535085	0.003900795336614034
149	186.0	0.002765487322397353	0.001106194928958941
150	187.0	0.0028472409570481348	0.0011388963828192539
151	188.0	0.003270350741260926	0.0013081402965043703
152	189.0	0.0026549040813930473	0.001061961632557219
153	190.0	0.014216186680481002	0.005686474672192401
154	191.0	0.012824727437830044	0.0051298909751320175
155	192.0	0.019304687592283033	0.007721875036913213
156	193.0	0.0056054915102177645	0.002242196604087106
157	194.0	0.01702916464515597	0.006811665858062388
158	195.0	0.0062078918573639326	0.002483156742945573
159	196.0	0.006929227428322678	0.0027716909713290713
160	197.0	0.0022922274168703763	0.0009168909667481506
161	198.0	0.0021301090674965867	0.0008520436269986347
162	199.0	0.0032161459296539204	0.001286458371861568
163	200.0	0.0038094493067008556	0.0015237797226803423
164	201.0	0.005058851278802049	0.0020235405115208195
165	202.0	0.011943033384933235	0.004777213353973294
166	203.0	0.007581978984827403	0.0030327915939309612
167	204.0	0.011290854371311027	0.004516341748524411
168	205.0	0.026367734640759918	0.010547093856303967
169	206.0	0.0037203242599993325	0.001488129703999733
170	207.0	0.00306526916881974	0.001226107667527896
171	208.0	0.003375994331496428	0.0013503977325985714
172	209.0	0.0029679370124158465	0.0011871748049663386
173	210.0	0.00293944309826808	0.0011757772393072318
174	211.0	0.00269203524669127	0.001076814098676508
175	212.0	0.002564752383281101	0.0010259009533124404
176	213.0	0.002716385058751696	0.0010865540235006784
177	214.0	0.002663979910852592	0.0010655919643410368
178	215.0	0.002890465839236292	0.001156186335694517
179	216.0	0.0030353445517510235	0.0012141378207004094
180	217.0	0.002802465788044859	0.0011209863152179436
181	218.0	0.0031756612214331108	0.0012702644885732443
182	219.0	0.003018583656207197	0.0012074334624828788
183	220.0	0.0029605118636255464	0.0011842047454502186
184	221.0	0.002422226323123493	0.0009688905292493972
185	222.0	0.002064807128093291	0.0008259228512373163
186	223.0	0.003942243770136293	0.0015768975080545171
187	224.0	0.004424628255996361	0.0017698513023985444
188	225.0	0.0026022559944076594	0.0010409023977630638
189	226.0	0.0028170837321611964	0.0011268334928644787
190	227.0	0.005687318648241785	0.002274927459296714
191	228.0	0.0029220690459244446	0.0011688276183697778
192	229.0	0.009272505956564892	0.003709002382625957
193	230.0	0.0028671574484265116	0.0011468629793706046
194	231.0	0.001899944658277078	0.0007599778633108312
195	232.0	0.0017159632136352827	0.0006863852854541131
196	233.0	0.00219586987022651	0.0008783479480906039
197	234.0	0.0022096966425633113	0.0008838786570253245
198	235.0	0.0016596698773742717	0.0006638679509497087
199	236.0	0.0016321074440072002	0.0006528429776028801
200	237.0	0.002003860299802044	0.0008015441199208176
201	238.0	0.0025137845732446243	0.0010055138292978498
202	239.0	0.002573803721242844	0.0010295214884971375
203	240.0	0.003094402834188279	0.0012377611336753115
204	241.0	0.0027869312242530813	0.0011147724897012325
205	242.0	0.0030138865313028597	0.0012055546125211438
206	243.0	0.0038218483489447443	0.0015287393395778978
207	244.0	0.0029723395354154126	0.001188935814166165
208	245.0	0.002560350162371827	0.0010241400649487306
209	246.0	0.0016617426580109946	0.0006646970632043978
210	247.0	0.003030154302050702	0.0012120617208202808
211	248.0	0.0016789881914689836	0.0006715952765875934
212	249.0	0.0015332000737681218	0.0006132800295072488
213	250.0	0.0016286179996692308	0.0006514471998676924
214	251.0	0.002010969148869379	0.0008043876595477516
215	252.0	0.0010280436585239838	0.00041121746340959354
216	253.0	0.0006090932345761412	0.00024363729383045647
217	254.0	0.003607078742128933	0.0014428314968515732
218	255.0	0.0014332329289388547	0.0005732931715755419
219	256.0	0.0012331279222475469	0.0004932511688990188
220	257.0	0.0012867602061452201	0.000514704082458088
221	258.0	0.002171663841504621	0.0008686655366018485
222	259.0	0.0011793678435526945	0.0004717471374210778
223	260.0	0.0016378947312363364	0.0006551578924945346
224	261.0	0.001977777689885439	0.0007911110759541756
225	262.0	0.0013596471719268274	0.000543858868770731
226	263.0	0.002067326891627974	0.0008269307566511896
227	264.0	0.0020496038718799702	0.000819841548751988
228	265.0	0.0012413195378002684	0.0004965278151201073
229	266.0	0.0017227725998210004	0.0006891090399284001
230	267.0	0.0017275362138916392	0.0006910144855566556
231	268.0	0.0025347909157905266	0.0010139163663162106
232	269.0	0.001530989401040434	0.0006123957604161736
233	270.0	0.0036899051204998074	0.001475962048199923
234	271.0	0.0020576961579938146	0.0008230784631975258
235	272.0	0.005026818745338883	0.002010727498135553
236	273.0	0.002959729213555214	0.0011838916854220855
237	274.0	0.007243617133813842	0.002897446853525537
238	275.0	0.0037979371524858676	0.001519174860994347
239	276.0	0.0023311790501066637	0.0009324716200426655
240	277.0	0.00181118834001162	0.000724475336004648
241	278.0	0.0014386190538692456	0.0005754476215476983
242	279.0	0.0015714062427096126	0.000628562497083845
243	280.0	0.0010116308765763175	0.00040465235063052703
244	281.0	0.001518689041728117	0.0006074756166912468
245	282.0	0.001500010041196958	0.0006000040164787832
246	283.0	0.0011281759197314422	0.0004512703678925769
247	284.0	0.0016448580694909624	0.000657943227796385
248	285.0	0.0007850906852668949	0.000314036274106758
249	286.0	0.0010782219530233248	0.0004312887812093299
250	287.0	0.001516920905294718	0.0006067683621178873
251	288.0	0.0013738024152540776	0.000549520966101631
252	289.0	0.00139943995544876	0.000559775982179504
253	290.0	0.0012706140584451621	0.0005082456233780648
254	291.0	0.001660113747452475	0.00066404549898099
255	292.0	0.001561318850224194	0.0006245275400896776
256	293.0	0.001590990408450821	0.0006363961633803284
257	294.0	0.0013937026245581735	0.0005574810498232694
258	295.0	0.001027069476406517	0.00041082779056260675
259	296.0	0.0015306073945289098	0.0006122429578115639
260	297.0	0.0012634902406367945	0.0005053960962547178
261	298.0	0.001154336197996535	0.00046173447919861394
262	299.0	0.001212946742557231	0.00048517869702289243
263	300.0	0.0018662159631206918	0.0007464863852482767
264	301.0	0.0013741536491737561	0.0005496614596695024
265	302.0	0.001239210608328478	0.0004956842433313912
266	303.0	0.0011780761084562725	0.000471230443382509
267	304.0	0.0013002395471317643	0.0005200958188527057
268	305.0	0.0015565768961239837	0.0006226307584495935
269	306.0	0.0017324558635282285	0.0006929823454112913
270	307.0	0.001057558347596997	0.00042302333903879884
271	308.0	0.0008925547603045392	0.00035702190412181567
272	309.0	0.001376336666480067	0.0005505346665920268
273	310.0	0.0015330941856638227	0.000613237674265529
274	311.0	0.0006357915942948558	0.0002543166377179423
275	312.0	0.0005740484148696978	0.00022961936594787912
276	313.0	0.0015359693447717863	0.0006143877379087145
277	314.0	0.0010444543590574494	0.00041778174362297975
278	315.0	0.0007635168849653178	0.00030540675398612715
279	316.0	0.0009605673202616748	0.00038422692810466993
280	317.0	0.0008259630368051163	0.00033038521472204656
281	318.0	0.0015984635112683333	0.0006393854045073334
282	319.0	0.0010347967805883634	0.00041391871223534534
283	320.0	0.0006312871351404231	0.0002525148540561692
284	321.0	0.0014916069383045282	0.0005966427753218113
285	322.0	0.0011792364498074222	0.00047169457992296885
286	323.0	0.0014264315612797466	0.0005705726245118987
287	324.0	0.0014838079755550456	0.0005935231902220182
288	325.0	0.002070371831213981	0.0008281487324855924
289	326.0	0.003422787893777489	0.0013691151575109957
290	327.0	0.0037561355353055766	0.0015024542141222307
291	328.0	0.002837836748636813	0.0011351346994547251
292	329.0	0.004172045963460457	0.001668818385384183
293	330.0	0.0030877579083177144	0.0012351031633270858
294	331.0	0.02211957638984005	0.00884783055593602
295	332.0	0.002923890672802464	0.0011695562691209857
296	333.0	0.011164718530165128	0.004465887412066051
297	334.0	0.023518316811697908	0.009407326724679163
298	335.0	0.0050730821248896356	0.002029232849955854
299	336.0	0.0022205563834191444	0.0008882225533676577
300	337.0	0.009573683980122179	0.0038294735920488716
301	338.0	0.005623314379575953	0.0022493257518303813
302	339.0	0.0009599040848595158	0.00038396163394380635
303	340.0	0.005417782555170435	0.002167113022068174
304	341.0	0.006384400865374621	0.0025537603461498483
305	342.0	0.004539250738490459	0.0018157002953961836
306	343.0	0.00717151553029813	0.002868606212119252
307	344.0	0.0027917919633899378	0.0011167167853559752
308	345.0	0.002550136513110965	0.001020054605244386
309	346.0	0.0027915605197284987	0.0011166242078913995
310	347.0	0.0032806611960308134	0.0013122644784123254
311	348.0	0.0029099304983235515	0.0011639721993294207
312	349.0	0.003925100680745947	0.001570040272298379
313	350.0	0.003250147793113098	0.0013000591172452392
314	351.0	0.002799381245472334	0.0011197524981889336
315	352.0	0.0035909039475592497	0.0014363615790236998
316	353.0	0.0024456971485374303	0.000978278859414972
317	354.0	0.0013492095367483683	0.0005396838146993473
