# Supplementary material for: Simulation of spontaneous G protein activation reveals a new intermediate driving GDP unbinding
Source: eLife. 2018 Oct 5;7:e38465. doi: 10.7554/eLife.38465 (PMC6224197; doi:10.7554/eLife.38465)
Supplement: Source data 2. — Each file is stored in a comma-separated-value (CSV) format and the filename contains the target site of the calculation. These data were used to generate Figure 4, 7 and 8. [file elife-38465-data2.zip › cardsData/gq_10195_holMI_normalized_h5s6_wError.csv]

	Residue	MI value	Error
0	37.0	0.0005965262510654226	0.00023861050042616903
1	38.0	0.0019795185697697067	0.0007918074279078827
2	39.0	0.002082974286381504	0.0008331897145526016
3	40.0	0.0024609469445410694	0.0009843787778164277
4	41.0	0.0020356025169397775	0.000814241006775911
5	42.0	0.00296908860133532	0.001187635440534128
6	43.0	0.001779623497893042	0.0007118493991572168
7	44.0	0.0017988259281444309	0.0007195303712577724
8	45.0	0.0020211098857392217	0.0008084439542956886
9	46.0	0.002030679443679065	0.000812271777471626
10	47.0	0.001359771272886098	0.0005439085091544392
11	48.0	0.0015634818689035136	0.0006253927475614055
12	49.0	0.00190322486541557	0.000761289946166228
13	50.0	0.004070918213405633	0.0016283672853622533
14	51.0	0.004730699487480962	0.001892279794992385
15	52.0	0.001981144017970128	0.0007924576071880512
16	53.0	0.0021998528138661546	0.0008799411255464619
17	54.0	0.013761386825514373	0.005504554730205749
18	55.0	0.012696068965410359	0.005078427586164143
19	56.0	0.0029502709423745604	0.0011801083769498242
20	57.0	0.0042231737206449875	0.001689269488257995
21	58.0	0.01556051461984931	0.006224205847939724
22	59.0	0.013494843444196502	0.0053979373776786
23	60.0	0.0033138493133651648	0.001325539725346066
24	61.0	0.009727878974691802	0.0038911515898767206
25	62.0	0.017199764765208566	0.0068799059060834266
26	63.0	0.010879050564450115	0.004351620225780046
27	64.0	0.0022848562022760406	0.0009139424809104163
28	65.0	0.00288268385079949	0.001153073540319796
29	66.0	0.003730638414572665	0.0014922553658290659
30	67.0	0.002892870654797004	0.0011571482619188015
31	68.0	0.0018362789392678102	0.0007345115757071241
32	69.0	0.00035990625530907386	0.00014396250212362954
33	70.0	0.0003991123977014165	0.00015964495908056658
34	71.0	0.0008091300612733592	0.0003236520245093437
35	72.0	0.0010095441765230347	0.0004038176706092139
36	73.0	0.0005243739757741684	0.00020974959030966735
37	74.0	0.00046369262103991104	0.0001854770484159644
38	75.0	0.002403984040356761	0.0009615936161427044
39	76.0	0.0007933670355704871	0.00031734681422819483
40	77.0	0.0010376242919685583	0.0004150497167874233
41	78.0	0.0016318448006626615	0.0006527379202650646
42	79.0	0.0013481624964557144	0.0005392649985822858
43	80.0	0.0011531705693446097	0.00046126822773784386
44	81.0	0.001582550362676369	0.0006330201450705476
45	82.0	0.0017591320395366169	0.0007036528158146468
46	83.0	0.001846815185462455	0.000738726074184982
47	84.0	0.0013945924051862874	0.0005578369620745149
48	85.0	0.0013161696215991036	0.0005264678486396415
49	86.0	0.0013332992032171079	0.0005333196812868431
50	87.0	0.0015006868813816129	0.0006002747525526451
51	88.0	0.001226588390679692	0.0004906353562718768
52	89.0	0.0020302279098580013	0.0008120911639432005
53	90.0	0.0009983073270102385	0.0003993229308040954
54	91.0	0.0006822887380578807	0.0002729154952231523
55	92.0	0.0005008079353332223	0.0002003231741332889
56	93.0	0.0009218241923414776	0.000368729676936591
57	94.0	0.0005748958754118187	0.0002299583501647275
58	95.0	0.00039472013889476926	0.0001578880555579077
59	96.0	0.0016235682726109455	0.0006494273090443781
60	97.0	0.0008621234747699753	0.0003448493899079901
61	98.0	0.00015788206531467723	6.315282612587089e-05
62	99.0	0.0002090047885929062	8.360191543716248e-05
63	100.0	0.0005118895583859922	0.0002047558233543969
64	101.0	0.0009833250763969547	0.00039333003055878185
65	102.0	0.0007535125364991	0.00030140501459964
66	103.0	0.0006255834329024437	0.0002502333731609775
67	104.0	0.0008503016278217486	0.0003401206511286994
68	105.0	0.00047686347587415996	0.00019074539034966397
69	106.0	0.0008377733432009105	0.0003351093372803642
70	107.0	0.00020427258179874527	8.17090327194981e-05
71	108.0	0.0007738078487212109	0.00030952313948848437
72	109.0	0.0013523676754002042	0.0005409470701600817
73	110.0	0.000932968845194016	0.0003731875380776064
74	111.0	0.0008760871455596772	0.0003504348582238709
75	112.0	0.0006552218626087091	0.0002620887450434836
76	113.0	0.0013383044686910352	0.0005353217874764141
77	114.0	0.0006408001416964396	0.0002563200566785758
78	115.0	0.0007869420374537477	0.00031477681498149907
79	116.0	0.0013585590265801275	0.000543423610632051
80	117.0	0.0009685840629547816	0.0003874336251819126
81	118.0	0.0012320682371115461	0.0004928272948446185
82	119.0	0.0011598603728250779	0.0004639441491300311
83	120.0	0.0009037079328646817	0.00036148317314587265
84	121.0	0.0016485676550282605	0.0006594270620113042
85	122.0	0.0006067041433120457	0.0002426816573248183
86	123.0	0.0012905743555562	0.00051622974222248
87	124.0	0.0015853330056418474	0.000634133202256739
88	125.0	0.001233047466431869	0.0004932189865727476
89	126.0	0.0007838931299333101	0.00031355725197332405
90	127.0	0.00041861801871748725	0.0001674472074869949
91	128.0	0.0018021273325258887	0.0007208509330103555
92	129.0	0.001304813635672257	0.0005219254542689028
93	130.0	0.00020473747298195344	8.189498919278137e-05
94	131.0	0.0010709728569837872	0.0004283891427935149
95	132.0	0.0013620532601635847	0.0005448213040654339
96	133.0	0.0006822151921869586	0.00027288607687478346
97	134.0	0.0011518348431060386	0.0004607339372424154
98	135.0	0.0011541772318767517	0.0004616708927507007
99	136.0	0.0012535966898872012	0.0005014386759548805
100	137.0	0.0011300490681761992	0.0004520196272704797
101	138.0	0.000834356954378821	0.0003337427817515284
102	139.0	0.0007587896016202575	0.00030351584064810296
103	140.0	0.0004562740291899943	0.00018250961167599772
104	141.0	0.0008759257675561729	0.00035037030702246916
105	142.0	0.0007930273743583402	0.00031721094974333607
106	143.0	0.0003305574397652112	0.0001322229759060845
107	144.0	0.0006963969141384833	0.0002785587656553933
108	145.0	0.0014440139684852855	0.0005776055873941142
109	146.0	0.0015674516828214937	0.0006269806731285974
110	147.0	0.0020408594865120233	0.0008163437946048093
111	148.0	0.0017188671569621492	0.0006875468627848596
112	149.0	0.0019187991857985102	0.0007675196743194041
113	150.0	0.002009587400511369	0.0008038349602045476
114	151.0	0.0019352367329755766	0.0007740946931902306
115	152.0	0.0019310370139226161	0.0007724148055690465
116	153.0	0.0032219871491412067	0.0012887948596564827
117	154.0	0.001802321032586658	0.0007209284130346631
118	155.0	0.001959835098881718	0.0007839340395526872
119	156.0	0.0015774183771997067	0.0006309673508798827
120	157.0	0.0011897146178379402	0.0004758858471351761
121	158.0	0.0012281662914056368	0.0004912665165622547
122	159.0	0.0014841431358431664	0.0005936572543372666
123	160.0	0.0017932083922614403	0.0007172833569045761
124	161.0	0.0013294961622277483	0.0005317984648910994
125	162.0	0.0012645980568653978	0.0005058392227461591
126	163.0	0.0011613365561103344	0.0004645346224441338
127	164.0	0.0010889059334676888	0.0004355623733870755
128	165.0	0.0019018167870604244	0.0007607267148241698
129	166.0	0.0010267715034930937	0.0004107086013972375
130	167.0	0.0011515892637586778	0.0004606357055034711
131	168.0	0.000761860896389555	0.000304744358555822
132	169.0	0.000825077100485156	0.0003300308401940624
133	170.0	0.00017073894313299548	6.829557725319819e-05
134	171.0	0.00031206981154214403	0.00012482792461685762
135	172.0	0.0010696744886480607	0.00042786979545922425
136	173.0	0.0005650095997811785	0.0002260038399124714
137	174.0	0.0006665190613442884	0.00026660762453771536
138	175.0	0.001997027907037837	0.0007988111628151348
139	176.0	0.003024388892430294	0.0012097555569721176
140	177.0	0.0020261355944598204	0.0008104542377839281
141	178.0	0.0035317040347196222	0.0014126816138878488
142	179.0	0.0023038465191955624	0.000921538607678225
143	180.0	0.004257986946765607	0.0017031947787062428
144	181.0	0.002293072213924966	0.0009172288855699864
145	182.0	0.0017480458130652073	0.000699218325226083
146	183.0	0.002375188832166478	0.0009500755328665912
147	184.0	0.0020119338557643795	0.0008047735423057518
148	185.0	0.0017101334329178617	0.0006840533731671447
149	186.0	0.0010113045078824733	0.0004045218031529893
150	187.0	0.001578569731470014	0.0006314278925880056
151	188.0	0.001716877842060101	0.0006867511368240404
152	189.0	0.0013124462171205287	0.0005249784868482114
153	190.0	0.0012501820718611749	0.0005000728287444699
154	191.0	0.001670149174142109	0.0006680596696568436
155	192.0	0.001814258883686321	0.0007257035534745284
156	193.0	0.0022193838337783113	0.0008877535335113246
157	194.0	0.0028553950078388	0.00114215800313552
158	195.0	0.0019640118652570803	0.0007856047461028322
159	196.0	0.00292902747132417	0.001171610988529668
160	197.0	0.0010641259685396807	0.0004256503874158723
161	198.0	0.0010377646585817924	0.00041510586343271696
162	199.0	0.0018007096455287498	0.0007202838582114999
163	200.0	0.003975411839696272	0.0015901647358785085
164	201.0	0.002268570866844709	0.0009074283467378836
165	202.0	0.002629885975836111	0.0010519543903344444
166	203.0	0.0021925137765099437	0.0008770055106039774
167	204.0	0.0016185219441440205	0.0006474087776576082
168	205.0	0.0015661385438071162	0.0006264554175228465
169	206.0	0.0023677493181243534	0.0009470997272497414
170	207.0	0.0016316678347381769	0.0006526671338952707
171	208.0	0.0019356110726181503	0.0007742444290472601
172	209.0	0.0020967848811525793	0.0008387139524610317
173	210.0	0.0018393629969493388	0.0007357451987797355
174	211.0	0.002491598231462644	0.0009966392925850576
175	212.0	0.0009237936454011106	0.00036951745816044424
176	213.0	0.0023812913246948767	0.0009525165298779507
177	214.0	0.002867192964005022	0.0011468771856020087
178	215.0	0.00293354550314739	0.001173418201258956
179	216.0	0.002107156649645947	0.0008428626598583789
180	217.0	0.0018191841443703173	0.0007276736577481269
181	218.0	0.0021672270478975755	0.0008668908191590303
182	219.0	0.001841370205109113	0.0007365480820436452
183	220.0	0.0016815818228691109	0.0006726327291476443
184	221.0	0.002284173530495352	0.0009136694121981408
185	222.0	0.0022397275514959604	0.0008958910205983841
186	223.0	0.0019834288218832977	0.0007933715287533191
187	224.0	0.0021584073470147813	0.0008633629388059125
188	225.0	0.001202528719350879	0.0004810114877403516
189	226.0	0.0014974354224438968	0.0005989741689775587
190	227.0	0.005185659025758316	0.0020742636103033263
191	228.0	0.006561825197789917	0.002624730079115967
192	229.0	0.00613982951923621	0.002455931807694484
193	230.0	0.0072465999563932045	0.002898639982557282
194	231.0	0.00522465878236176	0.002089863512944704
195	232.0	0.01799187667640588	0.007196750670562352
196	233.0	0.0025294128380259785	0.0010117651352103915
197	234.0	0.002849938542700283	0.0011399754170801132
198	235.0	0.0026171049809833166	0.0010468419923933265
199	236.0	0.0017048602221813086	0.0006819440888725235
200	237.0	0.0020557726930055635	0.0008223090772022254
201	238.0	0.002307417399364972	0.0009229669597459888
202	239.0	0.002000718796308764	0.0008002875185235056
203	240.0	0.003480649609247202	0.0013922598436988808
204	241.0	0.002678823346765618	0.0010715293387062472
205	242.0	0.003486352901313887	0.0013945411605255549
206	243.0	0.0034656699199537466	0.0013862679679814986
207	244.0	0.0035476171204400237	0.0014190468481760094
208	245.0	0.00295419335557475	0.0011816773422299001
209	246.0	0.0018938041072559194	0.0007575216429023678
210	247.0	0.0025241300109996416	0.0010096520043998566
211	248.0	0.0014689560603141402	0.000587582424125656
212	249.0	0.001963545191762666	0.0007854180767050665
213	250.0	0.001392737690398187	0.0005570950761592748
214	251.0	0.002142738286597796	0.0008570953146391185
215	252.0	0.001080195849373207	0.00043207833974928276
216	253.0	0.0006687233523566578	0.00026748934094266314
217	254.0	0.001861147448454988	0.0007444589793819952
218	255.0	0.00282695902960262	0.0011307836118410479
219	256.0	0.0013271796122487555	0.0005308718448995022
220	257.0	0.0008504800594417074	0.000340192023776683
221	258.0	0.0018422422417659172	0.0007368968967063668
222	259.0	0.0013869214188639877	0.0005547685675455951
223	260.0	0.0012142659135717109	0.00048570636542868436
224	261.0	0.0016967646919356263	0.0006787058767742506
225	262.0	0.0012026670783176988	0.00048106683132707954
226	263.0	0.001761631692108162	0.0007046526768432649
227	264.0	0.0012196595115575538	0.00048786380462302153
228	265.0	0.0009417036727768405	0.0003766814691107362
229	266.0	0.0014286616853296133	0.0005714646741318453
230	267.0	0.0008909702051038664	0.0003563880820415466
231	268.0	0.003167044320461996	0.0012668177281847984
232	269.0	0.001389714942602881	0.0005558859770411524
233	270.0	0.005712261775881165	0.002284904710352466
234	271.0	0.008982699123620465	0.003593079649448186
235	272.0	0.009635857020265261	0.0038543428081061044
236	273.0	0.017077796635456884	0.006831118654182754
237	274.0	0.022415455528255353	0.008966182211302142
238	275.0	0.015332976442472288	0.006133190576988915
239	276.0	0.023145124194576785	0.009258049677830714
240	277.0	0.015668199510351092	0.006267279804140437
241	278.0	0.01997174378737571	0.007988697514950283
242	279.0	0.009885334793082873	0.003954133917233149
243	280.0	0.021241678852740125	0.00849667154109605
244	281.0	0.0017269503701275747	0.0006907801480510299
245	282.0	0.0016537842418825432	0.0006615136967530173
246	283.0	0.0011656264603744308	0.0004662505841497723
247	284.0	0.0010072725983943506	0.0004029090393577402
248	285.0	0.0007144113008748706	0.0002857645203499482
249	286.0	0.0009714224617288677	0.0003885689846915471
250	287.0	0.0010058937844134054	0.0004023575137653622
251	288.0	0.0012312635853152817	0.0004925054341261127
252	289.0	0.0013094758562216344	0.0005237903424886538
253	290.0	0.0017235993498090447	0.0006894397399236178
254	291.0	0.0015267375389989913	0.0006106950155995966
255	292.0	0.0020341023927865623	0.0008136409571146249
256	293.0	0.0013448963810654745	0.0005379585524261898
257	294.0	0.0006476654019857729	0.00025906616079430914
258	295.0	0.0012427917982422835	0.0004971167192969134
259	296.0	0.0006012607938593451	0.00024050431754373802
260	297.0	0.0004214429463365492	0.0001685771785346197
261	298.0	0.0007546498782893144	0.00030185995131572576
262	299.0	0.0010991965619169778	0.00043967862476679113
263	300.0	0.0006498371614742429	0.00025993486458969717
264	301.0	0.0013891311643688053	0.0005556524657475222
265	302.0	0.007956551009465134	0.003182620403786054
266	303.0	0.00762475090252635	0.00304990036101054
267	304.0	0.0010064226386157658	0.0004025690554463063
268	305.0	0.006479228024688891	0.0025916912098755563
269	306.0	0.018004192279715652	0.007201676911886261
270	307.0	0.007992650397733135	0.003197060159093254
271	308.0	0.0007481904080794098	0.00029927616323176395
272	309.0	0.002817348456575212	0.0011269393826300847
273	310.0	0.006488217265311237	0.0025952869061244945
274	311.0	0.001343047735530521	0.0005372190942122084
275	312.0	0.0010870328724992416	0.0004348131489996966
276	313.0	0.002579206251302695	0.001031682500521078
277	314.0	0.003924448193551842	0.0015697792774207367
278	315.0	0.001253274812307334	0.0005013099249229336
279	316.0	0.0013697477959446686	0.0005478991183778674
280	317.0	0.0013649584658841655	0.0005459833863536662
281	318.0	0.0008628574903516209	0.00034514299614064837
282	319.0	0.0014800621160241533	0.0005920248464096613
283	320.0	0.001988746077157424	0.0007954984308629696
284	321.0	0.0018672277358607948	0.0007468910943443179
285	322.0	0.0009926149588278305	0.0003970459835311322
286	323.0	0.0014828450006513856	0.0005931380002605543
287	324.0	0.0032991798438760447	0.0013196719375504179
288	325.0	0.003855326679803256	0.0015421306719213023
289	326.0	0.006242195467964472	0.0024968781871857887
290	327.0	0.007416104493747836	0.0029664417974991342
291	328.0	0.019469896198273277	0.00778795847930931
292	329.0	0.03297357397640721	0.013189429590562884
293	330.0	0.024660620150474336	0.009864248060189734
294	331.0	0.02597452258139765	0.01038980903255906
295	332.0	0.017943436723946635	0.007177374689578654
296	333.0	0.02526852446669296	0.010107409786677183
297	334.0	0.019691127351478772	0.00787645094059151
298	335.0	0.005483925864616476	0.0021935703458465907
299	336.0	0.02025099830535785	0.00810039932214314
300	337.0	0.02139292633413844	0.008557170533655376
301	338.0	0.018455014051498988	0.007382005620599595
302	339.0	0.009511346448823687	0.003804538579529475
303	340.0	0.021719431297555204	0.008687772519022082
304	341.0	0.013713539586302812	0.0054854158345211245
305	342.0	0.007372604941204315	0.0029490419764817257
306	343.0	0.003893230154079012	0.0015572920616316048
307	344.0	0.007289414305722307	0.002915765722288923
308	345.0	0.0030426232678860366	0.0012170493071544147
309	346.0	0.002069373503067758	0.0008277494012271031
310	347.0	0.0033122589114827038	0.0013249035645930816
311	348.0	0.002670798664847508	0.0010683194659390032
312	349.0	0.0030606081249510545	0.0012242432499804219
313	350.0	0.0021807430803669698	0.0008722972321467879
314	351.0	0.0025682746480385123	0.001027309859215405
315	352.0	0.003345088936073362	0.0013380355744293448
316	353.0	0.0017535205951705506	0.0007014082380682202
317	354.0	0.0009442325848108272	0.00037769303392433086
