# Supplementary material for: Simulation of spontaneous G protein activation reveals a new intermediate driving GDP unbinding
Source: eLife. 2018 Oct 5;7:e38465. doi: 10.7554/eLife.38465 (PMC6224197; doi:10.7554/eLife.38465)
Supplement: Source data 2. — Each file is stored in a comma-separated-value (CSV) format and the filename contains the target site of the calculation. These data were used to generate Figure 4, 7 and 8. [file elife-38465-data2.zip › cardsData/gq_10195_holMI_normalized_pLoop_wError.csv]

	Residue	MI value	Error
0	37.0	0.0006399619142303047	0.0002559847656921219
1	38.0	0.0010443389502160858	0.0004177355800864343
2	39.0	0.001192835172207593	0.0004771340688830372
3	40.0	0.0015335711406832132	0.0006134284562732853
4	41.0	0.0017677511662590301	0.000707100466503612
5	42.0	0.0025426899668112624	0.001017075986724505
6	43.0	0.003961824906724952	0.001584729962689981
7	44.0	0.012748215313211167	0.005099286125284467
8	45.0	0.01165399155459775	0.0046615966218391
9	46.0	0.01357630478097588	0.005430521912390352
10	47.0	0.03825150314392991	0.015300601257571964
11	48.0	0.05424857399115808	0.021699429596463232
12	49.0	0.0305227002077701	0.01220908008310804
13	50.0	0.02113429023829612	0.008453716095318448
14	51.0	0.017809621297828728	0.007123848519131492
15	52.0	0.02351823347631016	0.009407293390524065
16	53.0	0.01334581814714187	0.005338327258856748
17	54.0	0.003703125897325576	0.0014812503589302305
18	55.0	0.005078545591140779	0.0020314182364563117
19	56.0	0.009219721388428638	0.0036878885553714553
20	57.0	0.004314657241663531	0.0017258628966654124
21	58.0	0.003906885196260557	0.0015627540785042228
22	59.0	0.0023111326659481244	0.0009244530663792497
23	60.0	0.0040809691771461695	0.0016323876708584679
24	61.0	0.004807177766453119	0.0019228711065812476
25	62.0	0.0022470552336532343	0.0008988220934612937
26	63.0	0.003068358882503655	0.001227343553001462
27	64.0	0.004119790705835126	0.0016479162823340506
28	65.0	0.005204961210620992	0.002081984484248397
29	66.0	0.00368984603914207	0.001475938415656828
30	67.0	0.004772645222814111	0.0019090580891256443
31	68.0	0.0026009176393236594	0.0010403670557294637
32	69.0	0.0005525478561706521	0.00022101914246826083
33	70.0	0.0005408596998136804	0.00021634387992547217
34	71.0	0.001189187639788512	0.00047567505591540485
35	72.0	0.0009063540627714255	0.0003625416251085702
36	73.0	0.00083877229086489	0.000335508916345956
37	74.0	0.0010069153955191905	0.00040276615820767617
38	75.0	0.001970370832117699	0.0007881483328470796
39	76.0	0.001338000922960889	0.0005352003691843556
40	77.0	0.0017092494312164397	0.0006836997724865759
41	78.0	0.0020578599535609815	0.0008231439814243926
42	79.0	0.0023393796211350066	0.0009357518484540027
43	80.0	0.0019461712259921792	0.0007784684903968717
44	81.0	0.002338647252444704	0.0009354589009778816
45	82.0	0.0032474320678621584	0.0012989728271448633
46	83.0	0.002216381900539234	0.0008865527602156935
47	84.0	0.0020756922156049823	0.0008302768862419929
48	85.0	0.0012477787457683886	0.0004991114983073554
49	86.0	0.002041111956909984	0.0008164447827639935
50	87.0	0.0017457113353099279	0.0006982845341239712
51	88.0	0.0012089678011510184	0.00048358712046040733
52	89.0	0.0013520674065260624	0.000540826962610425
53	90.0	0.0016789304651432118	0.0006715721860572848
54	91.0	0.0015783335789399003	0.0006313334315759601
55	92.0	0.0013689675287246973	0.0005475870114898789
56	93.0	0.0013890959126232991	0.0005556383650493197
57	94.0	0.0015201307357375433	0.0006080522942950174
58	95.0	0.0012881959888501407	0.0005152783955400563
59	96.0	0.001041185781081913	0.00041647431243276516
60	97.0	0.001002396020081401	0.0004009584080325604
61	98.0	0.00023944183826880532	9.577673530752213e-05
62	99.0	0.0004009634786766421	0.00016038539147065684
63	100.0	0.0005210906750712807	0.00020843627002851227
64	101.0	0.001466071544532235	0.000586428617812894
65	102.0	0.0016045904392209996	0.0006418361756883998
66	103.0	0.0015766045409990864	0.0006306418163996346
67	104.0	0.001233821124418874	0.0004935284497675496
68	105.0	0.0011962764457932149	0.00047851057831728596
69	106.0	0.0014328534502337158	0.0005731413800934863
70	107.0	0.00032073646409888585	0.00012829458563955434
71	108.0	0.0008322961914239715	0.00033291847656958856
72	109.0	0.0011634797171941656	0.00046539188687766625
73	110.0	0.001341126821265046	0.0005364507285060184
74	111.0	0.0005638277878517889	0.00022553111514071557
75	112.0	0.0015338793483265416	0.0006135517393306166
76	113.0	0.001968647207966096	0.0007874588831864385
77	114.0	0.00122540139984414	0.000490160559937656
78	115.0	0.001043702304350899	0.00041748092174035957
79	116.0	0.0014804453093541076	0.0005921781237416431
80	117.0	0.002127160973239916	0.0008508643892959665
81	118.0	0.0033749713250813265	0.0013499885300325306
82	119.0	0.0020313824552370846	0.0008125529820948339
83	120.0	0.002270567852270324	0.0009082271409081296
84	121.0	0.0020847543401865377	0.0008339017360746151
85	122.0	0.0027946806434794597	0.0011178722573917839
86	123.0	0.0032998488162786672	0.0013199395265114668
87	124.0	0.0017318274863276665	0.0006927309945310666
88	125.0	0.0018305165939887518	0.0007322066375955007
89	126.0	0.0011066578164953727	0.00044266312659814905
90	127.0	0.0012628829092669902	0.0005051531637067961
91	128.0	0.0019374195280697	0.00077496781122788
92	129.0	0.0014366438178127963	0.0005746575271251185
93	130.0	0.0003133588707571947	0.00012534354830287788
94	131.0	0.0016294464867731375	0.000651778594709255
95	132.0	0.001646751205584718	0.0006587004822338872
96	133.0	0.0006251880974847169	0.00025007523899388674
97	134.0	0.0007865848457927855	0.0003146339383171142
98	135.0	0.0013062979831707949	0.000522519193268318
99	136.0	0.0016352519100987625	0.000654100764039505
100	137.0	0.0007570654903149548	0.0003028261961259819
101	138.0	0.000982088219351615	0.00039283528774064605
102	139.0	0.0012765919104526823	0.0005106367641810729
103	140.0	0.0008431223461125915	0.0003372489384450366
104	141.0	0.00152925173052038	0.000611700692208152
105	142.0	0.0009004542215347584	0.00036018168861390337
106	143.0	0.0008097396207375766	0.00032389584829503067
107	144.0	0.0014170463757557851	0.0005668185503023141
108	145.0	0.001828660044971959	0.0007314640179887837
109	146.0	0.0019010124223251784	0.0007604049689300714
110	147.0	0.0017988034011899867	0.0007195213604759946
111	148.0	0.00173947137471594	0.0006957885498863759
112	149.0	0.002474996344847665	0.0009899985379390659
113	150.0	0.0021410031699469656	0.0008564012679787862
114	151.0	0.0023067620112360793	0.0009227048044944317
115	152.0	0.0033996888759330822	0.0013598755503732329
116	153.0	0.002869819273234202	0.0011479277092936808
117	154.0	0.016372173737228962	0.006548869494891585
118	155.0	0.0016103290729521655	0.0006441316291808662
119	156.0	0.003071214955866656	0.0012284859823466624
120	157.0	0.0025732340562374767	0.0010292936224949906
121	158.0	0.0022862590198721353	0.0009145036079488541
122	159.0	0.0019836548978597146	0.0007934619591438858
123	160.0	0.002403528486875972	0.0009614113947503889
124	161.0	0.0024526166114127385	0.0009810466445650955
125	162.0	0.0023831855723901764	0.0009532742289560705
126	163.0	0.0023441083145778214	0.0009376433258311285
127	164.0	0.00189435728029023	0.000757742912116092
128	165.0	0.0009629760694093984	0.00038519042776375935
129	166.0	0.0018287943261180264	0.0007315177304472105
130	167.0	0.001444056163260315	0.000577622465304126
131	168.0	0.0013562800449430114	0.0005425120179772046
132	169.0	0.0015103137607590592	0.0006041255043036237
133	170.0	0.00021547431087085928	8.618972434834371e-05
134	171.0	0.00014430509263226572	5.772203705290629e-05
135	172.0	0.0013154523363687772	0.0005261809345475109
136	173.0	0.0004942344728175885	0.00019769378912703542
137	174.0	0.0009703985898367607	0.0003881594359347043
138	175.0	0.002510429330516223	0.0010041717322064893
139	176.0	0.0022124175565810724	0.000884967022632429
140	177.0	0.0017587849780000774	0.0007035139912000309
141	178.0	0.0030399194991410972	0.0012159677996564388
142	179.0	0.005122150715707714	0.002048860286283086
143	180.0	0.004009435826729142	0.0016037743306916569
144	181.0	0.0027335944569615487	0.0010934377827846195
145	182.0	0.004174150721166559	0.0016696602884666237
146	183.0	0.015385738169926555	0.006154295267970622
147	184.0	0.004435024420308562	0.001774009768123425
148	185.0	0.0029227374354978343	0.0011690949741991338
149	186.0	0.0020410364948147035	0.0008164145979258814
150	187.0	0.001238408111077289	0.0004953632444309156
151	188.0	0.002389933565774712	0.0009559734263098849
152	189.0	0.0015152063102849885	0.0006060825241139955
153	190.0	0.001904483635011276	0.0007617934540045104
154	191.0	0.004109261087562101	0.0016437044350248405
155	192.0	0.003479549885433949	0.0013918199541735796
156	193.0	0.00416761576515739	0.001667046306062956
157	194.0	0.003324514827461468	0.0013298059309845873
158	195.0	0.0025622852069853287	0.0010249140827941314
159	196.0	0.0015151514947430325	0.000606060597897213
160	197.0	0.00182498518972512	0.000729994075890048
161	198.0	0.0018421161744648848	0.0007368464697859539
162	199.0	0.0012719932054366492	0.0005087972821746597
163	200.0	0.0016366131578911443	0.0006546452631564577
164	201.0	0.0022968726321657496	0.0009187490528662998
165	202.0	0.003257105380402149	0.0013028421521608597
166	203.0	0.004676461949434024	0.0018705847797736096
167	204.0	0.003221682242597768	0.001288672897039107
168	205.0	0.010331781159309224	0.00413271246372369
169	206.0	0.0026191937516703663	0.0010476775006681466
170	207.0	0.0029934005175344123	0.0011973602070137648
171	208.0	0.0034613376156177596	0.001384535046247104
172	209.0	0.0025696025504483716	0.0010278410201793487
173	210.0	0.002260013293570723	0.0009040053174282891
174	211.0	0.0024038331457984677	0.000961533258319387
175	212.0	0.0012526812068538885	0.0005010724827415554
176	213.0	0.0016512506882643966	0.0006605002753057586
177	214.0	0.0015597097060318875	0.000623883882412755
178	215.0	0.0015230800185377852	0.0006092320074151141
179	216.0	0.0019414534223835874	0.000776581368953435
180	217.0	0.0016404213196283106	0.0006561685278513242
181	218.0	0.0016362883806236193	0.0006545153522494478
182	219.0	0.0021058885719500197	0.0008423554287800078
183	220.0	0.0018404826580862986	0.0007361930632345194
184	221.0	0.0022183285367153712	0.0008873314146861485
185	222.0	0.0017233048862516755	0.0006893219545006702
186	223.0	0.0016797166099500104	0.0006718866439800041
187	224.0	0.0013198643239440723	0.0005279457295776289
188	225.0	0.00242554244178443	0.000970216976713772
189	226.0	0.0019651066881935368	0.0007860426752774147
190	227.0	0.0031302175442814626	0.0012520870177125851
191	228.0	0.006800872389849575	0.00272034895593983
192	229.0	0.01577402291520602	0.006309609166082408
193	230.0	0.008030277472770199	0.0032121109891080795
194	231.0	0.005480075843160296	0.0021920303372641183
195	232.0	0.004571947012792988	0.0018287788051171952
196	233.0	0.005605599172413643	0.0022422396689654573
197	234.0	0.005484845517592383	0.0021939382070369534
198	235.0	0.0045156927474651895	0.0018062770989860759
199	236.0	0.0021569549399291866	0.0008627819759716746
200	237.0	0.0032783748210667755	0.0013113499284267101
201	238.0	0.0033819411198622727	0.001352776447944909
202	239.0	0.0029421109790092794	0.0011768443916037117
203	240.0	0.002998310447557263	0.0011993241790229053
204	241.0	0.002411392811489201	0.0009645571245956803
205	242.0	0.003047345520800654	0.0012189382083202616
206	243.0	0.0028505228970964534	0.0011402091588385813
207	244.0	0.0030135289346281935	0.0012054115738512775
208	245.0	0.0036568820237612384	0.0014627528095044954
209	246.0	0.003558801988286563	0.0014235207953146253
210	247.0	0.027786810677252267	0.011114724270900907
211	248.0	0.003521623302812367	0.0014086493211249468
212	249.0	0.003436049608696326	0.0013744198434785305
213	250.0	0.004443266245967737	0.0017773064983870948
214	251.0	0.004994636152139032	0.0019978544608556126
215	252.0	0.003510718125234185	0.001404287250093674
216	253.0	0.0009510771894881239	0.00038043087579524954
217	254.0	0.005599515743962053	0.002239806297584821
218	255.0	0.0019945242289706147	0.0007978096915882459
219	256.0	0.002196443365730763	0.0008785773462923052
220	257.0	0.0009255507956392926	0.00037022031825571707
221	258.0	0.0023507404912175554	0.0009402961964870222
222	259.0	0.0014531975521393952	0.0005812790208557581
223	260.0	0.0012356549254624685	0.0004942619701849874
224	261.0	0.0016745891581511024	0.000669835663260441
225	262.0	0.0010847437506191862	0.0004338975002476745
226	263.0	0.0016327193672467013	0.0006530877468986805
227	264.0	0.0014698016156762567	0.0005879206462705026
228	265.0	0.0011067057310582998	0.0004426822924233199
229	266.0	0.0009992354177591936	0.00039969416710367744
230	267.0	0.0011355511349699034	0.00045422045398796134
231	268.0	0.0015868093399661826	0.0006347237359864731
232	269.0	0.000912182829772138	0.0003648731319088552
233	270.0	0.0016393721072733266	0.0006557488429093306
234	271.0	0.0019821475783155067	0.0007928590313262026
235	272.0	0.006840179102016372	0.002736071640806549
236	273.0	0.002788299483526755	0.001115319793410702
237	274.0	0.00684123134093903	0.002736492536375612
238	275.0	0.013163470516169824	0.00526538820646793
239	276.0	0.003333505030047445	0.001333402012018978
240	277.0	0.0013896659452973348	0.0005558663781189339
241	278.0	0.0015250373343645462	0.0006100149337458185
242	279.0	0.002795629199314725	0.00111825167972589
243	280.0	0.0015566780613762983	0.0006226712245505193
244	281.0	0.0018843771415056384	0.0007537508566022554
245	282.0	0.0022403599503723424	0.0008961439801489369
246	283.0	0.0013103552483169553	0.0005241420993267822
247	284.0	0.0009830003694779703	0.0003932001477911881
248	285.0	0.0008508124635247568	0.00034032498540990274
249	286.0	0.0011499365952481837	0.0004599746380992735
250	287.0	0.0007684380708764598	0.0003073752283505839
251	288.0	0.0008019407351592696	0.00032077629406370784
252	289.0	0.0010798508276259674	0.00043194033105038693
253	290.0	0.0010750972758427294	0.0004300389103370918
254	291.0	0.001668688640423196	0.0006674754561692784
255	292.0	0.0010877201182568866	0.00043508804730275463
256	293.0	0.0008942927187182243	0.00035771708748728973
257	294.0	0.0004898694749317837	0.00019594778997271346
258	295.0	0.0007349657475748782	0.0002939862990299513
259	296.0	0.00039330412902693825	0.0001573216516107753
260	297.0	0.0004028787833815153	0.00016115151335260614
261	298.0	0.00040560669515110273	0.0001622426780604411
262	299.0	0.0005621301436930529	0.00022485205747722117
263	300.0	0.0006643691396737871	0.00026574765586951483
264	301.0	0.0003238990053426102	0.00012955960213704407
265	302.0	0.0011220663027468854	0.00044882652109875414
266	303.0	0.0010184108256468196	0.0004073643302587278
267	304.0	0.0003063975470789795	0.00012255901883159178
268	305.0	0.0007375699624099432	0.00029502798496397725
269	306.0	0.002950911728455176	0.0011803646913820705
270	307.0	0.0009385348386984498	0.0003754139354793799
271	308.0	0.0005054072448241843	0.0002021628979296737
272	309.0	0.0030586429183565335	0.0012234571673426134
273	310.0	0.0010458970495535631	0.00041835881982142523
274	311.0	0.0003276159472202305	0.00013104637888809218
275	312.0	0.00047093629079227777	0.0001883745163169111
276	313.0	0.0032029714384288832	0.0012811885753715533
277	314.0	0.000645973970354216	0.00025838958814168643
278	315.0	0.0009124958586147663	0.00036499834344590654
279	316.0	0.001958932245887415	0.000783572898354966
280	317.0	0.0008565853824963644	0.00034263415299854577
281	318.0	0.0014793968426652106	0.0005917587370660842
282	319.0	0.00036646560753312635	0.00014658624301325054
283	320.0	0.00030342914812610163	0.00012137165925044066
284	321.0	0.000860929788254567	0.0003443719153018268
285	322.0	0.0011396620727407087	0.0004558648290962835
286	323.0	0.0008353998599055515	0.0003341599439622206
287	324.0	0.001419839652801848	0.0005679358611207392
288	325.0	0.0008443259036066789	0.00033773036144267154
289	326.0	0.000757700529123602	0.00030308021164944076
290	327.0	0.0012272082915716351	0.0004908833166286541
291	328.0	0.0015883723618742573	0.0006353489447497029
292	329.0	0.0014833035751356802	0.0005933214300542721
293	330.0	0.001445208364595278	0.0005780833458381111
294	331.0	0.001970280615383449	0.0007881122461533797
295	332.0	0.0018156527449365214	0.0007262610979746085
296	333.0	0.0012248188020600077	0.0004899275208240031
297	334.0	0.0023740649221180112	0.0009496259688472045
298	335.0	0.0014295851298704349	0.000571834051948174
299	336.0	0.0016769232709634935	0.0006707693083853974
300	337.0	0.0020454107057938297	0.0008181642823175319
301	338.0	0.0020035741910692643	0.0008014296764277057
302	339.0	0.0009211025398415801	0.00036844101593663206
303	340.0	0.001784958881357448	0.0007139835525429792
304	341.0	0.0024869333223097273	0.000994773328923891
305	342.0	0.0017410804833045124	0.0006964321933218049
306	343.0	0.0016876027826611443	0.0006750411130644577
307	344.0	0.00182769391644476	0.000731077566577904
308	345.0	0.002009829173963604	0.0008039316695854415
309	346.0	0.0010970880256466887	0.0004388352102586755
310	347.0	0.0018074844847132926	0.000722993793885317
311	348.0	0.001670273469844377	0.0006681093879377508
312	349.0	0.0018545331956681553	0.0007418132782672621
313	350.0	0.0018341624740516964	0.0007336649896206786
314	351.0	0.0015022627184067554	0.0006009050873627021
315	352.0	0.001710036669827438	0.0006840146679309752
316	353.0	0.0008212348827260762	0.0003284939530904305
317	354.0	0.0008138158731521278	0.0003255263492608511
