# Supplementary material for: Simulation of spontaneous G protein activation reveals a new intermediate driving GDP unbinding
Source: eLife. 2018 Oct 5;7:e38465. doi: 10.7554/eLife.38465 (PMC6224197; doi:10.7554/eLife.38465)
Supplement: Source data 2. — Each file is stored in a comma-separated-value (CSV) format and the filename contains the target site of the calculation. These data were used to generate Figure 4, 7 and 8. [file elife-38465-data2.zip › cardsData/gq_10195_holMI_normalized_switch2_wError.csv]

	Residue	MI value	Error
0	37.0	0.0013339653513040218	0.0005335861405216087
1	38.0	0.0021599381489778337	0.0008639752595911334
2	39.0	0.0034045503115254254	0.0013618201246101702
3	40.0	0.0029797747895611397	0.0011919099158244559
4	41.0	0.023134517016816552	0.009253806806726621
5	42.0	0.0035387416900201094	0.0014154966760080438
6	43.0	0.022525891664872007	0.009010356665948804
7	44.0	0.003827702220975519	0.0015310808883902075
8	45.0	0.004902851779920374	0.0019611407119681495
9	46.0	0.0031770262720899273	0.001270810508835971
10	47.0	0.00325633485812884	0.0013025339432515362
11	48.0	0.003539045284368486	0.0014156181137473943
12	49.0	0.003942982746524066	0.0015771930986096263
13	50.0	0.0026192697497903067	0.0010477078999161227
14	51.0	0.003221555118542709	0.0012886220474170836
15	52.0	0.0032433469046206018	0.0012973387618482406
16	53.0	0.002867378472734739	0.0011469513890938956
17	54.0	0.0025961269991171855	0.0010384507996468741
18	55.0	0.002975351129999207	0.0011901404519996828
19	56.0	0.0035604855102672694	0.0014241942041069077
20	57.0	0.0026398915239748623	0.001055956609589945
21	58.0	0.0027081798686674962	0.0010832719474669985
22	59.0	0.00293970879726179	0.001175883518904716
23	60.0	0.0037069378912959316	0.0014827751565183727
24	61.0	0.0029484936369018715	0.0011793974547607486
25	62.0	0.002964637943726292	0.0011858551774905168
26	63.0	0.0035889310100119362	0.0014355724040047745
27	64.0	0.003725301667435955	0.001490120666974382
28	65.0	0.00556514436701992	0.002226057746807968
29	66.0	0.004555234449814758	0.0018220937799259033
30	67.0	0.003189739368141922	0.0012758957472567688
31	68.0	0.003129766925098226	0.0012519067700392903
32	69.0	0.0010160777492627183	0.0004064310997050873
33	70.0	0.0008161054384522604	0.00032644217538090417
34	71.0	0.0016864315819274443	0.0006745726327709778
35	72.0	0.0013683767464309075	0.000547350698572363
36	73.0	0.0013160358715851301	0.0005264143486340521
37	74.0	0.0013088083855118207	0.0005235233542047283
38	75.0	0.0020203959621697743	0.0008081583848679097
39	76.0	0.0014721071466078733	0.0005888428586431493
40	77.0	0.001504221375168749	0.0006016885500674995
41	78.0	0.0023713302524498666	0.0009485321009799466
42	79.0	0.0022697638947852383	0.0009079055579140953
43	80.0	0.002164961422089069	0.0008659845688356276
44	81.0	0.0025681586888741093	0.0010272634755496438
45	82.0	0.004618206888658788	0.001847282755463515
46	83.0	0.0026333501527404934	0.0010533400610961974
47	84.0	0.0026012930338465217	0.0010405172135386086
48	85.0	0.002389118727736172	0.0009556474910944688
49	86.0	0.00218249541347791	0.0008729981653911639
50	87.0	0.0024121054713489745	0.0009648421885395898
51	88.0	0.00209874481683562	0.000839497926734248
52	89.0	0.0013866118559784902	0.000554644742391396
53	90.0	0.0017481814164777571	0.0006992725665911028
54	91.0	0.0015569974444265345	0.0006227989777706138
55	92.0	0.0018086964521106383	0.0007234785808442553
56	93.0	0.0011867451526707312	0.0004746980610682925
57	94.0	0.001761754848747419	0.0007047019394989676
58	95.0	0.0017428791572283592	0.0006971516628913436
59	96.0	0.00133402088589325	0.0005336083543573
60	97.0	0.001157214068592574	0.00046288562743702964
61	98.0	0.00045302449588607613	0.00018120979835443046
62	99.0	0.0004763180282168488	0.00019052721128673953
63	100.0	0.0008216447198064401	0.00032865788792257606
64	101.0	0.002060261996287589	0.0008241047985150357
65	102.0	0.0017952127855415472	0.0007180851142166188
66	103.0	0.001793991496861478	0.0007175965987445912
67	104.0	0.0014122178349554955	0.0005648871339821982
68	105.0	0.0016357411188400734	0.0006542964475360294
69	106.0	0.001766287745985815	0.000706515098394326
70	107.0	0.0011579421232402885	0.0004631768492961154
71	108.0	0.0014672425051954912	0.0005868970020781965
72	109.0	0.0014816444137207862	0.0005926577654883145
73	110.0	0.002202287229343635	0.0008809148917374541
74	111.0	0.001608795665822743	0.0006435182663290972
75	112.0	0.0019342873979680058	0.0007737149591872023
76	113.0	0.0024870989734864374	0.000994839589394575
77	114.0	0.0018913299388848626	0.0007565319755539451
78	115.0	0.0019339339446585648	0.0007735735778634259
79	116.0	0.002673204005815772	0.0010692816023263089
80	117.0	0.0025889707705581346	0.0010355883082232538
81	118.0	0.0034751489982564384	0.0013900595993025754
82	119.0	0.0027896471993946455	0.001115858879757858
83	120.0	0.0017236115277498086	0.0006894446110999235
84	121.0	0.002172262728939748	0.0008689050915758991
85	122.0	0.0011255739906242544	0.00045022959624970175
86	123.0	0.0024532224563773674	0.000981288982550947
87	124.0	0.002255318314922484	0.0009021273259689936
88	125.0	0.002373811673632007	0.0009495246694528027
89	126.0	0.0008674914100439155	0.0003469965640175662
90	127.0	0.0012957803211029618	0.0005183121284411847
91	128.0	0.002295132606509151	0.0009180530426036605
92	129.0	0.002011009757809058	0.0008044039031236232
93	130.0	0.0003974819012950665	0.0001589927605180266
94	131.0	0.0019311496169822715	0.0007724598467929087
95	132.0	0.0022026476801796278	0.0008810590720718511
96	133.0	0.0006636501863157017	0.0002654600745262807
97	134.0	0.0013527371062854198	0.0005410948425141679
98	135.0	0.00173037531713956	0.000692150126855824
99	136.0	0.0019396050256009368	0.0007758420102403747
100	137.0	0.0015516257242149992	0.0006206502896859997
101	138.0	0.0015138026330062887	0.0006055210532025155
102	139.0	0.0012855971413203802	0.0005142388565281521
103	140.0	0.0011524110518072227	0.00046096442072288905
104	141.0	0.0012477336464074712	0.0004990934585629885
105	142.0	0.0009157490252886981	0.00036629961011547924
106	143.0	0.000736853146507814	0.0002947412586031256
107	144.0	0.0014905999410502837	0.0005962399764201135
108	145.0	0.001998735438400619	0.0007994941753602476
109	146.0	0.0020372538071865114	0.0008149015228746045
110	147.0	0.002135707189279548	0.0008542828757118192
111	148.0	0.0021759370846605296	0.0008703748338642119
112	149.0	0.0024487084071546164	0.0009794833628618466
113	150.0	0.002281893638830976	0.0009127574555323904
114	151.0	0.0023678096200699674	0.0009471238480279869
115	152.0	0.00265945673972757	0.001063782695891028
116	153.0	0.00227464662833239	0.000909858651332956
117	154.0	0.0014742568666585314	0.0005897027466634125
118	155.0	0.0017465135968182518	0.0006986054387273007
119	156.0	0.0029539205699126605	0.0011815682279650642
120	157.0	0.0023382504499944415	0.0009353001799977766
121	158.0	0.0024922371628866387	0.0009968948651546555
122	159.0	0.0023728292704834875	0.000949131708193395
123	160.0	0.0029831019996017444	0.0011932407998406977
124	161.0	0.002070467696410323	0.0008281870785641291
125	162.0	0.0022973140677649178	0.0009189256271059671
126	163.0	0.0020346015548424116	0.0008138406219369646
127	164.0	0.0022688415668729316	0.0009075366267491727
128	165.0	0.001170216434731916	0.0004680865738927664
129	166.0	0.002024315997237266	0.0008097263988949063
130	167.0	0.001692772771057436	0.0006771091084229743
131	168.0	0.001698554886104309	0.0006794219544417236
132	169.0	0.0010315276774468796	0.00041261107097875186
133	170.0	0.0008691878413436399	0.00034767513653745596
134	171.0	0.0008183874953518139	0.00032735499814072553
135	172.0	0.0012750988752675643	0.0005100395501070257
136	173.0	0.0013856112493222685	0.0005542444997289074
137	174.0	0.0014387713481106676	0.000575508539244267
138	175.0	0.0015490353678114046	0.0006196141471245619
139	176.0	0.0015391465737431792	0.0006156586294972716
140	177.0	0.0033655072971884126	0.001346202918875365
141	178.0	0.003082985972449129	0.0012331943889796516
142	179.0	0.0024882314620448876	0.000995292584817955
143	180.0	0.00297639923094519	0.001190559692378076
144	181.0	0.0033562185228701745	0.0013424874091480699
145	182.0	0.0036297878194732278	0.001451915127789291
146	183.0	0.004917219605080968	0.0019668878420323875
147	184.0	0.004550871256164831	0.0018203485024659324
148	185.0	0.0050680554620287825	0.002027222184811513
149	186.0	0.02604552687869067	0.010418210751476269
150	187.0	0.011563624192196182	0.004625449676878473
151	188.0	0.043454302543094264	0.017381721017237707
152	189.0	0.016017969486607424	0.006407187794642969
153	190.0	0.0055414058486415296	0.0022165623394566117
154	191.0	0.004109888875605113	0.001643955550242045
155	192.0	0.003933985358986412	0.0015735941435945648
156	193.0	0.004190933805469916	0.0016763735221879661
157	194.0	0.0036178016292953844	0.0014471206517181537
158	195.0	0.0029726984580472904	0.0011890793832189162
159	196.0	0.0019802463395770346	0.0007920985358308138
160	197.0	0.0014318289550171925	0.000572731582006877
161	198.0	0.001488880023274179	0.0005955520093096716
162	199.0	0.00204429930422836	0.0008177197216913439
163	200.0	0.0028517676187685003	0.0011407070475074
164	201.0	0.003097209488266318	0.0012388837953065273
165	202.0	0.003737196711512404	0.0014948786846049615
166	203.0	0.003972484843232425	0.00158899393729297
167	204.0	0.018642853284674105	0.007457141313869642
168	205.0	0.01766086327659373	0.007064345310637492
169	206.0	0.03980374376041402	0.01592149750416561
170	207.0	0.055785957746177686	0.022314383098471075
171	208.0	0.03980682064756507	0.015922728259026027
172	209.0	0.042773752453587166	0.017109500981434867
173	210.0	0.04566422620868223	0.018265690483472895
174	211.0	0.027856147615435114	0.011142459046174046
175	212.0	0.022049439440768318	0.008819775776307328
176	213.0	0.03070543010750517	0.012282172043002068
177	214.0	0.018852284627953114	0.007540913851181245
178	215.0	0.022639575835140757	0.009055830334056303
179	216.0	0.031110151778123762	0.012444060711249505
180	217.0	0.023774972407137933	0.009509988962855173
181	218.0	0.02417383576033048	0.009669534304132192
182	219.0	0.03260511880479067	0.013042047521916266
183	220.0	0.027006317788741265	0.010802527115496506
184	221.0	0.0330727983368696	0.013229119334747842
185	222.0	0.030426136270625573	0.012170454508250229
186	223.0	0.02841701433032937	0.011366805732131748
187	224.0	0.01633700731430273	0.006534802925721092
188	225.0	0.010219486280747606	0.004087794512299042
189	226.0	0.0036668877814602856	0.0014667551125841143
190	227.0	0.004374392168104263	0.001749756867241705
191	228.0	0.0037004178099161213	0.0014801671239664485
192	229.0	0.003654962153776914	0.0014619848615107654
193	230.0	0.002749449023761363	0.001099779609504545
194	231.0	0.0023589638951865863	0.0009435855580746345
195	232.0	0.0024083265616189737	0.0009633306246475895
196	233.0	0.0024544178047619606	0.0009817671219047842
197	234.0	0.0031456777682395557	0.0012582711072958222
198	235.0	0.002635692859936843	0.0010542771439747372
199	236.0	0.0018724913684225993	0.0007489965473690397
200	237.0	0.0024320454657436523	0.0009728181862974609
201	238.0	0.0025847137564027145	0.0010338855025610859
202	239.0	0.0025676216787396595	0.0010270486714958637
203	240.0	0.00255202849713048	0.001020811398852192
204	241.0	0.0023746101661452114	0.0009498440664580845
205	242.0	0.003137483064546983	0.0012549932258187932
206	243.0	0.0032106779794906243	0.0012842711917962497
207	244.0	0.0029528325394444664	0.0011811330157777866
208	245.0	0.00285509197628879	0.001142036790515516
209	246.0	0.0024730841107642957	0.0009892336443057183
210	247.0	0.002602671664051695	0.001041068665620678
211	248.0	0.0024916774664915857	0.0009966709865966343
212	249.0	0.0028012199092196034	0.0011204879636878414
213	250.0	0.00248063524178499	0.0009922540967139961
214	251.0	0.0030234595017648008	0.0012093838007059203
215	252.0	0.0018890165163727782	0.0007556066065491113
216	253.0	0.0011351181592204205	0.0004540472636881682
217	254.0	0.003594273489868555	0.0014377093959474219
218	255.0	0.003345691838443935	0.001338276735377574
219	256.0	0.004499741650327523	0.0017998966601310094
220	257.0	0.006668419095471059	0.0026673676381884235
221	258.0	0.007845564168413996	0.0031382256673655982
222	259.0	0.0055452115769099985	0.0022180846307639996
223	260.0	0.006305897344673015	0.002522358937869206
224	261.0	0.007684149799551046	0.0030736599198204185
225	262.0	0.004316351599337365	0.001726540639734946
226	263.0	0.02348797625389089	0.009395190501556357
227	264.0	0.019946708458885076	0.00797868338355403
228	265.0	0.004621776694778192	0.0018487106779112767
229	266.0	0.03278224973770172	0.013112899895080687
230	267.0	0.01648451311261347	0.006593805245045388
231	268.0	0.0027812506438392192	0.0011125002575356876
232	269.0	0.0041981729671200585	0.0016792691868480233
233	270.0	0.0036984351065296084	0.0014793740426118434
234	271.0	0.002340938524264424	0.0009363754097057696
235	272.0	0.002908230051752461	0.0011632920207009846
236	273.0	0.002744121805793598	0.0010976487223174393
237	274.0	0.002499229798856096	0.0009996919195424383
238	275.0	0.0020635558337458093	0.0008254223334983237
239	276.0	0.002545535329320556	0.0010182141317282224
240	277.0	0.0019696176905009844	0.0007878470762003938
241	278.0	0.0016748600359022259	0.0006699440143608903
242	279.0	0.002131069269353693	0.0008524277077414773
243	280.0	0.0012970377862932482	0.0005188151145172992
244	281.0	0.0016419106350626467	0.0006567642540250587
245	282.0	0.0017736108691888423	0.000709444347675537
246	283.0	0.001050409827592193	0.00042016393103687724
247	284.0	0.000990237428696801	0.00039609497147872043
248	285.0	0.0008940955640199069	0.0003576382256079627
249	286.0	0.001626985933591926	0.0006507943734367704
250	287.0	0.001442459780315889	0.0005769839121263557
251	288.0	0.001538836359830405	0.000615534543932162
252	289.0	0.0015936190533845606	0.0006374476213538243
253	290.0	0.0019949151434950807	0.0007979660573980323
254	291.0	0.0017618659080782483	0.0007047463632312993
255	292.0	0.0017790676125796078	0.0007116270450318431
256	293.0	0.0016832530421304985	0.0006733012168521995
257	294.0	0.0009794038326432523	0.0003917615330573009
258	295.0	0.0012176042544369456	0.0004870417017747783
259	296.0	0.0009796335089159965	0.0003918534035663986
260	297.0	0.001167811478092507	0.0004671245912370028
261	298.0	0.0010440790510429128	0.00041763162041716514
262	299.0	0.0010471849594380332	0.00041887398377521326
263	300.0	0.0008294249167485874	0.00033176996669943495
264	301.0	0.0008904518863517252	0.00035618075454069007
265	302.0	0.0014289502481705063	0.0005715800992682025
266	303.0	0.001263508341422872	0.0005054033365691488
267	304.0	0.0008345685232802617	0.0003338274093121047
268	305.0	0.0013601065516735302	0.0005440426206694121
269	306.0	0.0024540654883102656	0.0009816261953241063
270	307.0	0.001001116536326613	0.00040044661453064517
271	308.0	0.0008097058483717075	0.000323882339348683
272	309.0	0.0021346150085919994	0.0008538460034367998
273	310.0	0.0019877764224295012	0.0007951105689718005
274	311.0	0.0011987333035692457	0.00047949332142769826
275	312.0	0.0010542324538985893	0.0004216929815594357
276	313.0	0.002232619969508022	0.0008930479878032088
277	314.0	0.0018446958419690194	0.0007378783367876078
278	315.0	0.0010807744960478192	0.00043230979841912766
279	316.0	0.00226005688469653	0.000904022753878612
280	317.0	0.00326034372250496	0.001304137489001984
281	318.0	0.006487540589162026	0.0025950162356648105
282	319.0	0.002472530070573945	0.000989012028229578
283	320.0	0.0030896347741468564	0.0012358539096587425
284	321.0	0.0030661116790246033	0.0012264446716098412
285	322.0	0.0033272458786704298	0.001330898351468172
286	323.0	0.003367094613971311	0.0013468378455885244
287	324.0	0.00277089805032162	0.0011083592201286481
288	325.0	0.0025500791178363646	0.0010200316471345458
289	326.0	0.002251750467225877	0.0009007001868903509
290	327.0	0.0026185255037314645	0.0010474102014925858
291	328.0	0.0024832879183277067	0.0009933151673310826
292	329.0	0.0029042550128175106	0.0011617020051270042
293	330.0	0.0022578483266175084	0.0009031393306470033
294	331.0	0.002629403759188463	0.0010517615036753853
295	332.0	0.0021991205971195857	0.0008796482388478343
296	333.0	0.001745867025134804	0.0006983468100539216
297	334.0	0.002662005714948167	0.0010648022859792669
298	335.0	0.0011260026735771705	0.0004504010694308682
299	336.0	0.0016846006542503508	0.0006738402617001403
300	337.0	0.0025775637799749047	0.0010310255119899618
301	338.0	0.0023885564190076233	0.0009554225676030493
302	339.0	0.0010711018475678773	0.00042844073902715093
303	340.0	0.002411479517548336	0.0009645918070193344
304	341.0	0.0028639181273430667	0.0011455672509372266
305	342.0	0.0015768463532597542	0.0006307385413039017
306	343.0	0.0013196576594259768	0.0005278630637703907
307	344.0	0.0022431382099336364	0.0008972552839734546
308	345.0	0.0020333951654531984	0.0008133580661812793
309	346.0	0.0011048773726988262	0.0004419509490795305
310	347.0	0.0016743190587457928	0.0006697276234983172
311	348.0	0.00238980779782666	0.000955923119130664
312	349.0	0.002157391861402659	0.0008629567445610636
313	350.0	0.0016816540099016787	0.0006726616039606715
314	351.0	0.001799520739854717	0.0007198082959418868
315	352.0	0.0018299935506705537	0.0007319974202682214
316	353.0	0.0013356891542518304	0.0005342756617007321
317	354.0	0.0013117585291134639	0.0005247034116453856
