# Supplementary material for: Simulation of spontaneous G protein activation reveals a new intermediate driving GDP unbinding
Source: eLife. 2018 Oct 5;7:e38465. doi: 10.7554/eLife.38465 (PMC6224197; doi:10.7554/eLife.38465)
Supplement: Source data 2. — Each file is stored in a comma-separated-value (CSV) format and the filename contains the target site of the calculation. These data were used to generate Figure 4, 7 and 8. [file elife-38465-data2.zip › cardsData/gq_10195_holMI_normalized_s5_wError.csv]

	Residue	MI value	Error
0	37.0	0.0006668714815029901	0.00026674859260119606
1	38.0	0.001242298078720839	0.0004969192314883356
2	39.0	0.001339534459526883	0.0005358137838107532
3	40.0	0.0016511159281591228	0.0006604463712636491
4	41.0	0.0023235398720004635	0.0009294159488001854
5	42.0	0.0029979074548832987	0.0011991629819533196
6	43.0	0.0034987855186531082	0.0013995142074612432
7	44.0	0.002902072781473514	0.0011608291125894056
8	45.0	0.0027052333532546725	0.001082093341301869
9	46.0	0.0026276106389849082	0.0010510442555939632
10	47.0	0.0012597817875288995	0.0005039127150115597
11	48.0	0.0015238475043933065	0.0006095390017573226
12	49.0	0.0016064787864040666	0.0006425915145616267
13	50.0	0.003749993247102512	0.0014999972988410048
14	51.0	0.004296825297471025	0.00171873011898841
15	52.0	0.0024198793278442728	0.0009679517311377091
16	53.0	0.0015714967476429774	0.000628598699057191
17	54.0	0.0026156261271659516	0.0010462504508663806
18	55.0	0.002550391783757267	0.0010201567135029069
19	56.0	0.0015585424546603842	0.0006234169818641537
20	57.0	0.001286121312671156	0.0005144485250684624
21	58.0	0.003965222856293829	0.0015860891425175318
22	59.0	0.0022517778657515876	0.000900711146300635
23	60.0	0.0015628343632738087	0.0006251337453095235
24	61.0	0.001600045383256243	0.0006400181533024972
25	62.0	0.002509237596489436	0.0010036950385957743
26	63.0	0.002025104666537599	0.0008100418666150397
27	64.0	0.0015334402401029285	0.0006133760960411714
28	65.0	0.0017994969154806395	0.0007197987661922558
29	66.0	0.0019608634046102435	0.0007843453618440974
30	67.0	0.0011430723770290588	0.0004572289508116235
31	68.0	0.0013867908686874307	0.0005547163474749723
32	69.0	0.00047923874844255885	0.00019169549937702354
33	70.0	0.0004590920099086502	0.00018363680396346008
34	71.0	0.0010166447004877183	0.00040665788019508733
35	72.0	0.0005606213303664054	0.00022424853214656217
36	73.0	0.0005263650297181083	0.00021054601188724332
37	74.0	0.0007728264450323843	0.0003091305780129537
38	75.0	0.0007591328483452623	0.00030365313933810494
39	76.0	0.0005412019697437249	0.00021648078789748997
40	77.0	0.0006332895036553877	0.00025331580146215505
41	78.0	0.0008011188855126097	0.0003204475542050439
42	79.0	0.0008462815829359402	0.0003385126331743761
43	80.0	0.001066107530259354	0.0004264430121037416
44	81.0	0.0010358136325196473	0.00041432545300785893
45	82.0	0.0012114183969748127	0.0004845673587899251
46	83.0	0.001054740659670982	0.00042189626386839285
47	84.0	0.0012083729880509335	0.0004833491952203734
48	85.0	0.0011525313136108222	0.0004610125254443289
49	86.0	0.000802758410432042	0.0003211033641728168
50	87.0	0.001051859145454009	0.00042074365818160357
51	88.0	0.0008225704807852352	0.0003290281923140941
52	89.0	0.0007455680691790303	0.0002982272276716121
53	90.0	0.0007513275797573721	0.00030053103190294886
54	91.0	0.0006707753683961366	0.00026831014735845466
55	92.0	0.0006949984230188153	0.0002779993692075261
56	93.0	0.0005680181810379478	0.00022720727241517911
57	94.0	0.0007317963920672504	0.00029271855682690015
58	95.0	0.0005742894626508141	0.00022971578506032563
59	96.0	0.000660719643579743	0.0002642878574318972
60	97.0	0.0005981167683187686	0.00023924670732750744
61	98.0	0.0003115604811760014	0.00012462419247040056
62	99.0	0.00027649176794132015	0.00011059670717652805
63	100.0	0.0005503314435241028	0.00022013257740964112
64	101.0	0.0008843738282059671	0.00035374953128238684
65	102.0	0.0010482497282515621	0.00041929989130062487
66	103.0	0.0008943375514096123	0.00035773502056384493
67	104.0	0.001043904933639757	0.00041756197345590285
68	105.0	0.0009723080815262089	0.00038892323261048356
69	106.0	0.0010640662849078616	0.00042562651396314463
70	107.0	0.00046032509058981916	0.00018413003623592766
71	108.0	0.0008705606826374197	0.0003482242730549679
72	109.0	0.0010252389434625424	0.00041009557738501694
73	110.0	0.0008709315037856798	0.0003483726015142719
74	111.0	0.0007037586526661002	0.0002815034610664401
75	112.0	0.0011328041354317173	0.00045312165417268695
76	113.0	0.001193560602103435	0.000477424240841374
77	114.0	0.0007013327590148208	0.0002805331036059283
78	115.0	0.0007859783487614816	0.00031439133950459264
79	116.0	0.0012562358473616221	0.0005024943389446489
80	117.0	0.0009528234990819596	0.0003811293996327838
81	118.0	0.0012522882725377882	0.0005009153090151153
82	119.0	0.0012328056183517492	0.0004931222473406997
83	120.0	0.0009745224489463894	0.00038980897957855575
84	121.0	0.0010115331071349598	0.0004046132428539839
85	122.0	0.0012915321427448652	0.0005166128570979461
86	123.0	0.0010738863418819113	0.0004295545367527645
87	124.0	0.0011772982852528693	0.00047091931410114774
88	125.0	0.0014099911271618331	0.0005639964508647332
89	126.0	0.0005828037771339588	0.0002331215108535835
90	127.0	0.0007104428756267207	0.0002841771502506883
91	128.0	0.0011278228855945219	0.00045112915423780876
92	129.0	0.0010058438887807321	0.00040233755551229286
93	130.0	0.0002308193450813129	9.232773803252516e-05
94	131.0	0.0009666719204607567	0.0003866687681843027
95	132.0	0.000977383961897223	0.0003909535847588892
96	133.0	0.00043479941381783236	0.00017391976552713295
97	134.0	0.0006977370415277805	0.0002790948166111122
98	135.0	0.0010506287499294934	0.0004202514999717973
99	136.0	0.0006751311889057417	0.0002700524755622967
100	137.0	0.0007295055688687611	0.00029180222754750446
101	138.0	0.0007734269839190803	0.0003093707935676321
102	139.0	0.0005409275886505055	0.0002163710354602022
103	140.0	0.0006262686579166896	0.0002505074631666758
104	141.0	0.0006430454236980437	0.0002572181694792175
105	142.0	0.0005109432626937936	0.00020437730507751745
106	143.0	0.00030688657889573487	0.00012275463155829395
107	144.0	0.0006037201625580842	0.00024148806502323367
108	145.0	0.0014800262935333157	0.0005920105174133263
109	146.0	0.0020241320160366014	0.0008096528064146406
110	147.0	0.0013703683146836173	0.000548147325873447
111	148.0	0.0011413521860870915	0.00045654087443483657
112	149.0	0.0017557640446004674	0.000702305617840187
113	150.0	0.0013164280592436765	0.0005265712236974706
114	151.0	0.0014171616769204686	0.0005668646707681875
115	152.0	0.0013068355179083819	0.0005227342071633527
116	153.0	0.0009371264977827768	0.0003748505991131107
117	154.0	0.0010429443353896673	0.0004171777341558669
118	155.0	0.0019171196374258717	0.0007668478549703487
119	156.0	0.001817722953099759	0.0007270891812399036
120	157.0	0.0009445064510954012	0.0003778025804381605
121	158.0	0.001109599137335505	0.00044383965493420194
122	159.0	0.0015461069166255793	0.0006184427666502317
123	160.0	0.0014233411478903513	0.0005693364591561406
124	161.0	0.0006814490355793954	0.0002725796142317582
125	162.0	0.0011685750850455603	0.0004674300340182241
126	163.0	0.0009207192197132654	0.0003682876878853062
127	164.0	0.0009203226597916676	0.000368129063916667
128	165.0	0.0011047537960666178	0.0004419015184266471
129	166.0	0.0013495277208682179	0.0005398110883472871
130	167.0	0.0010005113150284269	0.0004002045260113708
131	168.0	0.000758328768350492	0.0003033315073401968
132	169.0	0.0007797362650659796	0.00031189450602639186
133	170.0	0.00032287442320266514	0.00012914976928106605
134	171.0	0.00039210138543939904	0.0001568405541757596
135	172.0	0.0008820551401422458	0.0003528220560568983
136	173.0	0.0006335083552519319	0.00025340334210077276
137	174.0	0.0005310270598076391	0.00021241082392305563
138	175.0	0.0006989453559090082	0.00027957814236360327
139	176.0	0.000597435750318746	0.0002389743001274984
140	177.0	0.0017715911232968442	0.0007086364493187377
141	178.0	0.0013955249525481755	0.0005582099810192702
142	179.0	0.001042759370866177	0.00041710374834647083
143	180.0	0.0015342328949224703	0.0006136931579689882
144	181.0	0.0012859925281786609	0.0005143970112714643
145	182.0	0.0013539741159764665	0.0005415896463905865
146	183.0	0.0011753438136742542	0.0004701375254697017
147	184.0	0.001460924469631201	0.0005843697878524805
148	185.0	0.0012462056358222232	0.0004984822543288893
149	186.0	0.0015112548203359537	0.0006045019281343815
150	187.0	0.0012802288721699346	0.0005120915488679739
151	188.0	0.001644312279210541	0.0006577249116842163
152	189.0	0.0011690276521225404	0.0004676110608490162
153	190.0	0.0009892592483474695	0.0003957036993389878
154	191.0	0.0012042265698253818	0.00048169062793015276
155	192.0	0.001485256096395996	0.0005941024385583984
156	193.0	0.0024531515062328874	0.000981260602493155
157	194.0	0.0022779259653620313	0.0009111703861448125
158	195.0	0.001392185250670083	0.0005568741002680332
159	196.0	0.0011719034421834012	0.0004687613768733605
160	197.0	0.0008100997220130249	0.00032403988880520996
161	198.0	0.0008262780240141285	0.00033051120960565143
162	199.0	0.0013396511932040251	0.00053586047728161
163	200.0	0.0020160982427790903	0.0008064392971116361
164	201.0	0.0024215912160259743	0.0009686364864103898
165	202.0	0.0022400430237006176	0.000896017209480247
166	203.0	0.0021374103982941144	0.0008549641593176458
167	204.0	0.002347878271634672	0.0009391513086538688
168	205.0	0.0015011579759069867	0.0006004631903627946
169	206.0	0.001812033462297824	0.0007248133849191296
170	207.0	0.002234527512547109	0.0008938110050188436
171	208.0	0.002247710097591142	0.0008990840390364569
172	209.0	0.0022786769536915353	0.0009114707814766142
173	210.0	0.0016956646345111003	0.0006782658538044401
174	211.0	0.002271045194061207	0.0009084180776244828
175	212.0	0.0019216415941284727	0.0007686566376513891
176	213.0	0.0030912633489820654	0.0012365053395928262
177	214.0	0.0025367039684069843	0.0010146815873627937
178	215.0	0.0031259129298942126	0.001250365171957685
179	216.0	0.0017844660844889778	0.0007137864337955911
180	217.0	0.0017387763987821664	0.0006955105595128666
181	218.0	0.002360009371190746	0.0009440037484762983
182	219.0	0.0028303298031340787	0.0011321319212536315
183	220.0	0.0027120274919561847	0.001084810996782474
184	221.0	0.002467061981765686	0.0009868247927062744
185	222.0	0.003663500082439102	0.0014654000329756408
186	223.0	0.002984040780109361	0.0011936163120437444
187	224.0	0.010125502712735499	0.0040502010850942
188	225.0	0.013231816886348996	0.0052927267545395985
189	226.0	0.014514902836380317	0.0058059611345521265
190	227.0	0.0031271361601728598	0.0012508544640691438
191	228.0	0.026720048349072118	0.010688019339628848
192	229.0	0.0063219749073388995	0.00252878996293556
193	230.0	0.01727814352927321	0.006911257411709284
194	231.0	0.006209703546856855	0.002483881418742742
195	232.0	0.008156180475451174	0.0032624721901804697
196	233.0	0.004236805653683649	0.0016947222614734595
197	234.0	0.003766358293134736	0.0015065433172538945
198	235.0	0.0017289772189612333	0.0006915908875844933
199	236.0	0.0017640773516478109	0.0007056309406591243
200	237.0	0.0015719347568760682	0.0006287739027504273
201	238.0	0.001874489924420541	0.0007497959697682164
202	239.0	0.0013409852640793544	0.0005363941056317418
203	240.0	0.001198603188650593	0.00047944127546023724
204	241.0	0.0010445957805063748	0.0004178383122025499
205	242.0	0.001576619895461311	0.0006306479581845244
206	243.0	0.001657516521226388	0.0006630066084905552
207	244.0	0.00162271956830922	0.000649087827323688
208	245.0	0.0015543373007935353	0.0006217349203174142
209	246.0	0.0015322439850026272	0.0006128975940010509
210	247.0	0.001711167966435814	0.0006844671865743256
211	248.0	0.0013930620186679908	0.0005572248074671963
212	249.0	0.0016693060521590249	0.00066772242086361
213	250.0	0.0011532165908390356	0.00046128663633561423
214	251.0	0.00479176140094754	0.0019167045603790162
215	252.0	0.0010735941831677193	0.0004294376732670877
216	253.0	0.000662884212073483	0.0002651536848293932
217	254.0	0.0017590741161936836	0.0007036296464774734
218	255.0	0.023692109995576444	0.009476843998230577
219	256.0	0.0010960589539694967	0.0004384235815877987
220	257.0	0.0012906417902970688	0.0005162567161188275
221	258.0	0.0017036827311377606	0.0006814730924551043
222	259.0	0.0021990729826159394	0.0008796291930463758
223	260.0	0.0011851910929377924	0.00047407643717511694
224	261.0	0.001804037902840206	0.0007216151611360823
225	262.0	0.0017665480217167755	0.0007066192086867102
226	263.0	0.0019366963802047638	0.0007746785520819056
227	264.0	0.003164384914696841	0.0012657539658787365
228	265.0	0.0027604498677704548	0.0011041799471081819
229	266.0	0.004066708967506681	0.0016266835870026725
230	267.0	0.004034825128940506	0.0016139300515762025
231	268.0	0.003172164422072248	0.0012688657688288993
232	269.0	0.013459637452801296	0.005383854981120519
233	270.0	0.016171591182744832	0.006468636473097933
234	271.0	0.035453428679437196	0.014181371471774878
235	272.0	0.027566381287756098	0.011026552515102438
236	273.0	0.01759102284043501	0.007036409136174005
237	274.0	0.009194533683542809	0.0036778134734171235
238	275.0	0.005264117350956482	0.002105646940382593
239	276.0	0.01058384600324967	0.004233538401299869
240	277.0	0.0093623735703271	0.00374494942813084
241	278.0	0.004985120305818386	0.0019940481223273544
242	279.0	0.006350067421855307	0.002540026968742123
243	280.0	0.0038449134048964555	0.0015379653619585821
244	281.0	0.0016504672363324843	0.0006601868945329937
245	282.0	0.0012896777712757366	0.0005158711085102946
246	283.0	0.0008572390693182192	0.0003428956277272877
247	284.0	0.0006384433653234884	0.0002553773461293954
248	285.0	0.0007262914342271545	0.0002905165736908618
249	286.0	0.0007912518958601094	0.00031650075834404375
250	287.0	0.0014064724788179083	0.0005625889915271633
251	288.0	0.0012320871174844807	0.0004928348469937923
252	289.0	0.0010403008535483807	0.0004161203414193523
253	290.0	0.0015450330527667176	0.000618013221106687
254	291.0	0.0014269477253707088	0.0005707790901482836
255	292.0	0.0011001718532327894	0.00044006874129311576
256	293.0	0.0010214404066965688	0.0004085761626786275
257	294.0	0.000837870813109623	0.0003351483252438492
258	295.0	0.0010218069395291538	0.00040872277581166153
259	296.0	0.0009319939107097383	0.00037279756428389534
260	297.0	0.0009824916084737732	0.00039299664338950926
261	298.0	0.0007964005088281766	0.0003185602035312706
262	299.0	0.0009982727977884917	0.00039930911911539667
263	300.0	0.0006693685318720524	0.00026774741274882094
264	301.0	0.0007246248498020764	0.0002898499399208305
265	302.0	0.009192991557970428	0.003677196623188171
266	303.0	0.00739260433806472	0.002957041735225888
267	304.0	0.0010418398798917794	0.00041673595195671176
268	305.0	0.004881733265776742	0.0019526933063106968
269	306.0	0.00898350157944754	0.003593400631779016
270	307.0	0.005632436832681203	0.0022529747330724812
271	308.0	0.0007625534437704731	0.00030502137750818925
272	309.0	0.0021954123075397535	0.0008781649230159014
273	310.0	0.008460194057663878	0.003384077623065551
274	311.0	0.0011867615031373973	0.00047470460125495896
275	312.0	0.0010662846162915976	0.00042651384651663907
276	313.0	0.013132150028201882	0.005252860011280753
277	314.0	0.016343727763912814	0.0065374911055651255
278	315.0	0.00133505141510306	0.000534020566041224
279	316.0	0.0013211247000842084	0.0005284498800336834
280	317.0	0.001821624093993056	0.0007286496375972224
281	318.0	0.0009153537140624482	0.0003661414856249793
282	319.0	0.0011899305166457562	0.00047597220665830247
283	320.0	0.0006337681273873075	0.000253507250954923
284	321.0	0.0034136924497273017	0.0013654769798909206
285	322.0	0.002693080758355165	0.0010772323033420661
286	323.0	0.003884156231181385	0.001553662492472554
287	324.0	0.017573651221976714	0.007029460488790685
288	325.0	0.024864309711096325	0.00994572388443853
289	326.0	0.021473700766659092	0.008589480306663637
290	327.0	0.021680045604429564	0.008672018241771825
291	328.0	0.010304432043075977	0.004121772817230391
292	329.0	0.008298172999065585	0.003319269199626234
293	330.0	0.005136806545579692	0.002054722618231877
294	331.0	0.006599841325842759	0.002639936530337104
295	332.0	0.004893411663288426	0.0019573646653153706
296	333.0	0.006057695231427025	0.00242307809257081
297	334.0	0.002958230494999795	0.001183292197999918
298	335.0	0.0012670145841876873	0.0005068058336750749
299	336.0	0.006092244174057917	0.0024368976696231667
300	337.0	0.006107377778511971	0.0024429511114047882
301	338.0	0.0030292446712204537	0.0012116978684881814
302	339.0	0.0019313318375207475	0.000772532735008299
303	340.0	0.003658178745906951	0.0014632714983627804
304	341.0	0.003079048841279027	0.0012316195365116107
305	342.0	0.0015803740013571048	0.0006321496005428419
306	343.0	0.001777825079214143	0.0007111300316856573
307	344.0	0.0025824849818660953	0.001032993992746438
308	345.0	0.002224942952867758	0.0008899771811471032
309	346.0	0.0007039920038341156	0.00028159680153364626
310	347.0	0.0024715933536719786	0.0009886373414687915
311	348.0	0.0129276559582245	0.0051710623832898
312	349.0	0.0015605776358974225	0.000624231054358969
313	350.0	0.002116347735544508	0.0008465390942178031
314	351.0	0.012797620340004248	0.005119048136001699
315	352.0	0.0018397897234165752	0.0007359158893666301
316	353.0	0.00100500039577862	0.000402000158311448
317	354.0	0.0007089239309113208	0.0002835695723645283
