# Supplementary material for: Simulation of spontaneous G protein activation reveals a new intermediate driving GDP unbinding
Source: eLife. 2018 Oct 5;7:e38465. doi: 10.7554/eLife.38465 (PMC6224197; doi:10.7554/eLife.38465)
Supplement: Source data 2. — Each file is stored in a comma-separated-value (CSV) format and the filename contains the target site of the calculation. These data were used to generate Figure 4, 7 and 8. [file elife-38465-data2.zip › cardsData/gq_10195_holMI_normalized_gdpBindingSite_wError.csv]

	Residue	MI value	Error
0	37.0	0.0009996581982863538	0.0003998632793145415
1	38.0	0.0021369444088836895	0.0008547777635534758
2	39.0	0.002439238188997346	0.0009756952755989384
3	40.0	0.0025804837664363473	0.0010321935065745389
4	41.0	0.0030105024068757587	0.0012042009627503034
5	42.0	0.0028429220630622433	0.0011371688252248973
6	43.0	0.00418950135212058	0.001675800540848232
7	44.0	0.029908217213747618	0.011963286885499047
8	45.0	0.025825236374947377	0.010330094549978951
9	46.0	0.03534217509104397	0.014136870036417587
10	47.0	0.03596833290974261	0.014387333163897046
11	48.0	0.03935913754789686	0.015743655019158746
12	49.0	0.07738406386909502	0.03095362554763801
13	50.0	0.026717406752061735	0.010686962700824695
14	51.0	0.02680585634044121	0.010722342536176484
15	52.0	0.02716853601510219	0.010867414406040877
16	53.0	0.030483825581341273	0.012193530232536508
17	54.0	0.006589960310522544	0.0026359841242090177
18	55.0	0.02401735941695057	0.009606943766780228
19	56.0	0.022925213619145315	0.009170085447658126
20	57.0	0.007144488276419007	0.0028577953105676027
21	58.0	0.004903390872627669	0.0019613563490510676
22	59.0	0.0032883190224754656	0.0013153276089901862
23	60.0	0.005286077617984919	0.0021144310471939674
24	61.0	0.005355399728672724	0.0021421598914690898
25	62.0	0.002895845790609766	0.0011583383162439066
26	63.0	0.0033587189802553	0.00134348759210212
27	64.0	0.0036883008786495726	0.0014753203514598291
28	65.0	0.005691477803043796	0.0022765911212175183
29	66.0	0.004744304516657755	0.001897721806663102
30	67.0	0.006319065379386941	0.002527626151754776
31	68.0	0.003791925445753372	0.0015167701783013487
32	69.0	0.0013240583972930855	0.0005296233589172342
33	70.0	0.0011579285677015326	0.000463171427080613
34	71.0	0.002847230095039138	0.0011388920380156551
35	72.0	0.0028948907614389473	0.0011579563045755789
36	73.0	0.0024052678049631872	0.0009621071219852749
37	74.0	0.0029704830256206127	0.0011881932102482452
38	75.0	0.0057418575200944375	0.002296743008037775
39	76.0	0.0027051700772799045	0.0010820680309119618
40	77.0	0.004864972278961551	0.0019459889115846206
41	78.0	0.006020588160630418	0.0024082352642521673
42	79.0	0.005370310375812476	0.0021481241503249907
43	80.0	0.0033146376380291127	0.001325855055211645
44	81.0	0.004307755825999269	0.0017231023303997076
45	82.0	0.02402162903645163	0.009608651614580651
46	83.0	0.005315904601100784	0.002126361840440314
47	84.0	0.0024142618877518508	0.0009657047551007404
48	85.0	0.004328988618125424	0.0017315954472501695
49	86.0	0.005111843933928308	0.0020447375735713233
50	87.0	0.00239408617512994	0.000957634470051976
51	88.0	0.002095248422402123	0.0008380993689608492
52	89.0	0.002137083789064992	0.0008548335156259967
53	90.0	0.0024203186302089257	0.0009681274520835703
54	91.0	0.0011657887984526487	0.00046631551938105945
55	92.0	0.0015851609762415494	0.0006340643904966198
56	93.0	0.0012473652210930988	0.0004989460884372395
57	94.0	0.0015924610140037071	0.0006369844056014829
58	95.0	0.001618547257441828	0.0006474189029767312
59	96.0	0.0023505444953452596	0.0009402177981381038
60	97.0	0.0017267180789027152	0.0006906872315610861
61	98.0	0.000303169299858444	0.00012126771994337761
62	99.0	0.0003887987882668329	0.00015551951530673317
63	100.0	0.0006236212863713053	0.00024944851454852216
64	101.0	0.001429292012110116	0.0005717168048440464
65	102.0	0.0017200941438537886	0.0006880376575415154
66	103.0	0.0011743663950652657	0.0004697465580261063
67	104.0	0.00119272894026893	0.00047709157610757204
68	105.0	0.0008063680546098695	0.0003225472218439478
69	106.0	0.0013440462342917089	0.0005376184937166835
70	107.0	0.0006648518912179096	0.00026594075648716386
71	108.0	0.0010538627387367168	0.0004215450954946867
72	109.0	0.001353683544655609	0.0005414734178622436
73	110.0	0.0018304655405554753	0.0007321862162221901
74	111.0	0.0010263848710703547	0.0004105539484281419
75	112.0	0.0018203540214805144	0.0007281416085922058
76	113.0	0.002124517008855582	0.0008498068035422328
77	114.0	0.001451627798265537	0.0005806511193062148
78	115.0	0.0015315424249084776	0.000612616969963391
79	116.0	0.002158868610629404	0.0008635474442517616
80	117.0	0.0021053206032634066	0.0008421282413053627
81	118.0	0.0023774338194986343	0.0009509735277994537
82	119.0	0.0017690745382126772	0.0007076298152850709
83	120.0	0.0019185010485948098	0.000767400419437924
84	121.0	0.002079822556789436	0.0008319290227157744
85	122.0	0.0012129423036851621	0.00048517692147406484
86	123.0	0.0027461439215200494	0.0010984575686080198
87	124.0	0.002973628543633268	0.0011894514174533072
88	125.0	0.002782031452073282	0.0011128125808293127
89	126.0	0.0009554832589568054	0.00038219330358272213
90	127.0	0.0012596042870643344	0.0005038417148257338
91	128.0	0.002413189824235485	0.0009652759296941941
92	129.0	0.00205373610956343	0.0008214944438253719
93	130.0	0.0004913339778607414	0.00019653359114429658
94	131.0	0.0018582859816081213	0.0007433143926432486
95	132.0	0.0025978567552720944	0.0010391427021088377
96	133.0	0.0008129641348037204	0.00032518565392148816
97	134.0	0.0015130679782511534	0.0006052271913004613
98	135.0	0.0016330082518353638	0.0006532033007341455
99	136.0	0.0024177480727901103	0.0009670992291160441
100	137.0	0.001182014676785823	0.0004728058707143292
101	138.0	0.0015426099884105627	0.0006170439953642251
102	139.0	0.0011538562023949799	0.00046154248095799197
103	140.0	0.0012222367725597978	0.0004888947090239191
104	141.0	0.0013310456739214225	0.000532418269568569
105	142.0	0.0011421957741386496	0.00045687830965545983
106	143.0	0.0009378363665548822	0.0003751345466219529
107	144.0	0.001254761629136302	0.0005019046516545208
108	145.0	0.0029551074574898227	0.0011820429829959291
109	146.0	0.0021508776859530286	0.0008603510743812115
110	147.0	0.002342457939843808	0.0009369831759375232
111	148.0	0.002482880174873706	0.0009931520699494824
112	149.0	0.0026605953901112397	0.0010642381560444958
113	150.0	0.0029839166651942062	0.0011935666660776824
114	151.0	0.0028142503439695992	0.0011257001375878397
115	152.0	0.0027973858758621665	0.0011189543503448665
116	153.0	0.0030062923294093095	0.0012025169317637237
117	154.0	0.010143525871048598	0.004057410348419439
118	155.0	0.004450407303522456	0.0017801629214089826
119	156.0	0.003695091447051295	0.001478036578820518
120	157.0	0.0036558055338470805	0.0014623222135388323
121	158.0	0.0035946533094580453	0.001437861323783218
122	159.0	0.003923250848103314	0.0015693003392413256
123	160.0	0.0040042156366794	0.0016016862546717602
124	161.0	0.0031985064970479595	0.0012794025988191837
125	162.0	0.004082169333962553	0.0016328677335850212
126	163.0	0.0035708398630055114	0.0014283359452022045
127	164.0	0.003469075907696415	0.0013876303630785659
128	165.0	0.0020722091125129124	0.0008288836450051649
129	166.0	0.002639649131443128	0.0010558596525772513
130	167.0	0.0031990100751333786	0.0012796040300533515
131	168.0	0.0024822360254088773	0.000992894410163551
132	169.0	0.0021443622117343483	0.0008577448846937393
133	170.0	0.0005329143207936254	0.00021316572831745016
134	171.0	0.0005522106681435546	0.00022088426725742184
135	172.0	0.0025944704399207155	0.0010377881759682862
136	173.0	0.001381680164588376	0.0005526720658353504
137	174.0	0.001433225592811401	0.0005732902371245604
138	175.0	0.002427309781696795	0.0009709239126787179
139	176.0	0.0030914947281464335	0.0012365978912585733
140	177.0	0.0031992587358269675	0.001279703494330787
141	178.0	0.004508617949722404	0.0018034471798889617
142	179.0	0.006085502641377089	0.0024342010565508356
143	180.0	0.005184924477154442	0.002073969790861777
144	181.0	0.004207698749206328	0.0016830794996825313
145	182.0	0.047002292576073974	0.01880091703042959
146	183.0	0.047842137097099356	0.019136854838839742
147	184.0	0.04211649273715824	0.016846597094863296
148	185.0	0.060521306127184454	0.024208522450873782
149	186.0	0.006248873702421475	0.0024995494809685903
150	187.0	0.008286657657202207	0.0033146630628808826
151	188.0	0.006618815810546162	0.002647526324218465
152	189.0	0.0030744919288289317	0.0012297967715315726
153	190.0	0.003023513743401294	0.0012094054973605176
154	191.0	0.004035157487216557	0.0016140629948866228
155	192.0	0.004092239231223958	0.001636895692489583
156	193.0	0.004386456790951319	0.0017545827163805276
157	194.0	0.0037043272546056815	0.0014817309018422726
158	195.0	0.0021311139811449773	0.0008524455924579909
159	196.0	0.0016884715453298954	0.0006753886181319581
160	197.0	0.0014799469663620776	0.0005919787865448311
161	198.0	0.0018159384477405471	0.0007263753790962189
162	199.0	0.0017499482727789898	0.0006999793091115959
163	200.0	0.0027214940259110984	0.0010885976103644393
164	201.0	0.0026419251002661724	0.001056770040106469
165	202.0	0.0039475189715590525	0.001579007588623621
166	203.0	0.004059445363246851	0.0016237781452987405
167	204.0	0.0036002549023016494	0.0014401019609206597
168	205.0	0.027139838281206495	0.010855935312482598
169	206.0	0.0058443421333880035	0.0023377368533552016
170	207.0	0.0071050968434617804	0.002842038737384712
171	208.0	0.007001005443085524	0.0028004021772342095
172	209.0	0.004862398863417631	0.0019449595453670525
173	210.0	0.004021807691586809	0.0016087230766347236
174	211.0	0.0036323451400357603	0.001452938056014304
175	212.0	0.0021367723143812	0.0008547089257524801
176	213.0	0.0036839549326675384	0.0014735819730670153
177	214.0	0.0029352156874558437	0.0011740862749823374
178	215.0	0.002734036987763057	0.001093614795105223
179	216.0	0.0034762365803193106	0.0013904946321277242
180	217.0	0.003378211048867294	0.0013512844195469177
181	218.0	0.003488487420085071	0.0013953949680340285
182	219.0	0.004101486599136392	0.0016405946396545567
183	220.0	0.003677890157124477	0.0014711560628497908
184	221.0	0.003960994820160314	0.0015843979280641255
185	222.0	0.0031984600177592487	0.0012793840071036995
186	223.0	0.0037351494599836992	0.0014940597839934798
187	224.0	0.002655527994691398	0.001062211197876559
188	225.0	0.002975999624382184	0.0011903998497528735
189	226.0	0.002070260907490884	0.0008281043629963536
190	227.0	0.0040358974333067075	0.001614358973322683
191	228.0	0.00394377369125505	0.00157750947650202
192	229.0	0.026783286793665782	0.010713314717466314
193	230.0	0.0037941450127699887	0.0015176580051079955
194	231.0	0.004088860373757072	0.0016355441495028288
195	232.0	0.0030392031411332126	0.001215681256453285
196	233.0	0.003913422861111143	0.0015653691444444573
197	234.0	0.003267343436167649	0.0013069373744670596
198	235.0	0.002877434689969363	0.001150973875987745
199	236.0	0.0020996345946154423	0.000839853837846177
200	237.0	0.0026278669578758615	0.0010511467831503447
201	238.0	0.0026251950507503613	0.0010500780203001445
202	239.0	0.0030581250863115895	0.0012232500345246357
203	240.0	0.0036402494364305435	0.0014560997745722173
204	241.0	0.004304396966474166	0.0017217587865896663
205	242.0	0.003664224282531477	0.0014656897130125909
206	243.0	0.00491286445527746	0.0019651457821109842
207	244.0	0.0036530176878582935	0.0014612070751433173
208	245.0	0.0035239934131849862	0.0014095973652739945
209	246.0	0.0023686164673062584	0.0009474465869225033
210	247.0	0.004756639919668726	0.0019026559678674902
211	248.0	0.0020212797526043746	0.0008085119010417498
212	249.0	0.002681869413473872	0.0010727477653895488
213	250.0	0.0023692093395143465	0.0009476837358057385
214	251.0	0.002470435483754073	0.000988174193501629
215	252.0	0.0012540913986851922	0.0005016365594740768
216	253.0	0.0008779363702955862	0.0003511745481182345
217	254.0	0.0026966412420191222	0.001078656496807649
218	255.0	0.0020181503701485683	0.0008072601480594273
219	256.0	0.002813732750303888	0.0011254931001215551
220	257.0	0.002964563330326867	0.0011858253321307467
221	258.0	0.00215432333509842	0.000861729334039368
222	259.0	0.0019330690661920745	0.0007732276264768299
223	260.0	0.0020263696058570816	0.0008105478423428326
224	261.0	0.002427035204793096	0.0009708140819172384
225	262.0	0.001854554825736984	0.0007418219302947936
226	263.0	0.0024543865798616316	0.0009817546319446527
227	264.0	0.0029896972816783004	0.00119587891267132
228	265.0	0.0015605049019843302	0.0006242019607937321
229	266.0	0.0025776675769381132	0.0010310670307752453
230	267.0	0.0025114171848954776	0.0010045668739581911
231	268.0	0.002286153431682488	0.0009144613726729952
232	269.0	0.0020186476162258192	0.0008074590464903277
233	270.0	0.0019463963798713895	0.0007785585519485558
234	271.0	0.001697647412598736	0.0006790589650394945
235	272.0	0.0042021798755474266	0.0016808719502189706
236	273.0	0.0031156220733295323	0.001246248829331813
237	274.0	0.007633376633735402	0.0030533506534941605
238	275.0	0.01291062469190038	0.0051642498767601516
239	276.0	0.004596947328287411	0.0018387789313149643
240	277.0	0.005880629240082632	0.002352251696033053
241	278.0	0.0037007718359380955	0.0014803087343752382
242	279.0	0.0040500938972128035	0.0016200375588851213
243	280.0	0.0016136640654182738	0.0006454656261673095
244	281.0	0.004321040316283273	0.0017284161265133091
245	282.0	0.003006506450249984	0.0012026025800999935
246	283.0	0.0011166603629396085	0.0004466641451758434
247	284.0	0.0010106961912199053	0.00040427847648796214
248	285.0	0.0009980411637274132	0.0003992164654909653
249	286.0	0.0013271023147383588	0.0005308409258953436
250	287.0	0.0013118560325834697	0.0005247424130333879
251	288.0	0.0016476120435661332	0.0006590448174264533
252	289.0	0.0017085663308168979	0.0006834265323267592
253	290.0	0.0014631090692735962	0.0005852436277094385
254	291.0	0.0019012001809385138	0.0007604800723754055
255	292.0	0.00173305137151338	0.0006932205486053519
256	293.0	0.001176853377490316	0.00047074135099612637
257	294.0	0.001483098278146371	0.0005932393112585484
258	295.0	0.0014475470458389858	0.0005790188183355943
259	296.0	0.0014063421842144335	0.0005625368736857734
260	297.0	0.0008223922972882699	0.0003289569189153079
261	298.0	0.0009558089391226113	0.00038232357564904455
262	299.0	0.0007142445319149695	0.00028569781276598777
263	300.0	0.0007772423106678665	0.0003108969242671466
264	301.0	0.0006711709850238786	0.00026846839400955144
265	302.0	0.0011114665599910002	0.0004445866239964001
266	303.0	0.0011187153568743534	0.00044748614274974137
267	304.0	0.0007602537594481884	0.00030410150377927533
268	305.0	0.001260716097498255	0.000504286438999302
269	306.0	0.002350777144096622	0.0009403108576386488
270	307.0	0.0012931868068365264	0.0005172747227346105
271	308.0	0.0011076034208586127	0.0004430413683434451
272	309.0	0.0024677500933565875	0.000987100037342635
273	310.0	0.0014029834904857234	0.0005611933961942894
274	311.0	0.0007718590518321136	0.00030874362073284544
275	312.0	0.0007812748343736081	0.0003125099337494432
276	313.0	0.002109381241839585	0.0008437524967358339
277	314.0	0.0013083492767770413	0.0005233397107108165
278	315.0	0.000858374397236105	0.000343349758894442
279	316.0	0.0013870291281576522	0.0005548116512630608
280	317.0	0.001538170829660998	0.0006152683318643992
281	318.0	0.0026777081299291334	0.0010710832519716534
282	319.0	0.0017191170076942756	0.0006876468030777102
283	320.0	0.0021400208181077086	0.0008560083272430834
284	321.0	0.001998489912160224	0.0007993959648640896
285	322.0	0.0016659717473762811	0.0006663886989505124
286	323.0	0.0016815611885320114	0.0006726244754128045
287	324.0	0.002023597581793688	0.0008094390327174752
288	325.0	0.0015772698897615468	0.0006309079559046187
289	326.0	0.0012942894865863742	0.0005177157946345496
290	327.0	0.0018387869926022422	0.0007355147970408969
291	328.0	0.002363024640528558	0.0009452098562114233
292	329.0	0.0024613020077937304	0.0009845208031174922
293	330.0	0.0022470643488985164	0.0008988257395594066
294	331.0	0.002741197825822243	0.0010964791303288972
295	332.0	0.002858151179821976	0.0011432604719287904
296	333.0	0.0018330686729377953	0.0007332274691751182
297	334.0	0.0025832502068817847	0.001033300082752714
298	335.0	0.0013641701421333897	0.0005456680568533559
299	336.0	0.0022221999511272284	0.0008888799804508913
300	337.0	0.0028702082149516927	0.0011480832859806771
301	338.0	0.002124919929662604	0.0008499679718650417
302	339.0	0.0013161181646143306	0.0005264472658457322
303	340.0	0.0022883726619182944	0.0009153490647673178
304	341.0	0.002763153862543082	0.001105261545017233
305	342.0	0.002145277558430963	0.0008581110233723852
306	343.0	0.0017401717871652718	0.0006960687148661087
307	344.0	0.0024062604096695053	0.0009625041638678021
308	345.0	0.0025642202165650167	0.0010256880866260066
309	346.0	0.001039988691840285	0.000415995476736114
310	347.0	0.0015602959073624028	0.0006241183629449611
311	348.0	0.0022867111523333238	0.0009146844609333295
312	349.0	0.002154623863969346	0.0008618495455877384
313	350.0	0.001388194750663808	0.0005552779002655232
314	351.0	0.001991665078825712	0.0007966660315302848
315	352.0	0.0024984060724951708	0.0009993624289980684
316	353.0	0.0013587195945142234	0.0005434878378056893
317	354.0	0.0013358824265061724	0.0005343529706024689
