# Supplementary material for: Simulation of spontaneous G protein activation reveals a new intermediate driving GDP unbinding
Source: eLife. 2018 Oct 5;7:e38465. doi: 10.7554/eLife.38465 (PMC6224197; doi:10.7554/eLife.38465)
Supplement: Source data 2. — Each file is stored in a comma-separated-value (CSV) format and the filename contains the target site of the calculation. These data were used to generate Figure 4, 7 and 8. [file elife-38465-data2.zip › cardsData/gq_10195_holMI_normalized_s4_wError.csv]

	Residue	MI value	Error
0	37.0	0.0008182580819999418	0.0003273032327999767
1	38.0	0.0016897682133349935	0.0006759072853339974
2	39.0	0.0016072577726774337	0.0006429031090709735
3	40.0	0.0021181539720905667	0.0008472615888362267
4	41.0	0.003903873599132675	0.00156154943965307
5	42.0	0.008168052702629148	0.003267221081051659
6	43.0	0.011541644221844121	0.004616657688737648
7	44.0	0.0182199033332751	0.00728796133331004
8	45.0	0.021491677791393736	0.008596671116557495
9	46.0	0.023162000006882212	0.009264800002752885
10	47.0	0.005204959630435088	0.0020819838521740353
11	48.0	0.005215800825066561	0.002086320330026624
12	49.0	0.004731840882099178	0.001892736352839671
13	50.0	0.014157797508217048	0.005663119003286819
14	51.0	0.020974599437639487	0.008389839775055795
15	52.0	0.019121817009174227	0.0076487268036696905
16	53.0	0.003262416125672561	0.0013049664502690244
17	54.0	0.0023452575245114034	0.0009381030098045614
18	55.0	0.007291737052532366	0.0029166948210129465
19	56.0	0.007005267201979753	0.002802106880791901
20	57.0	0.0019621495357244056	0.0007848598142897623
21	58.0	0.0033813407791219432	0.0013525363116487772
22	59.0	0.0034401171844204107	0.0013760468737681643
23	60.0	0.0034228323422743783	0.0013691329369097513
24	61.0	0.0020001071561620907	0.0008000428624648363
25	62.0	0.003104003950540838	0.0012416015802163352
26	63.0	0.004241924823023914	0.0016967699292095655
27	64.0	0.0034673486944171057	0.0013869394777668424
28	65.0	0.0034363556512464347	0.001374542260498574
29	66.0	0.0019529022239860136	0.0007811608895944054
30	67.0	0.00200535683667339	0.000802142734669356
31	68.0	0.0013813353681260004	0.0005525341472504002
32	69.0	0.0004873058841437087	0.0001949223536574835
33	70.0	0.0004717688745836304	0.00018870754983345216
34	71.0	0.001269476084440549	0.0005077904337762196
35	72.0	0.0010974987817983645	0.0004389995127193458
36	73.0	0.0007673155903059737	0.00030692623612238944
37	74.0	0.0010334309519596037	0.0004133723807838415
38	75.0	0.0008629370409426852	0.0003451748163770741
39	76.0	0.0009953419903286807	0.00039813679613147227
40	77.0	0.0010246594935710953	0.0004098637974284381
41	78.0	0.001520142294430717	0.0006080569177722868
42	79.0	0.0015156268897311208	0.0006062507558924483
43	80.0	0.0014504453513701227	0.0005801781405480491
44	81.0	0.0021133874707762903	0.0008453549883105161
45	82.0	0.002145887160923345	0.000858354864369338
46	83.0	0.001731883432094159	0.0006927533728376637
47	84.0	0.001676969260984724	0.0006707877043938896
48	85.0	0.0010704057081403137	0.0004281622832561255
49	86.0	0.0010305922938312838	0.0004122369175325135
50	87.0	0.0014792435197291582	0.0005916974078916633
51	88.0	0.001295722591652705	0.000518289036661082
52	89.0	0.0009065965700913218	0.0003626386280365287
53	90.0	0.0009385183182719466	0.0003754073273087786
54	91.0	0.001409789833043569	0.0005639159332174276
55	92.0	0.0021006117273294164	0.0008402446909317665
56	93.0	0.0008628573901370402	0.00034514295605481604
57	94.0	0.0009865929826658084	0.0003946371930663234
58	95.0	0.0024066160023304265	0.0009626464009321707
59	96.0	0.0008036219798288181	0.00032144879193152725
60	97.0	0.0007535456835745458	0.0003014182734298183
61	98.0	0.00031907246307506744	0.00012762898523002698
62	99.0	0.0003171441291250345	0.0001268576516500138
63	100.0	0.0006244709249756565	0.00024978836999026263
64	101.0	0.0013749782673166302	0.0005499913069266521
65	102.0	0.000891857184459694	0.00035674287378387756
66	103.0	0.0008655784551141958	0.0003462313820456783
67	104.0	0.000873656466802207	0.0003494625867208828
68	105.0	0.0010215948576275285	0.0004086379430510114
69	106.0	0.0010413883157450272	0.0004165553262980109
70	107.0	0.0006107744408469437	0.0002443097763387775
71	108.0	0.000683867954347564	0.0002735471817390256
72	109.0	0.0010491151792377685	0.0004196460716951074
73	110.0	0.0009448920978644642	0.00037795683914578567
74	111.0	0.0008832329277116627	0.00035329317108466506
75	112.0	0.00119226459562003	0.00047690583824801203
76	113.0	0.002497859833033312	0.0009991439332133248
77	114.0	0.0009990668807989597	0.00039962675231958384
78	115.0	0.0010550208016587184	0.0004220083206634874
79	116.0	0.0016089018240922266	0.0006435607296368907
80	117.0	0.002174585206718416	0.0008698340826873664
81	118.0	0.003920548632155015	0.0015682194528620062
82	119.0	0.0016984210671131452	0.0006793684268452581
83	120.0	0.0029860713396296355	0.0011944285358518542
84	121.0	0.002641285706074069	0.0010565142824296276
85	122.0	0.0021944703941132434	0.0008777881576452973
86	123.0	0.0018488347761177267	0.0007395339104470907
87	124.0	0.0013494001847724096	0.0005397600739089638
88	125.0	0.0012758471832269478	0.0005103388732907791
89	126.0	0.0007035897075580687	0.0002814358830232275
90	127.0	0.0005150638600043106	0.00020602554400172424
91	128.0	0.0014671319120160534	0.0005868527648064213
92	129.0	0.001163586956927653	0.0004654347827710612
93	130.0	0.00018369698319727583	7.347879327891034e-05
94	131.0	0.0007792755170495596	0.00031171020681982384
95	132.0	0.000851335431353936	0.00034053417254157443
96	133.0	0.0004529733612592901	0.00018118934450371603
97	134.0	0.0007526220109749165	0.0003010488043899666
98	135.0	0.0008773234610741901	0.000350929384429676
99	136.0	0.0010026596962954442	0.0004010638785181777
100	137.0	0.0008687963557101564	0.0003475185422840626
101	138.0	0.0009113410372359964	0.00036453641489439856
102	139.0	0.0007637541192185487	0.0003055016476874195
103	140.0	0.0008160996740570936	0.00032643986962283743
104	141.0	0.000918983348259018	0.0003675933393036072
105	142.0	0.0008066595067506348	0.0003226638027002539
106	143.0	0.000691355579275927	0.0002765422317103708
107	144.0	0.0009538098534942231	0.0003815239413976892
108	145.0	0.001016783651204286	0.00040671346048171445
109	146.0	0.0011411923357995588	0.00045647693431982353
110	147.0	0.000979474133388263	0.0003917896533553052
111	148.0	0.0010644716514422016	0.00042578866057688065
112	149.0	0.0018685568967412131	0.0007474227586964853
113	150.0	0.0015052025958606154	0.0006020810383442462
114	151.0	0.0012328865489927034	0.0004931546195970813
115	152.0	0.0015939567969078926	0.0006375827187631571
116	153.0	0.0011238347359585343	0.00044953389438341375
117	154.0	0.0015355950529499316	0.0006142380211799726
118	155.0	0.0021941019016820007	0.0008776407606728003
119	156.0	0.002019399794627706	0.0008077599178510824
120	157.0	0.001372001621273408	0.0005488006485093632
121	158.0	0.001730494455180966	0.0006921977820723864
122	159.0	0.0016995916886935834	0.0006798366754774334
123	160.0	0.0021449064343224003	0.0008579625737289602
124	161.0	0.0017697545853806863	0.0007079018341522745
125	162.0	0.002317658380856189	0.0009270633523424755
126	163.0	0.0017848189900015617	0.0007139275960006247
127	164.0	0.0019274235810933962	0.0007709694324373585
128	165.0	0.0009493908698525424	0.00037975634794101696
129	166.0	0.0012282588030814948	0.0004913035212325979
130	167.0	0.0010864095713887035	0.0004345638285554814
131	168.0	0.001293238307780075	0.00051729532311203
132	169.0	0.000756029210480234	0.0003024116841920936
133	170.0	0.00012577686111975823	5.031074444790329e-05
134	171.0	0.00027133504881098573	0.0001085340195243943
135	172.0	0.0007415266523761734	0.00029661066095046937
136	173.0	0.0006470994845635498	0.0002588397938254199
137	174.0	0.0006269130863019687	0.00025076523452078746
138	175.0	0.0009934320981839194	0.00039737283927356775
139	176.0	0.0007760563233429752	0.0003104225293371901
140	177.0	0.0016283755392385293	0.0006513502156954117
141	178.0	0.0016132285431620236	0.0006452914172648094
142	179.0	0.0018360768191398376	0.0007344307276559351
143	180.0	0.0017816916986872263	0.0007126766794748905
144	181.0	0.002361097235909607	0.0009444388943638428
145	182.0	0.002249499495025474	0.0008997997980101896
146	183.0	0.0029270860991179254	0.0011708344396471702
147	184.0	0.00214090460661077	0.0008563618426443081
148	185.0	0.002118998928727967	0.0008475995714911867
149	186.0	0.0014577826998043654	0.0005831130799217462
150	187.0	0.002675495587035978	0.001070198234814391
151	188.0	0.0030826067113409743	0.0012330426845363898
152	189.0	0.0026590548812307365	0.0010636219524922945
153	190.0	0.0021855524562723145	0.0008742209825089258
154	191.0	0.00804282566338643	0.0032171302653545724
155	192.0	0.006574817485380808	0.0026299269941523233
156	193.0	0.0035602878441283216	0.0014241151376513286
157	194.0	0.006427512091498644	0.0025710048365994577
158	195.0	0.0022173883127603856	0.0008869553251041542
159	196.0	0.0025772556585286458	0.0010309022634114582
160	197.0	0.0013472289894772354	0.0005388915957908942
161	198.0	0.001152519003839968	0.0004610076015359872
162	199.0	0.002159780656179086	0.0008639122624716344
163	200.0	0.0028191643422750034	0.0011276657369100013
164	201.0	0.004605853092071351	0.0018423412368285402
165	202.0	0.0067243537609743284	0.002689741504389731
166	203.0	0.009419655877357143	0.003767862350942857
167	204.0	0.010546091843825572	0.004218436737530229
168	205.0	0.010708614423284904	0.004283445769313962
169	206.0	0.004188544454420757	0.0016754177817683027
170	207.0	0.0031182981128190642	0.0012473192451276257
171	208.0	0.003802228877698489	0.0015208915510793956
172	209.0	0.003017535596956129	0.0012070142387824517
173	210.0	0.0038909231756050324	0.001556369270242013
174	211.0	0.002816723831555866	0.0011266895326223463
175	212.0	0.0019093073797675593	0.0007637229519070237
176	213.0	0.0020159632673493193	0.0008063853069397277
177	214.0	0.0020490070587394515	0.0008196028234957806
178	215.0	0.0018012772145356332	0.0007205108858142533
179	216.0	0.004639938826296121	0.0018559755305184483
180	217.0	0.004196778025487793	0.0016787112101951172
181	218.0	0.005813248884414104	0.0023252995537656413
182	219.0	0.0038412480181628235	0.0015364992072651293
183	220.0	0.005090982448815191	0.0020363929795260763
184	221.0	0.005393018361302395	0.002157207344520958
185	222.0	0.004746256802926271	0.0018985027211705086
186	223.0	0.004761997004339771	0.0019047988017359084
187	224.0	0.0040236231579630095	0.0016094492631852039
188	225.0	0.007020444015651058	0.002808177606260423
189	226.0	0.006188811703152066	0.002475524681260826
190	227.0	0.011520784269643359	0.004608313707857343
191	228.0	0.015287305917495645	0.006114922366998258
192	229.0	0.016786496665681824	0.006714598666272729
193	230.0	0.022722466463085254	0.009088986585234101
194	231.0	0.013177941892465258	0.005271176756986103
195	232.0	0.0040653712566783165	0.0016261485026713267
196	233.0	0.00477435789809376	0.001909743159237504
197	234.0	0.004698966522975965	0.001879586609190386
198	235.0	0.004480274928775074	0.0017921099715100294
199	236.0	0.0018689680527168317	0.0007475872210867327
200	237.0	0.0021954329145062435	0.0008781731658024974
201	238.0	0.002433133836555463	0.0009732535346221852
202	239.0	0.002495037300452587	0.0009980149201810349
203	240.0	0.0018833491861177738	0.0007533396744471095
204	241.0	0.0019912527219587673	0.0007965010887835069
205	242.0	0.00270579423344468	0.001082317693377872
206	243.0	0.002223391100878734	0.0008893564403514937
207	244.0	0.0016503641549951685	0.0006601456619980674
208	245.0	0.002618951045095941	0.0010475804180383763
209	246.0	0.0022312067706505337	0.0008924827082602135
210	247.0	0.0033582773851690215	0.0013433109540676087
211	248.0	0.003208700088356994	0.0012834800353427977
212	249.0	0.0030267918921081946	0.0012107167568432779
213	250.0	0.0033114265875150628	0.0013245706350060252
214	251.0	0.011284378849391086	0.004513751539756435
215	252.0	0.0027026538381352797	0.0010810615352541118
216	253.0	0.0016923853548353473	0.0006769541419341389
217	254.0	0.005402307679228404	0.0021609230716913615
218	255.0	0.007030288188589945	0.002812115275435978
219	256.0	0.0017755108504082487	0.0007102043401632995
220	257.0	0.0029815170694684513	0.0011926068277873804
221	258.0	0.0052781509883564025	0.002111260395342561
222	259.0	0.003012197475604703	0.0012048789902418813
223	260.0	0.003173903403663536	0.0012695613614654142
224	261.0	0.0030407927553486175	0.001216317102139447
225	262.0	0.0023486966293027635	0.0009394786517211054
226	263.0	0.003153031520434484	0.0012612126081737935
227	264.0	0.005548442010314637	0.0022193768041258548
228	265.0	0.002812360453152215	0.001124944181260886
229	266.0	0.0035914927858169032	0.0014365971143267613
230	267.0	0.00443725880356209	0.0017749035214248358
231	268.0	0.005213432891687303	0.002085373156674921
232	269.0	0.00392224474195511	0.0015688978967820441
233	270.0	0.007643887345874538	0.003057554938349815
234	271.0	0.00688513842261688	0.002754055369046752
235	272.0	0.018054394569791462	0.007221757827916585
236	273.0	0.009733929116963318	0.0038935716467853273
237	274.0	0.009602355886282337	0.003840942354512935
238	275.0	0.005800727202774125	0.00232029088110965
239	276.0	0.004478764513973297	0.0017915058055893187
240	277.0	0.0031239812783848734	0.0012495925113539493
241	278.0	0.0026240105598164297	0.001049604223926572
242	279.0	0.003417419244633507	0.0013669676978534029
243	280.0	0.0018550956510871238	0.0007420382604348496
244	281.0	0.0020627826136472996	0.0008251130454589199
245	282.0	0.001605449139282883	0.0006421796557131533
246	283.0	0.0010730872062632007	0.00042923488250528024
247	284.0	0.00125700641444473	0.000502802565777892
248	285.0	0.0007535650338978911	0.00030142601355915644
249	286.0	0.0009172966393476253	0.0003669186557390501
250	287.0	0.0018674761093519616	0.0007469904437407847
251	288.0	0.0022695279348941087	0.0009078111739576434
252	289.0	0.0030256680361008554	0.0012102672144403421
253	290.0	0.001876729223023102	0.0007506916892092408
254	291.0	0.0019543163879362163	0.0007817265551744865
255	292.0	0.0021195295307773997	0.0008478118123109599
256	293.0	0.0017875655440833282	0.0007150262176333313
257	294.0	0.002022715750731532	0.0008090863002926128
258	295.0	0.002762631204148062	0.0011050524816592247
259	296.0	0.0011381463562845906	0.00045525854251383626
260	297.0	0.0013751957665788209	0.0005500783066315284
261	298.0	0.0013022182415906424	0.0005208872966362569
262	299.0	0.001320685999642636	0.0005282743998570544
263	300.0	0.0012500117311619173	0.0005000046924647669
264	301.0	0.0012685012267517261	0.0005074004907006904
265	302.0	0.002376148148399881	0.0009504592593599524
266	303.0	0.0018253606898787245	0.0007301442759514898
267	304.0	0.0012147637903056065	0.0004859055161222426
268	305.0	0.0019714299705792366	0.0007885719882316947
269	306.0	0.0035952248228407232	0.0014380899291362892
270	307.0	0.00262331094539935	0.00104932437815974
271	308.0	0.00168675365627798	0.000674701462511192
272	309.0	0.006458129579097135	0.002583251831638854
273	310.0	0.0047138388413575935	0.0018855355365430375
274	311.0	0.0011178917184304078	0.00044715668737216313
275	312.0	0.002308504901889543	0.0009234019607558172
276	313.0	0.009319670328575442	0.0037278681314301767
277	314.0	0.0041699415258223274	0.0016679766103289309
278	315.0	0.0017099518921200108	0.0006839807568480043
279	316.0	0.002196262818819855	0.0008785051275279419
280	317.0	0.0022079957355277263	0.0008831982942110906
281	318.0	0.0026414132228485695	0.0010565652891394279
282	319.0	0.0007138536162524658	0.0002855414465009863
283	320.0	0.0005475708425958379	0.00021902833703833514
284	321.0	0.0019897340192631717	0.0007958936077052687
285	322.0	0.003148643315926974	0.0012594573263707896
286	323.0	0.0023662948291367472	0.0009465179316546989
287	324.0	0.004365939834888288	0.001746375933955315
288	325.0	0.00520244449005197	0.002080977796020788
289	326.0	0.006163422721784458	0.002465369088713783
290	327.0	0.0067684887113289	0.00270739548453156
291	328.0	0.0036544523981016158	0.0014617809592406463
292	329.0	0.004444048930406025	0.00177761957216241
293	330.0	0.0029040525124747643	0.0011616210049899057
294	331.0	0.002089258327028996	0.0008357033308115984
295	332.0	0.0013180701210547658	0.0005272280484219063
296	333.0	0.0016410906764528863	0.0006564362705811545
297	334.0	0.0017075828905377408	0.0006830331562150963
298	335.0	0.001201794601815816	0.0004807178407263264
299	336.0	0.002337711724031414	0.0009350846896125656
300	337.0	0.004108352422405833	0.0016433409689623334
301	338.0	0.0020948722392240566	0.0008379488956896227
302	339.0	0.0010564179040472583	0.0004225671616189033
303	340.0	0.0041384708172494305	0.0016553883268997723
304	341.0	0.005778975764695085	0.002311590305878034
305	342.0	0.002845933851296997	0.0011383735405187988
306	343.0	0.0032324285439054587	0.0012929714175621836
307	344.0	0.0033453099742060503	0.00133812398968242
308	345.0	0.0031016390699290072	0.001240655627971603
309	346.0	0.0017571340528042322	0.0007028536211216928
310	347.0	0.001639683474800391	0.0006558733899201563
311	348.0	0.004418358883914551	0.0017673435535658203
312	349.0	0.0018874053031795067	0.0007549621212718027
313	350.0	0.0016376611806061428	0.0006550644722424571
314	351.0	0.0018159035410896455	0.0007263614164358583
315	352.0	0.001961344223202369	0.0007845376892809477
316	353.0	0.0013144293374449845	0.0005257717349779938
317	354.0	0.0007623050255073279	0.00030492201020293117
