# Supplementary material for: Simulation of spontaneous G protein activation reveals a new intermediate driving GDP unbinding
Source: eLife. 2018 Oct 5;7:e38465. doi: 10.7554/eLife.38465 (PMC6224197; doi:10.7554/eLife.38465)
Supplement: Source data 2. — Each file is stored in a comma-separated-value (CSV) format and the filename contains the target site of the calculation. These data were used to generate Figure 4, 7 and 8. [file elife-38465-data2.zip › cardsData/gq_10195_holMI_normalized_s1_wError.csv]

	Residue	MI value	Error
0	37.0	0.0021294000369429735	0.0008517600147771894
1	38.0	0.012032613680783863	0.004813045472313545
2	39.0	0.013630307152609721	0.005452122861043888
3	40.0	0.011601300743467304	0.004640520297386921
4	41.0	0.012800156377690337	0.005120062551076135
5	42.0	0.01723396918412733	0.0068935876736509315
6	43.0	0.0224033707745078	0.00896134830980312
7	44.0	0.021407793508024946	0.008563117403209978
8	45.0	0.032039795471681155	0.012815918188672462
9	46.0	0.021075531000234737	0.008430212400093895
10	47.0	0.003147330553074433	0.0012589322212297731
11	48.0	0.0027102607240934214	0.0010841042896373686
12	49.0	0.005046475893363106	0.002018590357345242
13	50.0	0.007450526663380033	0.002980210665352013
14	51.0	0.008344847530200476	0.0033379390120801904
15	52.0	0.026950184239227848	0.01078007369569114
16	53.0	0.0035794240482911067	0.0014317696193164426
17	54.0	0.0029868068287451114	0.0011947227314980445
18	55.0	0.012015961801130645	0.004806384720452258
19	56.0	0.011230304633208135	0.004492121853283254
20	57.0	0.00331251008780312	0.001325004035121248
21	58.0	0.004876465858817154	0.0019505863435268615
22	59.0	0.008893454038458207	0.003557381615383283
23	60.0	0.00574691278765733	0.0022987651150629318
24	61.0	0.006890323145899711	0.0027561292583598842
25	62.0	0.00840240823280406	0.0033609632931216244
26	63.0	0.009337457412544664	0.0037349829650178655
27	64.0	0.008973669646489199	0.0035894678585956796
28	65.0	0.004545023015190027	0.0018180092060760106
29	66.0	0.0027130126801206684	0.0010852050720482674
30	67.0	0.0022965504792867453	0.0009186201917146981
31	68.0	0.0017526414287626945	0.0007010565715050778
32	69.0	0.0008903296543183451	0.000356131861727338
33	70.0	0.0008371130611703001	0.00033484522446812005
34	71.0	0.001488115574118893	0.0005952462296475572
35	72.0	0.0010957854434284892	0.00043831417737139565
36	73.0	0.0007956554871261672	0.0003182621948504669
37	74.0	0.0010986391019238678	0.0004394556407695471
38	75.0	0.0016794629603694542	0.0006717851841477817
39	76.0	0.0011863842110982881	0.00047455368443931524
40	77.0	0.0009909627872771427	0.0003963851149108571
41	78.0	0.001564328240286386	0.0006257312961145545
42	79.0	0.001486859627068601	0.0005947438508274404
43	80.0	0.001434710593618572	0.0005738842374474288
44	81.0	0.0016938934418572172	0.0006775573767428869
45	82.0	0.0029640610487409653	0.0011856244194963861
46	83.0	0.0017009761594922298	0.000680390463796892
47	84.0	0.001225191180127056	0.0004900764720508225
48	85.0	0.001229961652295349	0.0004919846609181396
49	86.0	0.0014810336027886253	0.0005924134411154501
50	87.0	0.00128904756249814	0.0005156190249992561
51	88.0	0.0011437812747931847	0.00045751250991727386
52	89.0	0.0011137006734195298	0.0004454802693678119
53	90.0	0.001551341187284653	0.0006205364749138611
54	91.0	0.0009294476675125565	0.0003717790670050226
55	92.0	0.0007006689205918198	0.0002802675682367279
56	93.0	0.0008109033559635417	0.0003243613423854167
57	94.0	0.001089684075030213	0.0004358736300120852
58	95.0	0.0006812990628399654	0.0002725196251359862
59	96.0	0.0009340087371784885	0.0003736034948713954
60	97.0	0.0007523838228530143	0.0003009535291412057
61	98.0	0.0003093945758916963	0.00012375783035667852
62	99.0	0.00034634593078729134	0.00013853837231491653
63	100.0	0.0007462875618045569	0.00029851502472182274
64	101.0	0.0013727335071597603	0.0005490934028639041
65	102.0	0.0020319670509106906	0.0008127868203642762
66	103.0	0.00129661064073215	0.0005186442562928599
67	104.0	0.0011402635497891002	0.00045610541991564007
68	105.0	0.0007510779120793653	0.0003004311648317461
69	106.0	0.0017021907506587256	0.0006808763002634903
70	107.0	0.0006353828454054164	0.00025415313816216657
71	108.0	0.0005813431239763174	0.00023253724959052696
72	109.0	0.0009490226027034574	0.00037960904108138297
73	110.0	0.00102174625254614	0.00040869850101845603
74	111.0	0.0011517006680099378	0.00046068026720397513
75	112.0	0.001103830396231092	0.00044153215849243685
76	113.0	0.001528261288951242	0.0006113045155804968
77	114.0	0.0009110065061723982	0.00036440260246895927
78	115.0	0.001166557625204969	0.00046662305008198765
79	116.0	0.0015240029081960607	0.0006096011632784243
80	117.0	0.0015249809198850414	0.0006099923679540166
81	118.0	0.0020115636986935007	0.0008046254794774003
82	119.0	0.0016825088452946328	0.0006730035381178532
83	120.0	0.0021247729228101612	0.0008499091691240645
84	121.0	0.0015064805403743596	0.0006025922161497438
85	122.0	0.0009304026182975191	0.00037216104731900763
86	123.0	0.0017947244975695356	0.0007178897990278143
87	124.0	0.0011902818720971107	0.0004761127488388443
88	125.0	0.0015974122782686838	0.0006389649113074735
89	126.0	0.0004598830149358305	0.0001839532059743322
90	127.0	0.0010072255413308656	0.00040289021653234624
91	128.0	0.0012645003031693377	0.000505800121267735
92	129.0	0.0009385920257481031	0.00037543681029924127
93	130.0	0.00027431335575130644	0.00010972534230052257
94	131.0	0.0012496371755024436	0.0004998548702009775
95	132.0	0.0014257079502666482	0.0005702831801066593
96	133.0	0.0005771739662640524	0.00023086958650562098
97	134.0	0.0010157932578635383	0.00040631730314541535
98	135.0	0.0012860005638403093	0.0005144002255361238
99	136.0	0.0014343352785643488	0.0005737341114257395
100	137.0	0.000933861865975274	0.0003735447463901096
101	138.0	0.0013506071007414197	0.0005402428402965679
102	139.0	0.001653078820932746	0.0006612315283730984
103	140.0	0.0018068566248596667	0.0007227426499438667
104	141.0	0.0018653210373073524	0.0007461284149229409
105	142.0	0.002061830563307559	0.0008247322253230237
106	143.0	0.0005350905499369585	0.0002140362199747834
107	144.0	0.0009753507777772565	0.0003901403111109026
108	145.0	0.0009886645713149164	0.00039546582852596654
109	146.0	0.001457597121968705	0.0005830388487874821
110	147.0	0.0010936559054209529	0.0004374623621683811
111	148.0	0.001036183416933045	0.00041447336677321797
112	149.0	0.0016305559267388386	0.0006522223706955354
113	150.0	0.0017168415704070185	0.0006867366281628074
114	151.0	0.0016668395125311818	0.0006667358050124727
115	152.0	0.0020247146172796345	0.0008098858469118538
116	153.0	0.002060169729057457	0.0008240678916229827
117	154.0	0.0018322937380324926	0.000732917495212997
118	155.0	0.0015927495881628716	0.0006370998352651486
119	156.0	0.0012096552589166724	0.00048386210356666896
120	157.0	0.0015904936904521593	0.0006361974761808637
121	158.0	0.0013105627383555663	0.0005242250953422265
122	159.0	0.0012493874081450605	0.0004997549632580242
123	160.0	0.0016928013141418695	0.0006771205256567478
124	161.0	0.0014471305947783802	0.0005788522379113521
125	162.0	0.0013274349393351398	0.000530973975734056
126	163.0	0.0011353198668098956	0.00045412794672395826
127	164.0	0.0015613195945277654	0.0006245278378111061
128	165.0	0.000794416921756283	0.0003177667687025132
129	166.0	0.0008640340555187917	0.00034561362220751667
130	167.0	0.0011899692880229186	0.0004759877152091674
131	168.0	0.001370949864110383	0.0005483799456441532
132	169.0	0.0006545610571081788	0.0002618244228432715
133	170.0	0.0004173895389575718	0.00016695581558302873
134	171.0	0.00046576047946663427	0.0001863041917866537
135	172.0	0.0007515153614426245	0.0003006061445770498
136	173.0	0.0009449061936346166	0.00037796247745384667
137	174.0	0.0008563955456822744	0.00034255821827290975
138	175.0	0.0013358388207363578	0.0005343355282945431
139	176.0	0.001188884808135073	0.0004755539232540292
140	177.0	0.0010738066139924197	0.00042952264559696787
141	178.0	0.0015003516938255836	0.0006001406775302334
142	179.0	0.0019215300899720013	0.0007686120359888005
143	180.0	0.0022550178474940357	0.0009020071389976142
144	181.0	0.0014010222419172924	0.000560408896766917
145	182.0	0.0031090830710121015	0.0012436332284048407
146	183.0	0.0032088312326190222	0.0012835324930476088
147	184.0	0.0037224482774774344	0.0014889793109909737
148	185.0	0.003976615668858859	0.0015906462675435436
149	186.0	0.0023118541777290133	0.0009247416710916053
150	187.0	0.002654318289404282	0.0010617273157617127
151	188.0	0.003859258226802726	0.0015437032907210904
152	189.0	0.003301906345062591	0.0013207625380250365
153	190.0	0.003907113029701219	0.0015628452118804878
154	191.0	0.011590901573053987	0.004636360629221595
155	192.0	0.015277760762980892	0.006111104305192357
156	193.0	0.012497823844545279	0.004999129537818112
157	194.0	0.015925349681339157	0.006370139872535663
158	195.0	0.007138841745395598	0.0028555366981582392
159	196.0	0.006484950711622004	0.0025939802846488016
160	197.0	0.005160478424611622	0.0020641913698446488
161	198.0	0.004742109416262986	0.0018968437665051944
162	199.0	0.005994470480067436	0.0023977881920269747
163	200.0	0.015200230700844095	0.006080092280337638
164	201.0	0.010307191366400225	0.00412287654656009
165	202.0	0.014986083721373411	0.0059944334885493646
166	203.0	0.0210221152697954	0.00840884610791816
167	204.0	0.009456611508986329	0.0037826446035945315
168	205.0	0.027697743883487735	0.011079097553395093
169	206.0	0.004584471943493591	0.0018337887773974364
170	207.0	0.003555711421590942	0.0014222845686363767
171	208.0	0.004249139416651006	0.0016996557666604025
172	209.0	0.0029676207146781724	0.001187048285871269
173	210.0	0.002654598638826231	0.0010618394555304924
174	211.0	0.003107096470813616	0.0012428385883254465
175	212.0	0.0016621674700288665	0.0006648669880115466
176	213.0	0.002644397589954111	0.0010577590359816444
177	214.0	0.0024512783369908782	0.0009805113347963513
178	215.0	0.0028754263954482795	0.0011501705581793119
179	216.0	0.0030281690086293787	0.0012112676034517515
180	217.0	0.0035848936892527495	0.0014339574757010998
181	218.0	0.003142477429664984	0.0012569909718659936
182	219.0	0.003323758804617451	0.0013295035218469802
183	220.0	0.004660554081700282	0.0018642216326801128
184	221.0	0.004583408450130673	0.0018333633800522691
185	222.0	0.005008050235014843	0.002003220094005937
186	223.0	0.009356270471549395	0.003742508188619758
187	224.0	0.009315535371838537	0.003726214148735415
188	225.0	0.010166054225573347	0.004066421690229339
189	226.0	0.016254365292010787	0.006501746116804315
190	227.0	0.03056639159139437	0.012226556636557747
191	228.0	0.019524022137089262	0.007809608854835705
192	229.0	0.032836177167587494	0.013134470867034998
193	230.0	0.00872875844420138	0.003491503377680552
194	231.0	0.003234742485453958	0.001293896994181583
195	232.0	0.002286286870592633	0.0009145147482370532
196	233.0	0.002006324376087578	0.0008025297504350312
197	234.0	0.0026345653646935125	0.001053826145877405
198	235.0	0.0022942776771682724	0.000917711070867309
199	236.0	0.0013547089926311488	0.0005418835970524595
200	237.0	0.0018453998878305718	0.0007381599551322287
201	238.0	0.0016884250229909053	0.0006753700091963621
202	239.0	0.0016054323881093447	0.0006421729552437379
203	240.0	0.0016623608628370753	0.0006649443451348301
204	241.0	0.0017975376249907257	0.0007190150499962902
205	242.0	0.0018423582404672456	0.0007369432961868982
206	243.0	0.0020606508736516894	0.0008242603494606757
207	244.0	0.002045572097225063	0.0008182288388900252
208	245.0	0.0018208840684364532	0.0007283536273745813
209	246.0	0.0016755039398674936	0.0006702015759469974
210	247.0	0.002520155733759656	0.0010080622935038624
211	248.0	0.0021214516245109455	0.0008485806498043782
212	249.0	0.0020866047897664356	0.0008346419159065742
213	250.0	0.0020145488537482875	0.0008058195414993149
214	251.0	0.0045157439742938826	0.0018062975897175531
215	252.0	0.0015187709313871874	0.000607508372554875
216	253.0	0.0007547956507020615	0.0003019182602808246
217	254.0	0.005875756863505378	0.002350302745402151
218	255.0	0.0026867654727245767	0.0010747061890898307
219	256.0	0.0011391279867264189	0.00045565119469056755
220	257.0	0.0066299801625827335	0.002651992065033093
221	258.0	0.029818920576933857	0.011927568230773542
222	259.0	0.002498203614492162	0.0009992814457968648
223	260.0	0.00322810364363929	0.001291241457455716
224	261.0	0.005140229453058357	0.002056091781223343
225	262.0	0.0025924779268768814	0.0010369911707507526
226	263.0	0.004717430757713379	0.0018869723030853515
227	264.0	0.004897687763388896	0.0019590751053555583
228	265.0	0.0023978260743952	0.00095913042975808
229	266.0	0.004302045967627085	0.0017208183870508341
230	267.0	0.004005030359933593	0.0016020121439734372
231	268.0	0.005120535811845251	0.0020482143247381
232	269.0	0.003029555084376442	0.001211822033750577
233	270.0	0.008479952053752852	0.0033919808215011407
234	271.0	0.004263118747471554	0.0017052474989886217
235	272.0	0.009647855764092796	0.0038591423056371183
236	273.0	0.0035509140222408446	0.001420365608896338
237	274.0	0.003388560506381523	0.0013554242025526093
238	275.0	0.0032225318103568075	0.001289012724142723
239	276.0	0.0020087673359218765	0.0008035069343687506
240	277.0	0.0021222652032047663	0.0008489060812819065
241	278.0	0.001323718095318372	0.0005294872381273488
242	279.0	0.0016409344604821701	0.000656373784192868
243	280.0	0.0013159655112040239	0.0005263862044816096
244	281.0	0.0016677048724967353	0.0006670819489986941
245	282.0	0.0014084587717412141	0.0005633835086964856
246	283.0	0.000752289228797918	0.0003009156915191672
247	284.0	0.001031630969540946	0.0004126523878163784
248	285.0	0.0007269706578760353	0.0002907882631504141
249	286.0	0.0008814737368718497	0.00035258949474873986
250	287.0	0.001067171213612197	0.0004268684854448788
251	288.0	0.0011910030228496863	0.0004764012091398745
252	289.0	0.0013023572851022368	0.0005209429140408948
253	290.0	0.0012404605972613357	0.0004961842389045343
254	291.0	0.0011083495757234921	0.00044333983028939687
255	292.0	0.0016803717576796926	0.000672148703071877
256	293.0	0.001205436361601821	0.0004821745446407284
257	294.0	0.0010880812672879503	0.0004352325069151801
258	295.0	0.001158281919783553	0.00046331276791342123
259	296.0	0.0011203697202278767	0.00044814788809115067
260	297.0	0.0013888546859784517	0.0005555418743913807
261	298.0	0.0009201186633410405	0.0003680474653364162
262	299.0	0.0014071015089197265	0.0005628406035678905
263	300.0	0.0009167411857610747	0.0003666964743044299
264	301.0	0.001117510404602985	0.00044700416184119396
265	302.0	0.0014949931021554024	0.000597997240862161
266	303.0	0.0010393779263939116	0.00041575117055756466
267	304.0	0.0008596321491585757	0.0003438528596634303
268	305.0	0.0011174752395782025	0.000446990095831281
269	306.0	0.0016669890219108583	0.0006667956087643434
270	307.0	0.000773237570928276	0.0003092950283713104
271	308.0	0.0006085923051677021	0.00024343692206708084
272	309.0	0.0017002905162080677	0.0006801162064832271
273	310.0	0.001589296880169269	0.0006357187520677077
274	311.0	0.000766122956861246	0.0003064491827444984
275	312.0	0.000918835879045939	0.0003675343516183756
276	313.0	0.004750058880857999	0.0019000235523431996
277	314.0	0.0012450049676711933	0.0004980019870684773
278	315.0	0.0008143125829159907	0.0003257250331663963
279	316.0	0.000981167514121134	0.00039246700564845357
280	317.0	0.0013705511744052544	0.0005482204697621017
281	318.0	0.001736424235408204	0.0006945696941632817
282	319.0	0.0007574764953233398	0.00030299059812933593
283	320.0	0.0011579697960762481	0.00046318791843049924
284	321.0	0.0013597550631808408	0.0005439020252723363
285	322.0	0.001989500908524345	0.000795800363409738
286	323.0	0.0015368037068977521	0.0006147214827591009
287	324.0	0.0018992223202380252	0.0007596889280952101
288	325.0	0.0032555619252636323	0.001302224770105453
289	326.0	0.0015792979910093903	0.0006317191964037561
290	327.0	0.002832835516770762	0.0011331342067083048
291	328.0	0.0018415172645997238	0.0007366069058398895
292	329.0	0.0036847552492831628	0.001473902099713265
293	330.0	0.0010542335932219905	0.0004216934372887962
294	331.0	0.0023954751741897713	0.0009581900696759085
295	332.0	0.0010117816380374833	0.0004047126552149933
296	333.0	0.0028810554021545857	0.0011524221608618342
297	334.0	0.0046619132982534915	0.0018647653193013965
298	335.0	0.0028689961463947166	0.0011475984585578866
299	336.0	0.002052147965032962	0.0008208591860131847
300	337.0	0.008080427015625788	0.003232170806250315
301	338.0	0.0054061202056483095	0.002162448082259324
302	339.0	0.001415796206157678	0.0005663184824630711
303	340.0	0.00411993728710338	0.001647974914841352
304	341.0	0.011203374168523605	0.004481349667409442
305	342.0	0.005522149842474987	0.002208859936989995
306	343.0	0.007741059485112677	0.003096423794045071
307	344.0	0.008737272980544985	0.0034949091922179937
308	345.0	0.007777845900424842	0.0031111383601699367
309	346.0	0.002177887584079098	0.0008711550336316391
310	347.0	0.004868357131674915	0.001947342852669966
311	348.0	0.006632563912809016	0.0026530255651236066
312	349.0	0.004918837818451398	0.0019675351273805595
313	350.0	0.0052394932005909835	0.0020957972802363935
314	351.0	0.004283475496062883	0.001713390198425153
315	352.0	0.006047237134738556	0.0024188948538954222
316	353.0	0.00599055206499149	0.002396220825996596
317	354.0	0.0013733781243770262	0.0005493512497508105
