# Supplementary material for: Simulation of spontaneous G protein activation reveals a new intermediate driving GDP unbinding
Source: eLife. 2018 Oct 5;7:e38465. doi: 10.7554/eLife.38465 (PMC6224197; doi:10.7554/eLife.38465)
Supplement: Source data 2. — Each file is stored in a comma-separated-value (CSV) format and the filename contains the target site of the calculation. These data were used to generate Figure 4, 7 and 8. [file elife-38465-data2.zip › cardsData/gq_10195_holMI_normalized_s6_wError.csv]

	Residue	MI value	Error
0	37.0	0.0011748665379359069	0.00046994661517436273
1	38.0	0.002537540121802446	0.0010150160487209785
2	39.0	0.0023693817462394325	0.000947752698495773
3	40.0	0.0028232760358993915	0.0011293104143597567
4	41.0	0.0022867922539299623	0.0009147169015719849
5	42.0	0.002354595811313638	0.0009418383245254552
6	43.0	0.0025223394657893665	0.0010089357863157465
7	44.0	0.0027624835305225335	0.0011049934122090133
8	45.0	0.0031713217069793197	0.0012685286827917278
9	46.0	0.00247669722021889	0.000990678888087556
10	47.0	0.0015281500740608992	0.0006112600296243597
11	48.0	0.0014515676003802394	0.0005806270401520957
12	49.0	0.0014933077172256536	0.0005973230868902615
13	50.0	0.0023518759434362608	0.0009407503773745043
14	51.0	0.002646814977941559	0.0010587259911766236
15	52.0	0.0018816929559141052	0.0007526771823656421
16	53.0	0.0016052375453082849	0.0006420950181233139
17	54.0	0.0031519909410718905	0.0012607963764287562
18	55.0	0.0029058519935036458	0.0011623407974014582
19	56.0	0.0026966568441391093	0.0010786627376556438
20	57.0	0.0024355996614074263	0.0009742398645629705
21	58.0	0.004388213385052341	0.0017552853540209364
22	59.0	0.005903110986691536	0.0023612443946766145
23	60.0	0.0023395988732900067	0.0009358395493160027
24	61.0	0.002612373957110578	0.0010449495828442313
25	62.0	0.006699667280989283	0.002679866912395713
26	63.0	0.0030431577314228254	0.0012172630925691302
27	64.0	0.002477087872111689	0.0009908351488446755
28	65.0	0.0029918328160602903	0.0011967331264241161
29	66.0	0.0027390673948473137	0.0010956269579389254
30	67.0	0.0016050481299854909	0.0006420192519941963
31	68.0	0.0022874929051703045	0.0009149971620681218
32	69.0	0.0005382110112656031	0.00021528440450624121
33	70.0	0.0004956298510428121	0.00019825194041712485
34	71.0	0.0011439587576962769	0.0004575835030785107
35	72.0	0.000778328432440134	0.00031133137297605356
36	73.0	0.0005930433598744986	0.00023721734394979943
37	74.0	0.0005707777082154871	0.00022831108328619484
38	75.0	0.001198488990773076	0.0004793955963092304
39	76.0	0.001219848494368441	0.00048793939774737644
40	77.0	0.0010773144722272215	0.0004309257888908886
41	78.0	0.0016934837548922006	0.0006773935019568802
42	79.0	0.003556558813934379	0.0014226235255737517
43	80.0	0.0018635973961059862	0.0007454389584423944
44	81.0	0.001844549342457273	0.0007378197369829092
45	82.0	0.0031587697930813233	0.0012635079172325294
46	83.0	0.001879215540046959	0.0007516862160187836
47	84.0	0.001485645561044517	0.0005942582244178068
48	85.0	0.0015028511963069906	0.0006011404785227963
49	86.0	0.0012348410311577103	0.0004939364124630841
50	87.0	0.001298393317308418	0.0005193573269233672
51	88.0	0.001457474020908563	0.0005829896083634252
52	89.0	0.0008968769947342905	0.0003587507978937162
53	90.0	0.0010708339352493532	0.0004283335740997413
54	91.0	0.0007120846101554469	0.00028483384406217873
55	92.0	0.0011351032250480613	0.00045404129001922454
56	93.0	0.0007675808875403389	0.00030703235501613557
57	94.0	0.0006154954036130312	0.0002461981614452125
58	95.0	0.0009229664863363138	0.00036918659453452553
59	96.0	0.0006663677537958693	0.0002665471015183477
60	97.0	0.0006826847607276411	0.0002730739042910564
61	98.0	0.00023643498172423738	9.457399268969495e-05
62	99.0	0.00020979566970937366	8.391826788374946e-05
63	100.0	0.00031139713919763827	0.00012455885567905532
64	101.0	0.0010091827644958164	0.0004036731057983266
65	102.0	0.0015991000973698216	0.0006396400389479287
66	103.0	0.0018150797715712744	0.0007260319086285097
67	104.0	0.001481706583927932	0.0005926826335711728
68	105.0	0.0004812233853682673	0.00019248935414730692
69	106.0	0.0017058972225052543	0.0006823588890021017
70	107.0	0.0003855086973111198	0.00015420347892444792
71	108.0	0.0003938693004919596	0.00015754772019678384
72	109.0	0.0013908501377150081	0.0005563400550860033
73	110.0	0.0016031942994016277	0.000641277719760651
74	111.0	0.0010397503939897352	0.0004159001575958941
75	112.0	0.0006965752110441681	0.0002786300844176672
76	113.0	0.0016042026101698494	0.0006416810440679398
77	114.0	0.0007004699651301342	0.0002801879860520537
78	115.0	0.00099368836972444	0.000397475347889776
79	116.0	0.0015391147958913971	0.0006156459183565588
80	117.0	0.001640725826009554	0.0006562903304038216
81	118.0	0.0025381560085837016	0.0010152624034334807
82	119.0	0.0022973764546660317	0.0009189505818664127
83	120.0	0.0020311016191899094	0.0008124406476759637
84	121.0	0.0020903025742260097	0.0008361210296904039
85	122.0	0.0010770776589912494	0.00043083106359649977
86	123.0	0.0021046444578417434	0.0008418577831366973
87	124.0	0.0015206048275475301	0.000608241931019012
88	125.0	0.0015733998693353989	0.0006293599477341595
89	126.0	0.0008430231116416348	0.0003372092446566539
90	127.0	0.0006559822649226674	0.000262392905969067
91	128.0	0.0017011607592393252	0.0006804643036957301
92	129.0	0.0014341237859258347	0.0005736495143703338
93	130.0	0.0001975189138965202	7.900756555860808e-05
94	131.0	0.0008659017181509237	0.0003463606872603695
95	132.0	0.000981003354642007	0.0003924013418568028
96	133.0	0.0004189862291876245	0.0001675944916750498
97	134.0	0.0006612204655538444	0.00026448818622153776
98	135.0	0.001219338828114442	0.0004877355312457768
99	136.0	0.0011162099881072015	0.0004464839952428806
100	137.0	0.0008199614413001158	0.00032798457652004635
101	138.0	0.0013515832014505107	0.0005406332805802043
102	139.0	0.0008751653019691395	0.0003500661207876558
103	140.0	0.0008702930015232335	0.0003481172006092934
104	141.0	0.000862862480527733	0.0003451449922110932
105	142.0	0.0007823803247873247	0.00031295212991492986
106	143.0	0.0006100876973765268	0.00024403507895061073
107	144.0	0.0009109718362672003	0.0003643887345068801
108	145.0	0.0009050614388612852	0.0003620245755445141
109	146.0	0.0009343069246536158	0.00037372276986144635
110	147.0	0.0012890305750123763	0.0005156122300049506
111	148.0	0.0015335974819441608	0.0006134389927776643
112	149.0	0.0014266951712524224	0.0005706780685009689
113	150.0	0.0012992587492037131	0.0005197034996814853
114	151.0	0.0011374811687403983	0.0004549924674961593
115	152.0	0.0019485670127677326	0.000779426805107093
116	153.0	0.001511617890013098	0.0006046471560052391
117	154.0	0.0011164048173669021	0.0004465619269467608
118	155.0	0.0014363544595144685	0.0005745417838057874
119	156.0	0.0015295430797942597	0.0006118172319177039
120	157.0	0.0012223739322226388	0.0004889495728890556
121	158.0	0.001049314695159247	0.0004197258780636988
122	159.0	0.0012014064489297375	0.000480562579571895
123	160.0	0.0024196320984641285	0.0009678528393856514
124	161.0	0.0014633809416073756	0.0005853523766429503
125	162.0	0.0012865207769773134	0.0005146083107909254
126	163.0	0.001289504818208583	0.0005158019272834332
127	164.0	0.0015444074075513464	0.0006177629630205385
128	165.0	0.0009628252025216392	0.00038513008100865564
129	166.0	0.000982888330725489	0.0003931553322901956
130	167.0	0.0013465631549619557	0.0005386252619847822
131	168.0	0.0017709546420112093	0.0007083818568044837
132	169.0	0.0009172092809704157	0.0003668837123881663
133	170.0	0.0002797978692159433	0.00011191914768637731
134	171.0	0.000268793802231215	0.00010751752089248601
135	172.0	0.000895860901440254	0.0003583443605761016
136	173.0	0.0004137323473369813	0.00016549293893479254
137	174.0	0.000627018752272972	0.00025080750090918883
138	175.0	0.0009868774048556986	0.00039475096194227944
139	176.0	0.0014019440330405768	0.0005607776132162308
140	177.0	0.0016368886297577982	0.0006547554519031192
141	178.0	0.0012702340445055462	0.0005080936178022185
142	179.0	0.003723292646834447	0.001489317058733779
143	180.0	0.0024328799248070324	0.000973151969922813
144	181.0	0.0032164619051159005	0.0012865847620463602
145	182.0	0.0026391775391373237	0.0010556710156549294
146	183.0	0.0033240845047066018	0.0013296338018826408
147	184.0	0.002970338010023566	0.0011881352040094264
148	185.0	0.0018483060319290528	0.0007393224127716211
149	186.0	0.001445138437013208	0.0005780553748052832
150	187.0	0.0021778787783089683	0.0008711515113235873
151	188.0	0.0026732968010978455	0.0010693187204391381
152	189.0	0.00192301117655565	0.00076920447062226
153	190.0	0.0014935438390330838	0.0005974175356132335
154	191.0	0.002849357621006093	0.0011397430484024374
155	192.0	0.002378950768798465	0.000951580307519386
156	193.0	0.002036971169096739	0.0008147884676386957
157	194.0	0.0028202510602791716	0.0011281004241116687
158	195.0	0.001802622865533629	0.0007210491462134516
159	196.0	0.0025684781953423377	0.001027391278136935
160	197.0	0.0009987167427259994	0.00039948669709039973
161	198.0	0.0010853100600859895	0.0004341240240343958
162	199.0	0.0017755652973945096	0.0007102261189578039
163	200.0	0.002732997084645669	0.0010931988338582677
164	201.0	0.0021271416707232186	0.0008508566682892875
165	202.0	0.0027910855490940432	0.0011164342196376173
166	203.0	0.002346760972054034	0.0009387043888216135
167	204.0	0.0028317361570934143	0.0011326944628373657
168	205.0	0.0018937314387328893	0.0007574925754931558
169	206.0	0.0034765741325696424	0.001390629653027857
170	207.0	0.002719800311806664	0.0010879201247226656
171	208.0	0.0028016366955977002	0.0011206546782390801
172	209.0	0.0033404424644458233	0.0013361769857783293
173	210.0	0.001531618044140485	0.0006126472176561941
174	211.0	0.0025247596636957517	0.0010099038654783007
175	212.0	0.002455129699555223	0.0009820518798220892
176	213.0	0.0025968866108999613	0.0010387546443599844
177	214.0	0.002132463220954521	0.0008529852883818083
178	215.0	0.0023499775452118484	0.0009399910180847394
179	216.0	0.0030419927423161555	0.0012167970969264622
180	217.0	0.0027008623932745445	0.0010803449573098178
181	218.0	0.003090591994995068	0.0012362367979980272
182	219.0	0.002923041641096525	0.0011692166564386101
183	220.0	0.0024035512513148776	0.000961420500525951
184	221.0	0.0033453068496216965	0.0013381227398486786
185	222.0	0.003925405952872649	0.0015701623811490595
186	223.0	0.0030436410001837342	0.0012174564000734937
187	224.0	0.0033503675075184968	0.0013401470030073987
188	225.0	0.0035948361653583335	0.0014379344661433334
189	226.0	0.003707317379628734	0.0014829269518514938
190	227.0	0.0035164704854290033	0.0014065881941716014
191	228.0	0.012359891236799208	0.004943956494719683
192	229.0	0.004437999922354976	0.0017751999689419903
193	230.0	0.015700155586154854	0.0062800622344619415
194	231.0	0.0034546794893783647	0.001381871795751346
195	232.0	0.009210266934719036	0.0036841067738876145
196	233.0	0.0023847844507988605	0.0009539137803195442
197	234.0	0.0035974518913758826	0.001438980756550353
198	235.0	0.002202478128033734	0.0008809912512134936
199	236.0	0.0016826259181371215	0.0006730503672548486
200	237.0	0.0017949184982524887	0.0007179673993009955
201	238.0	0.0018091610379931873	0.000723664415197275
202	239.0	0.001889314495239659	0.0007557257980958635
203	240.0	0.0018414756101332664	0.0007365902440533065
204	241.0	0.0022428389778244703	0.0008971355911297881
205	242.0	0.0025346603604736984	0.0010138641441894793
206	243.0	0.002754617401424733	0.0011018469605698932
207	244.0	0.0020596991253851523	0.0008238796501540609
208	245.0	0.002583776838134078	0.0010335107352536313
209	246.0	0.0014054668281285399	0.000562186731251416
210	247.0	0.0018248750949032457	0.0007299500379612983
211	248.0	0.0017737704932787237	0.0007095081973114895
212	249.0	0.002459489386286991	0.0009837957545147965
213	250.0	0.00158089794560966	0.000632359178243864
214	251.0	0.0033008115179555242	0.0013203246071822098
215	252.0	0.0017142529860556626	0.000685701194422265
216	253.0	0.0012649462501384075	0.000505978500055363
217	254.0	0.0018888657141062552	0.0007555462856425021
218	255.0	0.014332104580169296	0.005732841832067718
219	256.0	0.0022164348021014553	0.0008865739208405822
220	257.0	0.0019580289123425866	0.0007832115649370347
221	258.0	0.0025275478470573967	0.0010110191388229587
222	259.0	0.019237221018573572	0.007694888407429429
223	260.0	0.0018974904833970623	0.0007589961933588249
224	261.0	0.002984083374179651	0.0011936333496718604
225	262.0	0.002812719757272915	0.001125087902909166
226	263.0	0.0027974974532533354	0.0011189989813013342
227	264.0	0.002804406675520576	0.0011217626702082304
228	265.0	0.002942593648792362	0.0011770374595169448
229	266.0	0.00250745203273676	0.001002980813094704
230	267.0	0.003276091116637952	0.0013104364466551808
231	268.0	0.0029765816386231264	0.0011906326554492505
232	269.0	0.01609373409915764	0.006437493639663056
233	270.0	0.018231384407124	0.0072925537628496006
234	271.0	0.026513750692058222	0.010605500276823289
235	272.0	0.013251802304025121	0.005300720921610049
236	273.0	0.02167342524355957	0.008669370097423829
237	274.0	0.004325582075634158	0.0017302328302536633
238	275.0	0.0031995502671378676	0.001279820106855147
239	276.0	0.007605507979366533	0.003042203191746613
240	277.0	0.0033706739946425695	0.0013482695978570278
241	278.0	0.0027991958884924987	0.0011196783553969994
242	279.0	0.009401555986800826	0.00376062239472033
243	280.0	0.001864844111732436	0.0007459376446929745
244	281.0	0.001639919248230466	0.0006559676992921864
245	282.0	0.0010256214260095857	0.0004102485704038343
246	283.0	0.000897434609573616	0.0003589738438294464
247	284.0	0.0010068618442283742	0.0004027447376913497
248	285.0	0.0007233937556369055	0.0002893575022547622
249	286.0	0.0012276857457993676	0.000491074298319747
250	287.0	0.001679796709082497	0.0006719186836329988
251	288.0	0.0018376597252937302	0.0007350638901174921
252	289.0	0.0020038426909163515	0.0008015370763665406
253	290.0	0.0012596963620815464	0.0005038785448326186
254	291.0	0.0018232879649298821	0.0007293151859719528
255	292.0	0.002408127481877994	0.0009632509927511976
256	293.0	0.0013165406922641322	0.0005266162769056529
257	294.0	0.001204862220856629	0.00048194488834265155
258	295.0	0.0011184750689361084	0.00044739002757444336
259	296.0	0.0008085507646566278	0.0003234203058626511
260	297.0	0.0007441283970452991	0.00029765135881811965
261	298.0	0.0007921785359077949	0.00031687141436311796
262	299.0	0.001170626165463349	0.00046825046618533965
263	300.0	0.0008042757770575198	0.0003217103108230079
264	301.0	0.000972975555722343	0.0003891902222889372
265	302.0	0.005961847272826935	0.002384738909130774
266	303.0	0.008329138592224694	0.0033316554368898778
267	304.0	0.0017595105022933245	0.0007038042009173298
268	305.0	0.0060631986856745	0.0024252794742698003
269	306.0	0.011543154477342932	0.004617261790937173
270	307.0	0.012693176080457213	0.005077270432182885
271	308.0	0.0019725556779247055	0.0007890222711698822
272	309.0	0.0028508693219836878	0.0011403477287934751
273	310.0	0.021081659959095517	0.008432663983638207
274	311.0	0.001678278516805337	0.0006713114067221349
275	312.0	0.0015464055826009482	0.0006185622330403793
276	313.0	0.004861557009357171	0.0019446228037428685
277	314.0	0.014486829043217696	0.005794731617287078
278	315.0	0.008398776898058485	0.0033595107592233942
279	316.0	0.008705167906400108	0.003482067162560043
280	317.0	0.007163259704833717	0.0028653038819334868
281	318.0	0.0021102677579374752	0.0008441071031749901
282	319.0	0.005540948635662148	0.0022163794542648593
283	320.0	0.0015702488169667393	0.0006280995267866957
284	321.0	0.0058611705109013505	0.0023444682043605404
285	322.0	0.008676872880442813	0.003470749152177125
286	323.0	0.025526415805700867	0.010210566322280347
287	324.0	0.030441045425672962	0.012176418170269186
288	325.0	0.025031712409452376	0.01001268496378095
289	326.0	0.025640058064690004	0.010256023225876001
290	327.0	0.023637930188448692	0.009455172075379477
291	328.0	0.01904725937988056	0.007618903751952224
292	329.0	0.009797705301643053	0.003919082120657221
293	330.0	0.006616652971267646	0.0026466611885070583
294	331.0	0.004625965856936912	0.0018503863427747648
295	332.0	0.002600659804529116	0.0010402639218116464
296	333.0	0.004980549293209833	0.001992219717283933
297	334.0	0.0051331516886584435	0.0020532606754633774
298	335.0	0.0025189361323004096	0.0010075744529201638
299	336.0	0.005525183509951339	0.0022100734039805356
300	337.0	0.0070242561652433845	0.0028097024660973537
301	338.0	0.005829503266826527	0.0023318013067306106
302	339.0	0.0021148447169131706	0.0008459378867652683
303	340.0	0.008340561100963378	0.003336224440385351
304	341.0	0.0038636198512319543	0.0015454479404927817
305	342.0	0.0028082940673069302	0.0011233176269227721
306	343.0	0.003569752096944241	0.0014279008387776963
307	344.0	0.003684528004956257	0.0014738112019825028
308	345.0	0.0041556726581378775	0.001662269063255151
309	346.0	0.0014338769853555662	0.0005735507941422265
310	347.0	0.008342420737990274	0.00333696829519611
311	348.0	0.003642538367385277	0.0014570153469541107
312	349.0	0.0019285431080111233	0.0007714172432044494
313	350.0	0.0020056313148288972	0.0008022525259315589
314	351.0	0.004918706469819639	0.0019674825879278557
315	352.0	0.0020905143978386617	0.0008362057591354647
316	353.0	0.0016171816794904124	0.000646872671796165
317	354.0	0.0008182201949429626	0.00032728807797718505
