# Supplementary material for: Simulation of spontaneous G protein activation reveals a new intermediate driving GDP unbinding
Source: eLife. 2018 Oct 5;7:e38465. doi: 10.7554/eLife.38465 (PMC6224197; doi:10.7554/eLife.38465)
Supplement: Source data 3. — Each file contains 3 columns representing 1) the order parameter measured, 2) probabilities and 3) errors as measured by bootstrapping. Files are separated into sub-folders representing the GDP-bound state, after the rate-limiting step, and upon GDP dissociation. The data in these folders were used to generate Figure 2, 3, 5, 6, 9 and 10. [file elife-38465-data3.zip]

Archive with 133 entries (129 files):
- numericalValues_histograms
- numericalValues_histograms/after_RateLimitingStep
- numericalValues_histograms/after_RateLimitingStep/Leu349CA_Phe194CA_probility.csv
- numericalValues_histograms/after_RateLimitingStep/Lys52NZ_GDP1O1A_probility.csv
- numericalValues_histograms/after_RateLimitingStep/Lys52NZ_GDP1PA_probility.csv
- numericalValues_histograms/after_RateLimitingStep/Thr332N_GDPO6_probility.csv
- numericalValues_histograms/after_RateLimitingStep/Phe201_x1_probility.csv
- numericalValues_histograms/after_RateLimitingStep/N336CA_V344CA_I348CA_probility.csv
- numericalValues_histograms/after_RateLimitingStep/Leu349CA_Tyr325CA_probility.csv
- numericalValues_histograms/after_RateLimitingStep/Lys52NZ_GDP1PB_probility.csv
- numericalValues_histograms/after_RateLimitingStep/Ser268OG_Lys322NZ_probility.csv
- numericalValues_histograms/after_RateLimitingStep/Phe194_x1_probility.csv
- numericalValues_histograms/after_RateLimitingStep/Lys351CA_Lys322CA_probility.csv
- numericalValues_histograms/after_RateLimitingStep/Phe341_x2_probility.csv
- numericalValues_histograms/after_RateLimitingStep/Phe194_x2_probility.csv
- numericalValues_histograms/after_RateLimitingStep/Asp205CG_Lys52NZ_probility.csv
- numericalValues_histograms/after_RateLimitingStep/Lys351CA_Ile323CA_probility.csv
- numericalValues_histograms/after_RateLimitingStep/Arg183CZ_Ser53OG_probility.csv
- numericalValues_histograms/after_RateLimitingStep/Tyr334CA_Phe341CA_probility.csv
- numericalValues_histograms/after_RateLimitingStep/Lys52NZ_GDP0A_probility.csv
- numericalValues_histograms/after_RateLimitingStep/Arg338CA_Tyr325CA_probility.csv
- numericalValues_histograms/after_RateLimitingStep/Lys322CA_Ser267O_probility.csv
- numericalValues_histograms/after_RateLimitingStep/Glu49CD_GDP1O-_probility.csv
- numericalValues_histograms/after_RateLimitingStep/Leu351CA_Ser268CA_probility.csv
- numericalValues_histograms/after_RateLimitingStep/Phe201_x2_probility.csv
- numericalValues_histograms/after_RateLimitingStep/Lys52NZ_GDP1O1B_probility.csv
- numericalValues_histograms/after_RateLimitingStep/Leu349CA_Phe201CA_probility.csv
- numericalValues_histograms/after_RateLimitingStep/Arg338CA_Phe194CA_probility.csv
- numericalValues_histograms/after_RateLimitingStep/Glu49CD_Arg183CZ_probility.csv
- numericalValues_histograms/after_RateLimitingStep/Ser52OG_GDPOA_probility.csv
- numericalValues_histograms/after_RateLimitingStep/twist_h5_x1_probility.csv
- numericalValues_histograms/after_RateLimitingStep/Leu349CA_Phe272CA_probility.csv
- numericalValues_histograms/after_RateLimitingStep/His218CA_Trp263CA_probility.csv
- numericalValues_histograms/after_RateLimitingStep/Leu97CA_Glu250CA_probility.csv
- numericalValues_histograms/after_RateLimitingStep/Phe201O_Phe194H_probility.csv
- numericalValues_histograms/after_RateLimitingStep/Phe194CZ_Met59CA_probility.csv
- numericalValues_histograms/after_RateLimitingStep/Ala331O_GDP1PB_probility.csv
- numericalValues_histograms/after_RateLimitingStep/Phe194CA_Ile62CA_probility.csv
- numericalValues_histograms/after_RateLimitingStep/Gly208O_GDP0-7_probility.csv
- numericalValues_histograms/after_RateLimitingStep/His218CA_Asn266CA_probility.csv
- numericalValues_histograms/after_RateLimitingStep/Leu351CG_Ser268OG_probility.csv
- numericalValues_histograms/after_RateLimitingStep/Leu349CA_ILE62C_probility.csv
- numericalValues_histograms/after_RateLimitingStep/Phe341_x1_probility.csv
- numericalValues_histograms/after_RateLimitingStep/Gly207O_GDP0-7_probility.csv
- numericalValues_histograms/after_RateLimitingStep/Ala331OG1_GDP1N7_probility.csv
- numericalValues_histograms/after_RateLimitingStep/Phe201H_Phe194O_probility.csv
- numericalValues_histograms/after_RateLimitingStep/s1_s3_dihedral_x1_probility.csv
- numericalValues_histograms/after_RateLimitingStep/Asn274ND2_GDP1N7_probility.csv
- numericalValues_histograms/after_RateLimitingStep/Thr54CB_Ala331CB_probility.csv
- numericalValues_histograms/after_RateLimitingStep/Phe194CZ_Ile62CA_probility.csv
- numericalValues_histograms/after_RateLimitingStep/Thr332N_GDP1N7_probility.csv
- numericalValues_histograms/after_RateLimitingStep/Thr3322OG1_GDP1N7_probility.csv
- numericalValues_histograms/after_RateLimitingStep/Arg183CZ_GDP1PA_probility.csv
- numericalValues_histograms/gdpBound_state
- numericalValues_histograms/gdpBound_state/Leu349CA_Tyr325CA_probility.csv
- numericalValues_histograms/gdpBound_state/Lys52NZ_GDP1PB_probility.csv
- numericalValues_histograms/gdpBound_state/Phe194_x1_probility.csv
- numericalValues_histograms/gdpBound_state/Phe194_x2_probility.csv
- numericalValues_histograms/gdpBound_state/Asp205CG_Lys52NZ_probility.csv
- numericalValues_histograms/gdpBound_state/Arg183CZ_Ser53OG_probility.csv
- numericalValues_histograms/gdpBound_state/I337N_F341N_I348N_probility.csv
- numericalValues_histograms/gdpBound_state/Tyr334CA_Phe341CA_probility.csv
- numericalValues_histograms/gdpBound_state/Arg338CA_Tyr325CA_probility.csv
- numericalValues_histograms/gdpBound_state/Lys322CA_Ser267O_probility.csv
- numericalValues_histograms/gdpBound_state/Glu49CD_GDP1O-_probility.csv
- numericalValues_histograms/gdpBound_state/Leu351CA_Ser268CA_probility.csv
- numericalValues_histograms/gdpBound_state/Arg338CA_Phe194CA_probility.csv
- numericalValues_histograms/gdpBound_state/Glu49CD_Arg183CZ_probility.csv
- numericalValues_histograms/gdpBound_state/Ser52OG_GDPOA_probility.csv
- numericalValues_histograms/gdpBound_state/twist_h5_x1_probility.csv
- numericalValues_histograms/gdpBound_state/His218CA_Trp263CA_probility.csv
- numericalValues_histograms/gdpBound_state/Leu97CA_Glu250CA_probility.csv
- numericalValues_histograms/gdpBound_state/Ala331O_GDP1PB_probility.csv
- numericalValues_histograms/gdpBound_state/Gly208O_GDP0-7_probility.csv
- numericalValues_histograms/gdpBound_state/His218CA_Asn266CA_probility.csv
- numericalValues_histograms/gdpBound_state/Leu351CG_Ser268OG_probility.csv
- numericalValues_histograms/gdpBound_state/Leu349CA_ILE62C_probility.csv
- numericalValues_histograms/gdpBound_state/Gly207O_GDP0-7_probility.csv
- numericalValues_histograms/gdpBound_state/s1_s3_dihedral_x1_probility.csv
- numericalValues_histograms/gdpBound_state/protein_mass.pdb
- numericalValues_histograms/gdpBound_state/Arg183CZ_GDP1PA_probility.csv
- numericalValues_histograms/gdp_dissociated
- numericalValues_histograms/gdp_dissociated/Leu349CA_Phe194CA_probility.csv
- numericalValues_histograms/gdp_dissociated/Lys52NZ_GDP1O1A_probility.csv
- numericalValues_histograms/gdp_dissociated/Lys52NZ_GDP1PA_probility.csv
- numericalValues_histograms/gdp_dissociated/Thr332N_GDPO6_probility.csv
- numericalValues_histograms/gdp_dissociated/Phe201_x1_probility.csv
- numericalValues_histograms/gdp_dissociated/Leu349CA_Tyr325CA_probility.csv
- numericalValues_histograms/gdp_dissociated/Lys52NZ_GDP1PB_probility.csv
- numericalValues_histograms/gdp_dissociated/Ser268OG_Lys322NZ_probility.csv
- numericalValues_histograms/gdp_dissociated/Phe194_x1_probility.csv
- numericalValues_histograms/gdp_dissociated/Lys351CA_Lys322CA_probility.csv
- numericalValues_histograms/gdp_dissociated/Phe341_x2_probility.csv
- numericalValues_histograms/gdp_dissociated/Phe194_x2_probility.csv
- numericalValues_histograms/gdp_dissociated/Asp205CG_Lys52NZ_probility.csv
- numericalValues_histograms/gdp_dissociated/Lys351CA_Ile323CA_probility.csv
- numericalValues_histograms/gdp_dissociated/Arg183CZ_Ser53OG_probility.csv
- numericalValues_histograms/gdp_dissociated/Tyr334CA_Phe341CA_probility.csv
- numericalValues_histograms/gdp_dissociated/Lys52NZ_GDP0A_probility.csv
- numericalValues_histograms/gdp_dissociated/Arg338CA_Tyr325CA_probility.csv
- numericalValues_histograms/gdp_dissociated/Lys322CA_Ser267O_probility.csv
- numericalValues_histograms/gdp_dissociated/Glu49CD_GDP1O-_probility.csv
- numericalValues_histograms/gdp_dissociated/Leu351CA_Ser268CA_probility.csv
- numericalValues_histograms/gdp_dissociated/Phe201_x2_probility.csv
- numericalValues_histograms/gdp_dissociated/Lys52NZ_GDP1O1B_probility.csv
- numericalValues_histograms/gdp_dissociated/Leu349CA_Phe201CA_probility.csv
- numericalValues_histograms/gdp_dissociated/Arg338CA_Phe194CA_probility.csv
- numericalValues_histograms/gdp_dissociated/Glu49CD_Arg183CZ_probility.csv
- numericalValues_histograms/gdp_dissociated/Ser52OG_GDPOA_probility.csv
- numericalValues_histograms/gdp_dissociated/twist_h5_x1_probility.csv
- numericalValues_histograms/gdp_dissociated/Leu349CA_Phe272CA_probility.csv
- numericalValues_histograms/gdp_dissociated/His218CA_Trp263CA_probility.csv
- numericalValues_histograms/gdp_dissociated/Leu97CA_Glu250CA_probility.csv
- numericalValues_histograms/gdp_dissociated/Phe201O_Phe194H_probility.csv
- numericalValues_histograms/gdp_dissociated/Phe194CZ_Met59CA_probility.csv
- numericalValues_histograms/gdp_dissociated/Ala331O_GDP1PB_probility.csv
- numericalValues_histograms/gdp_dissociated/Phe194CA_Ile62CA_probility.csv
- numericalValues_histograms/gdp_dissociated/Gly208O_GDP0-7_probility.csv
- numericalValues_histograms/gdp_dissociated/His218CA_Asn266CA_probility.csv
- numericalValues_histograms/gdp_dissociated/Leu351CG_Ser268OG_probility.csv
- numericalValues_histograms/gdp_dissociated/Leu349CA_ILE62C_probility.csv
- numericalValues_histograms/gdp_dissociated/Phe341_x1_probility.csv
- numericalValues_histograms/gdp_dissociated/Gly207O_GDP0-7_probility.csv
- numericalValues_histograms/gdp_dissociated/Ala331OG1_GDP1N7_probility.csv
- numericalValues_histograms/gdp_dissociated/Phe201H_Phe194O_probility.csv
- numericalValues_histograms/gdp_dissociated/s1_s3_dihedral_x1_probility.csv
- numericalValues_histograms/gdp_dissociated/Asn274ND2_GDP1N7_probility.csv
- numericalValues_histograms/gdp_dissociated/Thr54CB_Ala331CB_probility.csv
- numericalValues_histograms/gdp_dissociated/Phe194CZ_Ile62CA_probility.csv
- numericalValues_histograms/gdp_dissociated/Thr332N_GDP1N7_probility.csv
- numericalValues_histograms/gdp_dissociated/Thr3322OG1_GDP1N7_probility.csv
- numericalValues_histograms/gdp_dissociated/protein_mass.pdb
- numericalValues_histograms/gdp_dissociated/Arg183CZ_GDP1PA_probility.csv
