# Supplementary material for: Simulation of spontaneous G protein activation reveals a new intermediate driving GDP unbinding
Source: eLife. 2018 Oct 5;7:e38465. doi: 10.7554/eLife.38465 (PMC6224197; doi:10.7554/eLife.38465)
Supplement: Source data 3. — Each file contains 3 columns representing 1) the order parameter measured, 2) probabilities and 3) errors as measured by bootstrapping. Files are separated into sub-folders representing the GDP-bound state, after the rate-limiting step, and upon GDP dissociation. The data in these folders were used to generate Figure 2, 3, 5, 6, 9 and 10. [file elife-38465-data3.zip › numericalValues_histograms/after_RateLimitingStep/Leu349CA_Phe194CA_probility.csv]

	X-value	Probability	Error
0	12.0	0.0	0.0
1	12.1010101010101	0.0	0.0
2	12.202020202020202	0.0	0.0
3	12.303030303030303	0.0	0.0
4	12.404040404040405	0.0	0.0
5	12.505050505050505	0.0	0.0
6	12.606060606060606	1.7192418464382353e-07	0.00011055415967851332
7	12.707070707070708	0.0	0.0
8	12.808080808080808	2.8654030773970585e-07	7.745966692414834e-05
9	12.909090909090908	2.292322461917647e-07	9.354143466934853e-05
10	13.01010101010101	2.378284554239559e-06	4.3121759441381393e-05
11	13.11111111111111	9.169289847670588e-07	4.9999999999999996e-05
12	13.212121212121213	5.129071508540735e-06	1.5289309702127386e-05
13	13.313131313131313	5.81676824711603e-06	1.4114826386102857e-05
14	13.414141414141413	1.2550465478999116e-05	6.023244729804987e-06
15	13.515151515151516	1.707780234128647e-05	1.3676297900882437e-05
16	13.616161616161616	2.518689305032015e-05	6.544244376914518e-06
17	13.717171717171716	3.647658117526456e-05	8.431729873829697e-06
18	13.818181818181818	4.487221219203794e-05	9.498172816425568e-06
19	13.919191919191919	7.014506733468e-05	1.0816758976981763e-05
20	14.02020202020202	9.043212112265118e-05	6.753139064515701e-06
21	14.121212121212121	0.00010240950598617088	7.281431233491253e-06
22	14.222222222222221	0.00012189424691247088	4.35513338866789e-06
23	14.323232323232324	0.00013974570808465456	3.6576669337651384e-06
24	14.424242424242424	0.00017243995719775498	3.063809277233843e-06
25	14.525252525252526	0.00017579247879830957	3.878729921529192e-06
26	14.626262626262626	0.00020639498366491012	2.6877704193496817e-06
27	14.727272727272727	0.00022897435991479898	1.9268836322110273e-06
28	14.828282828282829	0.00027952007020008306	2.748093097121284e-06
29	14.929292929292929	0.0003560836404281325	3.529146090138454e-06
30	15.030303030303031	0.00048015559367942513	1.940185606326726e-06
31	15.131313131313131	0.0006851178758056367	2.23307751655878e-06
32	15.232323232323232	0.0009588784858201517	1.6767559615093874e-06
33	15.333333333333334	0.001257682718731117	1.6748298490082948e-06
34	15.434343434343434	0.0016678365152297322	1.6423057739517906e-06
35	15.535353535353536	0.0021847838844229355	7.21889295789301e-07
36	15.636363636363637	0.002846835265455526	1.1448614479948561e-06
37	15.737373737373737	0.0037204680097231153	7.780608977162925e-07
38	15.838383838383837	0.004724075437581434	9.369635227136906e-07
39	15.93939393939394	0.00612643235769033	5.02131626671883e-07
40	16.04040404040404	0.00797539100144233	9.08377828896773e-07
41	16.141414141414142	0.010238715584216717	5.514254463191579e-07
42	16.242424242424242	0.013224551552956775	5.424188700030451e-07
43	16.343434343434343	0.016703867239686154	2.913981283826891e-07
44	16.444444444444443	0.02063121735159734	3.084652583121577e-07
45	16.545454545454547	0.02499256141361108	3.76076474092954e-07
46	16.646464646464647	0.029550644050918902	3.347458185144752e-07
47	16.747474747474747	0.03403007137375217	2.2782740343384892e-07
48	16.848484848484848	0.038165249170866965	3.1414969788473e-07
49	16.949494949494948	0.0420347467946455	1.7904739184984652e-07
50	17.050505050505052	0.045185945174982145	1.7749065567078144e-07
51	17.151515151515152	0.0477368416106041	2.613009654437219e-07
52	17.252525252525253	0.04978514634645062	2.575433274753757e-07
53	17.353535353535353	0.05072032794882069	2.648734917224215e-07
54	17.454545454545453	0.05109426305042101	1.7355604882969e-07
55	17.555555555555557	0.05003712989307691	2.5238338170440543e-07
56	17.656565656565657	0.04815877221375082	2.9420019961356066e-07
57	17.757575757575758	0.045162105021378206	2.078278465065145e-07
58	17.858585858585858	0.04214933426371061	2.1851295894108092e-07
59	17.95959595959596	0.038508266573262166	2.5098756091116974e-07
60	18.060606060606062	0.03448584238724295	2.3118360000518428e-07
61	18.161616161616163	0.03051757431938654	1.8490839807573162e-07
62	18.262626262626263	0.026821920700313685	2.6911038021229346e-07
63	18.363636363636363	0.023337963060598918	2.1008223286787682e-07
64	18.464646464646464	0.020494795511082464	2.456464251270966e-07
65	18.565656565656568	0.017943240032752706	4.4721636272805255e-07
66	18.666666666666668	0.015678310824254974	2.827981420359448e-07
67	18.767676767676768	0.013919641031471754	2.594698929536996e-07
68	18.86868686868687	0.012425304672578413	3.9388453058257004e-07
69	18.96969696969697	0.01100231685031226	2.7411082008529216e-07
70	19.070707070707073	0.009796526581312805	4.2178687763775686e-07
71	19.17171717171717	0.008756385264217672	4.97630930437864e-07
72	19.272727272727273	0.007687647224410117	5.385988575697625e-07
73	19.373737373737374	0.006733181459329157	7.569016272397988e-07
74	19.474747474747474	0.005759059029137252	4.7070795017082446e-07
75	19.575757575757574	0.004911931263335586	4.868472884979445e-07
76	19.676767676767675	0.0041109937951415605	6.641885610291956e-07
77	19.77777777777778	0.003252776919430367	9.036215440699031e-07
78	19.87878787878788	0.0026165428201251244	1.2035481772064289e-06
79	19.97979797979798	0.0019671278666638548	7.567943919197467e-07
80	20.080808080808083	0.0014309249887905432	1.0375026970027302e-06
81	20.18181818181818	0.0010689672720537468	1.717559326644022e-06
82	20.282828282828284	0.0007575552656022345	2.5909979164461152e-06
83	20.383838383838384	0.000549441040090886	3.143404820455059e-06
84	20.484848484848484	0.00038685806947937686	2.212519340100187e-06
85	20.58585858585859	0.0002511525797338522	3.385325468048154e-06
86	20.686868686868685	0.00017639421344456293	3.672221221818009e-06
87	20.78787878787879	0.00012057616149686824	4.868832056738747e-06
88	20.88888888888889	7.799627176674793e-05	5.406310694826497e-06
89	20.98989898989899	4.7680307207887056e-05	6.010817187524032e-06
90	21.09090909090909	3.661985132913441e-05	7.380172846667667e-06
91	21.19191919191919	1.719241846438235e-05	1.4869805348796975e-05
92	21.292929292929294	1.2235271140485443e-05	1.2126082872130789e-05
93	21.393939393939394	8.252360862903529e-06	2.156135374480559e-05
94	21.494949494949495	3.86829415448603e-06	1.99450548412389e-05
95	21.595959595959595	1.3467394463766176e-06	3.5666073647319594e-05
96	21.696969696969695	1.2034692925067648e-06	3.1586902765289524e-05
97	21.7979797979798	3.151943385136765e-07	9.491187735373227e-05
98	21.8989898989899	0.0	0.0
