# Supplementary material for: Simulation of spontaneous G protein activation reveals a new intermediate driving GDP unbinding
Source: eLife. 2018 Oct 5;7:e38465. doi: 10.7554/eLife.38465 (PMC6224197; doi:10.7554/eLife.38465)
Supplement: Source data 3. — Each file contains 3 columns representing 1) the order parameter measured, 2) probabilities and 3) errors as measured by bootstrapping. Files are separated into sub-folders representing the GDP-bound state, after the rate-limiting step, and upon GDP dissociation. The data in these folders were used to generate Figure 2, 3, 5, 6, 9 and 10. [file elife-38465-data3.zip › numericalValues_histograms/gdpBound_state/protein_mass.pdb]

TITLE     62305 p10195_gq_gdp_v
REMARK    THIS IS A SIMULATION BOX
CRYST1   95.674   95.674   95.674  60.00  60.00  90.00 P 1           1
MODEL        1
ATOM      1  O1B GDP     1      74.750  73.400  33.170  1.00  0.00            
ATOM      2  PB  GDP     1      74.310  73.990  31.880  1.00  0.00            
ATOM      3  O2B GDP     1      74.750  73.200  30.710  1.00  0.00            
ATOM      4  O3B GDP     1      74.600  75.420  31.630  1.00  0.00            
ATOM      5  O3A GDP     1      72.730  73.710  31.900  1.00  0.00            
ATOM      6  PA  GDP     1      71.800  75.030  31.890  1.00  0.00            
ATOM      7  O1A GDP     1      71.820  75.910  30.710  1.00  0.00            
ATOM      8  O2A GDP     1      71.800  75.750  33.190  1.00  0.00            
ATOM      9  O5* GDP     1      70.370  74.290  31.850  1.00  0.00            
ATOM     10  C5* GDP     1      69.830  73.490  32.880  1.00  0.00            
ATOM     11  H50 GDP     1      70.470  72.650  33.030  1.00  0.00            
ATOM     12  H51 GDP     1      69.770  74.080  33.770  1.00  0.00            
ATOM     13  C4* GDP     1      68.430  72.990  32.520  1.00  0.00            
ATOM     14  H40 GDP     1      68.480  72.370  31.630  1.00  0.00            
ATOM     15  O4* GDP     1      67.870  72.260  33.590  1.00  0.00            
ATOM     16  C1* GDP     1      66.940  73.060  34.290  1.00  0.00            
ATOM     17  H10 GDP     1      65.950  72.640  34.170  1.00  0.00            
ATOM     18  N9  GDP     1      67.280  73.130  35.720  1.00  0.00            
ATOM     19  C8  GDP     1      68.280  73.800  36.370  1.00  0.00            
ATOM     20  H80 GDP     1      69.030  74.390  35.860  1.00  0.00            
ATOM     21  N7  GDP     1      68.240  73.650  37.660  1.00  0.00            
ATOM     22  C5  GDP     1      67.190  72.770  37.890  1.00  0.00            
ATOM     23  C6  GDP     1      66.650  72.280  39.110  1.00  0.00            
ATOM     24  O6  GDP     1      66.990  72.420  40.290  1.00  0.00            
ATOM     25  N1  GDP     1      65.500  71.540  38.900  1.00  0.00            
ATOM     26  H1N GDP     1      65.090  71.060  39.680  1.00  0.00            
ATOM     27  C2  GDP     1      64.890  71.440  37.660  1.00  0.00            
ATOM     28  N2  GDP     1      63.770  70.700  37.700  1.00  0.00            
ATOM     29  H21 GDP     1      63.470  70.290  38.570  1.00  0.00            
ATOM     30  H22 GDP     1      63.240  70.550  36.850  1.00  0.00            
ATOM     31  N3  GDP     1      65.470  71.720  36.480  1.00  0.00            
ATOM     32  C4  GDP     1      66.590  72.460  36.710  1.00  0.00            
ATOM     33  C3* GDP     1      67.460  74.150  32.300  1.00  0.00            
ATOM     34  H30 GDP     1      67.970  75.000  31.870  1.00  0.00            
ATOM     35  C2* GDP     1      66.950  74.470  33.700  1.00  0.00            
ATOM     36  H20 GDP     1      67.660  75.110  34.230  1.00  0.00            
ATOM     37  O2* GDP     1      65.640  74.990  33.810  1.00  0.00            
ATOM     38  H2* GDP     1      65.590  75.800  33.310  1.00  0.00            
ATOM     39  O3* GDP     1      66.470  73.670  31.420  1.00  0.00            
ATOM     40  H3* GDP     1      66.030  74.420  31.020  1.00  0.00            
ATOM     41  N   ARG    37      91.190  95.320  39.090  1.00  0.00            
ATOM     42  H1  ARG    37      90.500  94.880  38.500  1.00  0.00            
ATOM     43  H2  ARG    37      90.820  96.210  39.410  1.00  0.00            
ATOM     44  H3  ARG    37      92.030  95.480  38.550  1.00  0.00            
ATOM     45  CA  ARG    37      91.480  94.460  40.240  1.00  0.00            
ATOM     46  HA  ARG    37      91.940  93.550  39.840  1.00  0.00            
ATOM     47  CB  ARG    37      92.520  95.120  41.140  1.00  0.00            
ATOM     48  HB1 ARG    37      92.800  94.420  41.890  1.00  0.00            
ATOM     49  HB2 ARG    37      93.360  95.380  40.550  1.00  0.00            
ATOM     50  CG  ARG    37      92.000  96.380  41.820  1.00  0.00            
ATOM     51  HG1 ARG    37      91.810  97.140  41.070  1.00  0.00            
ATOM     52  HG2 ARG    37      91.080  96.150  42.350  1.00  0.00            
ATOM     53  CD  ARG    37      93.040  96.900  42.810  1.00  0.00            
ATOM     54  HD1 ARG    37      93.250  96.130  43.520  1.00  0.00            
ATOM     55  HD2 ARG    37      93.930  97.120  42.280  1.00  0.00            
ATOM     56  NE  ARG    37      92.620  98.090  43.550  1.00  0.00            
ATOM     57  HE  ARG    37      92.140  97.890  44.410  1.00  0.00            
ATOM     58  CZ  ARG    37      92.780  99.390  43.260  1.00  0.00            
ATOM     59  NH1 ARG    37      93.440  99.940  42.230  1.00  0.00            
ATOM     60 1HH1 ARG    37      93.900  99.350  41.550  1.00  0.00            
ATOM     61 2HH1 ARG    37      93.470 100.950  42.130  1.00  0.00            
ATOM     62  NH2 ARG    37      92.170 100.270  44.070  1.00  0.00            
ATOM     63 1HH2 ARG    37      91.620  99.940  44.850  1.00  0.00            
ATOM     64 2HH2 ARG    37      92.250 101.260  43.890  1.00  0.00            
ATOM     65  C   ARG    37      90.300  94.020  41.090  1.00  0.00            
ATOM     66  O   ARG    37      90.340  93.000  41.770  1.00  0.00            
ATOM     67  N   ARG    38      89.250  94.840  41.070  1.00  0.00            
ATOM     68  H   ARG    38      89.240  95.590  40.390  1.00  0.00            
ATOM     69  CA  ARG    38      88.100  94.770  41.950  1.00  0.00            
ATOM     70  HA  ARG    38      88.540  94.530  42.920  1.00  0.00            
ATOM     71  CB  ARG    38      87.490  96.150  42.170  1.00  0.00            
ATOM     72  HB1 ARG    38      88.260  96.800  42.240  1.00  0.00            
ATOM     73  HB2 ARG    38      86.900  96.340  41.380  1.00  0.00            
ATOM     74  CG  ARG    38      86.630  96.350  43.420  1.00  0.00            
ATOM     75  HG1 ARG    38      86.150  97.270  43.320  1.00  0.00            
ATOM     76  HG2 ARG    38      85.940  95.570  43.450  1.00  0.00            
ATOM     77  CD  ARG    38      87.390  96.360  44.740  1.00  0.00            
ATOM     78  HD1 ARG    38      88.210  96.930  44.600  1.00  0.00            
ATOM     79  HD2 ARG    38      86.780  96.790  45.420  1.00  0.00            
ATOM     80  NE  ARG    38      87.840  95.090  45.310  1.00  0.00            
ATOM     81  HE  ARG    38      88.830  94.900  45.230  1.00  0.00            
ATOM     82  CZ  ARG    38      87.090  94.170  45.920  1.00  0.00            
ATOM     83  NH1 ARG    38      85.800  94.380  46.240  1.00  0.00            
ATOM     84 1HH1 ARG    38      85.370  95.270  46.010  1.00  0.00            
ATOM     85 2HH1 ARG    38      85.270  93.660  46.700  1.00  0.00            
ATOM     86  NH2 ARG    38      87.570  92.960  46.230  1.00  0.00            
ATOM     87 1HH2 ARG    38      88.530  92.730  46.000  1.00  0.00            
ATOM     88 2HH2 ARG    38      86.980  92.280  46.690  1.00  0.00            
ATOM     89  C   ARG    38      87.070  93.660  41.750  1.00  0.00            
ATOM     90  O   ARG    38      86.560  93.050  42.680  1.00  0.00            
ATOM     91  N   GLU    39      86.750  93.320  40.500  1.00  0.00            
ATOM     92  H   GLU    39      87.240  93.820  39.770  1.00  0.00            
ATOM     93  CA  GLU    39      85.810  92.340  39.990  1.00  0.00            
ATOM     94  HA  GLU    39      84.850  92.550  40.470  1.00  0.00            
ATOM     95  CB  GLU    39      85.570  92.440  38.490  1.00  0.00            
ATOM     96  HB1 GLU    39      84.740  91.840  38.240  1.00  0.00            
ATOM     97  HB2 GLU    39      85.390  93.450  38.240  1.00  0.00            
ATOM     98  CG  GLU    39      86.760  91.960  37.650  1.00  0.00            
ATOM     99  HG1 GLU    39      87.680  92.260  38.140  1.00  0.00            
ATOM    100  HG2 GLU    39      86.750  90.870  37.610  1.00  0.00            
ATOM    101  CD  GLU    39      86.710  92.520  36.240  1.00  0.00            
ATOM    102  OE1 GLU    39      85.860  92.180  35.390  1.00  0.00            
ATOM    103  OE2 GLU    39      87.580  93.360  35.910  1.00  0.00            
ATOM    104  C   GLU    39      86.200  90.920  40.370  1.00  0.00            
ATOM    105  O   GLU    39      87.270  90.400  40.070  1.00  0.00            
ATOM    106  N   LEU    40      85.330  90.250  41.130  1.00  0.00            
ATOM    107  H   LEU    40      84.440  90.650  41.380  1.00  0.00            
ATOM    108  CA  LEU    40      85.660  88.920  41.590  1.00  0.00            
ATOM    109  HA  LEU    40      86.740  88.790  41.560  1.00  0.00            
ATOM    110  CB  LEU    40      85.180  88.720  43.030  1.00  0.00            
ATOM    111  HB1 LEU    40      84.100  88.810  43.050  1.00  0.00            
ATOM    112  HB2 LEU    40      85.470  87.740  43.370  1.00  0.00            
ATOM    113  CG  LEU    40      85.790  89.780  43.950  1.00  0.00            
ATOM    114  HG  LEU    40      85.450  90.760  43.620  1.00  0.00            
ATOM    115  CD1 LEU    40      85.120  89.470  45.290  1.00  0.00            
ATOM    116 1HD1 LEU    40      85.210  90.330  45.950  1.00  0.00            
ATOM    117 2HD1 LEU    40      84.060  89.240  45.120  1.00  0.00            
ATOM    118 3HD1 LEU    40      85.600  88.610  45.750  1.00  0.00            
ATOM    119  CD2 LEU    40      87.300  89.810  44.120  1.00  0.00            
ATOM    120 1HD2 LEU    40      87.570  90.620  44.810  1.00  0.00            
ATOM    121 2HD2 LEU    40      87.650  88.860  44.520  1.00  0.00            
ATOM    122 3HD2 LEU    40      87.770  89.990  43.150  1.00  0.00            
ATOM    123  C   LEU    40      85.000  87.890  40.690  1.00  0.00            
ATOM    124  O   LEU    40      83.780  87.960  40.490  1.00  0.00            
ATOM    125  N   LYS    41      85.800  86.980  40.130  1.00  0.00            
ATOM    126  H   LYS    41      86.750  86.890  40.450  1.00  0.00            
ATOM    127  CA  LYS    41      85.360  86.110  39.050  1.00  0.00            
ATOM    128  HA  LYS    41      84.470  86.590  38.640  1.00  0.00            
ATOM    129  CB  LYS    41      86.330  85.990  37.880  1.00  0.00            
ATOM    130  HB1 LYS    41      86.260  85.100  37.600  1.00  0.00            
ATOM    131  HB2 LYS    41      86.010  86.600  37.240  1.00  0.00            
ATOM    132  CG  LYS    41      87.820  86.260  37.970  1.00  0.00            
ATOM    133  HG1 LYS    41      88.210  85.690  38.760  1.00  0.00            
ATOM    134  HG2 LYS    41      88.260  85.990  37.060  1.00  0.00            
ATOM    135  CD  LYS    41      88.170  87.730  38.240  1.00  0.00            
ATOM    136  HD1 LYS    41      88.420  88.210  37.310  1.00  0.00            
ATOM    137  HD2 LYS    41      87.320  88.210  38.690  1.00  0.00            
ATOM    138  CE  LYS    41      89.360  87.840  39.190  1.00  0.00            
ATOM    139  HE1 LYS    41      89.130  87.330  40.130  1.00  0.00            
ATOM    140  HE2 LYS    41      90.220  87.340  38.750  1.00  0.00            
ATOM    141  NZ  LYS    41      89.690  89.240  39.470  1.00  0.00            
ATOM    142  HZ1 LYS    41      90.480  89.280  40.110  1.00  0.00            
ATOM    143  HZ2 LYS    41      89.930  89.710  38.610  1.00  0.00            
ATOM    144  HZ3 LYS    41      88.900  89.700  39.900  1.00  0.00            
ATOM    145  C   LYS    41      84.900  84.730  39.490  1.00  0.00            
ATOM    146  O   LYS    41      85.690  84.000  40.080  1.00  0.00            
ATOM    147  N   LEU    42      83.630  84.370  39.240  1.00  0.00            
ATOM    148  H   LEU    42      83.020  85.070  38.840  1.00  0.00            
ATOM    149  CA  LEU    42      83.050  83.070  39.480  1.00  0.00            
ATOM    150  HA  LEU    42      83.730  82.570  40.170  1.00  0.00            
ATOM    151  CB  LEU    42      81.720  83.160  40.210  1.00  0.00            
ATOM    152  HB1 LEU    42      81.040  83.240  39.520  1.00  0.00            
ATOM    153  HB2 LEU    42      81.640  82.330  40.730  1.00  0.00            
ATOM    154  CG  LEU    42      81.440  84.300  41.200  1.00  0.00            
ATOM    155  HG  LEU    42      81.480  85.260  40.690  1.00  0.00            
ATOM    156  CD1 LEU    42      80.060  84.060  41.810  1.00  0.00            
ATOM    157 1HD1 LEU    42      79.890  84.770  42.610  1.00  0.00            
ATOM    158 2HD1 LEU    42      79.300  84.180  41.040  1.00  0.00            
ATOM    159 3HD1 LEU    42      80.020  83.040  42.210  1.00  0.00            
ATOM    160  CD2 LEU    42      82.410  84.250  42.370  1.00  0.00            
ATOM    161 1HD2 LEU    42      82.210  85.080  43.050  1.00  0.00            
ATOM    162 2HD2 LEU    42      82.300  83.310  42.910  1.00  0.00            
ATOM    163 3HD2 LEU    42      83.440  84.330  42.000  1.00  0.00            
ATOM    164  C   LEU    42      83.070  82.240  38.210  1.00  0.00            
ATOM    165  O   LEU    42      82.370  82.430  37.220  1.00  0.00            
ATOM    166  N   LEU    43      83.850  81.160  38.160  1.00  0.00            
ATOM    167  H   LEU    43      84.500  81.000  38.910  1.00  0.00            
ATOM    168  CA  LEU    43      83.860  80.170  37.100  1.00  0.00            
ATOM    169  HA  LEU    43      83.640  80.640  36.140  1.00  0.00            
ATOM    170  CB  LEU    43      85.240  79.510  37.040  1.00  0.00            
ATOM    171  HB1 LEU    43      85.910  80.100  37.610  1.00  0.00            
ATOM    172  HB2 LEU    43      85.160  78.540  37.450  1.00  0.00            
ATOM    173  CG  LEU    43      85.800  79.390  35.630  1.00  0.00            
ATOM    174  HG  LEU    43      85.920  80.400  35.240  1.00  0.00            
ATOM    175  CD1 LEU    43      87.150  78.700  35.520  1.00  0.00            
ATOM    176 1HD1 LEU    43      87.540  78.810  34.500  1.00  0.00            
ATOM    177 2HD1 LEU    43      87.850  79.160  36.220  1.00  0.00            
ATOM    178 3HD1 LEU    43      87.040  77.640  35.750  1.00  0.00            
ATOM    179  CD2 LEU    43      84.940  78.620  34.620  1.00  0.00            
ATOM    180 1HD2 LEU    43      85.440  78.610  33.660  1.00  0.00            
ATOM    181 2HD2 LEU    43      84.800  77.600  34.980  1.00  0.00            
ATOM    182 3HD2 LEU    43      83.970  79.110  34.530  1.00  0.00            
ATOM    183  C   LEU    43      82.810  79.120  37.430  1.00  0.00            
ATOM    184  O   LEU    43      82.770  78.500  38.490  1.00  0.00            
ATOM    185  N   LEU    44      81.900  78.900  36.470  1.00  0.00            
ATOM    186  H   LEU    44      81.850  79.540  35.690  1.00  0.00            
ATOM    187  CA  LEU    44      80.960  77.790  36.450  1.00  0.00            
ATOM    188  HA  LEU    44      80.670  77.560  37.480  1.00  0.00            
ATOM    189  CB  LEU    44      79.740  78.290  35.690  1.00  0.00            
ATOM    190  HB1 LEU    44      80.080  78.780  34.850  1.00  0.00            
ATOM    191  HB2 LEU    44      79.180  77.460  35.430  1.00  0.00            
ATOM    192  CG  LEU    44      78.830  79.240  36.450  1.00  0.00            
ATOM    193  HG  LEU    44      79.440  80.090  36.750  1.00  0.00            
ATOM    194  CD1 LEU    44      77.740  79.790  35.530  1.00  0.00            
ATOM    195 1HD1 LEU    44      78.170  80.520  34.850  1.00  0.00            
ATOM    196 2HD1 LEU    44      77.310  78.970  34.950  1.00  0.00            
ATOM    197 3HD1 LEU    44      76.960  80.250  36.130  1.00  0.00            
ATOM    198  CD2 LEU    44      78.200  78.680  37.720  1.00  0.00            
ATOM    199 1HD2 LEU    44      77.940  77.630  37.560  1.00  0.00            
ATOM    200 2HD2 LEU    44      78.920  78.750  38.540  1.00  0.00            
ATOM    201 3HD2 LEU    44      77.310  79.240  37.970  1.00  0.00            
ATOM    202  C   LEU    44      81.580  76.560  35.820  1.00  0.00            
ATOM    203  O   LEU    44      82.120  76.750  34.730  1.00  0.00            
ATOM    204  N   LEU    45      81.470  75.450  36.570  1.00  0.00            
ATOM    205  H   LEU    45      80.970  75.510  37.440  1.00  0.00            
ATOM    206  CA  LEU    45      82.010  74.160  36.200  1.00  0.00            
ATOM    207  HA  LEU    45      82.250  74.190  35.130  1.00  0.00            
ATOM    208  CB  LEU    45      83.310  73.890  36.960  1.00  0.00            
ATOM    209  HB1 LEU    45      83.130  74.080  37.980  1.00  0.00            
ATOM    210  HB2 LEU    45      83.570  72.890  36.810  1.00  0.00            
ATOM    211  CG  LEU    45      84.480  74.760  36.520  1.00  0.00            
ATOM    212  HG  LEU    45      84.210  75.810  36.640  1.00  0.00            
ATOM    213  CD1 LEU    45      85.730  74.490  37.350  1.00  0.00            
ATOM    214 1HD1 LEU    45      86.300  73.680  36.900  1.00  0.00            
ATOM    215 2HD1 LEU    45      86.340  75.390  37.400  1.00  0.00            
ATOM    216 3HD1 LEU    45      85.440  74.200  38.360  1.00  0.00            
ATOM    217  CD2 LEU    45      84.830  74.520  35.050  1.00  0.00            
ATOM    218 1HD2 LEU    45      85.740  75.060  34.800  1.00  0.00            
ATOM    219 2HD2 LEU    45      84.980  73.460  34.880  1.00  0.00            
ATOM    220 3HD2 LEU    45      84.010  74.880  34.420  1.00  0.00            
ATOM    221  C   LEU    45      80.990  73.070  36.440  1.00  0.00            
ATOM    222  O   LEU    45      79.980  73.280  37.110  1.00  0.00            
ATOM    223  N   GLY    46      81.330  71.830  36.060  1.00  0.00            
ATOM    224  H   GLY    46      82.250  71.670  35.670  1.00  0.00            
ATOM    225  CA  GLY    46      80.450  70.680  36.170  1.00  0.00            
ATOM    226  HA1 GLY    46      81.000  69.850  36.610  1.00  0.00            
ATOM    227  HA2 GLY    46      79.610  70.930  36.810  1.00  0.00            
ATOM    228  C   GLY    46      79.940  70.270  34.800  1.00  0.00            
ATOM    229  O   GLY    46      80.200  70.960  33.810  1.00  0.00            
ATOM    230  N   THR    47      79.190  69.170  34.780  1.00  0.00            
ATOM    231  H   THR    47      78.990  68.720  35.660  1.00  0.00            
ATOM    232  CA  THR    47      78.610  68.550  33.610  1.00  0.00            
ATOM    233  HA  THR    47      79.420  68.180  32.990  1.00  0.00            
ATOM    234  CB  THR    47      77.770  67.350  34.030  1.00  0.00            
ATOM    235  HB  THR    47      76.960  67.210  33.310  1.00  0.00            
ATOM    236  CG2 THR    47      78.530  66.030  34.170  1.00  0.00            
ATOM    237 1HG2 THR    47      78.980  65.770  33.210  1.00  0.00            
ATOM    238 2HG2 THR    47      79.300  66.140  34.920  1.00  0.00            
ATOM    239 3HG2 THR    47      77.840  65.240  34.470  1.00  0.00            
ATOM    240  OG1 THR    47      77.210  67.480  35.320  1.00  0.00            
ATOM    241  HG1 THR    47      76.290  67.720  35.230  1.00  0.00            
ATOM    242  C   THR    47      77.780  69.510  32.770  1.00  0.00            
ATOM    243  O   THR    47      77.220  70.460  33.320  1.00  0.00            
ATOM    244  N   GLY    48      77.540  69.310  31.470  1.00  0.00            
ATOM    245  H   GLY    48      78.090  68.630  30.980  1.00  0.00            
ATOM    246  CA  GLY    48      76.520  70.010  30.710  1.00  0.00            
ATOM    247  HA1 GLY    48      76.590  71.020  30.940  1.00  0.00            
ATOM    248  HA2 GLY    48      76.720  69.850  29.700  1.00  0.00            
ATOM    249  C   GLY    48      75.090  69.560  30.980  1.00  0.00            
ATOM    250  O   GLY    48      74.960  68.380  31.290  1.00  0.00            
ATOM    251  N   GLU    49      74.110  70.460  30.890  1.00  0.00            
ATOM    252  H   GLU    49      74.360  71.390  30.590  1.00  0.00            
ATOM    253  CA  GLU    49      72.700  70.250  31.160  1.00  0.00            
ATOM    254  HA  GLU    49      72.190  71.110  30.730  1.00  0.00            
ATOM    255  CB  GLU    49      72.210  69.040  30.370  1.00  0.00            
ATOM    256  HB1 GLU    49      72.700  69.030  29.420  1.00  0.00            
ATOM    257  HB2 GLU    49      72.450  68.150  30.920  1.00  0.00            
ATOM    258  CG  GLU    49      70.700  69.090  30.150  1.00  0.00            
ATOM    259  HG1 GLU    49      70.430  68.250  29.590  1.00  0.00            
ATOM    260  HG2 GLU    49      70.230  69.040  31.080  1.00  0.00            
ATOM    261  CD  GLU    49      70.180  70.320  29.430  1.00  0.00            
ATOM    262  OE1 GLU    49      69.260  70.910  30.050  1.00  0.00            
ATOM    263  OE2 GLU    49      70.710  70.730  28.380  1.00  0.00            
ATOM    264  C   GLU    49      72.350  70.260  32.640  1.00  0.00            
ATOM    265  O   GLU    49      71.430  69.610  33.130  1.00  0.00            
ATOM    266  N   SER    50      73.140  71.050  33.370  1.00  0.00            
ATOM    267  H   SER    50      73.790  71.680  32.900  1.00  0.00            
ATOM    268  CA  SER    50      73.120  71.050  34.810  1.00  0.00            
ATOM    269  HA  SER    50      72.540  70.170  35.100  1.00  0.00            
ATOM    270  CB  SER    50      74.540  70.800  35.320  1.00  0.00            
ATOM    271  HB1 SER    50      74.510  70.600  36.390  1.00  0.00            
ATOM    272  HB2 SER    50      74.960  69.930  34.800  1.00  0.00            
ATOM    273  OG  SER    50      75.330  71.930  35.060  1.00  0.00            
ATOM    274  HG  SER    50      75.030  72.340  34.250  1.00  0.00            
ATOM    275  C   SER    50      72.560  72.200  35.640  1.00  0.00            
ATOM    276  O   SER    50      72.080  71.950  36.740  1.00  0.00            
ATOM    277  N   GLY    51      72.560  73.470  35.200  1.00  0.00            
ATOM    278  H   GLY    51      72.800  73.670  34.240  1.00  0.00            
ATOM    279  CA  GLY    51      72.220  74.580  36.070  1.00  0.00            
ATOM    280  HA1 GLY    51      71.220  74.910  35.840  1.00  0.00            
ATOM    281  HA2 GLY    51      72.260  74.250  37.100  1.00  0.00            
ATOM    282  C   GLY    51      73.190  75.730  35.870  1.00  0.00            
ATOM    283  O   GLY    51      72.910  76.780  36.450  1.00  0.00            
ATOM    284  N   LYS    52      74.220  75.580  35.030  1.00  0.00            
ATOM    285  H   LYS    52      74.280  74.760  34.440  1.00  0.00            
ATOM    286  CA  LYS    52      75.270  76.570  34.950  1.00  0.00            
ATOM    287  HA  LYS    52      75.550  76.820  35.970  1.00  0.00            
ATOM    288  CB  LYS    52      76.540  76.140  34.220  1.00  0.00            
ATOM    289  HB1 LYS    52      76.270  75.770  33.300  1.00  0.00            
ATOM    290  HB2 LYS    52      77.140  76.980  34.120  1.00  0.00            
ATOM    291  CG  LYS    52      77.360  75.070  34.930  1.00  0.00            
ATOM    292  HG1 LYS    52      77.650  75.450  35.840  1.00  0.00            
ATOM    293  HG2 LYS    52      76.760  74.240  35.040  1.00  0.00            
ATOM    294  CD  LYS    52      78.630  74.620  34.200  1.00  0.00            
ATOM    295  HD1 LYS    52      79.310  75.400  34.250  1.00  0.00            
ATOM    296  HD2 LYS    52      78.990  73.790  34.690  1.00  0.00            
ATOM    297  CE  LYS    52      78.440  74.260  32.740  1.00  0.00            
ATOM    298  HE1 LYS    52      78.130  75.120  32.210  1.00  0.00            
ATOM    299  HE2 LYS    52      79.370  73.950  32.350  1.00  0.00            
ATOM    300  NZ  LYS    52      77.460  73.180  32.490  1.00  0.00            
ATOM    301  HZ1 LYS    52      77.320  73.080  31.500  1.00  0.00            
ATOM    302  HZ2 LYS    52      77.810  72.320  32.880  1.00  0.00            
ATOM    303  HZ3 LYS    52      76.590  73.420  32.930  1.00  0.00            
ATOM    304  C   LYS    52      74.690  77.830  34.320  1.00  0.00            
ATOM    305  O   LYS    52      74.750  78.830  35.020  1.00  0.00            
ATOM    306  N   SER    53      74.110  77.860  33.120  1.00  0.00            
ATOM    307  H   SER    53      74.020  77.000  32.600  1.00  0.00            
ATOM    308  CA  SER    53      73.580  79.050  32.480  1.00  0.00            
ATOM    309  HA  SER    53      74.300  79.850  32.620  1.00  0.00            
ATOM    310  CB  SER    53      73.330  78.900  30.980  1.00  0.00            
ATOM    311  HB1 SER    53      73.410  79.840  30.570  1.00  0.00            
ATOM    312  HB2 SER    53      74.050  78.270  30.620  1.00  0.00            
ATOM    313  OG  SER    53      72.080  78.380  30.600  1.00  0.00            
ATOM    314  HG  SER    53      72.090  77.440  30.750  1.00  0.00            
ATOM    315  C   SER    53      72.280  79.500  33.140  1.00  0.00            
ATOM    316  O   SER    53      72.020  80.690  33.300  1.00  0.00            
ATOM    317  N   THR    54      71.520  78.530  33.650  1.00  0.00            
ATOM    318  H   THR    54      71.700  77.560  33.410  1.00  0.00            
ATOM    319  CA  THR    54      70.430  78.820  34.550  1.00  0.00            
ATOM    320  HA  THR    54      69.640  79.300  33.970  1.00  0.00            
ATOM    321  CB  THR    54      69.830  77.540  35.140  1.00  0.00            
ATOM    322  HB  THR    54      70.520  77.120  35.880  1.00  0.00            
ATOM    323  CG2 THR    54      68.450  77.740  35.770  1.00  0.00            
ATOM    324 1HG2 THR    54      68.400  77.180  36.700  1.00  0.00            
ATOM    325 2HG2 THR    54      68.290  78.800  35.970  1.00  0.00            
ATOM    326 3HG2 THR    54      67.690  77.380  35.080  1.00  0.00            
ATOM    327  OG1 THR    54      69.560  76.600  34.130  1.00  0.00            
ATOM    328  HG1 THR    54      70.390  76.360  33.700  1.00  0.00            
ATOM    329  C   THR    54      70.730  79.720  35.740  1.00  0.00            
ATOM    330  O   THR    54      69.960  80.630  36.050  1.00  0.00            
ATOM    331  N   PHE    55      71.910  79.630  36.350  1.00  0.00            
ATOM    332  H   PHE    55      72.600  78.960  36.020  1.00  0.00            
ATOM    333  CA  PHE    55      72.280  80.470  37.480  1.00  0.00            
ATOM    334  HA  PHE    55      71.460  80.480  38.190  1.00  0.00            
ATOM    335  CB  PHE    55      73.470  79.750  38.100  1.00  0.00            
ATOM    336  HB1 PHE    55      73.190  78.710  38.360  1.00  0.00            
ATOM    337  HB2 PHE    55      74.280  79.640  37.360  1.00  0.00            
ATOM    338  CG  PHE    55      74.000  80.450  39.330  1.00  0.00            
ATOM    339  CD1 PHE    55      74.940  81.490  39.200  1.00  0.00            
ATOM    340  HD1 PHE    55      75.310  81.770  38.220  1.00  0.00            
ATOM    341  CE1 PHE    55      75.390  82.170  40.340  1.00  0.00            
ATOM    342  HE1 PHE    55      76.110  82.970  40.240  1.00  0.00            
ATOM    343  CZ  PHE    55      74.910  81.810  41.600  1.00  0.00            
ATOM    344  HZ  PHE    55      75.260  82.330  42.480  1.00  0.00            
ATOM    345  CE2 PHE    55      73.970  80.780  41.730  1.00  0.00            
ATOM    346  HE2 PHE    55      73.600  80.500  42.710  1.00  0.00            
ATOM    347  CD2 PHE    55      73.520  80.100  40.590  1.00  0.00            
ATOM    348  HD2 PHE    55      72.800  79.300  40.690  1.00  0.00            
ATOM    349  C   PHE    55      72.550  81.890  37.010  1.00  0.00            
ATOM    350  O   PHE    55      72.300  82.800  37.800  1.00  0.00            
ATOM    351  N   ILE    56      73.020  82.120  35.780  1.00  0.00            
ATOM    352  H   ILE    56      73.220  81.350  35.160  1.00  0.00            
ATOM    353  CA  ILE    56      73.270  83.460  35.300  1.00  0.00            
ATOM    354  HA  ILE    56      73.790  84.030  36.070  1.00  0.00            
ATOM    355  CB  ILE    56      74.140  83.430  34.040  1.00  0.00            
ATOM    356  HB  ILE    56      73.560  82.930  33.270  1.00  0.00            
ATOM    357  CG2 ILE    56      74.390  84.850  33.540  1.00  0.00            
ATOM    358 1HG2 ILE    56      74.780  85.460  34.360  1.00  0.00            
ATOM    359 2HG2 ILE    56      75.120  84.830  32.730  1.00  0.00            
ATOM    360 3HG2 ILE    56      73.460  85.280  33.180  1.00  0.00            
ATOM    361  CG1 ILE    56      75.450  82.670  34.170  1.00  0.00            
ATOM    362 1HG1 ILE    56      76.110  83.250  34.750  1.00  0.00            
ATOM    363 2HG1 ILE    56      75.250  81.760  34.640  1.00  0.00            
ATOM    364  CD  ILE    56      76.130  82.370  32.840  1.00  0.00            
ATOM    365  HD1 ILE    56      76.500  83.300  32.400  1.00  0.00            
ATOM    366  HD2 ILE    56      76.970  81.690  33.000  1.00  0.00            
ATOM    367  HD3 ILE    56      75.410  81.910  32.160  1.00  0.00            
ATOM    368  C   ILE    56      71.960  84.170  34.960  1.00  0.00            
ATOM    369  O   ILE    56      71.730  85.340  35.240  1.00  0.00            
ATOM    370  N   LYS    57      71.010  83.370  34.470  1.00  0.00            
ATOM    371  H   LYS    57      71.250  82.430  34.190  1.00  0.00            
ATOM    372  CA  LYS    57      69.630  83.770  34.320  1.00  0.00            
ATOM    373  HA  LYS    57      69.600  84.710  33.760  1.00  0.00            
ATOM    374  CB  LYS    57      68.930  82.690  33.490  1.00  0.00            
ATOM    375  HB1 LYS    57      69.000  81.780  34.010  1.00  0.00            
ATOM    376  HB2 LYS    57      67.930  82.970  33.350  1.00  0.00            
ATOM    377  CG  LYS    57      69.560  82.500  32.110  1.00  0.00            
ATOM    378  HG1 LYS    57      69.450  83.400  31.560  1.00  0.00            
ATOM    379  HG2 LYS    57      70.600  82.270  32.240  1.00  0.00            
ATOM    380  CD  LYS    57      68.900  81.360  31.330  1.00  0.00            
ATOM    381  HD1 LYS    57      68.580  80.610  32.020  1.00  0.00            
ATOM    382  HD2 LYS    57      68.060  81.750  30.800  1.00  0.00            
ATOM    383  CE  LYS    57      69.870  80.740  30.330  1.00  0.00            
ATOM    384  HE1 LYS    57      69.990  81.400  29.510  1.00  0.00            
ATOM    385  HE2 LYS    57      70.820  80.620  30.800  1.00  0.00            
ATOM    386  NZ  LYS    57      69.430  79.430  29.820  1.00  0.00            
ATOM    387  HZ1 LYS    57      68.540  79.530  29.360  1.00  0.00            
ATOM    388  HZ2 LYS    57      70.110  79.080  29.160  1.00  0.00            
ATOM    389  HZ3 LYS    57      69.340  78.780  30.590  1.00  0.00            
ATOM    390  C   LYS    57      68.930  83.990  35.650  1.00  0.00            
ATOM    391  O   LYS    57      68.010  84.810  35.700  1.00  0.00            
ATOM    392  N   GLN    58      69.370  83.310  36.710  1.00  0.00            
ATOM    393  H   GLN    58      70.060  82.580  36.610  1.00  0.00            
ATOM    394  CA  GLN    58      68.890  83.620  38.040  1.00  0.00            
ATOM    395  HA  GLN    58      67.810  83.740  37.970  1.00  0.00            
ATOM    396  CB  GLN    58      69.150  82.530  39.080  1.00  0.00            
ATOM    397  HB1 GLN    58      70.120  82.160  38.920  1.00  0.00            
ATOM    398  HB2 GLN    58      69.060  82.960  40.040  1.00  0.00            
ATOM    399  CG  GLN    58      68.170  81.370  38.980  1.00  0.00            
ATOM    400  HG1 GLN    58      68.160  81.000  37.980  1.00  0.00            
ATOM    401  HG2 GLN    58      68.500  80.580  39.620  1.00  0.00            
ATOM    402  CD  GLN    58      66.740  81.740  39.370  1.00  0.00            
ATOM    403  OE1 GLN    58      65.800  80.980  39.180  1.00  0.00            
ATOM    404  NE2 GLN    58      66.420  82.920  39.910  1.00  0.00            
ATOM    405 1HE2 GLN    58      67.140  83.610  40.070  1.00  0.00            
ATOM    406 2HE2 GLN    58      65.460  83.120  40.140  1.00  0.00            
ATOM    407  C   GLN    58      69.440  84.950  38.560  1.00  0.00            
ATOM    408  O   GLN    58      68.670  85.800  38.990  1.00  0.00            
ATOM    409  N   MET    59      70.750  85.170  38.430  1.00  0.00            
ATOM    410  H   MET    59      71.350  84.460  38.030  1.00  0.00            
ATOM    411  CA  MET    59      71.370  86.400  38.860  1.00  0.00            
ATOM    412  HA  MET    59      71.140  86.540  39.920  1.00  0.00            
ATOM    413  CB  MET    59      72.880  86.250  38.740  1.00  0.00            
ATOM    414  HB1 MET    59      73.090  85.890  37.780  1.00  0.00            
ATOM    415  HB2 MET    59      73.320  87.180  38.900  1.00  0.00            
ATOM    416  CG  MET    59      73.500  85.270  39.750  1.00  0.00            
ATOM    417  HG1 MET    59      73.050  84.270  39.630  1.00  0.00            
ATOM    418  HG2 MET    59      74.570  85.100  39.500  1.00  0.00            
ATOM    419  SD  MET    59      73.340  85.820  41.460  1.00  0.00            
ATOM    420  CE  MET    59      72.190  84.630  42.190  1.00  0.00            
ATOM    421  HE1 MET    59      71.980  84.900  43.220  1.00  0.00            
ATOM    422  HE2 MET    59      71.260  84.620  41.620  1.00  0.00            
ATOM    423  HE3 MET    59      72.630  83.630  42.150  1.00  0.00            
ATOM    424  C   MET    59      70.790  87.600  38.120  1.00  0.00            
ATOM    425  O   MET    59      70.440  88.600  38.730  1.00  0.00            
ATOM    426  N   ARG    60      70.580  87.410  36.810  1.00  0.00            
ATOM    427  H   ARG    60      70.890  86.560  36.370  1.00  0.00            
ATOM    428  CA  ARG    60      69.920  88.400  35.990  1.00  0.00            
ATOM    429  HA  ARG    60      70.520  89.310  36.070  1.00  0.00            
ATOM    430  CB  ARG    60      69.920  88.040  34.500  1.00  0.00            
ATOM    431  HB1 ARG    60      70.910  87.790  34.220  1.00  0.00            
ATOM    432  HB2 ARG    60      69.280  87.210  34.360  1.00  0.00            
ATOM    433  CG  ARG    60      69.440  89.180  33.610  1.00  0.00            
ATOM    434  HG1 ARG    60      68.480  89.300  33.810  1.00  0.00            
ATOM    435  HG2 ARG    60      69.980  89.980  33.870  1.00  0.00            
ATOM    436  CD  ARG    60      69.560  89.050  32.100  1.00  0.00            
ATOM    437  HD1 ARG    60      70.640  89.130  31.760  1.00  0.00            
ATOM    438  HD2 ARG    60      69.200  88.030  31.740  1.00  0.00            
ATOM    439  NE  ARG    60      68.740  90.120  31.540  1.00  0.00            
ATOM    440  HE  ARG    60      68.360  90.780  32.210  1.00  0.00            
ATOM    441  CZ  ARG    60      68.440  90.320  30.250  1.00  0.00            
ATOM    442  NH1 ARG    60      68.840  89.530  29.240  1.00  0.00            
ATOM    443 1HH1 ARG    60      69.410  88.720  29.420  1.00  0.00            
ATOM    444 2HH1 ARG    60      68.570  89.760  28.290  1.00  0.00            
ATOM    445  NH2 ARG    60      67.640  91.350  29.960  1.00  0.00            
ATOM    446 1HH2 ARG    60      67.280  91.940  30.700  1.00  0.00            
ATOM    447 2HH2 ARG    60      67.380  91.540  29.000  1.00  0.00            
ATOM    448  C   ARG    60      68.540  88.760  36.490  1.00  0.00            
ATOM    449  O   ARG    60      68.200  89.940  36.480  1.00  0.00            
ATOM    450  N   ILE    61      67.780  87.820  37.070  1.00  0.00            
ATOM    451  H   ILE    61      68.100  86.870  37.040  1.00  0.00            
ATOM    452  CA  ILE    61      66.520  88.060  37.740  1.00  0.00            
ATOM    453  HA  ILE    61      65.920  88.750  37.150  1.00  0.00            
ATOM    454  CB  ILE    61      65.770  86.730  37.870  1.00  0.00            
ATOM    455  HB  ILE    61      66.510  85.970  38.110  1.00  0.00            
ATOM    456  CG2 ILE    61      64.700  86.700  38.950  1.00  0.00            
ATOM    457 1HG2 ILE    61      65.170  86.830  39.930  1.00  0.00            
ATOM    458 2HG2 ILE    61      63.990  87.500  38.780  1.00  0.00            
ATOM    459 3HG2 ILE    61      64.180  85.740  38.920  1.00  0.00            
ATOM    460  CG1 ILE    61      65.180  86.380  36.500  1.00  0.00            
ATOM    461 1HG1 ILE    61      64.250  86.930  36.360  1.00  0.00            
ATOM    462 2HG1 ILE    61      65.890  86.660  35.720  1.00  0.00            
ATOM    463  CD  ILE    61      64.910  84.880  36.440  1.00  0.00            
ATOM    464  HD1 ILE    61      64.130  84.630  37.150  1.00  0.00            
ATOM    465  HD2 ILE    61      64.590  84.610  35.430  1.00  0.00            
ATOM    466  HD3 ILE    61      65.820  84.340  36.690  1.00  0.00            
ATOM    467  C   ILE    61      66.780  88.680  39.110  1.00  0.00            
ATOM    468  O   ILE    61      66.070  89.620  39.460  1.00  0.00            
ATOM    469  N   ILE    62      67.700  88.180  39.930  1.00  0.00            
ATOM    470  H   ILE    62      68.390  87.530  39.580  1.00  0.00            
ATOM    471  CA  ILE    62      67.750  88.530  41.340  1.00  0.00            
ATOM    472  HA  ILE    62      66.710  88.660  41.660  1.00  0.00            
ATOM    473  CB  ILE    62      68.330  87.450  42.250  1.00  0.00            
ATOM    474  HB  ILE    62      69.340  87.230  41.890  1.00  0.00            
ATOM    475  CG2 ILE    62      68.460  87.820  43.730  1.00  0.00            
ATOM    476 1HG2 ILE    62      68.980  88.770  43.830  1.00  0.00            
ATOM    477 2HG2 ILE    62      67.470  87.900  44.170  1.00  0.00            
ATOM    478 3HG2 ILE    62      69.030  87.050  44.250  1.00  0.00            
ATOM    479  CG1 ILE    62      67.490  86.200  42.060  1.00  0.00            
ATOM    480 1HG1 ILE    62      66.580  86.350  42.560  1.00  0.00            
ATOM    481 2HG1 ILE    62      67.330  86.080  41.040  1.00  0.00            
ATOM    482  CD  ILE    62      68.120  84.920  42.600  1.00  0.00            
ATOM    483  HD1 ILE    62      68.280  85.020  43.670  1.00  0.00            
ATOM    484  HD2 ILE    62      67.450  84.080  42.400  1.00  0.00            
ATOM    485  HD3 ILE    62      69.070  84.750  42.100  1.00  0.00            
ATOM    486  C   ILE    62      68.420  89.880  41.510  1.00  0.00            
ATOM    487  O   ILE    62      67.860  90.870  41.980  1.00  0.00            
ATOM    488  N   HIS    63      69.640  90.060  41.010  1.00  0.00            
ATOM    489  H   HIS    63      69.970  89.330  40.390  1.00  0.00            
ATOM    490  CA  HIS    63      70.600  91.120  41.210  1.00  0.00            
ATOM    491  HA  HIS    63      70.200  91.800  41.970  1.00  0.00            
ATOM    492  CB  HIS    63      71.830  90.420  41.800  1.00  0.00            
ATOM    493  HB1 HIS    63      72.100  89.650  41.150  1.00  0.00            
ATOM    494  HB2 HIS    63      72.620  91.100  41.800  1.00  0.00            
ATOM    495  CG  HIS    63      71.690  89.850  43.180  1.00  0.00            
ATOM    496  ND1 HIS    63      71.350  90.630  44.300  1.00  0.00            
ATOM    497  CE1 HIS    63      71.430  89.770  45.330  1.00  0.00            
ATOM    498  HE1 HIS    63      71.230  90.040  46.350  1.00  0.00            
ATOM    499  NE2 HIS    63      71.780  88.530  44.940  1.00  0.00            
ATOM    500  HE2 HIS    63      71.900  87.730  45.550  1.00  0.00            
ATOM    501  CD2 HIS    63      71.960  88.560  43.570  1.00  0.00            
ATOM    502  HD2 HIS    63      72.250  87.680  43.010  1.00  0.00            
ATOM    503  C   HIS    63      71.040  91.950  40.010  1.00  0.00            
ATOM    504  O   HIS    63      71.650  92.990  40.220  1.00  0.00            
ATOM    505  N   GLY    64      70.660  91.540  38.800  1.00  0.00            
ATOM    506  H   GLY    64      70.100  90.700  38.720  1.00  0.00            
ATOM    507  CA  GLY    64      70.990  92.220  37.570  1.00  0.00            
ATOM    508  HA1 GLY    64      71.790  92.960  37.750  1.00  0.00            
ATOM    509  HA2 GLY    64      71.360  91.490  36.820  1.00  0.00            
ATOM    510  C   GLY    64      69.740  92.910  37.040  1.00  0.00            
ATOM    511  O   GLY    64      68.690  93.000  37.660  1.00  0.00            
ATOM    512  N   SER    65      69.940  93.540  35.880  1.00  0.00            
ATOM    513  H   SER    65      70.900  93.630  35.560  1.00  0.00            
ATOM    514  CA  SER    65      68.960  94.130  34.990  1.00  0.00            
ATOM    515  HA  SER    65      68.220  94.640  35.600  1.00  0.00            
ATOM    516  CB  SER    65      69.490  95.120  33.970  1.00  0.00            
ATOM    517  HB1 SER    65      70.120  94.610  33.340  1.00  0.00            
ATOM    518  HB2 SER    65      68.690  95.500  33.460  1.00  0.00            
ATOM    519  OG  SER    65      70.220  96.220  34.490  1.00  0.00            
ATOM    520  HG  SER    65      70.490  96.770  33.760  1.00  0.00            
ATOM    521  C   SER    65      68.250  93.000  34.250  1.00  0.00            
ATOM    522  O   SER    65      68.790  92.350  33.360  1.00  0.00            
ATOM    523  N   GLY    66      66.990  92.740  34.620  1.00  0.00            
ATOM    524  H   GLY    66      66.490  93.460  35.120  1.00  0.00            
ATOM    525  CA  GLY    66      66.240  91.530  34.370  1.00  0.00            
ATOM    526  HA1 GLY    66      66.900  90.730  34.390  1.00  0.00            
ATOM    527  HA2 GLY    66      65.530  91.430  35.130  1.00  0.00            
ATOM    528  C   GLY    66      65.500  91.480  33.040  1.00  0.00            
ATOM    529  O   GLY    66      65.890  92.150  32.080  1.00  0.00            
ATOM    530  N   TYR    67      64.550  90.560  32.900  1.00  0.00            
ATOM    531  H   TYR    67      64.280  89.970  33.680  1.00  0.00            
ATOM    532  CA  TYR    67      63.900  90.370  31.620  1.00  0.00            
ATOM    533  HA  TYR    67      64.600  90.680  30.850  1.00  0.00            
ATOM    534  CB  TYR    67      63.610  88.890  31.400  1.00  0.00            
ATOM    535  HB1 TYR    67      62.910  88.600  32.100  1.00  0.00            
ATOM    536  HB2 TYR    67      63.160  88.790  30.490  1.00  0.00            
ATOM    537  CG  TYR    67      64.750  87.900  31.460  1.00  0.00            
ATOM    538  CD1 TYR    67      65.150  87.270  32.650  1.00  0.00            
ATOM    539  HD1 TYR    67      64.550  87.370  33.540  1.00  0.00            
ATOM    540  CE1 TYR    67      66.330  86.510  32.670  1.00  0.00            
ATOM    541  HE1 TYR    67      66.640  86.020  33.590  1.00  0.00            
ATOM    542  CZ  TYR    67      67.130  86.430  31.530  1.00  0.00            
ATOM    543  OH  TYR    67      68.330  85.780  31.590  1.00  0.00            
ATOM    544  HH  TYR    67      68.850  85.870  30.800  1.00  0.00            
ATOM    545  CE2 TYR    67      66.700  87.000  30.330  1.00  0.00            
ATOM    546  HE2 TYR    67      67.300  86.900  29.430  1.00  0.00            
ATOM    547  CD2 TYR    67      65.530  87.760  30.300  1.00  0.00            
ATOM    548  HD2 TYR    67      65.220  88.250  29.390  1.00  0.00            
ATOM    549  C   TYR    67      62.680  91.280  31.500  1.00  0.00            
ATOM    550  O   TYR    67      61.620  91.050  32.090  1.00  0.00            
ATOM    551  N   SER    68      62.730  92.330  30.680  1.00  0.00            
ATOM    552  H   SER    68      63.600  92.560  30.230  1.00  0.00            
ATOM    553  CA  SER    68      61.590  93.170  30.370  1.00  0.00            
ATOM    554  HA  SER    68      60.970  93.290  31.260  1.00  0.00            
ATOM    555  CB  SER    68      61.970  94.550  29.820  1.00  0.00            
ATOM    556  HB1 SER    68      62.690  95.060  30.500  1.00  0.00            
ATOM    557  HB2 SER    68      62.450  94.450  28.810  1.00  0.00            
ATOM    558  OG  SER    68      60.760  95.270  29.730  1.00  0.00            
ATOM    559  HG  SER    68      60.610  95.490  28.810  1.00  0.00            
ATOM    560  C   SER    68      60.830  92.400  29.310  1.00  0.00            
ATOM    561  O   SER    68      61.330  91.430  28.740  1.00  0.00            
ATOM    562  N   ASP    69      59.600  92.820  28.990  1.00  0.00            
ATOM    563  H   ASP    69      59.160  93.560  29.520  1.00  0.00            
ATOM    564  CA  ASP    69      58.870  92.230  27.890  1.00  0.00            
ATOM    565  HA  ASP    69      58.780  91.180  28.140  1.00  0.00            
ATOM    566  CB  ASP    69      57.440  92.740  27.730  1.00  0.00            
ATOM    567  HB1 ASP    69      57.440  93.840  27.510  1.00  0.00            
ATOM    568  HB2 ASP    69      56.950  92.240  26.860  1.00  0.00            
ATOM    569  CG  ASP    69      56.690  92.450  29.020  1.00  0.00            
ATOM    570  OD1 ASP    69      56.340  93.420  29.720  1.00  0.00            
ATOM    571  OD2 ASP    69      56.470  91.270  29.380  1.00  0.00            
ATOM    572  C   ASP    69      59.640  92.270  26.570  1.00  0.00            
ATOM    573  O   ASP    69      59.580  91.360  25.750  1.00  0.00            
ATOM    574  N   GLU    70      60.390  93.360  26.390  1.00  0.00            
ATOM    575  H   GLU    70      60.360  94.060  27.120  1.00  0.00            
ATOM    576  CA  GLU    70      61.250  93.670  25.270  1.00  0.00            
ATOM    577  HA  GLU    70      60.640  93.640  24.370  1.00  0.00            
ATOM    578  CB  GLU    70      61.760  95.100  25.440  1.00  0.00            
ATOM    579  HB1 GLU    70      62.060  95.230  26.430  1.00  0.00            
ATOM    580  HB2 GLU    70      62.580  95.230  24.790  1.00  0.00            
ATOM    581  CG  GLU    70      60.720  96.170  25.110  1.00  0.00            
ATOM    582  HG1 GLU    70      61.220  97.090  24.940  1.00  0.00            
ATOM    583  HG2 GLU    70      60.210  95.880  24.230  1.00  0.00            
ATOM    584  CD  GLU    70      59.690  96.370  26.220  1.00  0.00            
ATOM    585  OE1 GLU    70      59.790  95.820  27.330  1.00  0.00            
ATOM    586  OE2 GLU    70      58.750  97.160  26.000  1.00  0.00            
ATOM    587  C   GLU    70      62.410  92.700  25.090  1.00  0.00            
ATOM    588  O   GLU    70      62.720  92.400  23.940  1.00  0.00            
ATOM    589  N   ASP    71      63.060  92.150  26.110  1.00  0.00            
ATOM    590  H   ASP    71      62.830  92.480  27.040  1.00  0.00            
ATOM    591  CA  ASP    71      64.060  91.100  26.070  1.00  0.00            
ATOM    592  HA  ASP    71      64.820  91.340  25.320  1.00  0.00            
ATOM    593  CB  ASP    71      64.690  90.930  27.450  1.00  0.00            
ATOM    594  HB1 ASP    71      63.910  90.750  28.210  1.00  0.00            
ATOM    595  HB2 ASP    71      65.370  90.050  27.460  1.00  0.00            
ATOM    596  CG  ASP    71      65.470  92.200  27.780  1.00  0.00            
ATOM    597  OD1 ASP    71      66.600  92.300  27.250  1.00  0.00            
ATOM    598  OD2 ASP    71      65.020  92.950  28.680  1.00  0.00            
ATOM    599  C   ASP    71      63.440  89.750  25.790  1.00  0.00            
ATOM    600  O   ASP    71      64.120  88.830  25.340  1.00  0.00            
ATOM    601  N   LYS    72      62.190  89.560  26.220  1.00  0.00            
ATOM    602  H   LYS    72      61.710  90.350  26.650  1.00  0.00            
ATOM    603  CA  LYS    72      61.430  88.330  26.140  1.00  0.00            
ATOM    604  HA  LYS    72      62.040  87.540  26.590  1.00  0.00            
ATOM    605  CB  LYS    72      60.160  88.470  26.990  1.00  0.00            
ATOM    606  HB1 LYS    72      60.050  89.480  27.250  1.00  0.00            
ATOM    607  HB2 LYS    72      59.340  88.140  26.410  1.00  0.00            
ATOM    608  CG  LYS    72      60.210  87.640  28.270  1.00  0.00            
ATOM    609  HG1 LYS    72      60.210  86.610  28.000  1.00  0.00            
ATOM    610  HG2 LYS    72      61.090  87.890  28.800  1.00  0.00            
ATOM    611  CD  LYS    72      59.010  87.890  29.180  1.00  0.00            
ATOM    612  HD1 LYS    72      58.210  88.050  28.580  1.00  0.00            
ATOM    613  HD2 LYS    72      58.890  87.060  29.750  1.00  0.00            
ATOM    614  CE  LYS    72      59.090  89.080  30.130  1.00  0.00            
ATOM    615  HE1 LYS    72      60.070  89.080  30.620  1.00  0.00            
ATOM    616  HE2 LYS    72      59.000  90.010  29.570  1.00  0.00            
ATOM    617  NZ  LYS    72      58.030  89.010  31.150  1.00  0.00            
ATOM    618  HZ1 LYS    72      58.260  88.300  31.830  1.00  0.00            
ATOM    619  HZ2 LYS    72      57.950  89.900  31.610  1.00  0.00            
ATOM    620  HZ3 LYS    72      57.160  88.770  30.710  1.00  0.00            
ATOM    621  C   LYS    72      61.140  87.920  24.710  1.00  0.00            
ATOM    622  O   LYS    72      61.010  86.720  24.460  1.00  0.00            
ATOM    623  N   ARG    73      61.220  88.810  23.710  1.00  0.00            
ATOM    624  H   ARG    73      61.380  89.770  23.970  1.00  0.00            
ATOM    625  CA  ARG    73      61.100  88.560  22.290  1.00  0.00            
ATOM    626  HA  ARG    73      60.180  88.000  22.120  1.00  0.00            
ATOM    627  CB  ARG    73      60.970  89.910  21.590  1.00  0.00            
ATOM    628  HB1 ARG    73      60.130  90.360  21.960  1.00  0.00            
ATOM    629  HB2 ARG    73      61.810  90.450  21.810  1.00  0.00            
ATOM    630  CG  ARG    73      60.840  89.880  20.070  1.00  0.00            
ATOM    631  HG1 ARG    73      61.730  89.460  19.670  1.00  0.00            
ATOM    632  HG2 ARG    73      60.010  89.270  19.820  1.00  0.00            
ATOM    633  CD  ARG    73      60.630  91.260  19.460  1.00  0.00            
ATOM    634  HD1 ARG    73      61.340  91.900  19.880  1.00  0.00            
ATOM    635  HD2 ARG    73      60.810  91.190  18.440  1.00  0.00            
ATOM    636  NE  ARG    73      59.310  91.850  19.660  1.00  0.00            
ATOM    637  HE  ARG    73      58.640  91.250  20.110  1.00  0.00            
ATOM    638  CZ  ARG    73      58.870  93.070  19.320  1.00  0.00            
ATOM    639  NH1 ARG    73      59.760  93.930  18.790  1.00  0.00            
ATOM    640 1HH1 ARG    73      60.720  93.640  18.660  1.00  0.00            
ATOM    641 2HH1 ARG    73      59.470  94.860  18.520  1.00  0.00            
ATOM    642  NH2 ARG    73      57.570  93.370  19.320  1.00  0.00            
ATOM    643 1HH2 ARG    73      56.890  92.670  19.590  1.00  0.00            
ATOM    644 2HH2 ARG    73      57.260  94.300  19.060  1.00  0.00            
ATOM    645  C   ARG    73      62.270  87.750  21.740  1.00  0.00            
ATOM    646  O   ARG    73      62.030  86.860  20.930  1.00  0.00            
ATOM    647  N   GLY    74      63.500  88.100  22.110  1.00  0.00            
ATOM    648  H   GLY    74      63.630  88.870  22.750  1.00  0.00            
ATOM    649  CA  GLY    74      64.700  87.430  21.630  1.00  0.00            
ATOM    650  HA1 GLY    74      64.690  87.490  20.610  1.00  0.00            
ATOM    651  HA2 GLY    74      65.510  87.940  22.020  1.00  0.00            
ATOM    652  C   GLY    74      64.850  85.970  22.020  1.00  0.00            
ATOM    653  O   GLY    74      65.540  85.240  21.310  1.00  0.00            
ATOM    654  N   PHE    75      64.260  85.600  23.150  1.00  0.00            
ATOM    655  H   PHE    75      63.780  86.300  23.720  1.00  0.00            
ATOM    656  CA  PHE    75      64.250  84.230  23.630  1.00  0.00            
ATOM    657  HA  PHE    75      65.250  83.840  23.420  1.00  0.00            
ATOM    658  CB  PHE    75      64.130  84.240  25.160  1.00  0.00            
ATOM    659  HB1 PHE    75      63.320  84.900  25.440  1.00  0.00            
ATOM    660  HB2 PHE    75      63.820  83.270  25.490  1.00  0.00            
ATOM    661  CG  PHE    75      65.380  84.640  25.890  1.00  0.00            
ATOM    662  CD1 PHE    75      66.170  83.620  26.440  1.00  0.00            
ATOM    663  HD1 PHE    75      65.800  82.610  26.480  1.00  0.00            
ATOM    664  CE1 PHE    75      67.450  83.920  26.930  1.00  0.00            
ATOM    665  HE1 PHE    75      68.060  83.130  27.360  1.00  0.00            
ATOM    666  CZ  PHE    75      67.940  85.230  26.880  1.00  0.00            
ATOM    667  HZ  PHE    75      68.920  85.460  27.270  1.00  0.00            
ATOM    668  CE2 PHE    75      67.150  86.250  26.340  1.00  0.00            
ATOM    669  HE2 PHE    75      67.520  87.260  26.300  1.00  0.00            
ATOM    670  CD2 PHE    75      65.870  85.950  25.840  1.00  0.00            
ATOM    671  HD2 PHE    75      65.260  86.740  25.420  1.00  0.00            
ATOM    672  C   PHE    75      63.280  83.300  22.920  1.00  0.00            
ATOM    673  O   PHE    75      63.450  82.090  22.960  1.00  0.00            
ATOM    674  N   THR    76      62.210  83.810  22.300  1.00  0.00            
ATOM    675  H   THR    76      62.080  84.810  22.280  1.00  0.00            
ATOM    676  CA  THR    76      61.210  83.000  21.630  1.00  0.00            
ATOM    677  HA  THR    76      60.560  82.590  22.400  1.00  0.00            
ATOM    678  CB  THR    76      60.340  83.850  20.710  1.00  0.00            
ATOM    679  HB  THR    76      59.720  83.190  20.110  1.00  0.00            
ATOM    680  CG2 THR    76      59.450  84.870  21.410  1.00  0.00            
ATOM    681 1HG2 THR    76      60.050  85.490  22.080  1.00  0.00            
ATOM    682 2HG2 THR    76      58.970  85.510  20.660  1.00  0.00            
ATOM    683 3HG2 THR    76      58.680  84.350  21.980  1.00  0.00            
ATOM    684  OG1 THR    76      61.170  84.600  19.840  1.00  0.00            
ATOM    685  HG1 THR    76      61.220  85.500  20.160  1.00  0.00            
ATOM    686  C   THR    76      61.700  81.840  20.780  1.00  0.00            
ATOM    687  O   THR    76      61.200  80.720  20.940  1.00  0.00            
ATOM    688  N   LYS    77      62.660  82.090  19.890  1.00  0.00            
ATOM    689  H   LYS    77      62.990  83.040  19.840  1.00  0.00            
ATOM    690  CA  LYS    77      63.300  81.180  18.970  1.00  0.00            
ATOM    691  HA  LYS    77      62.540  80.910  18.230  1.00  0.00            
ATOM    692  CB  LYS    77      64.360  81.980  18.220  1.00  0.00            
ATOM    693  HB1 LYS    77      63.970  82.990  18.000  1.00  0.00            
ATOM    694  HB2 LYS    77      65.260  82.070  18.830  1.00  0.00            
ATOM    695  CG  LYS    77      64.680  81.270  16.910  1.00  0.00            
ATOM    696  HG1 LYS    77      64.970  80.280  17.140  1.00  0.00            
ATOM    697  HG2 LYS    77      63.820  81.260  16.310  1.00  0.00            
ATOM    698  CD  LYS    77      65.810  81.920  16.120  1.00  0.00            
ATOM    699  HD1 LYS    77      66.480  82.410  16.800  1.00  0.00            
ATOM    700  HD2 LYS    77      66.340  81.160  15.560  1.00  0.00            
ATOM    701  CE  LYS    77      65.250  82.950  15.140  1.00  0.00            
ATOM    702  HE1 LYS    77      64.400  82.520  14.570  1.00  0.00            
ATOM    703  HE2 LYS    77      64.850  83.830  15.690  1.00  0.00            
ATOM    704  NZ  LYS    77      66.320  83.370  14.220  1.00  0.00            
ATOM    705  HZ1 LYS    77      66.740  82.560  13.790  1.00  0.00            
ATOM    706  HZ2 LYS    77      65.930  83.970  13.500  1.00  0.00            
ATOM    707  HZ3 LYS    77      67.020  83.880  14.730  1.00  0.00            
ATOM    708  C   LYS    77      63.740  79.870  19.610  1.00  0.00            
ATOM    709  O   LYS    77      63.520  78.730  19.190  1.00  0.00            
ATOM    710  N   LEU    78      64.380  80.070  20.770  1.00  0.00            
ATOM    711  H   LEU    78      64.580  81.020  21.030  1.00  0.00            
ATOM    712  CA  LEU    78      64.820  79.060  21.710  1.00  0.00            
ATOM    713  HA  LEU    78      65.530  78.430  21.170  1.00  0.00            
ATOM    714  CB  LEU    78      65.580  79.660  22.880  1.00  0.00            
ATOM    715  HB1 LEU    78      64.920  80.210  23.410  1.00  0.00            
ATOM    716  HB2 LEU    78      65.940  78.880  23.420  1.00  0.00            
ATOM    717  CG  LEU    78      66.770  80.560  22.570  1.00  0.00            
ATOM    718  HG  LEU    78      66.390  81.440  22.050  1.00  0.00            
ATOM    719  CD1 LEU    78      67.390  81.020  23.890  1.00  0.00            
ATOM    720 1HD1 LEU    78      68.330  81.530  23.690  1.00  0.00            
ATOM    721 2HD1 LEU    78      66.710  81.710  24.390  1.00  0.00            
ATOM    722 3HD1 LEU    78      67.570  80.160  24.530  1.00  0.00            
ATOM    723  CD2 LEU    78      67.830  79.920  21.690  1.00  0.00            
ATOM    724 1HD2 LEU    78      67.490  79.890  20.660  1.00  0.00            
ATOM    725 2HD2 LEU    78      68.760  80.490  21.760  1.00  0.00            
ATOM    726 3HD2 LEU    78      68.020  78.900  22.040  1.00  0.00            
ATOM    727  C   LEU    78      63.670  78.140  22.100  1.00  0.00            
ATOM    728  O   LEU    78      64.010  77.000  22.410  1.00  0.00            
ATOM    729  N   VAL    79      62.470  78.690  22.330  1.00  0.00            
ATOM    730  H   VAL    79      62.280  79.650  22.120  1.00  0.00            
ATOM    731  CA  VAL    79      61.440  77.850  22.910  1.00  0.00            
ATOM    732  HA  VAL    79      61.860  77.370  23.790  1.00  0.00            
ATOM    733  CB  VAL    79      60.210  78.620  23.360  1.00  0.00            
ATOM    734  HB  VAL    79      59.940  79.380  22.620  1.00  0.00            
ATOM    735  CG1 VAL    79      58.990  77.780  23.730  1.00  0.00            
ATOM    736 1HG1 VAL    79      58.210  78.420  24.140  1.00  0.00            
ATOM    737 2HG1 VAL    79      58.610  77.280  22.830  1.00  0.00            
ATOM    738 3HG1 VAL    79      59.270  77.030  24.470  1.00  0.00            
ATOM    739  CG2 VAL    79      60.520  79.270  24.700  1.00  0.00            
ATOM    740 1HG2 VAL    79      60.540  78.500  25.480  1.00  0.00            
ATOM    741 2HG2 VAL    79      61.490  79.760  24.650  1.00  0.00            
ATOM    742 3HG2 VAL    79      59.750  80.010  24.940  1.00  0.00            
ATOM    743  C   VAL    79      61.090  76.750  21.910  1.00  0.00            
ATOM    744  O   VAL    79      60.890  75.610  22.320  1.00  0.00            
ATOM    745  N   TYR    80      61.120  77.000  20.600  1.00  0.00            
ATOM    746  H   TYR    80      61.410  77.920  20.300  1.00  0.00            
ATOM    747  CA  TYR    80      60.760  76.080  19.540  1.00  0.00            
ATOM    748  HA  TYR    80      59.940  75.460  19.900  1.00  0.00            
ATOM    749  CB  TYR    80      60.250  76.870  18.340  1.00  0.00            
ATOM    750  HB1 TYR    80      61.070  77.170  17.810  1.00  0.00            
ATOM    751  HB2 TYR    80      59.760  76.230  17.740  1.00  0.00            
ATOM    752  CG  TYR    80      59.370  78.080  18.520  1.00  0.00            
ATOM    753  CD1 TYR    80      58.480  78.050  19.600  1.00  0.00            
ATOM    754  HD1 TYR    80      58.450  77.190  20.250  1.00  0.00            
ATOM    755  CE1 TYR    80      57.620  79.130  19.830  1.00  0.00            
ATOM    756  HE1 TYR    80      56.930  79.100  20.660  1.00  0.00            
ATOM    757  CZ  TYR    80      57.680  80.260  19.010  1.00  0.00            
ATOM    758  OH  TYR    80      56.900  81.340  19.280  1.00  0.00            
ATOM    759  HH  TYR    80      56.010  81.210  18.990  1.00  0.00            
ATOM    760  CE2 TYR    80      58.540  80.280  17.910  1.00  0.00            
ATOM    761  HE2 TYR    80      58.570  81.140  17.260  1.00  0.00            
ATOM    762  CD2 TYR    80      59.400  79.200  17.680  1.00  0.00            
ATOM    763  HD2 TYR    80      60.090  79.220  16.850  1.00  0.00            
ATOM    764  C   TYR    80      61.960  75.170  19.310  1.00  0.00            
ATOM    765  O   TYR    80      61.760  73.970  19.220  1.00  0.00            
ATOM    766  N   GLN    81      63.180  75.700  19.300  1.00  0.00            
ATOM    767  H   GLN    81      63.310  76.700  19.440  1.00  0.00            
ATOM    768  CA  GLN    81      64.360  74.890  19.080  1.00  0.00            
ATOM    769  HA  GLN    81      64.260  74.420  18.100  1.00  0.00            
ATOM    770  CB  GLN    81      65.550  75.840  19.020  1.00  0.00            
ATOM    771  HB1 GLN    81      65.250  76.700  18.490  1.00  0.00            
ATOM    772  HB2 GLN    81      65.820  76.090  20.010  1.00  0.00            
ATOM    773  CG  GLN    81      66.770  75.250  18.320  1.00  0.00            
ATOM    774  HG1 GLN    81      67.480  74.910  19.060  1.00  0.00            
ATOM    775  HG2 GLN    81      66.460  74.390  17.730  1.00  0.00            
ATOM    776  CD  GLN    81      67.440  76.270  17.410  1.00  0.00            
ATOM    777  OE1 GLN    81      68.370  77.010  17.700  1.00  0.00            
ATOM    778  NE2 GLN    81      66.930  76.410  16.180  1.00  0.00            
ATOM    779 1HE2 GLN    81      66.140  75.860  15.900  1.00  0.00            
ATOM    780 2HE2 GLN    81      67.340  77.080  15.540  1.00  0.00            
ATOM    781  C   GLN    81      64.520  73.770  20.100  1.00  0.00            
ATOM    782  O   GLN    81      64.730  72.590  19.800  1.00  0.00            
ATOM    783  N   ASN    82      64.360  74.160  21.370  1.00  0.00            
ATOM    784  H   ASN    82      64.250  75.150  21.570  1.00  0.00            
ATOM    785  CA  ASN    82      64.340  73.230  22.470  1.00  0.00            
ATOM    786  HA  ASN    82      65.360  72.870  22.620  1.00  0.00            
ATOM    787  CB  ASN    82      63.920  73.970  23.740  1.00  0.00            
ATOM    788  HB1 ASN    82      63.230  74.800  23.490  1.00  0.00            
ATOM    789  HB2 ASN    82      63.360  73.280  24.420  1.00  0.00            
ATOM    790  CG  ASN    82      65.170  74.500  24.440  1.00  0.00            
ATOM    791  OD1 ASN    82      65.600  73.850  25.390  1.00  0.00            
ATOM    792  ND2 ASN    82      65.760  75.590  23.950  1.00  0.00            
ATOM    793 1HD2 ASN    82      65.380  76.050  23.140  1.00  0.00            
ATOM    794 2HD2 ASN    82      66.590  75.960  24.400  1.00  0.00            
ATOM    795  C   ASN    82      63.430  72.010  22.370  1.00  0.00            
ATOM    796  O   ASN    82      63.720  70.970  22.960  1.00  0.00            
ATOM    797  N   ILE    83      62.300  72.140  21.670  1.00  0.00            
ATOM    798  H   ILE    83      62.040  73.050  21.330  1.00  0.00            
ATOM    799  CA  ILE    83      61.390  71.050  21.350  1.00  0.00            
ATOM    800  HA  ILE    83      61.390  70.390  22.220  1.00  0.00            
ATOM    801  CB  ILE    83      59.990  71.630  21.240  1.00  0.00            
ATOM    802  HB  ILE    83      60.010  72.370  20.440  1.00  0.00            
ATOM    803  CG2 ILE    83      58.980  70.560  20.840  1.00  0.00            
ATOM    804 1HG2 ILE    83      57.990  71.010  20.750  1.00  0.00            
ATOM    805 2HG2 ILE    83      59.270  70.130  19.880  1.00  0.00            
ATOM    806 3HG2 ILE    83      58.960  69.780  21.600  1.00  0.00            
ATOM    807  CG1 ILE    83      59.470  72.340  22.490  1.00  0.00            
ATOM    808 1HG1 ILE    83      59.180  71.620  23.150  1.00  0.00            
ATOM    809 2HG1 ILE    83      60.230  72.900  22.860  1.00  0.00            
ATOM    810  CD  ILE    83      58.280  73.280  22.310  1.00  0.00            
ATOM    811  HD1 ILE    83      58.060  73.780  23.250  1.00  0.00            
ATOM    812  HD2 ILE    83      58.520  74.020  21.550  1.00  0.00            
ATOM    813  HD3 ILE    83      57.410  72.710  21.990  1.00  0.00            
ATOM    814  C   ILE    83      61.730  70.190  20.150  1.00  0.00            
ATOM    815  O   ILE    83      61.440  69.000  20.120  1.00  0.00            
ATOM    816  N   PHE    84      62.360  70.760  19.120  1.00  0.00            
ATOM    817  H   PHE    84      62.500  71.760  19.110  1.00  0.00            
ATOM    818  CA  PHE    84      62.870  69.990  18.000  1.00  0.00            
ATOM    819  HA  PHE    84      62.040  69.400  17.620  1.00  0.00            
ATOM    820  CB  PHE    84      63.350  70.860  16.840  1.00  0.00            
ATOM    821  HB1 PHE    84      63.970  71.660  17.230  1.00  0.00            
ATOM    822  HB2 PHE    84      64.030  70.280  16.220  1.00  0.00            
ATOM    823  CG  PHE    84      62.260  71.440  15.980  1.00  0.00            
ATOM    824  CD1 PHE    84      61.380  70.540  15.360  1.00  0.00            
ATOM    825  HD1 PHE    84      61.530  69.480  15.480  1.00  0.00            
ATOM    826  CE1 PHE    84      60.320  71.020  14.580  1.00  0.00            
ATOM    827  HE1 PHE    84      59.650  70.330  14.100  1.00  0.00            
ATOM    828  CZ  PHE    84      60.140  72.400  14.420  1.00  0.00            
ATOM    829  HZ  PHE    84      59.320  72.770  13.820  1.00  0.00            
ATOM    830  CE2 PHE    84      61.010  73.300  15.050  1.00  0.00            
ATOM    831  HE2 PHE    84      60.870  74.360  14.930  1.00  0.00            
ATOM    832  CD2 PHE    84      62.070  72.820  15.820  1.00  0.00            
ATOM    833  HD2 PHE    84      62.750  73.510  16.300  1.00  0.00            
ATOM    834  C   PHE    84      63.920  69.030  18.510  1.00  0.00            
ATOM    835  O   PHE    84      63.840  67.820  18.270  1.00  0.00            
ATOM    836  N   THR    85      64.980  69.550  19.130  1.00  0.00            
ATOM    837  H   THR    85      65.010  70.550  19.270  1.00  0.00            
ATOM    838  CA  THR    85      66.110  68.790  19.630  1.00  0.00            
ATOM    839  HA  THR    85      66.600  68.300  18.790  1.00  0.00            
ATOM    840  CB  THR    85      67.090  69.730  20.310  1.00  0.00            
ATOM    841  HB  THR    85      67.800  69.100  20.850  1.00  0.00            
ATOM    842  CG2 THR    85      67.940  70.640  19.420  1.00  0.00            
ATOM    843 1HG2 THR    85      68.870  70.870  19.930  1.00  0.00            
ATOM    844 2HG2 THR    85      68.140  70.140  18.480  1.00  0.00            
ATOM    845 3HG2 THR    85      67.390  71.570  19.230  1.00  0.00            
ATOM    846  OG1 THR    85      66.430  70.490  21.300  1.00  0.00            
ATOM    847  HG1 THR    85      65.770  71.040  20.870  1.00  0.00            
ATOM    848  C   THR    85      65.730  67.740  20.670  1.00  0.00            
ATOM    849  O   THR    85      66.340  66.670  20.690  1.00  0.00            
ATOM    850  N   ALA    86      64.740  68.050  21.510  1.00  0.00            
ATOM    851  H   ALA    86      64.400  69.000  21.600  1.00  0.00            
ATOM    852  CA  ALA    86      64.150  67.000  22.310  1.00  0.00            
ATOM    853  HA  ALA    86      64.960  66.480  22.840  1.00  0.00            
ATOM    854  CB  ALA    86      63.210  67.600  23.350  1.00  0.00            
ATOM    855  HB1 ALA    86      62.470  66.860  23.640  1.00  0.00            
ATOM    856  HB2 ALA    86      63.790  67.900  24.230  1.00  0.00            
ATOM    857  HB3 ALA    86      62.710  68.470  22.930  1.00  0.00            
ATOM    858  C   ALA    86      63.350  65.970  21.540  1.00  0.00            
ATOM    859  O   ALA    86      63.510  64.780  21.820  1.00  0.00            
ATOM    860  N   MET    87      62.490  66.290  20.560  1.00  0.00            
ATOM    861  H   MET    87      62.320  67.250  20.310  1.00  0.00            
ATOM    862  CA  MET    87      61.800  65.230  19.860  1.00  0.00            
ATOM    863  HA  MET    87      61.280  64.610  20.600  1.00  0.00            
ATOM    864  CB  MET    87      60.760  65.930  19.000  1.00  0.00            
ATOM    865  HB1 MET    87      60.080  66.590  19.630  1.00  0.00            
ATOM    866  HB2 MET    87      61.240  66.590  18.220  1.00  0.00            
ATOM    867  CG  MET    87      59.970  64.790  18.350  1.00  0.00            
ATOM    868  HG1 MET    87      59.410  65.200  17.640  1.00  0.00            
ATOM    869  HG2 MET    87      60.630  64.230  17.870  1.00  0.00            
ATOM    870  SD  MET    87      58.910  63.670  19.290  1.00  0.00            
ATOM    871  CE  MET    87      57.720  64.920  19.850  1.00  0.00            
ATOM    872  HE1 MET    87      57.240  65.370  18.980  1.00  0.00            
ATOM    873  HE2 MET    87      56.970  64.450  20.480  1.00  0.00            
ATOM    874  HE3 MET    87      58.250  65.690  20.420  1.00  0.00            
ATOM    875  C   MET    87      62.810  64.350  19.140  1.00  0.00            
ATOM    876  O   MET    87      62.630  63.140  19.090  1.00  0.00            
ATOM    877  N   GLN    88      63.790  64.970  18.480  1.00  0.00            
ATOM    878  H   GLN    88      63.810  65.980  18.510  1.00  0.00            
ATOM    879  CA  GLN    88      64.850  64.350  17.710  1.00  0.00            
ATOM    880  HA  GLN    88      64.390  63.830  16.880  1.00  0.00            
ATOM    881  CB  GLN    88      65.790  65.400  17.120  1.00  0.00            
ATOM    882  HB1 GLN    88      65.210  66.130  16.590  1.00  0.00            
ATOM    883  HB2 GLN    88      66.330  65.870  17.920  1.00  0.00            
ATOM    884  CG  GLN    88      66.790  64.770  16.160  1.00  0.00            
ATOM    885  HG1 GLN    88      67.100  63.750  16.520  1.00  0.00            
ATOM    886  HG2 GLN    88      66.330  64.610  15.150  1.00  0.00            
ATOM    887  CD  GLN    88      67.990  65.690  16.060  1.00  0.00            
ATOM    888  OE1 GLN    88      69.090  65.270  16.420  1.00  0.00            
ATOM    889  NE2 GLN    88      67.990  66.940  15.570  1.00  0.00            
ATOM    890 1HE2 GLN    88      67.130  67.340  15.230  1.00  0.00            
ATOM    891 2HE2 GLN    88      68.850  67.470  15.550  1.00  0.00            
ATOM    892  C   GLN    88      65.620  63.310  18.520  1.00  0.00            
ATOM    893  O   GLN    88      65.830  62.220  18.010  1.00  0.00            
ATOM    894  N   ALA    89      66.000  63.670  19.750  1.00  0.00            
ATOM    895  H   ALA    89      65.840  64.630  20.040  1.00  0.00            
ATOM    896  CA  ALA    89      66.620  62.810  20.730  1.00  0.00            
ATOM    897  HA  ALA    89      67.560  62.480  20.300  1.00  0.00            
ATOM    898  CB  ALA    89      66.980  63.560  22.010  1.00  0.00            
ATOM    899  HB1 ALA    89      66.180  64.260  22.260  1.00  0.00            
ATOM    900  HB2 ALA    89      67.110  62.850  22.830  1.00  0.00            
ATOM    901  HB3 ALA    89      67.910  64.110  21.860  1.00  0.00            
ATOM    902  C   ALA    89      65.810  61.550  20.990  1.00  0.00            
ATOM    903  O   ALA    89      66.320  60.440  21.120  1.00  0.00            
ATOM    904  N   MET    90      64.490  61.740  21.130  1.00  0.00            
ATOM    905  H   MET    90      64.090  62.660  21.000  1.00  0.00            
ATOM    906  CA  MET    90      63.600  60.650  21.480  1.00  0.00            
ATOM    907  HA  MET    90      63.990  60.200  22.390  1.00  0.00            
ATOM    908  CB  MET    90      62.250  61.260  21.820  1.00  0.00            
ATOM    909  HB1 MET    90      62.020  61.950  21.080  1.00  0.00            
ATOM    910  HB2 MET    90      61.550  60.500  21.850  1.00  0.00            
ATOM    911  CG  MET    90      62.190  62.000  23.160  1.00  0.00            
ATOM    912  HG1 MET    90      62.910  61.540  23.890  1.00  0.00            
ATOM    913  HG2 MET    90      62.570  63.050  23.050  1.00  0.00            
ATOM    914  SD  MET    90      60.510  61.990  23.830  1.00  0.00            
ATOM    915  CE  MET    90      59.890  63.340  22.800  1.00  0.00            
ATOM    916  HE1 MET    90      58.910  63.650  23.150  1.00  0.00            
ATOM    917  HE2 MET    90      60.580  64.190  22.850  1.00  0.00            
ATOM    918  HE3 MET    90      59.810  63.000  21.760  1.00  0.00            
ATOM    919  C   MET    90      63.490  59.540  20.440  1.00  0.00            
ATOM    920  O   MET    90      63.580  58.370  20.790  1.00  0.00            
ATOM    921  N   ILE    91      63.430  59.930  19.160  1.00  0.00            
ATOM    922  H   ILE    91      63.380  60.910  18.930  1.00  0.00            
ATOM    923  CA  ILE    91      63.440  58.950  18.090  1.00  0.00            
ATOM    924  HA  ILE    91      62.580  58.300  18.190  1.00  0.00            
ATOM    925  CB  ILE    91      63.430  59.590  16.700  1.00  0.00            
ATOM    926  HB  ILE    91      64.460  59.710  16.340  1.00  0.00            
ATOM    927  CG2 ILE    91      62.700  58.580  15.830  1.00  0.00            
ATOM    928 1HG2 ILE    91      63.290  57.660  15.760  1.00  0.00            
ATOM    929 2HG2 ILE    91      61.730  58.350  16.280  1.00  0.00            
ATOM    930 3HG2 ILE    91      62.550  59.000  14.830  1.00  0.00            
ATOM    931  CG1 ILE    91      62.660  60.900  16.520  1.00  0.00            
ATOM    932 1HG1 ILE    91      63.150  61.600  17.060  1.00  0.00            
ATOM    933 2HG1 ILE    91      62.670  61.110  15.530  1.00  0.00            
ATOM    934  CD  ILE    91      61.210  60.920  16.970  1.00  0.00            
ATOM    935  HD1 ILE    91      60.630  60.230  16.370  1.00  0.00            
ATOM    936  HD2 ILE    91      61.150  60.630  18.020  1.00  0.00            
ATOM    937  HD3 ILE    91      60.810  61.930  16.850  1.00  0.00            
ATOM    938  C   ILE    91      64.720  58.120  18.100  1.00  0.00            
ATOM    939  O   ILE    91      64.670  56.910  17.890  1.00  0.00            
ATOM    940  N   ARG    92      65.810  58.830  18.380  1.00  0.00            
ATOM    941  H   ARG    92      65.750  59.800  18.640  1.00  0.00            
ATOM    942  CA  ARG    92      67.120  58.200  18.290  1.00  0.00            
ATOM    943  HA  ARG    92      67.150  57.610  17.380  1.00  0.00            
ATOM    944  CB  ARG    92      68.180  59.290  18.180  1.00  0.00            
ATOM    945  HB1 ARG    92      68.050  59.950  18.980  1.00  0.00            
ATOM    946  HB2 ARG    92      69.110  58.830  18.240  1.00  0.00            
ATOM    947  CG  ARG    92      68.150  60.110  16.900  1.00  0.00            
ATOM    948  HG1 ARG    92      67.240  59.860  16.310  1.00  0.00            
ATOM    949  HG2 ARG    92      68.140  61.190  17.130  1.00  0.00            
ATOM    950  CD  ARG    92      69.400  59.750  16.100  1.00  0.00            
ATOM    951  HD1 ARG    92      70.260  60.030  16.670  1.00  0.00            
ATOM    952  HD2 ARG    92      69.430  58.690  15.970  1.00  0.00            
ATOM    953  NE  ARG    92      69.480  60.380  14.790  1.00  0.00            
ATOM    954  HE  ARG    92      69.580  59.760  14.000  1.00  0.00            
ATOM    955  CZ  ARG    92      69.420  61.700  14.520  1.00  0.00            
ATOM    956  NH1 ARG    92      69.700  62.540  15.530  1.00  0.00            
ATOM    957 1HH1 ARG    92      69.940  62.180  16.440  1.00  0.00            
ATOM    958 2HH1 ARG    92      69.670  63.540  15.370  1.00  0.00            
ATOM    959  NH2 ARG    92      69.200  62.150  13.280  1.00  0.00            
ATOM    960 1HH2 ARG    92      69.060  61.500  12.520  1.00  0.00            
ATOM    961 2HH2 ARG    92      69.160  63.140  13.110  1.00  0.00            
ATOM    962  C   ARG    92      67.280  57.260  19.470  1.00  0.00            
ATOM    963  O   ARG    92      67.910  56.210  19.320  1.00  0.00            
ATOM    964  N   ALA    93      66.740  57.550  20.660  1.00  0.00            
ATOM    965  H   ALA    93      66.400  58.490  20.810  1.00  0.00            
ATOM    966  CA  ALA    93      66.600  56.620  21.760  1.00  0.00            
ATOM    967  HA  ALA    93      67.610  56.350  22.080  1.00  0.00            
ATOM    968  CB  ALA    93      65.970  57.450  22.880  1.00  0.00            
ATOM    969  HB1 ALA    93      66.070  56.910  23.820  1.00  0.00            
ATOM    970  HB2 ALA    93      66.470  58.410  22.950  1.00  0.00            
ATOM    971  HB3 ALA    93      64.910  57.600  22.660  1.00  0.00            
ATOM    972  C   ALA    93      65.880  55.340  21.380  1.00  0.00            
ATOM    973  O   ALA    93      66.410  54.240  21.520  1.00  0.00            
ATOM    974  N   MET    94      64.660  55.580  20.910  1.00  0.00            
ATOM    975  H   MET    94      64.300  56.520  20.870  1.00  0.00            
ATOM    976  CA  MET    94      63.820  54.490  20.460  1.00  0.00            
ATOM    977  HA  MET    94      63.640  53.860  21.330  1.00  0.00            
ATOM    978  CB  MET    94      62.460  55.030  20.030  1.00  0.00            
ATOM    979  HB1 MET    94      62.630  55.830  19.400  1.00  0.00            
ATOM    980  HB2 MET    94      61.970  54.270  19.540  1.00  0.00            
ATOM    981  CG  MET    94      61.560  55.510  21.160  1.00  0.00            
ATOM    982  HG1 MET    94      61.500  54.770  21.850  1.00  0.00            
ATOM    983  HG2 MET    94      62.030  56.280  21.620  1.00  0.00            
ATOM    984  SD  MET    94      59.860  56.060  20.820  1.00  0.00            
ATOM    985  CE  MET    94      59.110  54.540  20.180  1.00  0.00            
ATOM    986  HE1 MET    94      58.090  54.750  19.860  1.00  0.00            
ATOM    987  HE2 MET    94      59.690  54.190  19.320  1.00  0.00            
ATOM    988  HE3 MET    94      59.110  53.780  20.950  1.00  0.00            
ATOM    989  C   MET    94      64.540  53.620  19.440  1.00  0.00            
ATOM    990  O   MET    94      64.290  52.410  19.430  1.00  0.00            
ATOM    991  N   ASP    95      65.370  54.260  18.610  1.00  0.00            
ATOM    992  H   ASP    95      65.490  55.260  18.650  1.00  0.00            
ATOM    993  CA  ASP    95      66.090  53.470  17.630  1.00  0.00            
ATOM    994  HA  ASP    95      65.380  52.820  17.120  1.00  0.00            
ATOM    995  CB  ASP    95      66.750  54.370  16.590  1.00  0.00            
ATOM    996  HB1 ASP    95      67.080  55.240  17.080  1.00  0.00            
ATOM    997  HB2 ASP    95      67.580  53.860  16.200  1.00  0.00            
ATOM    998  CG  ASP    95      65.860  54.780  15.430  1.00  0.00            
ATOM    999  OD1 ASP    95      64.700  54.330  15.330  1.00  0.00            
ATOM   1000  OD2 ASP    95      66.390  55.360  14.460  1.00  0.00            
ATOM   1001  C   ASP    95      67.090  52.610  18.390  1.00  0.00            
ATOM   1002  O   ASP    95      67.230  51.420  18.120  1.00  0.00            
ATOM   1003  N   THR    96      67.850  53.230  19.300  1.00  0.00            
ATOM   1004  H   THR    96      67.710  54.220  19.440  1.00  0.00            
ATOM   1005  CA  THR    96      68.870  52.610  20.120  1.00  0.00            
ATOM   1006  HA  THR    96      69.620  52.200  19.450  1.00  0.00            
ATOM   1007  CB  THR    96      69.550  53.680  20.970  1.00  0.00            
ATOM   1008  HB  THR    96      68.860  54.060  21.730  1.00  0.00            
ATOM   1009  CG2 THR    96      70.750  53.010  21.640  1.00  0.00            
ATOM   1010 1HG2 THR    96      71.320  52.460  20.890  1.00  0.00            
ATOM   1011 2HG2 THR    96      71.380  53.770  22.100  1.00  0.00            
ATOM   1012 3HG2 THR    96      70.400  52.320  22.410  1.00  0.00            
ATOM   1013  OG1 THR    96      70.100  54.750  20.230  1.00  0.00            
ATOM   1014  HG1 THR    96      69.470  55.480  20.240  1.00  0.00            
ATOM   1015  C   THR    96      68.330  51.460  20.950  1.00  0.00            
ATOM   1016  O   THR    96      68.930  50.390  20.910  1.00  0.00            
ATOM   1017  N   LEU    97      67.230  51.620  21.700  1.00  0.00            
ATOM   1018  H   LEU    97      66.710  52.480  21.600  1.00  0.00            
ATOM   1019  CA  LEU    97      66.700  50.660  22.650  1.00  0.00            
ATOM   1020  HA  LEU    97      67.570  50.070  22.950  1.00  0.00            
ATOM   1021  CB  LEU    97      66.140  51.240  23.940  1.00  0.00            
ATOM   1022  HB1 LEU    97      65.480  51.930  23.680  1.00  0.00            
ATOM   1023  HB2 LEU    97      65.710  50.480  24.420  1.00  0.00            
ATOM   1024  CG  LEU    97      67.090  51.900  24.930  1.00  0.00            
ATOM   1025  HG  LEU    97      66.550  51.980  25.870  1.00  0.00            
ATOM   1026  CD1 LEU    97      68.350  51.090  25.240  1.00  0.00            
ATOM   1027 1HD1 LEU    97      69.090  51.260  24.450  1.00  0.00            
ATOM   1028 2HD1 LEU    97      68.760  51.390  26.200  1.00  0.00            
ATOM   1029 3HD1 LEU    97      68.090  50.030  25.270  1.00  0.00            
ATOM   1030  CD2 LEU    97      67.430  53.320  24.500  1.00  0.00            
ATOM   1031 1HD2 LEU    97      68.250  53.300  23.780  1.00  0.00            
ATOM   1032 2HD2 LEU    97      66.550  53.780  24.040  1.00  0.00            
ATOM   1033 3HD2 LEU    97      67.720  53.910  25.370  1.00  0.00            
ATOM   1034  C   LEU    97      65.800  49.680  21.910  1.00  0.00            
ATOM   1035  O   LEU    97      65.190  48.860  22.600  1.00  0.00            
ATOM   1036  N   LYS    98      65.680  49.730  20.580  1.00  0.00            
ATOM   1037  H   LYS    98      66.210  50.440  20.110  1.00  0.00            
ATOM   1038  CA  LYS    98      64.900  48.890  19.700  1.00  0.00            
ATOM   1039  HA  LYS    98      65.000  49.330  18.710  1.00  0.00            
ATOM   1040  CB  LYS    98      65.430  47.460  19.580  1.00  0.00            
ATOM   1041  HB1 LYS    98      65.390  47.020  20.530  1.00  0.00            
ATOM   1042  HB2 LYS    98      64.820  46.940  18.900  1.00  0.00            
ATOM   1043  CG  LYS    98      66.870  47.380  19.080  1.00  0.00            
ATOM   1044  HG1 LYS    98      66.930  47.860  18.130  1.00  0.00            
ATOM   1045  HG2 LYS    98      67.500  47.880  19.780  1.00  0.00            
ATOM   1046  CD  LYS    98      67.340  45.930  18.930  1.00  0.00            
ATOM   1047  HD1 LYS    98      66.710  45.490  18.290  1.00  0.00            
ATOM   1048  HD2 LYS    98      68.270  45.970  18.580  1.00  0.00            
ATOM   1049  CE  LYS    98      67.380  45.050  20.180  1.00  0.00            
ATOM   1050  HE1 LYS    98      66.450  45.180  20.780  1.00  0.00            
ATOM   1051  HE2 LYS    98      67.440  43.970  19.890  1.00  0.00            
ATOM   1052  NZ  LYS    98      68.560  45.440  20.970  1.00  0.00            
ATOM   1053  HZ1 LYS    98      68.650  44.820  21.770  1.00  0.00            
ATOM   1054  HZ2 LYS    98      69.390  45.370  20.400  1.00  0.00            
ATOM   1055  HZ3 LYS    98      68.450  46.390  21.290  1.00  0.00            
ATOM   1056  C   LYS    98      63.410  48.940  20.030  1.00  0.00            
ATOM   1057  O   LYS    98      62.760  47.910  20.190  1.00  0.00            
ATOM   1058  N   ILE    99      62.830  50.140  20.130  1.00  0.00            
ATOM   1059  H   ILE    99      63.420  50.930  19.960  1.00  0.00            
ATOM   1060  CA  ILE    99      61.460  50.480  20.450  1.00  0.00            
ATOM   1061  HA  ILE    99      61.000  49.570  20.820  1.00  0.00            
ATOM   1062  CB  ILE    99      61.400  51.480  21.600  1.00  0.00            
ATOM   1063  HB  ILE    99      61.560  52.470  21.160  1.00  0.00            
ATOM   1064  CG2 ILE    99      60.020  51.520  22.260  1.00  0.00            
ATOM   1065 1HG2 ILE    99      59.980  52.350  22.960  1.00  0.00            
ATOM   1066 2HG2 ILE    99      59.260  51.650  21.490  1.00  0.00            
ATOM   1067 3HG2 ILE    99      59.850  50.580  22.790  1.00  0.00            
ATOM   1068  CG1 ILE    99      62.550  51.250  22.580  1.00  0.00            
ATOM   1069 1HG1 ILE    99      62.540  50.240  22.870  1.00  0.00            
ATOM   1070 2HG1 ILE    99      63.450  51.490  22.090  1.00  0.00            
ATOM   1071  CD  ILE    99      62.460  52.110  23.840  1.00  0.00            
ATOM   1072  HD1 ILE    99      62.200  53.130  23.560  1.00  0.00            
ATOM   1073  HD2 ILE    99      61.690  51.710  24.500  1.00  0.00            
ATOM   1074  HD3 ILE    99      63.420  52.100  24.360  1.00  0.00            
ATOM   1075  C   ILE    99      60.670  50.880  19.210  1.00  0.00            
ATOM   1076  O   ILE    99      61.140  51.760  18.490  1.00  0.00            
ATOM   1077  N   PRO   100      59.530  50.260  18.880  1.00  0.00            
ATOM   1078  CD  PRO   100      59.230  48.920  19.330  1.00  0.00            
ATOM   1079  HD1 PRO   100      60.120  48.270  19.210  1.00  0.00            
ATOM   1080  HD2 PRO   100      58.940  48.930  20.400  1.00  0.00            
ATOM   1081  CG  PRO   100      58.070  48.400  18.480  1.00  0.00            
ATOM   1082  HG1 PRO   100      58.230  47.310  18.160  1.00  0.00            
ATOM   1083  HG2 PRO   100      57.080  48.440  19.040  1.00  0.00            
ATOM   1084  CB  PRO   100      58.080  49.340  17.280  1.00  0.00            
ATOM   1085  HB1 PRO   100      58.780  48.960  16.460  1.00  0.00            
ATOM   1086  HB2 PRO   100      57.050  49.450  16.820  1.00  0.00            
ATOM   1087  CA  PRO   100      58.580  50.660  17.860  1.00  0.00            
ATOM   1088  HA  PRO   100      59.070  51.260  17.090  1.00  0.00            
ATOM   1089  C   PRO   100      57.390  51.400  18.450  1.00  0.00            
ATOM   1090  O   PRO   100      56.850  51.090  19.510  1.00  0.00            
ATOM   1091  N   TYR   101      56.920  52.450  17.770  1.00  0.00            
ATOM   1092  H   TYR   101      57.450  52.770  16.970  1.00  0.00            
ATOM   1093  CA  TYR   101      55.700  53.190  18.060  1.00  0.00            
ATOM   1094  HA  TYR   101      55.770  53.600  19.070  1.00  0.00            
ATOM   1095  CB  TYR   101      55.580  54.340  17.070  1.00  0.00            
ATOM   1096  HB1 TYR   101      55.600  53.950  16.060  1.00  0.00            
ATOM   1097  HB2 TYR   101      54.600  54.800  17.170  1.00  0.00            
ATOM   1098  CG  TYR   101      56.640  55.410  17.200  1.00  0.00            
ATOM   1099  CD1 TYR   101      57.870  55.290  16.530  1.00  0.00            
ATOM   1100  HD1 TYR   101      58.070  54.410  15.930  1.00  0.00            
ATOM   1101  CE1 TYR   101      58.830  56.290  16.650  1.00  0.00            
ATOM   1102  HE1 TYR   101      59.780  56.200  16.140  1.00  0.00            
ATOM   1103  CZ  TYR   101      58.580  57.410  17.460  1.00  0.00            
ATOM   1104  OH  TYR   101      59.550  58.360  17.620  1.00  0.00            
ATOM   1105  HH  TYR   101      59.200  59.170  17.960  1.00  0.00            
ATOM   1106  CE2 TYR   101      57.350  57.550  18.100  1.00  0.00            
ATOM   1107  HE2 TYR   101      57.150  58.420  18.700  1.00  0.00            
ATOM   1108  CD2 TYR   101      56.380  56.540  17.980  1.00  0.00            
ATOM   1109  HD2 TYR   101      55.440  56.640  18.490  1.00  0.00            
ATOM   1110  C   TYR   101      54.480  52.290  17.970  1.00  0.00            
ATOM   1111  O   TYR   101      54.310  51.490  17.060  1.00  0.00            
ATOM   1112  N   LYS   102      53.660  52.490  19.010  1.00  0.00            
ATOM   1113  H   LYS   102      53.910  53.160  19.710  1.00  0.00            
ATOM   1114  CA  LYS   102      52.410  51.780  19.180  1.00  0.00            
ATOM   1115  HA  LYS   102      52.640  50.710  19.180  1.00  0.00            
ATOM   1116  CB  LYS   102      51.810  52.090  20.550  1.00  0.00            
ATOM   1117  HB1 LYS   102      52.600  52.190  21.230  1.00  0.00            
ATOM   1118  HB2 LYS   102      51.270  52.980  20.470  1.00  0.00            
ATOM   1119  CG  LYS   102      50.870  51.010  21.080  1.00  0.00            
ATOM   1120  HG1 LYS   102      51.260  50.060  20.800  1.00  0.00            
ATOM   1121  HG2 LYS   102      50.820  51.090  22.130  1.00  0.00            
ATOM   1122  CD  LYS   102      49.460  51.130  20.520  1.00  0.00            
ATOM   1123  HD1 LYS   102      49.150  52.160  20.550  1.00  0.00            
ATOM   1124  HD2 LYS   102      49.440  50.770  19.500  1.00  0.00            
ATOM   1125  CE  LYS   102      48.490  50.290  21.350  1.00  0.00            
ATOM   1126  HE1 LYS   102      48.720  50.430  22.370  1.00  0.00            
ATOM   1127  HE2 LYS   102      47.510  50.640  21.180  1.00  0.00            
ATOM   1128  NZ  LYS   102      48.510  48.850  21.070  1.00  0.00            
ATOM   1129  HZ1 LYS   102      49.310  48.430  21.540  1.00  0.00            
ATOM   1130  HZ2 LYS   102      47.660  48.420  21.410  1.00  0.00            
ATOM   1131  HZ3 LYS   102      48.590  48.700  20.080  1.00  0.00            
ATOM   1132  C   LYS   102      51.420  52.020  18.050  1.00  0.00            
ATOM   1133  O   LYS   102      50.820  51.040  17.600  1.00  0.00            
ATOM   1134  N   TYR   103      51.360  53.220  17.470  1.00  0.00            
ATOM   1135  H   TYR   103      51.850  53.990  17.900  1.00  0.00            
ATOM   1136  CA  TYR   103      50.650  53.500  16.240  1.00  0.00            
ATOM   1137  HA  TYR   103      49.960  52.670  16.060  1.00  0.00            
ATOM   1138  CB  TYR   103      49.820  54.770  16.410  1.00  0.00            
ATOM   1139  HB1 TYR   103      50.480  55.610  16.460  1.00  0.00            
ATOM   1140  HB2 TYR   103      49.250  54.930  15.520  1.00  0.00            
ATOM   1141  CG  TYR   103      48.890  54.800  17.600  1.00  0.00            
ATOM   1142  CD1 TYR   103      47.710  54.050  17.720  1.00  0.00            
ATOM   1143  HD1 TYR   103      47.450  53.340  16.950  1.00  0.00            
ATOM   1144  CE1 TYR   103      46.880  54.220  18.830  1.00  0.00            
ATOM   1145  HE1 TYR   103      45.980  53.640  18.920  1.00  0.00            
ATOM   1146  CZ  TYR   103      47.240  55.130  19.840  1.00  0.00            
ATOM   1147  OH  TYR   103      46.450  55.260  20.940  1.00  0.00            
ATOM   1148  HH  TYR   103      46.580  54.580  21.590  1.00  0.00            
ATOM   1149  CE2 TYR   103      48.400  55.900  19.700  1.00  0.00            
ATOM   1150  HE2 TYR   103      48.670  56.610  20.470  1.00  0.00            
ATOM   1151  CD2 TYR   103      49.230  55.730  18.590  1.00  0.00            
ATOM   1152  HD2 TYR   103      50.140  56.310  18.500  1.00  0.00            
ATOM   1153  C   TYR   103      51.590  53.600  15.060  1.00  0.00            
ATOM   1154  O   TYR   103      52.650  54.230  14.980  1.00  0.00            
ATOM   1155  N   GLU   104      51.130  52.850  14.060  1.00  0.00            
ATOM   1156  H   GLU   104      50.320  52.270  14.210  1.00  0.00            
ATOM   1157  CA  GLU   104      51.720  52.810  12.730  1.00  0.00            
ATOM   1158  HA  GLU   104      52.710  52.350  12.800  1.00  0.00            
ATOM   1159  CB  GLU   104      50.820  51.940  11.870  1.00  0.00            
ATOM   1160  HB1 GLU   104      50.610  51.100  12.410  1.00  0.00            
ATOM   1161  HB2 GLU   104      49.980  52.480  11.670  1.00  0.00            
ATOM   1162  CG  GLU   104      51.380  51.480  10.530  1.00  0.00            
ATOM   1163  HG1 GLU   104      50.730  50.780  10.150  1.00  0.00            
ATOM   1164  HG2 GLU   104      51.410  52.290   9.920  1.00  0.00            
ATOM   1165  CD  GLU   104      52.770  50.850  10.510  1.00  0.00            
ATOM   1166  OE1 GLU   104      53.580  51.130   9.600  1.00  0.00            
ATOM   1167  OE2 GLU   104      52.960  49.870  11.260  1.00  0.00            
ATOM   1168  C   GLU   104      51.850  54.210  12.140  1.00  0.00            
ATOM   1169  O   GLU   104      52.920  54.650  11.730  1.00  0.00            
ATOM   1170  N   HIS   105      50.810  55.030  12.290  1.00  0.00            
ATOM   1171  H   HIS   105      49.980  54.690  12.750  1.00  0.00            
ATOM   1172  CA  HIS   105      50.790  56.400  11.830  1.00  0.00            
ATOM   1173  HA  HIS   105      50.960  56.330  10.750  1.00  0.00            
ATOM   1174  CB  HIS   105      49.460  57.130  11.960  1.00  0.00            
ATOM   1175  HB1 HIS   105      49.430  57.660  12.900  1.00  0.00            
ATOM   1176  HB2 HIS   105      49.390  57.900  11.190  1.00  0.00            
ATOM   1177  CG  HIS   105      48.260  56.230  11.860  1.00  0.00            
ATOM   1178  ND1 HIS   105      48.020  55.200  12.790  1.00  0.00            
ATOM   1179  CE1 HIS   105      46.940  54.570  12.320  1.00  0.00            
ATOM   1180  HE1 HIS   105      46.480  53.720  12.790  1.00  0.00            
ATOM   1181  NE2 HIS   105      46.490  55.110  11.170  1.00  0.00            
ATOM   1182  HE2 HIS   105      45.690  54.790  10.640  1.00  0.00            
ATOM   1183  CD2 HIS   105      47.310  56.180  10.860  1.00  0.00            
ATOM   1184  HD2 HIS   105      47.170  56.790   9.980  1.00  0.00            
ATOM   1185  C   HIS   105      51.910  57.310  12.330  1.00  0.00            
ATOM   1186  O   HIS   105      52.300  58.170  11.540  1.00  0.00            
ATOM   1187  N   ASN   106      52.410  57.130  13.550  1.00  0.00            
ATOM   1188  H   ASN   106      52.070  56.380  14.140  1.00  0.00            
ATOM   1189  CA  ASN   106      53.440  58.000  14.070  1.00  0.00            
ATOM   1190  HA  ASN   106      53.120  59.000  13.740  1.00  0.00            
ATOM   1191  CB  ASN   106      53.430  58.110  15.590  1.00  0.00            
ATOM   1192  HB1 ASN   106      53.570  57.140  16.000  1.00  0.00            
ATOM   1193  HB2 ASN   106      54.230  58.730  15.900  1.00  0.00            
ATOM   1194  CG  ASN   106      52.130  58.680  16.160  1.00  0.00            
ATOM   1195  OD1 ASN   106      51.590  59.620  15.590  1.00  0.00            
ATOM   1196  ND2 ASN   106      51.590  58.030  17.190  1.00  0.00            
ATOM   1197 1HD2 ASN   106      52.030  57.190  17.550  1.00  0.00            
ATOM   1198 2HD2 ASN   106      50.730  58.360  17.600  1.00  0.00            
ATOM   1199  C   ASN   106      54.850  57.880  13.510  1.00  0.00            
ATOM   1200  O   ASN   106      55.650  58.780  13.740  1.00  0.00            
ATOM   1201  N   LYS   107      55.200  56.870  12.710  1.00  0.00            
ATOM   1202  H   LYS   107      54.510  56.190  12.440  1.00  0.00            
ATOM   1203  CA  LYS   107      56.540  56.710  12.180  1.00  0.00            
ATOM   1204  HA  LYS   107      57.220  56.750  13.030  1.00  0.00            
ATOM   1205  CB  LYS   107      56.680  55.330  11.550  1.00  0.00            
ATOM   1206  HB1 LYS   107      55.800  55.110  10.920  1.00  0.00            
ATOM   1207  HB2 LYS   107      57.590  55.290  10.920  1.00  0.00            
ATOM   1208  CG  LYS   107      56.790  54.310  12.680  1.00  0.00            
ATOM   1209  HG1 LYS   107      57.600  54.540  13.200  1.00  0.00            
ATOM   1210  HG2 LYS   107      55.960  54.400  13.230  1.00  0.00            
ATOM   1211  CD  LYS   107      56.910  52.830  12.320  1.00  0.00            
ATOM   1212  HD1 LYS   107      57.710  52.730  11.690  1.00  0.00            
ATOM   1213  HD2 LYS   107      57.050  52.310  13.200  1.00  0.00            
ATOM   1214  CE  LYS   107      55.700  52.200  11.620  1.00  0.00            
ATOM   1215  HE1 LYS   107      54.810  52.620  12.040  1.00  0.00            
ATOM   1216  HE2 LYS   107      55.740  52.450  10.580  1.00  0.00            
ATOM   1217  NZ  LYS   107      55.650  50.740  11.760  1.00  0.00            
ATOM   1218  HZ1 LYS   107      56.200  50.310  11.030  1.00  0.00            
ATOM   1219  HZ2 LYS   107      56.010  50.470  12.660  1.00  0.00            
ATOM   1220  HZ3 LYS   107      54.690  50.430  11.670  1.00  0.00            
ATOM   1221  C   LYS   107      56.980  57.770  11.190  1.00  0.00            
ATOM   1222  O   LYS   107      58.130  58.200  11.130  1.00  0.00            
ATOM   1223  N   ALA   108      56.040  58.180  10.330  1.00  0.00            
ATOM   1224  H   ALA   108      55.150  57.710  10.330  1.00  0.00            
ATOM   1225  CA  ALA   108      56.220  59.260   9.380  1.00  0.00            
ATOM   1226  HA  ALA   108      57.030  58.990   8.710  1.00  0.00            
ATOM   1227  CB  ALA   108      54.940  59.360   8.570  1.00  0.00            
ATOM   1228  HB1 ALA   108      54.750  58.410   8.070  1.00  0.00            
ATOM   1229  HB2 ALA   108      54.100  59.600   9.230  1.00  0.00            
ATOM   1230  HB3 ALA   108      55.040  60.140   7.820  1.00  0.00            
ATOM   1231  C   ALA   108      56.560  60.600  10.020  1.00  0.00            
ATOM   1232  O   ALA   108      57.530  61.240   9.600  1.00  0.00            
ATOM   1233  N   HIS   109      55.840  60.970  11.080  1.00  0.00            
ATOM   1234  H   HIS   109      55.010  60.450  11.320  1.00  0.00            
ATOM   1235  CA  HIS   109      56.200  62.110  11.900  1.00  0.00            
ATOM   1236  HA  HIS   109      56.240  62.970  11.240  1.00  0.00            
ATOM   1237  CB  HIS   109      55.010  62.320  12.830  1.00  0.00            
ATOM   1238  HB1 HIS   109      54.910  61.470  13.430  1.00  0.00            
ATOM   1239  HB2 HIS   109      55.240  63.110  13.470  1.00  0.00            
ATOM   1240  CG  HIS   109      53.680  62.600  12.200  1.00  0.00            
ATOM   1241  ND1 HIS   109      52.490  61.900  12.500  1.00  0.00            
ATOM   1242  CE1 HIS   109      51.560  62.490  11.760  1.00  0.00            
ATOM   1243  HE1 HIS   109      50.520  62.200  11.750  1.00  0.00            
ATOM   1244  NE2 HIS   109      52.050  63.500  11.020  1.00  0.00            
ATOM   1245  HE2 HIS   109      51.510  64.080  10.390  1.00  0.00            
ATOM   1246  CD2 HIS   109      53.400  63.590  11.280  1.00  0.00            
ATOM   1247  HD2 HIS   109      54.030  64.330  10.810  1.00  0.00            
ATOM   1248  C   HIS   109      57.560  62.020  12.590  1.00  0.00            
ATOM   1249  O   HIS   109      58.290  63.000  12.510  1.00  0.00            
ATOM   1250  N   ALA   110      57.930  60.840  13.090  1.00  0.00            
ATOM   1251  H   ALA   110      57.260  60.090  13.140  1.00  0.00            
ATOM   1252  CA  ALA   110      59.260  60.560  13.590  1.00  0.00            
ATOM   1253  HA  ALA   110      59.480  61.280  14.380  1.00  0.00            
ATOM   1254  CB  ALA   110      59.220  59.170  14.220  1.00  0.00            
ATOM   1255  HB1 ALA   110      58.630  59.210  15.140  1.00  0.00            
ATOM   1256  HB2 ALA   110      58.770  58.470  13.530  1.00  0.00            
ATOM   1257  HB3 ALA   110      60.240  58.850  14.460  1.00  0.00            
ATOM   1258  C   ALA   110      60.380  60.650  12.560  1.00  0.00            
ATOM   1259  O   ALA   110      61.530  60.910  12.930  1.00  0.00            
ATOM   1260  N   GLN   111      60.000  60.490  11.290  1.00  0.00            
ATOM   1261  H   GLN   111      59.070  60.160  11.100  1.00  0.00            
ATOM   1262  CA  GLN   111      60.870  60.760  10.160  1.00  0.00            
ATOM   1263  HA  GLN   111      61.860  60.390  10.410  1.00  0.00            
ATOM   1264  CB  GLN   111      60.440  60.100   8.850  1.00  0.00            
ATOM   1265  HB1 GLN   111      59.480  60.300   8.740  1.00  0.00            
ATOM   1266  HB2 GLN   111      61.000  60.520   8.140  1.00  0.00            
ATOM   1267  CG  GLN   111      60.600  58.590   8.690  1.00  0.00            
ATOM   1268  HG1 GLN   111      60.020  58.110   9.450  1.00  0.00            
ATOM   1269  HG2 GLN   111      60.210  58.310   7.740  1.00  0.00            
ATOM   1270  CD  GLN   111      62.030  58.110   8.790  1.00  0.00            
ATOM   1271  OE1 GLN   111      62.540  57.850   9.880  1.00  0.00            
ATOM   1272  NE2 GLN   111      62.740  58.100   7.660  1.00  0.00            
ATOM   1273 1HE2 GLN   111      62.320  58.420   6.800  1.00  0.00            
ATOM   1274 2HE2 GLN   111      63.700  57.790   7.670  1.00  0.00            
ATOM   1275  C   GLN   111      61.000  62.240   9.840  1.00  0.00            
ATOM   1276  O   GLN   111      62.120  62.730   9.820  1.00  0.00            
ATOM   1277  N   LEU   112      59.880  62.870   9.480  1.00  0.00            
ATOM   1278  H   LEU   112      59.030  62.320   9.410  1.00  0.00            
ATOM   1279  CA  LEU   112      59.730  64.280   9.180  1.00  0.00            
ATOM   1280  HA  LEU   112      60.200  64.450   8.210  1.00  0.00            
ATOM   1281  CB  LEU   112      58.240  64.560   9.000  1.00  0.00            
ATOM   1282  HB1 LEU   112      57.730  63.900   9.600  1.00  0.00            
ATOM   1283  HB2 LEU   112      58.070  65.520   9.280  1.00  0.00            
ATOM   1284  CG  LEU   112      57.680  64.390   7.590  1.00  0.00            
ATOM   1285  HG  LEU   112      57.940  65.280   7.020  1.00  0.00            
ATOM   1286  CD1 LEU   112      58.070  63.180   6.750  1.00  0.00            
ATOM   1287 1HD1 LEU   112      59.150  63.050   6.780  1.00  0.00            
ATOM   1288 2HD1 LEU   112      57.590  62.280   7.160  1.00  0.00            
ATOM   1289 3HD1 LEU   112      57.740  63.320   5.720  1.00  0.00            
ATOM   1290  CD2 LEU   112      56.160  64.370   7.730  1.00  0.00            
ATOM   1291 1HD2 LEU   112      55.820  65.320   8.130  1.00  0.00            
ATOM   1292 2HD2 LEU   112      55.700  64.190   6.760  1.00  0.00            
ATOM   1293 3HD2 LEU   112      55.870  63.570   8.420  1.00  0.00            
ATOM   1294  C   LEU   112      60.410  65.190  10.190  1.00  0.00            
ATOM   1295  O   LEU   112      61.360  65.870   9.810  1.00  0.00            
ATOM   1296  N   VAL   113      60.090  65.040  11.470  1.00  0.00            
ATOM   1297  H   VAL   113      59.350  64.410  11.750  1.00  0.00            
ATOM   1298  CA  VAL   113      60.790  65.770  12.510  1.00  0.00            
ATOM   1299  HA  VAL   113      60.680  66.830  12.250  1.00  0.00            
ATOM   1300  CB  VAL   113      60.040  65.580  13.820  1.00  0.00            
ATOM   1301  HB  VAL   113      58.980  65.480  13.560  1.00  0.00            
ATOM   1302  CG1 VAL   113      60.470  64.260  14.440  1.00  0.00            
ATOM   1303 1HG1 VAL   113      61.470  64.360  14.860  1.00  0.00            
ATOM   1304 2HG1 VAL   113      59.770  63.980  15.230  1.00  0.00            
ATOM   1305 3HG1 VAL   113      60.480  63.480  13.670  1.00  0.00            
ATOM   1306  CG2 VAL   113      60.130  66.760  14.790  1.00  0.00            
ATOM   1307 1HG2 VAL   113      61.100  66.740  15.280  1.00  0.00            
ATOM   1308 2HG2 VAL   113      60.020  67.690  14.240  1.00  0.00            
ATOM   1309 3HG2 VAL   113      59.340  66.680  15.530  1.00  0.00            
ATOM   1310  C   VAL   113      62.290  65.520  12.580  1.00  0.00            
ATOM   1311  O   VAL   113      63.040  66.350  13.110  1.00  0.00            
ATOM   1312  N   ARG   114      62.810  64.420  12.040  1.00  0.00            
ATOM   1313  H   ARG   114      62.160  63.770  11.610  1.00  0.00            
ATOM   1314  CA  ARG   114      64.200  64.020  11.990  1.00  0.00            
ATOM   1315  HA  ARG   114      64.660  64.270  12.940  1.00  0.00            
ATOM   1316  CB  ARG   114      64.370  62.530  11.750  1.00  0.00            
ATOM   1317  HB1 ARG   114      63.500  62.070  12.060  1.00  0.00            
ATOM   1318  HB2 ARG   114      64.530  62.390  10.750  1.00  0.00            
ATOM   1319  CG  ARG   114      65.520  61.860  12.490  1.00  0.00            
ATOM   1320  HG1 ARG   114      66.070  61.220  11.810  1.00  0.00            
ATOM   1321  HG2 ARG   114      66.190  62.620  12.880  1.00  0.00            
ATOM   1322  CD  ARG   114      64.980  61.020  13.650  1.00  0.00            
ATOM   1323  HD1 ARG   114      65.380  61.400  14.540  1.00  0.00            
ATOM   1324  HD2 ARG   114      63.940  61.120  13.670  1.00  0.00            
ATOM   1325  NE  ARG   114      65.300  59.590  13.570  1.00  0.00            
ATOM   1326  HE  ARG   114      66.070  59.280  14.150  1.00  0.00            
ATOM   1327  CZ  ARG   114      64.670  58.680  12.830  1.00  0.00            
ATOM   1328  NH1 ARG   114      63.520  59.000  12.210  1.00  0.00            
ATOM   1329 1HH1 ARG   114      63.140  59.920  12.310  1.00  0.00            
ATOM   1330 2HH1 ARG   114      63.050  58.310  11.650  1.00  0.00            
ATOM   1331  NH2 ARG   114      65.050  57.390  12.780  1.00  0.00            
ATOM   1332 1HH2 ARG   114      65.840  57.070  13.330  1.00  0.00            
ATOM   1333 2HH2 ARG   114      64.540  56.740  12.200  1.00  0.00            
ATOM   1334  C   ARG   114      64.920  64.810  10.900  1.00  0.00            
ATOM   1335  O   ARG   114      66.090  65.160  11.010  1.00  0.00            
ATOM   1336  N   GLU   115      64.100  65.210   9.920  1.00  0.00            
ATOM   1337  H   GLU   115      63.110  65.070  10.040  1.00  0.00            
ATOM   1338  CA  GLU   115      64.510  65.830   8.680  1.00  0.00            
ATOM   1339  HA  GLU   115      65.550  65.550   8.470  1.00  0.00            
ATOM   1340  CB  GLU   115      63.610  65.220   7.610  1.00  0.00            
ATOM   1341  HB1 GLU   115      63.170  64.310   8.000  1.00  0.00            
ATOM   1342  HB2 GLU   115      62.830  65.920   7.360  1.00  0.00            
ATOM   1343  CG  GLU   115      64.430  64.900   6.370  1.00  0.00            
ATOM   1344  HG1 GLU   115      63.780  64.930   5.460  1.00  0.00            
ATOM   1345  HG2 GLU   115      65.220  65.660   6.220  1.00  0.00            
ATOM   1346  CD  GLU   115      65.050  63.520   6.530  1.00  0.00            
ATOM   1347  OE1 GLU   115      64.480  62.520   6.040  1.00  0.00            
ATOM   1348  OE2 GLU   115      66.140  63.560   7.150  1.00  0.00            
ATOM   1349  C   GLU   115      64.420  67.350   8.730  1.00  0.00            
ATOM   1350  O   GLU   115      64.900  67.920   7.750  1.00  0.00            
ATOM   1351  N   VAL   116      63.770  67.930   9.740  1.00  0.00            
ATOM   1352  H   VAL   116      63.160  67.350  10.300  1.00  0.00            
ATOM   1353  CA  VAL   116      63.860  69.320  10.130  1.00  0.00            
ATOM   1354  HA  VAL   116      63.600  69.880   9.240  1.00  0.00            
ATOM   1355  CB  VAL   116      62.780  69.690  11.150  1.00  0.00            
ATOM   1356  HB  VAL   116      62.840  68.980  11.980  1.00  0.00            
ATOM   1357  CG1 VAL   116      62.890  71.100  11.720  1.00  0.00            
ATOM   1358 1HG1 VAL   116      62.920  71.820  10.910  1.00  0.00            
ATOM   1359 2HG1 VAL   116      62.020  71.300  12.350  1.00  0.00            
ATOM   1360 3HG1 VAL   116      63.800  71.180  12.320  1.00  0.00            
ATOM   1361  CG2 VAL   116      61.390  69.600  10.540  1.00  0.00            
ATOM   1362 1HG2 VAL   116      60.640  69.840  11.300  1.00  0.00            
ATOM   1363 2HG2 VAL   116      61.300  70.300   9.710  1.00  0.00            
ATOM   1364 3HG2 VAL   116      61.220  68.580  10.180  1.00  0.00            
ATOM   1365  C   VAL   116      65.260  69.800  10.490  1.00  0.00            
ATOM   1366  O   VAL   116      66.020  68.990  11.020  1.00  0.00            
ATOM   1367  N   ASP   117      65.580  71.010  10.030  1.00  0.00            
ATOM   1368  H   ASP   117      64.850  71.560   9.620  1.00  0.00            
ATOM   1369  CA  ASP   117      66.890  71.630  10.070  1.00  0.00            
ATOM   1370  HA  ASP   117      67.590  70.960   9.560  1.00  0.00            
ATOM   1371  CB  ASP   117      66.810  72.920   9.260  1.00  0.00            
ATOM   1372  HB1 ASP   117      66.060  73.590   9.710  1.00  0.00            
ATOM   1373  HB2 ASP   117      67.770  73.450   9.300  1.00  0.00            
ATOM   1374  CG  ASP   117      66.440  72.620   7.820  1.00  0.00            
ATOM   1375  OD1 ASP   117      65.230  72.530   7.520  1.00  0.00            
ATOM   1376  OD2 ASP   117      67.360  72.450   6.990  1.00  0.00            
ATOM   1377  C   ASP   117      67.440  71.910  11.460  1.00  0.00            
ATOM   1378  O   ASP   117      66.590  72.160  12.320  1.00  0.00            
ATOM   1379  N   VAL   118      68.750  71.830  11.720  1.00  0.00            
ATOM   1380  H   VAL   118      69.370  71.650  10.950  1.00  0.00            
ATOM   1381  CA  VAL   118      69.350  71.980  13.020  1.00  0.00            
ATOM   1382  HA  VAL   118      68.810  71.320  13.700  1.00  0.00            
ATOM   1383  CB  VAL   118      70.800  71.490  13.010  1.00  0.00            
ATOM   1384  HB  VAL   118      71.230  71.780  12.060  1.00  0.00            
ATOM   1385  CG1 VAL   118      71.680  72.080  14.110  1.00  0.00            
ATOM   1386 1HG1 VAL   118      71.290  71.800  15.080  1.00  0.00            
ATOM   1387 2HG1 VAL   118      72.700  71.700  14.000  1.00  0.00            
ATOM   1388 3HG1 VAL   118      71.690  73.170  14.020  1.00  0.00            
ATOM   1389  CG2 VAL   118      70.840  69.970  13.090  1.00  0.00            
ATOM   1390 1HG2 VAL   118      70.320  69.550  12.230  1.00  0.00            
ATOM   1391 2HG2 VAL   118      71.880  69.630  13.090  1.00  0.00            
ATOM   1392 3HG2 VAL   118      70.360  69.640  14.010  1.00  0.00            
ATOM   1393  C   VAL   118      69.170  73.390  13.560  1.00  0.00            
ATOM   1394  O   VAL   118      68.850  73.670  14.710  1.00  0.00            
ATOM   1395  N   GLU   119      69.330  74.370  12.660  1.00  0.00            
ATOM   1396  H   GLU   119      69.860  74.170  11.820  1.00  0.00            
ATOM   1397  CA  GLU   119      68.810  75.700  12.830  1.00  0.00            
ATOM   1398  HA  GLU   119      67.990  75.650  13.550  1.00  0.00            
ATOM   1399  CB  GLU   119      69.930  76.530  13.450  1.00  0.00            
ATOM   1400  HB1 GLU   119      70.450  75.910  14.110  1.00  0.00            
ATOM   1401  HB2 GLU   119      70.550  76.860  12.690  1.00  0.00            
ATOM   1402  CG  GLU   119      69.450  77.750  14.230  1.00  0.00            
ATOM   1403  HG1 GLU   119      69.070  77.430  15.190  1.00  0.00            
ATOM   1404  HG2 GLU   119      70.280  78.410  14.400  1.00  0.00            
ATOM   1405  CD  GLU   119      68.360  78.520  13.490  1.00  0.00            
ATOM   1406  OE1 GLU   119      68.640  79.470  12.730  1.00  0.00            
ATOM   1407  OE2 GLU   119      67.180  78.200  13.770  1.00  0.00            
ATOM   1408  C   GLU   119      68.250  76.330  11.550  1.00  0.00            
ATOM   1409  O   GLU   119      69.020  76.800  10.720  1.00  0.00            
ATOM   1410  N   LYS   120      66.940  76.210  11.360  1.00  0.00            
ATOM   1411  H   LYS   120      66.440  75.480  11.860  1.00  0.00            
ATOM   1412  CA  LYS   120      66.150  77.050  10.490  1.00  0.00            
ATOM   1413  HA  LYS   120      66.720  77.970  10.400  1.00  0.00            
ATOM   1414  CB  LYS   120      66.120  76.480   9.070  1.00  0.00            
ATOM   1415  HB1 LYS   120      67.050  75.980   8.880  1.00  0.00            
ATOM   1416  HB2 LYS   120      65.310  75.770   9.000  1.00  0.00            
ATOM   1417  CG  LYS   120      65.920  77.580   8.040  1.00  0.00            
ATOM   1418  HG1 LYS   120      65.000  78.070   8.240  1.00  0.00            
ATOM   1419  HG2 LYS   120      66.730  78.270   8.130  1.00  0.00            
ATOM   1420  CD  LYS   120      65.900  77.050   6.610  1.00  0.00            
ATOM   1421  HD1 LYS   120      65.600  77.820   5.990  1.00  0.00            
ATOM   1422  HD2 LYS   120      66.850  76.730   6.380  1.00  0.00            
ATOM   1423  CE  LYS   120      64.950  75.870   6.380  1.00  0.00            
ATOM   1424  HE1 LYS   120      65.400  75.010   6.760  1.00  0.00            
ATOM   1425  HE2 LYS   120      64.070  76.060   6.920  1.00  0.00            
ATOM   1426  NZ  LYS   120      64.590  75.620   4.980  1.00  0.00            
ATOM   1427  HZ1 LYS   120      63.910  76.310   4.680  1.00  0.00            
ATOM   1428  HZ2 LYS   120      65.410  75.690   4.400  1.00  0.00            
ATOM   1429  HZ3 LYS   120      64.190  74.700   4.890  1.00  0.00            
ATOM   1430  C   LYS   120      64.820  77.480  11.090  1.00  0.00            
ATOM   1431  O   LYS   120      63.790  77.410  10.410  1.00  0.00            
ATOM   1432  N   VAL   121      64.880  77.870  12.360  1.00  0.00            
ATOM   1433  H   VAL   121      65.780  77.940  12.830  1.00  0.00            
ATOM   1434  CA  VAL   121      63.690  78.200  13.120  1.00  0.00            
ATOM   1435  HA  VAL   121      62.860  77.610  12.740  1.00  0.00            
ATOM   1436  CB  VAL   121      63.780  78.020  14.630  1.00  0.00            
ATOM   1437  HB  VAL   121      64.590  78.630  15.030  1.00  0.00            
ATOM   1438  CG1 VAL   121      62.460  78.440  15.270  1.00  0.00            
ATOM   1439 1HG1 VAL   121      62.430  78.080  16.300  1.00  0.00            
ATOM   1440 2HG1 VAL   121      62.380  79.520  15.270  1.00  0.00            
ATOM   1441 3HG1 VAL   121      61.630  78.010  14.710  1.00  0.00            
ATOM   1442  CG2 VAL   121      64.070  76.540  14.870  1.00  0.00            
ATOM   1443 1HG2 VAL   121      64.240  76.370  15.930  1.00  0.00            
ATOM   1444 2HG2 VAL   121      63.220  75.950  14.540  1.00  0.00            
ATOM   1445 3HG2 VAL   121      64.950  76.250  14.310  1.00  0.00            
ATOM   1446  C   VAL   121      63.440  79.670  12.800  1.00  0.00            
ATOM   1447  O   VAL   121      64.090  80.590  13.290  1.00  0.00            
ATOM   1448  N   SER   122      62.240  79.930  12.260  1.00  0.00            
ATOM   1449  H   SER   122      61.740  79.160  11.840  1.00  0.00            
ATOM   1450  CA  SER   122      61.570  81.210  12.200  1.00  0.00            
ATOM   1451  HA  SER   122      62.250  82.010  12.510  1.00  0.00            
ATOM   1452  CB  SER   122      61.210  81.380  10.720  1.00  0.00            
ATOM   1453  HB1 SER   122      60.710  80.450  10.320  1.00  0.00            
ATOM   1454  HB2 SER   122      60.490  82.240  10.570  1.00  0.00            
ATOM   1455  OG  SER   122      62.440  81.620  10.080  1.00  0.00            
ATOM   1456  HG  SER   122      62.500  81.040   9.310  1.00  0.00            
ATOM   1457  C   SER   122      60.270  81.310  12.990  1.00  0.00            
ATOM   1458  O   SER   122      59.840  82.360  13.460  1.00  0.00            
ATOM   1459  N   ALA   123      59.600  80.180  13.230  1.00  0.00            
ATOM   1460  H   ALA   123      60.070  79.310  13.000  1.00  0.00            
ATOM   1461  CA  ALA   123      58.270  80.020  13.790  1.00  0.00            
ATOM   1462  HA  ALA   123      58.240  80.640  14.680  1.00  0.00            
ATOM   1463  CB  ALA   123      57.260  80.620  12.820  1.00  0.00            
ATOM   1464  HB1 ALA   123      57.700  81.490  12.330  1.00  0.00            
ATOM   1465  HB2 ALA   123      57.000  79.880  12.060  1.00  0.00            
ATOM   1466  HB3 ALA   123      56.370  80.910  13.360  1.00  0.00            
ATOM   1467  C   ALA   123      57.910  78.610  14.240  1.00  0.00            
ATOM   1468  O   ALA   123      58.610  77.640  13.960  1.00  0.00            
ATOM   1469  N   PHE   124      56.760  78.450  14.900  1.00  0.00            
ATOM   1470  H   PHE   124      56.200  79.280  15.060  1.00  0.00            
ATOM   1471  CA  PHE   124      56.200  77.220  15.410  1.00  0.00            
ATOM   1472  HA  PHE   124      56.710  76.380  14.940  1.00  0.00            
ATOM   1473  CB  PHE   124      56.400  77.120  16.920  1.00  0.00            
ATOM   1474  HB1 PHE   124      57.340  77.500  17.140  1.00  0.00            
ATOM   1475  HB2 PHE   124      55.730  77.770  17.370  1.00  0.00            
ATOM   1476  CG  PHE   124      56.270  75.780  17.590  1.00  0.00            
ATOM   1477  CD1 PHE   124      57.140  74.740  17.240  1.00  0.00            
ATOM   1478  HD1 PHE   124      57.860  74.880  16.440  1.00  0.00            
ATOM   1479  CE1 PHE   124      57.090  73.520  17.910  1.00  0.00            
ATOM   1480  HE1 PHE   124      57.760  72.720  17.640  1.00  0.00            
ATOM   1481  CZ  PHE   124      56.160  73.330  18.950  1.00  0.00            
ATOM   1482  HZ  PHE   124      56.120  72.380  19.470  1.00  0.00            
ATOM   1483  CE2 PHE   124      55.290  74.360  19.300  1.00  0.00            
ATOM   1484  HE2 PHE   124      54.570  74.220  20.090  1.00  0.00            
ATOM   1485  CD2 PHE   124      55.340  75.590  18.620  1.00  0.00            
ATOM   1486  HD2 PHE   124      54.670  76.390  18.890  1.00  0.00            
ATOM   1487  C   PHE   124      54.750  77.240  14.970  1.00  0.00            
ATOM   1488  O   PHE   124      53.960  78.080  15.400  1.00  0.00            
ATOM   1489  N   GLU   125      54.340  76.370  14.040  1.00  0.00            
ATOM   1490  H   GLU   125      54.920  75.550  13.920  1.00  0.00            
ATOM   1491  CA  GLU   125      53.180  76.400  13.170  1.00  0.00            
ATOM   1492  HA  GLU   125      52.410  77.040  13.610  1.00  0.00            
ATOM   1493  CB  GLU   125      53.620  76.970  11.820  1.00  0.00            
ATOM   1494  HB1 GLU   125      54.330  76.330  11.430  1.00  0.00            
ATOM   1495  HB2 GLU   125      52.780  77.010  11.220  1.00  0.00            
ATOM   1496  CG  GLU   125      54.220  78.370  11.860  1.00  0.00            
ATOM   1497  HG1 GLU   125      53.610  78.980  12.470  1.00  0.00            
ATOM   1498  HG2 GLU   125      55.190  78.300  12.300  1.00  0.00            
ATOM   1499  CD  GLU   125      54.360  79.030  10.500  1.00  0.00            
ATOM   1500  OE1 GLU   125      55.360  78.820   9.790  1.00  0.00            
ATOM   1501  OE2 GLU   125      53.420  79.800  10.180  1.00  0.00            
ATOM   1502  C   GLU   125      52.610  75.020  12.880  1.00  0.00            
ATOM   1503  O   GLU   125      53.250  74.010  13.150  1.00  0.00            
ATOM   1504  N   ASN   126      51.320  75.050  12.540  1.00  0.00            
ATOM   1505  H   ASN   126      50.910  75.950  12.340  1.00  0.00            
ATOM   1506  CA  ASN   126      50.400  73.930  12.410  1.00  0.00            
ATOM   1507  HA  ASN   126      49.960  73.810  13.400  1.00  0.00            
ATOM   1508  CB  ASN   126      49.260  74.410  11.520  1.00  0.00            
ATOM   1509  HB1 ASN   126      49.660  74.890  10.650  1.00  0.00            
ATOM   1510  HB2 ASN   126      48.680  73.550  11.190  1.00  0.00            
ATOM   1511  CG  ASN   126      48.330  75.380  12.240  1.00  0.00            
ATOM   1512  OD1 ASN   126      48.740  76.510  12.520  1.00  0.00            
ATOM   1513  ND2 ASN   126      47.130  74.950  12.630  1.00  0.00            
ATOM   1514 1HD2 ASN   126      46.850  74.000  12.450  1.00  0.00            
ATOM   1515 2HD2 ASN   126      46.500  75.580  13.120  1.00  0.00            
ATOM   1516  C   ASN   126      50.880  72.540  12.010  1.00  0.00            
ATOM   1517  O   ASN   126      50.700  71.650  12.830  1.00  0.00            
ATOM   1518  N   PRO   127      51.470  72.290  10.840  1.00  0.00            
ATOM   1519  CD  PRO   127      51.680  73.140   9.680  1.00  0.00            
ATOM   1520  HD1 PRO   127      50.720  73.330   9.170  1.00  0.00            
ATOM   1521  HD2 PRO   127      52.100  74.120  10.000  1.00  0.00            
ATOM   1522  CG  PRO   127      52.650  72.420   8.750  1.00  0.00            
ATOM   1523  HG1 PRO   127      52.540  72.750   7.640  1.00  0.00            
ATOM   1524  HG2 PRO   127      53.760  72.600   9.030  1.00  0.00            
ATOM   1525  CB  PRO   127      52.210  70.980   8.990  1.00  0.00            
ATOM   1526  HB1 PRO   127      51.300  70.710   8.350  1.00  0.00            
ATOM   1527  HB2 PRO   127      53.030  70.240   8.720  1.00  0.00            
ATOM   1528  CA  PRO   127      51.870  70.950  10.470  1.00  0.00            
ATOM   1529  HA  PRO   127      50.980  70.330  10.580  1.00  0.00            
ATOM   1530  C   PRO   127      52.930  70.320  11.370  1.00  0.00            
ATOM   1531  O   PRO   127      52.790  69.140  11.660  1.00  0.00            
ATOM   1532  N   TYR   128      53.890  71.130  11.830  1.00  0.00            
ATOM   1533  H   TYR   128      53.870  72.100  11.560  1.00  0.00            
ATOM   1534  CA  TYR   128      54.980  70.740  12.710  1.00  0.00            
ATOM   1535  HA  TYR   128      55.390  69.780  12.380  1.00  0.00            
ATOM   1536  CB  TYR   128      56.070  71.800  12.670  1.00  0.00            
ATOM   1537  HB1 TYR   128      55.660  72.720  13.030  1.00  0.00            
ATOM   1538  HB2 TYR   128      56.830  71.540  13.370  1.00  0.00            
ATOM   1539  CG  TYR   128      56.710  72.050  11.330  1.00  0.00            
ATOM   1540  CD1 TYR   128      57.600  71.060  10.880  1.00  0.00            
ATOM   1541  HD1 TYR   128      57.880  70.250  11.530  1.00  0.00            
ATOM   1542  CE1 TYR   128      58.120  71.130   9.580  1.00  0.00            
ATOM   1543  HE1 TYR   128      58.810  70.380   9.230  1.00  0.00            
ATOM   1544  CZ  TYR   128      57.740  72.180   8.730  1.00  0.00            
ATOM   1545  OH  TYR   128      58.240  72.240   7.460  1.00  0.00            
ATOM   1546  HH  TYR   128      58.280  73.120   7.120  1.00  0.00            
ATOM   1547  CE2 TYR   128      56.860  73.170   9.180  1.00  0.00            
ATOM   1548  HE2 TYR   128      56.580  73.980   8.530  1.00  0.00            
ATOM   1549  CD2 TYR   128      56.340  73.100  10.480  1.00  0.00            
ATOM   1550  HD2 TYR   128      55.660  73.860  10.830  1.00  0.00            
ATOM   1551  C   TYR   128      54.390  70.590  14.110  1.00  0.00            
ATOM   1552  O   TYR   128      54.640  69.600  14.790  1.00  0.00            
ATOM   1553  N   VAL   129      53.500  71.470  14.580  1.00  0.00            
ATOM   1554  H   VAL   129      53.270  72.250  13.970  1.00  0.00            
ATOM   1555  CA  VAL   129      52.830  71.470  15.860  1.00  0.00            
ATOM   1556  HA  VAL   129      53.580  71.460  16.650  1.00  0.00            
ATOM   1557  CB  VAL   129      52.020  72.760  15.970  1.00  0.00            
ATOM   1558  HB  VAL   129      51.560  72.970  15.000  1.00  0.00            
ATOM   1559  CG1 VAL   129      50.940  72.830  17.050  1.00  0.00            
ATOM   1560 1HG1 VAL   129      51.380  72.570  18.020  1.00  0.00            
ATOM   1561 2HG1 VAL   129      50.530  73.840  17.100  1.00  0.00            
ATOM   1562 3HG1 VAL   129      50.140  72.120  16.820  1.00  0.00            
ATOM   1563  CG2 VAL   129      52.980  73.880  16.340  1.00  0.00            
ATOM   1564 1HG2 VAL   129      53.280  73.770  17.380  1.00  0.00            
ATOM   1565 2HG2 VAL   129      53.850  73.840  15.690  1.00  0.00            
ATOM   1566 3HG2 VAL   129      52.480  74.840  16.200  1.00  0.00            
ATOM   1567  C   VAL   129      51.980  70.210  15.970  1.00  0.00            
ATOM   1568  O   VAL   129      51.960  69.610  17.040  1.00  0.00            
ATOM   1569  N   ASP   130      51.260  69.800  14.930  1.00  0.00            
ATOM   1570  H   ASP   130      51.290  70.350  14.090  1.00  0.00            
ATOM   1571  CA  ASP   130      50.410  68.630  14.860  1.00  0.00            
ATOM   1572  HA  ASP   130      49.790  68.610  15.760  1.00  0.00            
ATOM   1573  CB  ASP   130      49.490  68.640  13.640  1.00  0.00            
ATOM   1574  HB1 ASP   130      50.060  68.920  12.770  1.00  0.00            
ATOM   1575  HB2 ASP   130      49.100  67.650  13.480  1.00  0.00            
ATOM   1576  CG  ASP   130      48.330  69.610  13.820  1.00  0.00            
ATOM   1577  OD1 ASP   130      47.790  70.120  12.810  1.00  0.00            
ATOM   1578  OD2 ASP   130      48.020  70.050  14.950  1.00  0.00            
ATOM   1579  C   ASP   130      51.270  67.370  14.860  1.00  0.00            
ATOM   1580  O   ASP   130      50.940  66.460  15.620  1.00  0.00            
ATOM   1581  N   ALA   131      52.400  67.410  14.140  1.00  0.00            
ATOM   1582  H   ALA   131      52.660  68.210  13.590  1.00  0.00            
ATOM   1583  CA  ALA   131      53.230  66.230  14.180  1.00  0.00            
ATOM   1584  HA  ALA   131      52.640  65.370  13.840  1.00  0.00            
ATOM   1585  CB  ALA   131      54.380  66.440  13.190  1.00  0.00            
ATOM   1586  HB1 ALA   131      53.970  66.540  12.180  1.00  0.00            
ATOM   1587  HB2 ALA   131      54.920  67.340  13.460  1.00  0.00            
ATOM   1588  HB3 ALA   131      55.050  65.580  13.220  1.00  0.00            
ATOM   1589  C   ALA   131      53.830  65.890  15.540  1.00  0.00            
ATOM   1590  O   ALA   131      53.860  64.730  15.940  1.00  0.00            
ATOM   1591  N   ILE   132      54.300  66.930  16.220  1.00  0.00            
ATOM   1592  H   ILE   132      54.410  67.820  15.750  1.00  0.00            
ATOM   1593  CA  ILE   132      54.690  66.890  17.620  1.00  0.00            
ATOM   1594  HA  ILE   132      55.530  66.200  17.670  1.00  0.00            
ATOM   1595  CB  ILE   132      55.260  68.260  17.970  1.00  0.00            
ATOM   1596  HB  ILE   132      54.560  68.990  17.560  1.00  0.00            
ATOM   1597  CG2 ILE   132      55.480  68.660  19.420  1.00  0.00            
ATOM   1598 1HG2 ILE   132      54.660  68.280  20.030  1.00  0.00            
ATOM   1599 2HG2 ILE   132      56.420  68.230  19.780  1.00  0.00            
ATOM   1600 3HG2 ILE   132      55.520  69.740  19.500  1.00  0.00            
ATOM   1601  CG1 ILE   132      56.600  68.550  17.280  1.00  0.00            
ATOM   1602 1HG1 ILE   132      57.370  68.090  17.850  1.00  0.00            
ATOM   1603 2HG1 ILE   132      56.570  68.150  16.300  1.00  0.00            
ATOM   1604  CD  ILE   132      56.890  70.040  17.190  1.00  0.00            
ATOM   1605  HD1 ILE   132      56.010  70.570  16.820  1.00  0.00            
ATOM   1606  HD2 ILE   132      57.160  70.430  18.170  1.00  0.00            
ATOM   1607  HD3 ILE   132      57.720  70.210  16.500  1.00  0.00            
ATOM   1608  C   ILE   132      53.660  66.350  18.600  1.00  0.00            
ATOM   1609  O   ILE   132      54.020  65.510  19.420  1.00  0.00            
ATOM   1610  N   LYS   133      52.430  66.860  18.530  1.00  0.00            
ATOM   1611  H   LYS   133      52.250  67.590  17.860  1.00  0.00            
ATOM   1612  CA  LYS   133      51.310  66.440  19.350  1.00  0.00            
ATOM   1613  HA  LYS   133      51.700  66.470  20.370  1.00  0.00            
ATOM   1614  CB  LYS   133      50.250  67.540  19.330  1.00  0.00            
ATOM   1615  HB1 LYS   133      50.680  68.440  19.730  1.00  0.00            
ATOM   1616  HB2 LYS   133      49.950  67.700  18.310  1.00  0.00            
ATOM   1617  CG  LYS   133      49.030  67.170  20.150  1.00  0.00            
ATOM   1618  HG1 LYS   133      48.320  67.950  20.080  1.00  0.00            
ATOM   1619  HG2 LYS   133      48.620  66.270  19.760  1.00  0.00            
ATOM   1620  CD  LYS   133      49.360  66.950  21.630  1.00  0.00            
ATOM   1621  HD1 LYS   133      49.970  66.090  21.710  1.00  0.00            
ATOM   1622  HD2 LYS   133      49.880  67.800  21.980  1.00  0.00            
ATOM   1623  CE  LYS   133      48.120  66.750  22.490  1.00  0.00            
ATOM   1624  HE1 LYS   133      47.510  67.660  22.490  1.00  0.00            
ATOM   1625  HE2 LYS   133      47.500  65.940  22.060  1.00  0.00            
ATOM   1626  NZ  LYS   133      48.500  66.400  23.860  1.00  0.00            
ATOM   1627  HZ1 LYS   133      47.720  66.540  24.480  1.00  0.00            
ATOM   1628  HZ2 LYS   133      48.790  65.430  23.900  1.00  0.00            
ATOM   1629  HZ3 LYS   133      49.270  66.990  24.150  1.00  0.00            
ATOM   1630  C   LYS   133      50.980  64.980  19.110  1.00  0.00            
ATOM   1631  O   LYS   133      50.420  64.430  20.050  1.00  0.00            
ATOM   1632  N   SER   134      51.210  64.480  17.890  1.00  0.00            
ATOM   1633  H   SER   134      51.560  65.080  17.150  1.00  0.00            
ATOM   1634  CA  SER   134      50.950  63.090  17.570  1.00  0.00            
ATOM   1635  HA  SER   134      49.970  62.830  17.970  1.00  0.00            
ATOM   1636  CB  SER   134      50.880  63.040  16.050  1.00  0.00            
ATOM   1637  HB1 SER   134      50.370  63.900  15.720  1.00  0.00            
ATOM   1638  HB2 SER   134      51.860  63.010  15.670  1.00  0.00            
ATOM   1639  OG  SER   134      50.190  61.910  15.560  1.00  0.00            
ATOM   1640  HG  SER   134      50.790  61.160  15.560  1.00  0.00            
ATOM   1641  C   SER   134      51.980  62.150  18.190  1.00  0.00            
ATOM   1642  O   SER   134      51.570  61.200  18.860  1.00  0.00            
ATOM   1643  N   LEU   135      53.280  62.420  18.090  1.00  0.00            
ATOM   1644  H   LEU   135      53.540  63.150  17.450  1.00  0.00            
ATOM   1645  CA  LEU   135      54.410  61.810  18.780  1.00  0.00            
ATOM   1646  HA  LEU   135      54.430  60.770  18.450  1.00  0.00            
ATOM   1647  CB  LEU   135      55.630  62.480  18.150  1.00  0.00            
ATOM   1648  HB1 LEU   135      55.510  63.490  18.240  1.00  0.00            
ATOM   1649  HB2 LEU   135      56.450  62.150  18.660  1.00  0.00            
ATOM   1650  CG  LEU   135      55.860  62.180  16.670  1.00  0.00            
ATOM   1651  HG  LEU   135      54.900  62.250  16.170  1.00  0.00            
ATOM   1652  CD1 LEU   135      56.790  63.190  15.990  1.00  0.00            
ATOM   1653 1HD1 LEU   135      57.820  63.000  16.300  1.00  0.00            
ATOM   1654 2HD1 LEU   135      56.710  63.090  14.910  1.00  0.00            
ATOM   1655 3HD1 LEU   135      56.510  64.200  16.290  1.00  0.00            
ATOM   1656  CD2 LEU   135      56.360  60.750  16.490  1.00  0.00            
ATOM   1657 1HD2 LEU   135      56.560  60.560  15.440  1.00  0.00            
ATOM   1658 2HD2 LEU   135      57.270  60.600  17.070  1.00  0.00            
ATOM   1659 3HD2 LEU   135      55.590  60.050  16.850  1.00  0.00            
ATOM   1660  C   LEU   135      54.390  61.780  20.300  1.00  0.00            
ATOM   1661  O   LEU   135      54.620  60.740  20.910  1.00  0.00            
ATOM   1662  N   TRP   136      54.140  62.920  20.950  1.00  0.00            
ATOM   1663  H   TRP   136      54.020  63.810  20.480  1.00  0.00            
ATOM   1664  CA  TRP   136      54.050  62.820  22.390  1.00  0.00            
ATOM   1665  HA  TRP   136      54.990  62.420  22.780  1.00  0.00            
ATOM   1666  CB  TRP   136      53.870  64.260  22.840  1.00  0.00            
ATOM   1667  HB1 TRP   136      54.680  64.910  22.420  1.00  0.00            
ATOM   1668  HB2 TRP   136      52.960  64.710  22.360  1.00  0.00            
ATOM   1669  CG  TRP   136      53.800  64.420  24.320  1.00  0.00            
ATOM   1670  CD1 TRP   136      52.780  64.970  25.010  1.00  0.00            
ATOM   1671  HD1 TRP   136      51.880  65.370  24.560  1.00  0.00            
ATOM   1672  NE1 TRP   136      53.060  64.940  26.350  1.00  0.00            
ATOM   1673  HE1 TRP   136      52.420  65.310  27.040  1.00  0.00            
ATOM   1674  CE2 TRP   136      54.280  64.360  26.610  1.00  0.00            
ATOM   1675  CZ2 TRP   136      55.040  64.090  27.750  1.00  0.00            
ATOM   1676  HZ2 TRP   136      54.660  64.350  28.730  1.00  0.00            
ATOM   1677  CH2 TRP   136      56.290  63.470  27.630  1.00  0.00            
ATOM   1678  HH2 TRP   136      56.870  63.250  28.510  1.00  0.00            
ATOM   1679  CZ3 TRP   136      56.790  63.120  26.350  1.00  0.00            
ATOM   1680  HZ3 TRP   136      57.760  62.640  26.260  1.00  0.00            
ATOM   1681  CE3 TRP   136      56.040  63.400  25.200  1.00  0.00            
ATOM   1682  HE3 TRP   136      56.420  63.130  24.230  1.00  0.00            
ATOM   1683  CD2 TRP   136      54.780  64.020  25.320  1.00  0.00            
ATOM   1684  C   TRP   136      52.890  61.960  22.880  1.00  0.00            
ATOM   1685  O   TRP   136      52.980  61.390  23.960  1.00  0.00            
ATOM   1686  N   ASN   137      51.790  61.880  22.120  1.00  0.00            
ATOM   1687  H   ASN   137      51.720  62.440  21.290  1.00  0.00            
ATOM   1688  CA  ASN   137      50.680  61.010  22.420  1.00  0.00            
ATOM   1689  HA  ASN   137      50.540  61.080  23.500  1.00  0.00            
ATOM   1690  CB  ASN   137      49.450  61.660  21.800  1.00  0.00            
ATOM   1691  HB1 ASN   137      49.730  62.150  20.900  1.00  0.00            
ATOM   1692  HB2 ASN   137      48.740  60.890  21.560  1.00  0.00            
ATOM   1693  CG  ASN   137      48.780  62.670  22.720  1.00  0.00            
ATOM   1694  OD1 ASN   137      49.400  63.700  22.980  1.00  0.00            
ATOM   1695  ND2 ASN   137      47.530  62.610  23.190  1.00  0.00            
ATOM   1696 1HD2 ASN   137      46.930  61.840  22.930  1.00  0.00            
ATOM   1697 2HD2 ASN   137      47.180  63.340  23.790  1.00  0.00            
ATOM   1698  C   ASN   137      50.860  59.520  22.140  1.00  0.00            
ATOM   1699  O   ASN   137      49.950  58.790  22.510  1.00  0.00            
ATOM   1700  N   ASP   138      51.990  59.100  21.570  1.00  0.00            
ATOM   1701  H   ASP   138      52.720  59.740  21.300  1.00  0.00            
ATOM   1702  CA  ASP   138      52.160  57.680  21.340  1.00  0.00            
ATOM   1703  HA  ASP   138      51.210  57.240  21.050  1.00  0.00            
ATOM   1704  CB  ASP   138      53.180  57.470  20.220  1.00  0.00            
ATOM   1705  HB1 ASP   138      52.960  58.140  19.390  1.00  0.00            
ATOM   1706  HB2 ASP   138      54.180  57.710  20.590  1.00  0.00            
ATOM   1707  CG  ASP   138      53.160  56.030  19.730  1.00  0.00            
ATOM   1708  OD1 ASP   138      53.850  55.190  20.340  1.00  0.00            
ATOM   1709  OD2 ASP   138      52.550  55.750  18.670  1.00  0.00            
ATOM   1710  C   ASP   138      52.680  56.980  22.590  1.00  0.00            
ATOM   1711  O   ASP   138      53.700  57.340  23.170  1.00  0.00            
ATOM   1712  N   PRO   139      52.000  55.900  23.000  1.00  0.00            
ATOM   1713  CD  PRO   139      50.790  55.360  22.420  1.00  0.00            
ATOM   1714  HD1 PRO   139      50.020  56.160  22.320  1.00  0.00            
ATOM   1715  HD2 PRO   139      51.000  54.960  21.400  1.00  0.00            
ATOM   1716  CG  PRO   139      50.310  54.260  23.350  1.00  0.00            
ATOM   1717  HG1 PRO   139      49.580  54.650  24.130  1.00  0.00            
ATOM   1718  HG2 PRO   139      49.770  53.430  22.770  1.00  0.00            
ATOM   1719  CB  PRO   139      51.600  53.750  23.990  1.00  0.00            
ATOM   1720  HB1 PRO   139      51.410  53.360  25.040  1.00  0.00            
ATOM   1721  HB2 PRO   139      52.050  52.900  23.390  1.00  0.00            
ATOM   1722  CA  PRO   139      52.500  54.980  23.990  1.00  0.00            
ATOM   1723  HA  PRO   139      52.320  55.460  24.950  1.00  0.00            
ATOM   1724  C   PRO   139      53.970  54.580  24.020  1.00  0.00            
ATOM   1725  O   PRO   139      54.520  54.250  25.070  1.00  0.00            
ATOM   1726  N   GLY   140      54.680  54.560  22.880  1.00  0.00            
ATOM   1727  H   GLY   140      54.150  54.760  22.040  1.00  0.00            
ATOM   1728  CA  GLY   140      56.080  54.300  22.620  1.00  0.00            
ATOM   1729  HA1 GLY   140      56.390  53.430  23.180  1.00  0.00            
ATOM   1730  HA2 GLY   140      56.210  54.100  21.560  1.00  0.00            
ATOM   1731  C   GLY   140      56.930  55.490  23.010  1.00  0.00            
ATOM   1732  O   GLY   140      58.040  55.190  23.450  1.00  0.00            
ATOM   1733  N   ILE   141      56.460  56.740  23.060  1.00  0.00            
ATOM   1734  H   ILE   141      55.530  56.930  22.730  1.00  0.00            
ATOM   1735  CA  ILE   141      57.220  57.860  23.590  1.00  0.00            
ATOM   1736  HA  ILE   141      58.270  57.610  23.460  1.00  0.00            
ATOM   1737  CB  ILE   141      56.910  59.010  22.630  1.00  0.00            
ATOM   1738  HB  ILE   141      55.870  58.890  22.350  1.00  0.00            
ATOM   1739  CG2 ILE   141      56.980  60.330  23.390  1.00  0.00            
ATOM   1740 1HG2 ILE   141      56.740  61.150  22.720  1.00  0.00            
ATOM   1741 2HG2 ILE   141      56.260  60.320  24.210  1.00  0.00            
ATOM   1742 3HG2 ILE   141      57.980  60.470  23.790  1.00  0.00            
ATOM   1743  CG1 ILE   141      57.700  59.060  21.330  1.00  0.00            
ATOM   1744 1HG1 ILE   141      57.700  58.100  20.900  1.00  0.00            
ATOM   1745 2HG1 ILE   141      57.220  59.750  20.690  1.00  0.00            
ATOM   1746  CD  ILE   141      59.150  59.500  21.500  1.00  0.00            
ATOM   1747  HD1 ILE   141      59.190  60.590  21.620  1.00  0.00            
ATOM   1748  HD2 ILE   141      59.570  59.030  22.390  1.00  0.00            
ATOM   1749  HD3 ILE   141      59.730  59.210  20.620  1.00  0.00            
ATOM   1750  C   ILE   141      56.980  58.030  25.080  1.00  0.00            
ATOM   1751  O   ILE   141      57.990  58.340  25.710  1.00  0.00            
ATOM   1752  N   GLN   142      55.880  57.530  25.660  1.00  0.00            
ATOM   1753  H   GLN   142      55.140  57.140  25.100  1.00  0.00            
ATOM   1754  CA  GLN   142      55.760  57.530  27.100  1.00  0.00            
ATOM   1755  HA  GLN   142      56.090  58.480  27.520  1.00  0.00            
ATOM   1756  CB  GLN   142      54.300  57.260  27.430  1.00  0.00            
ATOM   1757  HB1 GLN   142      53.990  56.380  26.920  1.00  0.00            
ATOM   1758  HB2 GLN   142      54.210  57.120  28.480  1.00  0.00            
ATOM   1759  CG  GLN   142      53.380  58.410  27.020  1.00  0.00            
ATOM   1760  HG1 GLN   142      53.380  58.470  25.960  1.00  0.00            
ATOM   1761  HG2 GLN   142      52.400  58.190  27.350  1.00  0.00            
ATOM   1762  CD  GLN   142      53.790  59.770  27.580  1.00  0.00            
ATOM   1763  OE1 GLN   142      53.690  60.040  28.770  1.00  0.00            
ATOM   1764  NE2 GLN   142      54.230  60.730  26.760  1.00  0.00            
ATOM   1765 1HE2 GLN   142      54.290  60.560  25.770  1.00  0.00            
ATOM   1766 2HE2 GLN   142      54.490  61.630  27.140  1.00  0.00            
ATOM   1767  C   GLN   142      56.590  56.370  27.640  1.00  0.00            
ATOM   1768  O   GLN   142      57.000  56.340  28.800  1.00  0.00            
ATOM   1769  N   GLU   143      56.920  55.370  26.820  1.00  0.00            
ATOM   1770  H   GLU   143      56.510  55.350  25.900  1.00  0.00            
ATOM   1771  CA  GLU   143      57.820  54.290  27.150  1.00  0.00            
ATOM   1772  HA  GLU   143      57.620  54.000  28.180  1.00  0.00            
ATOM   1773  CB  GLU   143      57.490  53.080  26.280  1.00  0.00            
ATOM   1774  HB1 GLU   143      56.720  52.590  26.720  1.00  0.00            
ATOM   1775  HB2 GLU   143      57.240  53.430  25.360  1.00  0.00            
ATOM   1776  CG  GLU   143      58.600  52.050  26.070  1.00  0.00            
ATOM   1777  HG1 GLU   143      58.320  51.450  25.290  1.00  0.00            
ATOM   1778  HG2 GLU   143      59.460  52.560  25.820  1.00  0.00            
ATOM   1779  CD  GLU   143      58.950  51.140  27.250  1.00  0.00            
ATOM   1780  OE1 GLU   143      58.370  51.300  28.340  1.00  0.00            
ATOM   1781  OE2 GLU   143      59.980  50.450  27.110  1.00  0.00            
ATOM   1782  C   GLU   143      59.240  54.830  27.100  1.00  0.00            
ATOM   1783  O   GLU   143      60.090  54.470  27.910  1.00  0.00            
ATOM   1784  N   CYS   144      59.630  55.590  26.070  1.00  0.00            
ATOM   1785  H   CYS   144      58.980  55.710  25.310  1.00  0.00            
ATOM   1786  CA  CYS   144      60.900  56.270  25.930  1.00  0.00            
ATOM   1787  HA  CYS   144      61.670  55.490  25.890  1.00  0.00            
ATOM   1788  CB  CYS   144      60.810  56.850  24.530  1.00  0.00            
ATOM   1789  HB1 CYS   144      60.460  56.090  23.850  1.00  0.00            
ATOM   1790  HB2 CYS   144      60.130  57.690  24.540  1.00  0.00            
ATOM   1791  SG  CYS   144      62.450  57.420  23.990  1.00  0.00            
ATOM   1792  HG  CYS   144      62.970  56.200  23.830  1.00  0.00            
ATOM   1793  C   CYS   144      61.320  57.220  27.050  1.00  0.00            
ATOM   1794  O   CYS   144      62.440  57.140  27.540  1.00  0.00            
ATOM   1795  N   TYR   145      60.300  57.950  27.500  1.00  0.00            
ATOM   1796  H   TYR   145      59.390  57.770  27.090  1.00  0.00            
ATOM   1797  CA  TYR   145      60.300  58.980  28.510  1.00  0.00            
ATOM   1798  HA  TYR   145      61.140  59.650  28.310  1.00  0.00            
ATOM   1799  CB  TYR   145      59.010  59.800  28.430  1.00  0.00            
ATOM   1800  HB1 TYR   145      58.910  60.170  27.430  1.00  0.00            
ATOM   1801  HB2 TYR   145      58.180  59.140  28.570  1.00  0.00            
ATOM   1802  CG  TYR   145      58.900  60.950  29.400  1.00  0.00            
ATOM   1803  CD1 TYR   145      59.700  62.090  29.380  1.00  0.00            
ATOM   1804  HD1 TYR   145      60.360  62.280  28.550  1.00  0.00            
ATOM   1805  CE1 TYR   145      59.640  63.000  30.450  1.00  0.00            
ATOM   1806  HE1 TYR   145      60.260  63.880  30.440  1.00  0.00            
ATOM   1807  CZ  TYR   145      58.750  62.780  31.500  1.00  0.00            
ATOM   1808  OH  TYR   145      58.620  63.710  32.490  1.00  0.00            
ATOM   1809  HH  TYR   145      59.370  63.690  33.080  1.00  0.00            
ATOM   1810  CE2 TYR   145      57.980  61.610  31.540  1.00  0.00            
ATOM   1811  HE2 TYR   145      57.320  61.430  32.370  1.00  0.00            
ATOM   1812  CD2 TYR   145      58.040  60.710  30.480  1.00  0.00            
ATOM   1813  HD2 TYR   145      57.420  59.820  30.490  1.00  0.00            
ATOM   1814  C   TYR   145      60.500  58.390  29.900  1.00  0.00            
ATOM   1815  O   TYR   145      61.330  58.870  30.660  1.00  0.00            
ATOM   1816  N   ASP   146      59.790  57.320  30.270  1.00  0.00            
ATOM   1817  H   ASP   146      59.040  57.000  29.670  1.00  0.00            
ATOM   1818  CA  ASP   146      60.000  56.550  31.480  1.00  0.00            
ATOM   1819  HA  ASP   146      59.860  57.180  32.360  1.00  0.00            
ATOM   1820  CB  ASP   146      59.010  55.390  31.480  1.00  0.00            
ATOM   1821  HB1 ASP   146      58.990  54.970  30.510  1.00  0.00            
ATOM   1822  HB2 ASP   146      59.350  54.660  32.170  1.00  0.00            
ATOM   1823  CG  ASP   146      57.590  55.790  31.870  1.00  0.00            
ATOM   1824  OD1 ASP   146      57.340  56.910  32.370  1.00  0.00            
ATOM   1825  OD2 ASP   146      56.700  54.920  31.770  1.00  0.00            
ATOM   1826  C   ASP   146      61.340  55.830  31.560  1.00  0.00            
ATOM   1827  O   ASP   146      61.730  55.510  32.670  1.00  0.00            
ATOM   1828  N   ARG   147      62.060  55.730  30.440  1.00  0.00            
ATOM   1829  H   ARG   147      61.620  55.960  29.560  1.00  0.00            
ATOM   1830  CA  ARG   147      63.450  55.310  30.390  1.00  0.00            
ATOM   1831  HA  ARG   147      63.730  55.100  31.420  1.00  0.00            
ATOM   1832  CB  ARG   147      63.490  53.970  29.670  1.00  0.00            
ATOM   1833  HB1 ARG   147      62.760  53.960  28.860  1.00  0.00            
ATOM   1834  HB2 ARG   147      64.490  53.810  29.260  1.00  0.00            
ATOM   1835  CG  ARG   147      63.170  52.850  30.660  1.00  0.00            
ATOM   1836  HG1 ARG   147      63.980  52.750  31.330  1.00  0.00            
ATOM   1837  HG2 ARG   147      62.290  53.120  31.190  1.00  0.00            
ATOM   1838  CD  ARG   147      62.920  51.510  29.990  1.00  0.00            
ATOM   1839  HD1 ARG   147      62.800  50.770  30.740  1.00  0.00            
ATOM   1840  HD2 ARG   147      62.030  51.570  29.420  1.00  0.00            
ATOM   1841  NE  ARG   147      64.000  51.080  29.090  1.00  0.00            
ATOM   1842  HE  ARG   147      64.850  51.610  29.150  1.00  0.00            
ATOM   1843  CZ  ARG   147      63.960  50.070  28.220  1.00  0.00            
ATOM   1844  NH1 ARG   147      62.890  49.270  28.060  1.00  0.00            
ATOM   1845 1HH1 ARG   147      62.060  49.430  28.610  1.00  0.00            
ATOM   1846 2HH1 ARG   147      62.920  48.520  27.380  1.00  0.00            
ATOM   1847  NH2 ARG   147      65.060  49.870  27.470  1.00  0.00            
ATOM   1848 1HH2 ARG   147      65.860  50.470  27.590  1.00  0.00            
ATOM   1849 2HH2 ARG   147      65.080  49.120  26.800  1.00  0.00            
ATOM   1850  C   ARG   147      64.450  56.340  29.900  1.00  0.00            
ATOM   1851  O   ARG   147      65.550  56.090  29.400  1.00  0.00            
ATOM   1852  N   ARG   148      64.170  57.630  30.140  1.00  0.00            
ATOM   1853  H   ARG   148      63.320  57.880  30.620  1.00  0.00            
ATOM   1854  CA  ARG   148      65.060  58.680  29.710  1.00  0.00            
ATOM   1855  HA  ARG   148      65.150  58.580  28.630  1.00  0.00            
ATOM   1856  CB  ARG   148      64.380  60.020  29.970  1.00  0.00            
ATOM   1857  HB1 ARG   148      64.690  60.670  29.220  1.00  0.00            
ATOM   1858  HB2 ARG   148      63.360  59.860  29.930  1.00  0.00            
ATOM   1859  CG  ARG   148      64.690  60.680  31.310  1.00  0.00            
ATOM   1860  HG1 ARG   148      64.850  59.910  32.030  1.00  0.00            
ATOM   1861  HG2 ARG   148      65.580  61.260  31.200  1.00  0.00            
ATOM   1862  CD  ARG   148      63.560  61.580  31.790  1.00  0.00            
ATOM   1863  HD1 ARG   148      63.950  62.260  32.520  1.00  0.00            
ATOM   1864  HD2 ARG   148      63.200  62.150  30.960  1.00  0.00            
ATOM   1865  NE  ARG   148      62.450  60.840  32.380  1.00  0.00            
ATOM   1866  HE  ARG   148      61.930  60.280  31.720  1.00  0.00            
ATOM   1867  CZ  ARG   148      62.020  60.800  33.650  1.00  0.00            
ATOM   1868  NH1 ARG   148      62.700  61.150  34.750  1.00  0.00            
ATOM   1869 1HH1 ARG   148      63.650  61.500  34.660  1.00  0.00            
ATOM   1870 2HH1 ARG   148      62.270  61.080  35.660  1.00  0.00            
ATOM   1871  NH2 ARG   148      60.800  60.270  33.830  1.00  0.00            
ATOM   1872 1HH2 ARG   148      60.280  59.930  33.030  1.00  0.00            
ATOM   1873 2HH2 ARG   148      60.410  60.200  34.750  1.00  0.00            
ATOM   1874  C   ARG   148      66.480  58.640  30.260  1.00  0.00            
ATOM   1875  O   ARG   148      67.440  59.180  29.710  1.00  0.00            
ATOM   1876  N   ARG   149      66.650  57.990  31.410  1.00  0.00            
ATOM   1877  H   ARG   149      65.830  57.670  31.900  1.00  0.00            
ATOM   1878  CA  ARG   149      67.910  57.680  32.060  1.00  0.00            
ATOM   1879  HA  ARG   149      68.400  58.630  32.250  1.00  0.00            
ATOM   1880  CB  ARG   149      67.560  57.100  33.420  1.00  0.00            
ATOM   1881  HB1 ARG   149      68.410  57.160  34.050  1.00  0.00            
ATOM   1882  HB2 ARG   149      66.760  57.660  33.840  1.00  0.00            
ATOM   1883  CG  ARG   149      67.120  55.640  33.340  1.00  0.00            
ATOM   1884  HG1 ARG   149      66.210  55.600  32.820  1.00  0.00            
ATOM   1885  HG2 ARG   149      67.870  55.100  32.820  1.00  0.00            
ATOM   1886  CD  ARG   149      66.920  54.980  34.700  1.00  0.00            
ATOM   1887  HD1 ARG   149      67.790  55.190  35.330  1.00  0.00            
ATOM   1888  HD2 ARG   149      66.050  55.410  35.190  1.00  0.00            
ATOM   1889  NE  ARG   149      66.750  53.530  34.560  1.00  0.00            
ATOM   1890  HE  ARG   149      65.800  53.210  34.600  1.00  0.00            
ATOM   1891  CZ  ARG   149      67.700  52.600  34.390  1.00  0.00            
ATOM   1892  NH1 ARG   149      69.000  52.920  34.540  1.00  0.00            
ATOM   1893 1HH1 ARG   149      69.260  53.870  34.780  1.00  0.00            
ATOM   1894 2HH1 ARG   149      69.710  52.220  34.410  1.00  0.00            
ATOM   1895  NH2 ARG   149      67.470  51.310  34.140  1.00  0.00            
ATOM   1896 1HH2 ARG   149      66.520  50.970  34.060  1.00  0.00            
ATOM   1897 2HH2 ARG   149      68.240  50.670  34.020  1.00  0.00            
ATOM   1898  C   ARG   149      68.880  56.860  31.230  1.00  0.00            
ATOM   1899  O   ARG   149      70.070  56.850  31.510  1.00  0.00            
ATOM   1900  N   GLU   150      68.390  56.160  30.200  1.00  0.00            
ATOM   1901  H   GLU   150      67.410  56.210  29.960  1.00  0.00            
ATOM   1902  CA  GLU   150      69.250  55.300  29.410  1.00  0.00            
ATOM   1903  HA  GLU   150      69.990  54.870  30.080  1.00  0.00            
ATOM   1904  CB  GLU   150      68.470  54.150  28.780  1.00  0.00            
ATOM   1905  HB1 GLU   150      67.640  54.540  28.120  1.00  0.00            
ATOM   1906  HB2 GLU   150      69.140  53.500  28.150  1.00  0.00            
ATOM   1907  CG  GLU   150      67.900  53.370  29.960  1.00  0.00            
ATOM   1908  HG1 GLU   150      68.710  53.140  30.760  1.00  0.00            
ATOM   1909  HG2 GLU   150      67.080  53.960  30.520  1.00  0.00            
ATOM   1910  CD  GLU   150      67.360  52.100  29.320  1.00  0.00            
ATOM   1911  OE1 GLU   150      67.690  50.970  29.740  1.00  0.00            
ATOM   1912  OE2 GLU   150      66.410  52.260  28.520  1.00  0.00            
ATOM   1913  C   GLU   150      70.000  56.170  28.410  1.00  0.00            
ATOM   1914  O   GLU   150      70.940  55.670  27.800  1.00  0.00            
ATOM   1915  N   TYR   151      69.700  57.470  28.250  1.00  0.00            
ATOM   1916  H   TYR   151      69.010  57.900  28.850  1.00  0.00            
ATOM   1917  CA  TYR   151      70.350  58.280  27.240  1.00  0.00            
ATOM   1918  HA  TYR   151      71.340  57.860  27.090  1.00  0.00            
ATOM   1919  CB  TYR   151      69.590  58.080  25.930  1.00  0.00            
ATOM   1920  HB1 TYR   151      70.090  58.600  25.180  1.00  0.00            
ATOM   1921  HB2 TYR   151      69.660  57.070  25.670  1.00  0.00            
ATOM   1922  CG  TYR   151      68.130  58.480  25.890  1.00  0.00            
ATOM   1923  CD1 TYR   151      67.130  57.680  26.450  1.00  0.00            
ATOM   1924  HD1 TYR   151      67.390  56.760  26.950  1.00  0.00            
ATOM   1925  CE1 TYR   151      65.790  58.070  26.360  1.00  0.00            
ATOM   1926  HE1 TYR   151      65.020  57.450  26.800  1.00  0.00            
ATOM   1927  CZ  TYR   151      65.450  59.270  25.730  1.00  0.00            
ATOM   1928  OH  TYR   151      64.150  59.670  25.680  1.00  0.00            
ATOM   1929  HH  TYR   151      63.560  58.960  25.500  1.00  0.00            
ATOM   1930  CE2 TYR   151      66.450  60.060  25.150  1.00  0.00            
ATOM   1931  HE2 TYR   151      66.190  60.980  24.650  1.00  0.00            
ATOM   1932  CD2 TYR   151      67.790  59.670  25.230  1.00  0.00            
ATOM   1933  HD2 TYR   151      68.560  60.290  24.800  1.00  0.00            
ATOM   1934  C   TYR   151      70.540  59.710  27.740  1.00  0.00            
ATOM   1935  O   TYR   151      70.480  59.920  28.950  1.00  0.00            
ATOM   1936  N   GLN   152      70.580  60.690  26.850  1.00  0.00            
ATOM   1937  H   GLN   152      70.680  60.480  25.860  1.00  0.00            
ATOM   1938  CA  GLN   152      70.500  62.090  27.240  1.00  0.00            
ATOM   1939  HA  GLN   152      70.380  62.090  28.330  1.00  0.00            
ATOM   1940  CB  GLN   152      71.840  62.750  26.960  1.00  0.00            
ATOM   1941  HB1 GLN   152      72.190  62.390  26.050  1.00  0.00            
ATOM   1942  HB2 GLN   152      71.690  63.770  26.920  1.00  0.00            
ATOM   1943  CG  GLN   152      72.920  62.480  28.000  1.00  0.00            
ATOM   1944  HG1 GLN   152      73.100  61.370  28.140  1.00  0.00            
ATOM   1945  HG2 GLN   152      73.920  62.920  27.680  1.00  0.00            
ATOM   1946  CD  GLN   152      72.430  63.120  29.290  1.00  0.00            
ATOM   1947  OE1 GLN   152      72.760  64.270  29.580  1.00  0.00            
ATOM   1948  NE2 GLN   152      71.810  62.330  30.170  1.00  0.00            
ATOM   1949 1HE2 GLN   152      71.690  61.350  29.970  1.00  0.00            
ATOM   1950 2HE2 GLN   152      71.470  62.710  31.040  1.00  0.00            
ATOM   1951  C   GLN   152      69.330  62.890  26.690  1.00  0.00            
ATOM   1952  O   GLN   152      69.180  62.960  25.470  1.00  0.00            
ATOM   1953  N   LEU   153      68.540  63.460  27.600  1.00  0.00            
ATOM   1954  H   LEU   153      68.780  63.330  28.570  1.00  0.00            
ATOM   1955  CA  LEU   153      67.360  64.280  27.370  1.00  0.00            
ATOM   1956  HA  LEU   153      67.490  64.810  26.420  1.00  0.00            
ATOM   1957  CB  LEU   153      66.120  63.400  27.270  1.00  0.00            
ATOM   1958  HB1 LEU   153      66.340  62.550  26.660  1.00  0.00            
ATOM   1959  HB2 LEU   153      65.850  63.080  28.250  1.00  0.00            
ATOM   1960  CG  LEU   153      64.940  64.150  26.650  1.00  0.00            
ATOM   1961  HG  LEU   153      65.050  65.200  26.930  1.00  0.00            
ATOM   1962  CD1 LEU   153      65.120  64.080  25.140  1.00  0.00            
ATOM   1963 1HD1 LEU   153      64.280  64.580  24.650  1.00  0.00            
ATOM   1964 2HD1 LEU   153      66.050  64.560  24.860  1.00  0.00            
ATOM   1965 3HD1 LEU   153      65.140  63.030  24.830  1.00  0.00            
ATOM   1966  CD2 LEU   153      63.550  63.700  27.100  1.00  0.00            
ATOM   1967 1HD2 LEU   153      63.410  62.650  26.850  1.00  0.00            
ATOM   1968 2HD2 LEU   153      63.460  63.830  28.180  1.00  0.00            
ATOM   1969 3HD2 LEU   153      62.800  64.300  26.600  1.00  0.00            
ATOM   1970  C   LEU   153      67.250  65.310  28.480  1.00  0.00            
ATOM   1971  O   LEU   153      67.290  64.970  29.660  1.00  0.00            
ATOM   1972  N   SER   154      67.050  66.590  28.160  1.00  0.00            
ATOM   1973  H   SER   154      66.990  66.890  27.200  1.00  0.00            
ATOM   1974  CA  SER   154      66.900  67.550  29.240  1.00  0.00            
ATOM   1975  HA  SER   154      67.820  67.510  29.810  1.00  0.00            
ATOM   1976  CB  SER   154      66.800  68.980  28.700  1.00  0.00            
ATOM   1977  HB1 SER   154      66.890  69.640  29.510  1.00  0.00            
ATOM   1978  HB2 SER   154      67.580  69.130  28.010  1.00  0.00            
ATOM   1979  OG  SER   154      65.580  69.240  28.040  1.00  0.00            
ATOM   1980  HG  SER   154      65.650  70.090  27.600  1.00  0.00            
ATOM   1981  C   SER   154      65.770  67.260  30.210  1.00  0.00            
ATOM   1982  O   SER   154      64.750  66.720  29.780  1.00  0.00            
ATOM   1983  N   ASP   155      65.840  67.700  31.470  1.00  0.00            
ATOM   1984  H   ASP   155      66.660  68.200  31.770  1.00  0.00            
ATOM   1985  CA  ASP   155      64.790  67.490  32.450  1.00  0.00            
ATOM   1986  HA  ASP   155      64.460  66.450  32.420  1.00  0.00            
ATOM   1987  CB  ASP   155      65.450  67.780  33.800  1.00  0.00            
ATOM   1988  HB1 ASP   155      65.850  68.780  33.780  1.00  0.00            
ATOM   1989  HB2 ASP   155      64.700  67.740  34.570  1.00  0.00            
ATOM   1990  CG  ASP   155      66.560  66.800  34.130  1.00  0.00            
ATOM   1991  OD1 ASP   155      66.290  65.640  34.520  1.00  0.00            
ATOM   1992  OD2 ASP   155      67.740  67.150  33.910  1.00  0.00            
ATOM   1993  C   ASP   155      63.610  68.420  32.210  1.00  0.00            
ATOM   1994  O   ASP   155      62.530  68.270  32.780  1.00  0.00            
ATOM   1995  N   SER   156      63.860  69.480  31.430  1.00  0.00            
ATOM   1996  H   SER   156      64.740  69.490  30.960  1.00  0.00            
ATOM   1997  CA  SER   156      63.010  70.630  31.170  1.00  0.00            
ATOM   1998  HA  SER   156      62.410  70.830  32.050  1.00  0.00            
ATOM   1999  CB  SER   156      63.890  71.850  30.880  1.00  0.00            
ATOM   2000  HB1 SER   156      63.260  72.740  30.810  1.00  0.00            
ATOM   2001  HB2 SER   156      64.610  71.980  31.690  1.00  0.00            
ATOM   2002  OG  SER   156      64.570  71.650  29.660  1.00  0.00            
ATOM   2003  HG  SER   156      65.160  72.400  29.520  1.00  0.00            
ATOM   2004  C   SER   156      62.090  70.420  29.970  1.00  0.00            
ATOM   2005  O   SER   156      61.190  71.220  29.710  1.00  0.00            
ATOM   2006  N   THR   157      62.230  69.280  29.300  1.00  0.00            
ATOM   2007  H   THR   157      62.990  68.660  29.560  1.00  0.00            
ATOM   2008  CA  THR   157      61.390  68.810  28.220  1.00  0.00            
ATOM   2009  HA  THR   157      61.480  69.520  27.390  1.00  0.00            
ATOM   2010  CB  THR   157      61.820  67.440  27.720  1.00  0.00            
ATOM   2011  HB  THR   157      61.090  67.030  27.020  1.00  0.00            
ATOM   2012  CG2 THR   157      63.190  67.580  27.060  1.00  0.00            
ATOM   2013 1HG2 THR   157      63.970  67.590  27.820  1.00  0.00            
ATOM   2014 2HG2 THR   157      63.360  66.740  26.380  1.00  0.00            
ATOM   2015 3HG2 THR   157      63.230  68.520  26.490  1.00  0.00            
ATOM   2016  OG1 THR   157      62.020  66.580  28.810  1.00  0.00            
ATOM   2017  HG1 THR   157      62.890  66.750  29.180  1.00  0.00            
ATOM   2018  C   THR   157      59.910  68.710  28.570  1.00  0.00            
ATOM   2019  O   THR   157      59.050  69.070  27.770  1.00  0.00            
ATOM   2020  N   LYS   158      59.660  68.120  29.740  1.00  0.00            
ATOM   2021  H   LYS   158      60.410  67.900  30.380  1.00  0.00            
ATOM   2022  CA  LYS   158      58.300  67.800  30.130  1.00  0.00            
ATOM   2023  HA  LYS   158      57.850  67.150  29.380  1.00  0.00            
ATOM   2024  CB  LYS   158      58.330  67.080  31.470  1.00  0.00            
ATOM   2025  HB1 LYS   158      58.990  66.300  31.390  1.00  0.00            
ATOM   2026  HB2 LYS   158      58.630  67.760  32.180  1.00  0.00            
ATOM   2027  CG  LYS   158      57.000  66.500  31.950  1.00  0.00            
ATOM   2028  HG1 LYS   158      57.170  66.030  32.830  1.00  0.00            
ATOM   2029  HG2 LYS   158      56.350  67.280  32.060  1.00  0.00            
ATOM   2030  CD  LYS   158      56.330  65.490  31.020  1.00  0.00            
ATOM   2031  HD1 LYS   158      55.940  65.990  30.110  1.00  0.00            
ATOM   2032  HD2 LYS   158      57.060  64.710  30.700  1.00  0.00            
ATOM   2033  CE  LYS   158      55.190  64.840  31.800  1.00  0.00            
ATOM   2034  HE1 LYS   158      54.720  65.590  32.470  1.00  0.00            
ATOM   2035  HE2 LYS   158      54.400  64.490  31.110  1.00  0.00            
ATOM   2036  NZ  LYS   158      55.690  63.710  32.590  1.00  0.00            
ATOM   2037  HZ1 LYS   158      56.700  63.800  32.700  1.00  0.00            
ATOM   2038  HZ2 LYS   158      55.260  63.710  33.500  1.00  0.00            
ATOM   2039  HZ3 LYS   158      55.480  62.850  32.120  1.00  0.00            
ATOM   2040  C   LYS   158      57.390  69.010  30.340  1.00  0.00            
ATOM   2041  O   LYS   158      56.220  69.030  29.990  1.00  0.00            
ATOM   2042  N   TYR   159      57.990  70.090  30.840  1.00  0.00            
ATOM   2043  H   TYR   159      58.930  70.040  31.210  1.00  0.00            
ATOM   2044  CA  TYR   159      57.310  71.380  30.860  1.00  0.00            
ATOM   2045  HA  TYR   159      56.420  71.250  31.470  1.00  0.00            
ATOM   2046  CB  TYR   159      58.170  72.430  31.550  1.00  0.00            
ATOM   2047  HB1 TYR   159      58.660  71.980  32.410  1.00  0.00            
ATOM   2048  HB2 TYR   159      58.980  72.720  30.890  1.00  0.00            
ATOM   2049  CG  TYR   159      57.430  73.660  32.000  1.00  0.00            
ATOM   2050  CD1 TYR   159      57.560  74.840  31.250  1.00  0.00            
ATOM   2051  HD1 TYR   159      58.160  74.840  30.350  1.00  0.00            
ATOM   2052  CE1 TYR   159      56.920  76.010  31.670  1.00  0.00            
ATOM   2053  HE1 TYR   159      57.030  76.920  31.100  1.00  0.00            
ATOM   2054  CZ  TYR   159      56.150  76.010  32.840  1.00  0.00            
ATOM   2055  OH  TYR   159      55.540  77.160  33.260  1.00  0.00            
ATOM   2056  HH  TYR   159      55.340  77.160  34.180  1.00  0.00            
ATOM   2057  CE2 TYR   159      56.010  74.830  33.580  1.00  0.00            
ATOM   2058  HE2 TYR   159      55.410  74.830  34.480  1.00  0.00            
ATOM   2059  CD2 TYR   159      56.650  73.660  33.170  1.00  0.00            
ATOM   2060  HD2 TYR   159      56.550  72.750  33.740  1.00  0.00            
ATOM   2061  C   TYR   159      56.840  71.880  29.500  1.00  0.00            
ATOM   2062  O   TYR   159      55.760  72.460  29.470  1.00  0.00            
ATOM   2063  N   TYR   160      57.560  71.490  28.450  1.00  0.00            
ATOM   2064  H   TYR   160      58.400  70.930  28.540  1.00  0.00            
ATOM   2065  CA  TYR   160      57.100  71.900  27.140  1.00  0.00            
ATOM   2066  HA  TYR   160      56.630  72.880  27.220  1.00  0.00            
ATOM   2067  CB  TYR   160      58.230  71.990  26.120  1.00  0.00            
ATOM   2068  HB1 TYR   160      58.710  70.970  25.930  1.00  0.00            
ATOM   2069  HB2 TYR   160      57.840  72.280  25.080  1.00  0.00            
ATOM   2070  CG  TYR   160      59.250  72.990  26.620  1.00  0.00            
ATOM   2071  CD1 TYR   160      58.900  74.340  26.710  1.00  0.00            
ATOM   2072  HD1 TYR   160      57.920  74.670  26.390  1.00  0.00            
ATOM   2073  CE1 TYR   160      59.810  75.270  27.240  1.00  0.00            
ATOM   2074  HE1 TYR   160      59.530  76.310  27.310  1.00  0.00            
ATOM   2075  CZ  TYR   160      61.100  74.850  27.590  1.00  0.00            
ATOM   2076  OH  TYR   160      62.030  75.770  27.970  1.00  0.00            
ATOM   2077  HH  TYR   160      62.250  76.430  27.320  1.00  0.00            
ATOM   2078  CE2 TYR   160      61.430  73.490  27.560  1.00  0.00            
ATOM   2079  HE2 TYR   160      62.400  73.160  27.880  1.00  0.00            
ATOM   2080  CD2 TYR   160      60.520  72.560  27.040  1.00  0.00            
ATOM   2081  HD2 TYR   160      60.790  71.520  26.960  1.00  0.00            
ATOM   2082  C   TYR   160      56.060  70.900  26.670  1.00  0.00            
ATOM   2083  O   TYR   160      55.000  71.430  26.350  1.00  0.00            
ATOM   2084  N   LEU   161      56.350  69.600  26.750  1.00  0.00            
ATOM   2085  H   LEU   161      57.170  69.320  27.270  1.00  0.00            
ATOM   2086  CA  LEU   161      55.580  68.540  26.130  1.00  0.00            
ATOM   2087  HA  LEU   161      55.410  68.850  25.100  1.00  0.00            
ATOM   2088  CB  LEU   161      56.330  67.220  26.070  1.00  0.00            
ATOM   2089  HB1 LEU   161      56.600  66.960  27.050  1.00  0.00            
ATOM   2090  HB2 LEU   161      55.690  66.500  25.660  1.00  0.00            
ATOM   2091  CG  LEU   161      57.600  67.260  25.230  1.00  0.00            
ATOM   2092  HG  LEU   161      58.170  68.160  25.460  1.00  0.00            
ATOM   2093  CD1 LEU   161      58.430  66.020  25.530  1.00  0.00            
ATOM   2094 1HD1 LEU   161      58.450  65.850  26.610  1.00  0.00            
ATOM   2095 2HD1 LEU   161      57.990  65.150  25.040  1.00  0.00            
ATOM   2096 3HD1 LEU   161      59.450  66.160  25.170  1.00  0.00            
ATOM   2097  CD2 LEU   161      57.230  67.250  23.740  1.00  0.00            
ATOM   2098 1HD2 LEU   161      56.860  68.230  23.460  1.00  0.00            
ATOM   2099 2HD2 LEU   161      58.110  67.010  23.150  1.00  0.00            
ATOM   2100 3HD2 LEU   161      56.460  66.510  23.570  1.00  0.00            
ATOM   2101  C   LEU   161      54.200  68.440  26.770  1.00  0.00            
ATOM   2102  O   LEU   161      53.310  68.000  26.040  1.00  0.00            
ATOM   2103  N   ASN   162      53.910  68.950  27.960  1.00  0.00            
ATOM   2104  H   ASN   162      54.640  69.350  28.530  1.00  0.00            
ATOM   2105  CA  ASN   162      52.560  68.970  28.500  1.00  0.00            
ATOM   2106  HA  ASN   162      51.990  68.240  27.940  1.00  0.00            
ATOM   2107  CB  ASN   162      52.570  68.480  29.950  1.00  0.00            
ATOM   2108  HB1 ASN   162      53.420  68.920  30.490  1.00  0.00            
ATOM   2109  HB2 ASN   162      51.650  68.820  30.460  1.00  0.00            
ATOM   2110  CG  ASN   162      52.660  66.960  29.980  1.00  0.00            
ATOM   2111  OD1 ASN   162      52.810  66.240  29.000  1.00  0.00            
ATOM   2112  ND2 ASN   162      52.650  66.400  31.190  1.00  0.00            
ATOM   2113 1HD2 ASN   162      52.580  66.980  32.020  1.00  0.00            
ATOM   2114 2HD2 ASN   162      52.700  65.390  31.280  1.00  0.00            
ATOM   2115  C   ASN   162      51.860  70.310  28.310  1.00  0.00            
ATOM   2116  O   ASN   162      50.690  70.350  28.690  1.00  0.00            
ATOM   2117  N   ASP   163      52.410  71.320  27.640  1.00  0.00            
ATOM   2118  H   ASP   163      53.220  71.140  27.070  1.00  0.00            
ATOM   2119  CA  ASP   163      51.930  72.690  27.660  1.00  0.00            
ATOM   2120  HA  ASP   163      50.840  72.610  27.660  1.00  0.00            
ATOM   2121  CB  ASP   163      52.270  73.420  28.960  1.00  0.00            
ATOM   2122  HB1 ASP   163      51.870  72.880  29.760  1.00  0.00            
ATOM   2123  HB2 ASP   163      53.320  73.450  29.050  1.00  0.00            
ATOM   2124  CG  ASP   163      51.750  74.850  29.030  1.00  0.00            
ATOM   2125  OD1 ASP   163      50.660  75.130  28.480  1.00  0.00            
ATOM   2126  OD2 ASP   163      52.200  75.590  29.930  1.00  0.00            
ATOM   2127  C   ASP   163      52.270  73.430  26.380  1.00  0.00            
ATOM   2128  O   ASP   163      52.870  74.500  26.430  1.00  0.00            
ATOM   2129  N   LEU   164      51.960  72.750  25.280  1.00  0.00            
ATOM   2130  H   LEU   164      51.580  71.820  25.370  1.00  0.00            
ATOM   2131  CA  LEU   164      52.140  73.250  23.930  1.00  0.00            
ATOM   2132  HA  LEU   164      53.070  73.820  23.910  1.00  0.00            
ATOM   2133  CB  LEU   164      52.320  72.070  22.970  1.00  0.00            
ATOM   2134  HB1 LEU   164      51.430  71.590  22.920  1.00  0.00            
ATOM   2135  HB2 LEU   164      52.580  72.460  22.070  1.00  0.00            
ATOM   2136  CG  LEU   164      53.370  71.030  23.330  1.00  0.00            
ATOM   2137  HG  LEU   164      53.250  70.850  24.400  1.00  0.00            
ATOM   2138  CD1 LEU   164      53.250  69.660  22.680  1.00  0.00            
ATOM   2139 1HD1 LEU   164      52.810  68.950  23.390  1.00  0.00            
ATOM   2140 2HD1 LEU   164      52.610  69.730  21.800  1.00  0.00            
ATOM   2141 3HD1 LEU   164      54.240  69.310  22.380  1.00  0.00            
ATOM   2142  CD2 LEU   164      54.780  71.590  23.180  1.00  0.00            
ATOM   2143 1HD2 LEU   164      55.060  71.600  22.120  1.00  0.00            
ATOM   2144 2HD2 LEU   164      54.820  72.600  23.570  1.00  0.00            
ATOM   2145 3HD2 LEU   164      55.480  70.960  23.730  1.00  0.00            
ATOM   2146  C   LEU   164      51.040  74.170  23.420  1.00  0.00            
ATOM   2147  O   LEU   164      51.140  74.940  22.470  1.00  0.00            
ATOM   2148  N   ASP   165      50.000  74.210  24.260  1.00  0.00            
ATOM   2149  H   ASP   165      50.090  73.690  25.120  1.00  0.00            
ATOM   2150  CA  ASP   165      48.750  74.920  24.120  1.00  0.00            
ATOM   2151  HA  ASP   165      48.210  74.510  23.270  1.00  0.00            
ATOM   2152  CB  ASP   165      47.920  74.700  25.380  1.00  0.00            
ATOM   2153  HB1 ASP   165      48.460  75.090  26.240  1.00  0.00            
ATOM   2154  HB2 ASP   165      46.980  75.240  25.300  1.00  0.00            
ATOM   2155  CG  ASP   165      47.640  73.220  25.590  1.00  0.00            
ATOM   2156  OD1 ASP   165      48.390  72.650  26.420  1.00  0.00            
ATOM   2157  OD2 ASP   165      46.780  72.620  24.920  1.00  0.00            
ATOM   2158  C   ASP   165      48.900  76.430  23.910  1.00  0.00            
ATOM   2159  O   ASP   165      48.250  76.890  22.980  1.00  0.00            
ATOM   2160  N   ARG   166      49.790  77.050  24.680  1.00  0.00            
ATOM   2161  H   ARG   166      50.270  76.520  25.390  1.00  0.00            
ATOM   2162  CA  ARG   166      50.140  78.460  24.590  1.00  0.00            
ATOM   2163  HA  ARG   166      49.270  78.970  24.170  1.00  0.00            
ATOM   2164  CB  ARG   166      50.360  79.050  25.980  1.00  0.00            
ATOM   2165  HB1 ARG   166      50.610  80.100  25.890  1.00  0.00            
ATOM   2166  HB2 ARG   166      49.460  78.940  26.570  1.00  0.00            
ATOM   2167  CG  ARG   166      51.510  78.320  26.680  1.00  0.00            
ATOM   2168  HG1 ARG   166      51.260  77.280  26.770  1.00  0.00            
ATOM   2169  HG2 ARG   166      52.410  78.440  26.090  1.00  0.00            
ATOM   2170  CD  ARG   166      51.750  78.900  28.070  1.00  0.00            
ATOM   2171  HD1 ARG   166      52.040  79.980  28.010  1.00  0.00            
ATOM   2172  HD2 ARG   166      50.810  78.850  28.680  1.00  0.00            
ATOM   2173  NE  ARG   166      52.810  78.110  28.710  1.00  0.00            
ATOM   2174  HE  ARG   166      52.600  77.140  28.890  1.00  0.00            
ATOM   2175  CZ  ARG   166      54.010  78.590  29.070  1.00  0.00            
ATOM   2176  NH1 ARG   166      54.400  79.850  28.880  1.00  0.00            
ATOM   2177 1HH1 ARG   166      53.780  80.520  28.450  1.00  0.00            
ATOM   2178 2HH1 ARG   166      55.330  80.140  29.180  1.00  0.00            
ATOM   2179  NH2 ARG   166      54.960  77.750  29.510  1.00  0.00            
ATOM   2180 1HH2 ARG   166      54.770  76.760  29.580  1.00  0.00            
ATOM   2181 2HH2 ARG   166      55.860  78.110  29.780  1.00  0.00            
ATOM   2182  C   ARG   166      51.300  78.700  23.640  1.00  0.00            
ATOM   2183  O   ARG   166      51.490  79.850  23.250  1.00  0.00            
ATOM   2184  N   VAL   167      52.080  77.690  23.250  1.00  0.00            
ATOM   2185  H   VAL   167      51.830  76.750  23.550  1.00  0.00            
ATOM   2186  CA  VAL   167      53.270  77.790  22.430  1.00  0.00            
ATOM   2187  HA  VAL   167      53.710  78.770  22.620  1.00  0.00            
ATOM   2188  CB  VAL   167      54.340  76.750  22.700  1.00  0.00            
ATOM   2189  HB  VAL   167      54.120  75.840  22.140  1.00  0.00            
ATOM   2190  CG1 VAL   167      55.730  77.260  22.310  1.00  0.00            
ATOM   2191 1HG1 VAL   167      56.000  78.090  22.960  1.00  0.00            
ATOM   2192 2HG1 VAL   167      56.450  76.450  22.420  1.00  0.00            
ATOM   2193 3HG1 VAL   167      55.710  77.590  21.280  1.00  0.00            
ATOM   2194  CG2 VAL   167      54.440  76.410  24.190  1.00  0.00            
ATOM   2195 1HG2 VAL   167      55.210  75.650  24.340  1.00  0.00            
ATOM   2196 2HG2 VAL   167      54.710  77.310  24.750  1.00  0.00            
ATOM   2197 3HG2 VAL   167      53.480  76.040  24.540  1.00  0.00            
ATOM   2198  C   VAL   167      52.990  77.710  20.930  1.00  0.00            
ATOM   2199  O   VAL   167      53.520  78.450  20.110  1.00  0.00            
ATOM   2200  N   ALA   168      51.970  76.970  20.490  1.00  0.00            
ATOM   2201  H   ALA   168      51.580  76.270  21.110  1.00  0.00            
ATOM   2202  CA  ALA   168      51.380  77.100  19.180  1.00  0.00            
ATOM   2203  HA  ALA   168      52.200  76.980  18.470  1.00  0.00            
ATOM   2204  CB  ALA   168      50.460  75.900  18.930  1.00  0.00            
ATOM   2205  HB1 ALA   168      50.210  75.850  17.870  1.00  0.00            
ATOM   2206  HB2 ALA   168      50.970  74.980  19.230  1.00  0.00            
ATOM   2207  HB3 ALA   168      49.550  76.020  19.520  1.00  0.00            
ATOM   2208  C   ALA   168      50.720  78.420  18.820  1.00  0.00            
ATOM   2209  O   ALA   168      50.420  78.670  17.660  1.00  0.00            
ATOM   2210  N   ASP   169      50.460  79.220  19.860  1.00  0.00            
ATOM   2211  H   ASP   169      50.680  78.910  20.800  1.00  0.00            
ATOM   2212  CA  ASP   169      49.860  80.530  19.710  1.00  0.00            
ATOM   2213  HA  ASP   169      48.870  80.370  19.270  1.00  0.00            
ATOM   2214  CB  ASP   169      49.640  81.150  21.090  1.00  0.00            
ATOM   2215  HB1 ASP   169      49.160  80.430  21.730  1.00  0.00            
ATOM   2216  HB2 ASP   169      50.590  81.400  21.520  1.00  0.00            
ATOM   2217  CG  ASP   169      48.770  82.400  21.010  1.00  0.00            
ATOM   2218  OD1 ASP   169      48.110  82.680  19.990  1.00  0.00            
ATOM   2219  OD2 ASP   169      48.680  83.170  21.990  1.00  0.00            
ATOM   2220  C   ASP   169      50.550  81.580  18.850  1.00  0.00            
ATOM   2221  O   ASP   169      51.670  81.870  19.270  1.00  0.00            
ATOM   2222  N   PRO   170      50.020  82.090  17.750  1.00  0.00            
ATOM   2223  CD  PRO   170      48.850  81.490  17.130  1.00  0.00            
ATOM   2224  HD1 PRO   170      49.050  80.410  16.830  1.00  0.00            
ATOM   2225  HD2 PRO   170      47.960  81.490  17.830  1.00  0.00            
ATOM   2226  CG  PRO   170      48.590  82.370  15.900  1.00  0.00            
ATOM   2227  HG1 PRO   170      49.010  81.900  14.970  1.00  0.00            
ATOM   2228  HG2 PRO   170      47.480  82.510  15.740  1.00  0.00            
ATOM   2229  CB  PRO   170      49.280  83.690  16.210  1.00  0.00            
ATOM   2230  HB1 PRO   170      49.640  84.190  15.270  1.00  0.00            
ATOM   2231  HB2 PRO   170      48.570  84.410  16.730  1.00  0.00            
ATOM   2232  CA  PRO   170      50.450  83.320  17.120  1.00  0.00            
ATOM   2233  HA  PRO   170      51.290  83.080  16.480  1.00  0.00            
ATOM   2234  C   PRO   170      50.860  84.540  17.950  1.00  0.00            
ATOM   2235  O   PRO   170      51.800  85.220  17.540  1.00  0.00            
ATOM   2236  N   SER   171      50.190  84.750  19.080  1.00  0.00            
ATOM   2237  H   SER   171      49.450  84.110  19.320  1.00  0.00            
ATOM   2238  CA  SER   171      50.400  85.820  20.040  1.00  0.00            
ATOM   2239  HA  SER   171      51.020  86.580  19.560  1.00  0.00            
ATOM   2240  CB  SER   171      49.030  86.430  20.300  1.00  0.00            
ATOM   2241  HB1 SER   171      48.340  85.660  20.720  1.00  0.00            
ATOM   2242  HB2 SER   171      49.110  87.270  21.020  1.00  0.00            
ATOM   2243  OG  SER   171      48.540  86.890  19.060  1.00  0.00            
ATOM   2244  HG  SER   171      48.110  86.160  18.610  1.00  0.00            
ATOM   2245  C   SER   171      51.140  85.360  21.290  1.00  0.00            
ATOM   2246  O   SER   171      51.060  86.060  22.300  1.00  0.00            
ATOM   2247  N   TYR   172      52.020  84.360  21.200  1.00  0.00            
ATOM   2248  H   TYR   172      52.140  83.920  20.300  1.00  0.00            
ATOM   2249  CA  TYR   172      52.820  83.830  22.280  1.00  0.00            
ATOM   2250  HA  TYR   172      52.140  83.650  23.110  1.00  0.00            
ATOM   2251  CB  TYR   172      53.480  82.490  21.970  1.00  0.00            
ATOM   2252  HB1 TYR   172      52.730  81.780  21.760  1.00  0.00            
ATOM   2253  HB2 TYR   172      54.030  82.590  21.070  1.00  0.00            
ATOM   2254  CG  TYR   172      54.400  81.910  23.020  1.00  0.00            
ATOM   2255  CD1 TYR   172      53.880  81.450  24.230  1.00  0.00            
ATOM   2256  HD1 TYR   172      52.830  81.560  24.440  1.00  0.00            
ATOM   2257  CE1 TYR   172      54.720  80.860  25.180  1.00  0.00            
ATOM   2258  HE1 TYR   172      54.320  80.500  26.110  1.00  0.00            
ATOM   2259  CZ  TYR   172      56.090  80.700  24.900  1.00  0.00            
ATOM   2260  OH  TYR   172      56.910  80.090  25.800  1.00  0.00            
ATOM   2261  HH  TYR   172      56.630  79.220  26.030  1.00  0.00            
ATOM   2262  CE2 TYR   172      56.610  81.170  23.690  1.00  0.00            
ATOM   2263  HE2 TYR   172      57.670  81.060  23.480  1.00  0.00            
ATOM   2264  CD2 TYR   172      55.770  81.770  22.740  1.00  0.00            
ATOM   2265  HD2 TYR   172      56.170  82.120  21.800  1.00  0.00            
ATOM   2266  C   TYR   172      53.870  84.810  22.780  1.00  0.00            
ATOM   2267  O   TYR   172      54.470  85.540  21.990  1.00  0.00            
ATOM   2268  N   LEU   173      54.190  84.720  24.070  1.00  0.00            
ATOM   2269  H   LEU   173      53.560  84.190  24.650  1.00  0.00            
ATOM   2270  CA  LEU   173      55.320  85.270  24.790  1.00  0.00            
ATOM   2271  HA  LEU   173      56.120  85.420  24.060  1.00  0.00            
ATOM   2272  CB  LEU   173      54.880  86.650  25.270  1.00  0.00            
ATOM   2273  HB1 LEU   173      54.320  87.110  24.490  1.00  0.00            
ATOM   2274  HB2 LEU   173      54.280  86.530  26.130  1.00  0.00            
ATOM   2275  CG  LEU   173      56.050  87.560  25.620  1.00  0.00            
ATOM   2276  HG  LEU   173      56.800  86.990  26.190  1.00  0.00            
ATOM   2277  CD1 LEU   173      56.690  88.110  24.350  1.00  0.00            
ATOM   2278 1HD1 LEU   173      57.150  87.300  23.790  1.00  0.00            
ATOM   2279 2HD1 LEU   173      55.920  88.580  23.730  1.00  0.00            
ATOM   2280 3HD1 LEU   173      57.450  88.850  24.610  1.00  0.00            
ATOM   2281  CD2 LEU   173      55.550  88.730  26.460  1.00  0.00            
ATOM   2282 1HD2 LEU   173      54.980  89.410  25.830  1.00  0.00            
ATOM   2283 2HD2 LEU   173      54.910  88.350  27.260  1.00  0.00            
ATOM   2284 3HD2 LEU   173      56.400  89.260  26.900  1.00  0.00            
ATOM   2285  C   LEU   173      55.850  84.300  25.840  1.00  0.00            
ATOM   2286  O   LEU   173      55.050  83.810  26.630  1.00  0.00            
ATOM   2287  N   PRO   174      57.120  83.910  25.880  1.00  0.00            
ATOM   2288  CD  PRO   174      58.030  84.030  24.750  1.00  0.00            
ATOM   2289  HD1 PRO   174      57.530  83.680  23.820  1.00  0.00            
ATOM   2290  HD2 PRO   174      58.340  85.080  24.610  1.00  0.00            
ATOM   2291  CG  PRO   174      59.250  83.160  25.060  1.00  0.00            
ATOM   2292  HG1 PRO   174      59.180  82.150  24.530  1.00  0.00            
ATOM   2293  HG2 PRO   174      60.210  83.660  24.710  1.00  0.00            
ATOM   2294  CB  PRO   174      59.220  83.000  26.570  1.00  0.00            
ATOM   2295  HB1 PRO   174      59.560  81.970  26.870  1.00  0.00            
ATOM   2296  HB2 PRO   174      59.900  83.750  27.070  1.00  0.00            
ATOM   2297  CA  PRO   174      57.770  83.230  26.980  1.00  0.00            
ATOM   2298  HA  PRO   174      57.280  82.270  27.140  1.00  0.00            
ATOM   2299  C   PRO   174      57.690  84.050  28.260  1.00  0.00            
ATOM   2300  O   PRO   174      57.750  85.270  28.220  1.00  0.00            
ATOM   2301  N   THR   175      57.780  83.280  29.350  1.00  0.00            
ATOM   2302  H   THR   175      57.760  82.270  29.240  1.00  0.00            
ATOM   2303  CA  THR   175      57.920  83.780  30.700  1.00  0.00            
ATOM   2304  HA  THR   175      57.680  84.840  30.690  1.00  0.00            
ATOM   2305  CB  THR   175      56.910  83.090  31.620  1.00  0.00            
ATOM   2306  HB  THR   175      56.980  83.570  32.590  1.00  0.00            
ATOM   2307  CG2 THR   175      55.470  83.230  31.150  1.00  0.00            
ATOM   2308 1HG2 THR   175      55.380  82.870  30.130  1.00  0.00            
ATOM   2309 2HG2 THR   175      54.810  82.640  31.800  1.00  0.00            
ATOM   2310 3HG2 THR   175      55.170  84.280  31.200  1.00  0.00            
ATOM   2311  OG1 THR   175      57.160  81.710  31.830  1.00  0.00            
ATOM   2312  HG1 THR   175      57.220  81.280  30.970  1.00  0.00            
ATOM   2313  C   THR   175      59.300  83.610  31.310  1.00  0.00            
ATOM   2314  O   THR   175      60.160  82.880  30.800  1.00  0.00            
ATOM   2315  N   GLN   176      59.460  84.140  32.520  1.00  0.00            
ATOM   2316  H   GLN   176      58.730  84.750  32.870  1.00  0.00            
ATOM   2317  CA  GLN   176      60.580  83.920  33.410  1.00  0.00            
ATOM   2318  HA  GLN   176      61.480  84.320  32.930  1.00  0.00            
ATOM   2319  CB  GLN   176      60.410  84.590  34.770  1.00  0.00            
ATOM   2320  HB1 GLN   176      60.160  85.530  34.590  1.00  0.00            
ATOM   2321  HB2 GLN   176      59.700  84.090  35.240  1.00  0.00            
ATOM   2322  CG  GLN   176      61.590  84.640  35.730  1.00  0.00            
ATOM   2323  HG1 GLN   176      62.080  83.690  35.730  1.00  0.00            
ATOM   2324  HG2 GLN   176      62.290  85.370  35.380  1.00  0.00            
ATOM   2325  CD  GLN   176      61.200  85.000  37.160  1.00  0.00            
ATOM   2326  OE1 GLN   176      61.260  86.160  37.540  1.00  0.00            
ATOM   2327  NE2 GLN   176      60.790  83.990  37.930  1.00  0.00            
ATOM   2328 1HE2 GLN   176      60.750  83.050  37.560  1.00  0.00            
ATOM   2329 2HE2 GLN   176      60.520  84.170  38.890  1.00  0.00            
ATOM   2330  C   GLN   176      60.800  82.430  33.660  1.00  0.00            
ATOM   2331  O   GLN   176      61.930  81.960  33.640  1.00  0.00            
ATOM   2332  N   GLN   177      59.750  81.610  33.650  1.00  0.00            
ATOM   2333  H   GLN   177      58.820  81.990  33.520  1.00  0.00            
ATOM   2334  CA  GLN   177      59.860  80.180  33.830  1.00  0.00            
ATOM   2335  HA  GLN   177      60.630  79.990  34.570  1.00  0.00            
ATOM   2336  CB  GLN   177      58.560  79.570  34.350  1.00  0.00            
ATOM   2337  HB1 GLN   177      58.280  80.110  35.150  1.00  0.00            
ATOM   2338  HB2 GLN   177      57.890  79.630  33.600  1.00  0.00            
ATOM   2339  CG  GLN   177      58.580  78.110  34.800  1.00  0.00            
ATOM   2340  HG1 GLN   177      57.580  77.810  35.170  1.00  0.00            
ATOM   2341  HG2 GLN   177      58.810  77.450  33.940  1.00  0.00            
ATOM   2342  CD  GLN   177      59.620  77.950  35.890  1.00  0.00            
ATOM   2343  OE1 GLN   177      59.340  78.080  37.080  1.00  0.00            
ATOM   2344  NE2 GLN   177      60.900  77.740  35.560  1.00  0.00            
ATOM   2345 1HE2 GLN   177      61.170  77.690  34.590  1.00  0.00            
ATOM   2346 2HE2 GLN   177      61.600  77.630  36.290  1.00  0.00            
ATOM   2347  C   GLN   177      60.320  79.590  32.500  1.00  0.00            
ATOM   2348  O   GLN   177      61.260  78.800  32.530  1.00  0.00            
ATOM   2349  N   ASP   178      59.880  80.030  31.330  1.00  0.00            
ATOM   2350  H   ASP   178      59.190  80.770  31.310  1.00  0.00            
ATOM   2351  CA  ASP   178      60.320  79.530  30.040  1.00  0.00            
ATOM   2352  HA  ASP   178      60.260  78.440  30.070  1.00  0.00            
ATOM   2353  CB  ASP   178      59.440  80.020  28.890  1.00  0.00            
ATOM   2354  HB1 ASP   178      59.530  81.090  28.820  1.00  0.00            
ATOM   2355  HB2 ASP   178      59.800  79.590  27.970  1.00  0.00            
ATOM   2356  CG  ASP   178      57.980  79.660  29.080  1.00  0.00            
ATOM   2357  OD1 ASP   178      57.550  78.490  28.960  1.00  0.00            
ATOM   2358  OD2 ASP   178      57.190  80.500  29.560  1.00  0.00            
ATOM   2359  C   ASP   178      61.780  79.920  29.820  1.00  0.00            
ATOM   2360  O   ASP   178      62.510  79.090  29.280  1.00  0.00            
ATOM   2361  N   VAL   179      62.260  81.120  30.140  1.00  0.00            
ATOM   2362  H   VAL   179      61.610  81.810  30.490  1.00  0.00            
ATOM   2363  CA  VAL   179      63.640  81.550  30.040  1.00  0.00            
ATOM   2364  HA  VAL   179      63.940  81.380  29.000  1.00  0.00            
ATOM   2365  CB  VAL   179      63.850  83.030  30.330  1.00  0.00            
ATOM   2366  HB  VAL   179      63.140  83.210  31.140  1.00  0.00            
ATOM   2367  CG1 VAL   179      65.140  83.630  30.880  1.00  0.00            
ATOM   2368 1HG1 VAL   179      65.960  83.410  30.210  1.00  0.00            
ATOM   2369 2HG1 VAL   179      65.020  84.710  30.970  1.00  0.00            
ATOM   2370 3HG1 VAL   179      65.350  83.210  31.860  1.00  0.00            
ATOM   2371  CG2 VAL   179      63.260  83.860  29.200  1.00  0.00            
ATOM   2372 1HG2 VAL   179      64.040  84.110  28.480  1.00  0.00            
ATOM   2373 2HG2 VAL   179      62.480  83.290  28.690  1.00  0.00            
ATOM   2374 3HG2 VAL   179      62.830  84.780  29.600  1.00  0.00            
ATOM   2375  C   VAL   179      64.550  80.690  30.910  1.00  0.00            
ATOM   2376  O   VAL   179      65.650  80.400  30.460  1.00  0.00            
ATOM   2377  N   LEU   180      64.090  80.390  32.130  1.00  0.00            
ATOM   2378  H   LEU   180      63.270  80.850  32.480  1.00  0.00            
ATOM   2379  CA  LEU   180      64.730  79.410  32.980  1.00  0.00            
ATOM   2380  HA  LEU   180      65.780  79.700  32.990  1.00  0.00            
ATOM   2381  CB  LEU   180      64.260  79.590  34.420  1.00  0.00            
ATOM   2382  HB1 LEU   180      63.230  79.630  34.410  1.00  0.00            
ATOM   2383  HB2 LEU   180      64.600  78.780  34.960  1.00  0.00            
ATOM   2384  CG  LEU   180      64.760  80.860  35.110  1.00  0.00            
ATOM   2385  HG  LEU   180      64.560  81.690  34.430  1.00  0.00            
ATOM   2386  CD1 LEU   180      63.950  81.120  36.380  1.00  0.00            
ATOM   2387 1HD1 LEU   180      64.280  80.440  37.160  1.00  0.00            
ATOM   2388 2HD1 LEU   180      64.110  82.150  36.700  1.00  0.00            
ATOM   2389 3HD1 LEU   180      62.900  80.950  36.170  1.00  0.00            
ATOM   2390  CD2 LEU   180      66.240  80.950  35.490  1.00  0.00            
ATOM   2391 1HD2 LEU   180      66.490  81.980  35.730  1.00  0.00            
ATOM   2392 2HD2 LEU   180      66.430  80.310  36.350  1.00  0.00            
ATOM   2393 3HD2 LEU   180      66.850  80.610  34.650  1.00  0.00            
ATOM   2394  C   LEU   180      64.730  78.020  32.360  1.00  0.00            
ATOM   2395  O   LEU   180      65.660  77.230  32.570  1.00  0.00            
ATOM   2396  N   ARG   181      63.610  77.570  31.790  1.00  0.00            
ATOM   2397  H   ARG   181      62.800  78.180  31.740  1.00  0.00            
ATOM   2398  CA  ARG   181      63.500  76.250  31.220  1.00  0.00            
ATOM   2399  HA  ARG   181      63.900  75.580  31.990  1.00  0.00            
ATOM   2400  CB  ARG   181      62.030  75.860  31.110  1.00  0.00            
ATOM   2401  HB1 ARG   181      61.490  76.680  30.690  1.00  0.00            
ATOM   2402  HB2 ARG   181      61.950  75.000  30.480  1.00  0.00            
ATOM   2403  CG  ARG   181      61.410  75.530  32.470  1.00  0.00            
ATOM   2404  HG1 ARG   181      61.700  76.270  33.140  1.00  0.00            
ATOM   2405  HG2 ARG   181      60.380  75.510  32.360  1.00  0.00            
ATOM   2406  CD  ARG   181      61.850  74.190  33.050  1.00  0.00            
ATOM   2407  HD1 ARG   181      61.550  73.400  32.370  1.00  0.00            
ATOM   2408  HD2 ARG   181      62.920  74.170  33.130  1.00  0.00            
ATOM   2409  NE  ARG   181      61.270  73.920  34.360  1.00  0.00            
ATOM   2410  HE  ARG   181      60.260  73.980  34.410  1.00  0.00            
ATOM   2411  CZ  ARG   181      61.920  73.600  35.490  1.00  0.00            
ATOM   2412  NH1 ARG   181      63.250  73.470  35.490  1.00  0.00            
ATOM   2413 1HH1 ARG   181      63.770  73.610  34.630  1.00  0.00            
ATOM   2414 2HH1 ARG   181      63.740  73.230  36.340  1.00  0.00            
ATOM   2415  NH2 ARG   181      61.290  73.300  36.640  1.00  0.00            
ATOM   2416 1HH2 ARG   181      60.280  73.300  36.680  1.00  0.00            
ATOM   2417 2HH2 ARG   181      61.830  73.070  37.460  1.00  0.00            
ATOM   2418  C   ARG   181      64.340  75.960  29.990  1.00  0.00            
ATOM   2419  O   ARG   181      64.930  74.880  29.880  1.00  0.00            
ATOM   2420  N   VAL   182      64.500  76.920  29.080  1.00  0.00            
ATOM   2421  H   VAL   182      64.110  77.830  29.260  1.00  0.00            
ATOM   2422  CA  VAL   182      65.200  76.750  27.820  1.00  0.00            
ATOM   2423  HA  VAL   182      64.720  75.880  27.370  1.00  0.00            
ATOM   2424  CB  VAL   182      64.940  77.860  26.800  1.00  0.00            
ATOM   2425  HB  VAL   182      65.530  77.550  25.940  1.00  0.00            
ATOM   2426  CG1 VAL   182      63.540  78.040  26.210  1.00  0.00            
ATOM   2427 1HG1 VAL   182      63.590  78.700  25.340  1.00  0.00            
ATOM   2428 2HG1 VAL   182      63.140  77.070  25.910  1.00  0.00            
ATOM   2429 3HG1 VAL   182      62.890  78.490  26.960  1.00  0.00            
ATOM   2430  CG2 VAL   182      65.540  79.210  27.170  1.00  0.00            
ATOM   2431 1HG2 VAL   182      65.570  79.850  26.280  1.00  0.00            
ATOM   2432 2HG2 VAL   182      64.920  79.690  27.930  1.00  0.00            
ATOM   2433 3HG2 VAL   182      66.540  79.070  27.560  1.00  0.00            
ATOM   2434  C   VAL   182      66.660  76.350  27.920  1.00  0.00            
ATOM   2435  O   VAL   182      67.390  76.820  28.790  1.00  0.00            
ATOM   2436  N   ARG   183      67.150  75.610  26.920  1.00  0.00            
ATOM   2437  H   ARG   183      66.500  75.140  26.300  1.00  0.00            
ATOM   2438  CA  ARG   183      68.560  75.420  26.630  1.00  0.00            
ATOM   2439  HA  ARG   183      69.130  75.250  27.550  1.00  0.00            
ATOM   2440  CB  ARG   183      68.610  74.200  25.720  1.00  0.00            
ATOM   2441  HB1 ARG   183      68.140  73.410  26.210  1.00  0.00            
ATOM   2442  HB2 ARG   183      68.100  74.440  24.840  1.00  0.00            
ATOM   2443  CG  ARG   183      70.020  73.750  25.350  1.00  0.00            
ATOM   2444  HG1 ARG   183      69.930  73.090  24.590  1.00  0.00            
ATOM   2445  HG2 ARG   183      70.520  74.580  25.060  1.00  0.00            
ATOM   2446  CD  ARG   183      70.850  73.070  26.430  1.00  0.00            
ATOM   2447  HD1 ARG   183      70.460  73.340  27.330  1.00  0.00            
ATOM   2448  HD2 ARG   183      70.760  72.070  26.300  1.00  0.00            
ATOM   2449  NE  ARG   183      72.290  73.370  26.490  1.00  0.00            
ATOM   2450  HE  ARG   183      72.730  73.700  25.640  1.00  0.00            
ATOM   2451  CZ  ARG   183      73.010  73.220  27.600  1.00  0.00            
ATOM   2452  NH1 ARG   183      72.620  72.770  28.800  1.00  0.00            
ATOM   2453 1HH1 ARG   183      71.660  72.490  28.950  1.00  0.00            
ATOM   2454 2HH1 ARG   183      73.290  72.710  29.560  1.00  0.00            
ATOM   2455  NH2 ARG   183      74.320  73.460  27.460  1.00  0.00            
ATOM   2456 1HH2 ARG   183      74.690  73.730  26.560  1.00  0.00            
ATOM   2457 2HH2 ARG   183      74.940  73.370  28.250  1.00  0.00            
ATOM   2458  C   ARG   183      69.030  76.670  25.910  1.00  0.00            
ATOM   2459  O   ARG   183      68.270  77.030  25.020  1.00  0.00            
ATOM   2460  N   VAL   184      70.170  77.310  26.200  1.00  0.00            
ATOM   2461  H   VAL   184      70.680  77.080  27.040  1.00  0.00            
ATOM   2462  CA  VAL   184      70.720  78.340  25.340  1.00  0.00            
ATOM   2463  HA  VAL   184      69.950  78.670  24.640  1.00  0.00            
ATOM   2464  CB  VAL   184      71.210  79.540  26.150  1.00  0.00            
ATOM   2465  HB  VAL   184      71.650  80.250  25.450  1.00  0.00            
ATOM   2466  CG1 VAL   184      69.980  80.200  26.760  1.00  0.00            
ATOM   2467 1HG1 VAL   184      69.400  79.450  27.310  1.00  0.00            
ATOM   2468 2HG1 VAL   184      70.290  80.990  27.450  1.00  0.00            
ATOM   2469 3HG1 VAL   184      69.360  80.620  25.970  1.00  0.00            
ATOM   2470  CG2 VAL   184      72.250  79.240  27.230  1.00  0.00            
ATOM   2471 1HG2 VAL   184      72.280  80.070  27.940  1.00  0.00            
ATOM   2472 2HG2 VAL   184      71.970  78.320  27.750  1.00  0.00            
ATOM   2473 3HG2 VAL   184      73.230  79.120  26.770  1.00  0.00            
ATOM   2474  C   VAL   184      71.870  77.710  24.580  1.00  0.00            
ATOM   2475  O   VAL   184      72.720  77.080  25.200  1.00  0.00            
ATOM   2476  N   PRO   185      71.910  77.720  23.240  1.00  0.00            
ATOM   2477  CD  PRO   185      70.760  78.100  22.440  1.00  0.00            
ATOM   2478  HD1 PRO   185      69.880  77.430  22.660  1.00  0.00            
ATOM   2479  HD2 PRO   185      70.450  79.160  22.650  1.00  0.00            
ATOM   2480  CG  PRO   185      71.230  77.940  20.990  1.00  0.00            
ATOM   2481  HG1 PRO   185      70.460  77.390  20.380  1.00  0.00            
ATOM   2482  HG2 PRO   185      71.400  78.950  20.510  1.00  0.00            
ATOM   2483  CB  PRO   185      72.530  77.150  21.080  1.00  0.00            
ATOM   2484  HB1 PRO   185      72.340  76.050  20.970  1.00  0.00            
ATOM   2485  HB2 PRO   185      73.240  77.460  20.270  1.00  0.00            
ATOM   2486  CA  PRO   185      73.100  77.470  22.460  1.00  0.00            
ATOM   2487  HA  PRO   185      73.580  76.570  22.850  1.00  0.00            
ATOM   2488  C   PRO   185      74.100  78.610  22.510  1.00  0.00            
ATOM   2489  O   PRO   185      73.770  79.790  22.610  1.00  0.00            
ATOM   2490  N   THR   186      75.380  78.250  22.610  1.00  0.00            
ATOM   2491  H   THR   186      75.640  77.290  22.430  1.00  0.00            
ATOM   2492  CA  THR   186      76.460  79.150  22.980  1.00  0.00            
ATOM   2493  HA  THR   186      76.170  80.170  22.730  1.00  0.00            
ATOM   2494  CB  THR   186      76.740  79.070  24.480  1.00  0.00            
ATOM   2495  HB  THR   186      77.680  79.620  24.610  1.00  0.00            
ATOM   2496  CG2 THR   186      75.720  79.840  25.310  1.00  0.00            
ATOM   2497 1HG2 THR   186      75.620  80.850  24.910  1.00  0.00            
ATOM   2498 2HG2 THR   186      74.760  79.340  25.260  1.00  0.00            
ATOM   2499 3HG2 THR   186      76.060  79.890  26.340  1.00  0.00            
ATOM   2500  OG1 THR   186      77.010  77.790  25.010  1.00  0.00            
ATOM   2501  HG1 THR   186      77.470  77.900  25.840  1.00  0.00            
ATOM   2502  C   THR   186      77.690  78.780  22.150  1.00  0.00            
ATOM   2503  O   THR   186      78.010  77.610  21.950  1.00  0.00            
ATOM   2504  N   THR   187      78.440  79.820  21.780  1.00  0.00            
ATOM   2505  H   THR   187      78.180  80.730  22.140  1.00  0.00            
ATOM   2506  CA  THR   187      79.600  79.820  20.920  1.00  0.00            
ATOM   2507  HA  THR   187      79.340  79.140  20.100  1.00  0.00            
ATOM   2508  CB  THR   187      79.780  81.180  20.250  1.00  0.00            
ATOM   2509  HB  THR   187      78.780  81.540  20.010  1.00  0.00            
ATOM   2510  CG2 THR   187      80.430  82.240  21.140  1.00  0.00            
ATOM   2511 1HG2 THR   187      81.500  82.020  21.240  1.00  0.00            
ATOM   2512 2HG2 THR   187      80.310  83.220  20.680  1.00  0.00            
ATOM   2513 3HG2 THR   187      79.960  82.230  22.120  1.00  0.00            
ATOM   2514  OG1 THR   187      80.470  81.060  19.030  1.00  0.00            
ATOM   2515  HG1 THR   187      80.570  81.940  18.650  1.00  0.00            
ATOM   2516  C   THR   187      80.870  79.230  21.520  1.00  0.00            
ATOM   2517  O   THR   187      81.620  78.540  20.830  1.00  0.00            
ATOM   2518  N   GLY   188      81.110  79.410  22.820  1.00  0.00            
ATOM   2519  H   GLY   188      80.420  79.880  23.390  1.00  0.00            
ATOM   2520  CA  GLY   188      82.320  78.960  23.480  1.00  0.00            
ATOM   2521  HA1 GLY   188      82.230  77.940  23.660  1.00  0.00            
ATOM   2522  HA2 GLY   188      83.120  79.160  22.850  1.00  0.00            
ATOM   2523  C   GLY   188      82.610  79.640  24.820  1.00  0.00            
ATOM   2524  O   GLY   188      83.360  78.950  25.510  1.00  0.00            
ATOM   2525  N   ILE   189      82.180  80.860  25.140  1.00  0.00            
ATOM   2526  H   ILE   189      81.620  81.370  24.470  1.00  0.00            
ATOM   2527  CA  ILE   189      82.450  81.500  26.410  1.00  0.00            
ATOM   2528  HA  ILE   189      82.440  80.760  27.210  1.00  0.00            
ATOM   2529  CB  ILE   189      83.840  82.130  26.310  1.00  0.00            
ATOM   2530  HB  ILE   189      84.570  81.370  26.040  1.00  0.00            
ATOM   2531  CG2 ILE   189      83.920  83.290  25.320  1.00  0.00            
ATOM   2532 1HG2 ILE   189      83.310  84.120  25.680  1.00  0.00            
ATOM   2533 2HG2 ILE   189      84.960  83.620  25.240  1.00  0.00            
ATOM   2534 3HG2 ILE   189      83.570  82.970  24.350  1.00  0.00            
ATOM   2535  CG1 ILE   189      84.160  82.690  27.690  1.00  0.00            
ATOM   2536 1HG1 ILE   189      83.620  83.550  27.820  1.00  0.00            
ATOM   2537 2HG1 ILE   189      83.900  81.970  28.390  1.00  0.00            
ATOM   2538  CD  ILE   189      85.630  83.030  27.920  1.00  0.00            
ATOM   2539  HD1 ILE   189      85.780  83.310  28.970  1.00  0.00            
ATOM   2540  HD2 ILE   189      86.250  82.170  27.690  1.00  0.00            
ATOM   2541  HD3 ILE   189      85.920  83.870  27.280  1.00  0.00            
ATOM   2542  C   ILE   189      81.320  82.500  26.610  1.00  0.00            
ATOM   2543  O   ILE   189      80.880  83.040  25.600  1.00  0.00            
ATOM   2544  N   ILE   190      80.880  82.720  27.850  1.00  0.00            
ATOM   2545  H   ILE   190      81.200  82.070  28.560  1.00  0.00            
ATOM   2546  CA  ILE   190      80.000  83.750  28.380  1.00  0.00            
ATOM   2547  HA  ILE   190      79.860  84.510  27.620  1.00  0.00            
ATOM   2548  CB  ILE   190      78.650  83.090  28.670  1.00  0.00            
ATOM   2549  HB  ILE   190      78.840  82.230  29.320  1.00  0.00            
ATOM   2550  CG2 ILE   190      77.730  84.040  29.420  1.00  0.00            
ATOM   2551 1HG2 ILE   190      76.690  83.750  29.260  1.00  0.00            
ATOM   2552 2HG2 ILE   190      77.960  84.010  30.480  1.00  0.00            
ATOM   2553 3HG2 ILE   190      77.880  85.060  29.050  1.00  0.00            
ATOM   2554  CG1 ILE   190      77.950  82.570  27.420  1.00  0.00            
ATOM   2555 1HG1 ILE   190      78.550  81.900  27.030  1.00  0.00            
ATOM   2556 2HG1 ILE   190      77.100  82.180  27.730  1.00  0.00            
ATOM   2557  CD  ILE   190      77.580  83.530  26.290  1.00  0.00            
ATOM   2558  HD1 ILE   190      77.090  82.980  25.490  1.00  0.00            
ATOM   2559  HD2 ILE   190      76.910  84.300  26.670  1.00  0.00            
ATOM   2560  HD3 ILE   190      78.480  84.000  25.910  1.00  0.00            
ATOM   2561  C   ILE   190      80.710  84.360  29.570  1.00  0.00            
ATOM   2562  O   ILE   190      81.370  83.750  30.410  1.00  0.00            
ATOM   2563  N   GLU   191      80.420  85.640  29.800  1.00  0.00            
ATOM   2564  H   GLU   191      79.990  86.180  29.060  1.00  0.00            
ATOM   2565  CA  GLU   191      80.670  86.350  31.050  1.00  0.00            
ATOM   2566  HA  GLU   191      80.610  85.600  31.830  1.00  0.00            
ATOM   2567  CB  GLU   191      82.040  87.000  31.200  1.00  0.00            
ATOM   2568  HB1 GLU   191      82.070  87.540  32.140  1.00  0.00            
ATOM   2569  HB2 GLU   191      82.800  86.230  31.200  1.00  0.00            
ATOM   2570  CG  GLU   191      82.310  87.970  30.060  1.00  0.00            
ATOM   2571  HG1 GLU   191      82.040  87.500  29.100  1.00  0.00            
ATOM   2572  HG2 GLU   191      81.680  88.870  30.180  1.00  0.00            
ATOM   2573  CD  GLU   191      83.780  88.370  30.040  1.00  0.00            
ATOM   2574  OE1 GLU   191      84.230  89.340  30.680  1.00  0.00            
ATOM   2575  OE2 GLU   191      84.520  87.920  29.140  1.00  0.00            
ATOM   2576  C   GLU   191      79.510  87.310  31.300  1.00  0.00            
ATOM   2577  O   GLU   191      79.070  87.940  30.340  1.00  0.00            
ATOM   2578  N   TYR   192      78.940  87.360  32.500  1.00  0.00            
ATOM   2579  H   TYR   192      79.230  86.680  33.190  1.00  0.00            
ATOM   2580  CA  TYR   192      77.930  88.290  32.950  1.00  0.00            
ATOM   2581  HA  TYR   192      77.860  89.050  32.170  1.00  0.00            
ATOM   2582  CB  TYR   192      76.530  87.690  33.050  1.00  0.00            
ATOM   2583  HB1 TYR   192      76.220  87.260  32.070  1.00  0.00            
ATOM   2584  HB2 TYR   192      76.540  86.800  33.730  1.00  0.00            
ATOM   2585  CG  TYR   192      75.520  88.700  33.530  1.00  0.00            
ATOM   2586  CD1 TYR   192      75.070  89.700  32.650  1.00  0.00            
ATOM   2587  HD1 TYR   192      75.570  89.840  31.700  1.00  0.00            
ATOM   2588  CE1 TYR   192      73.980  90.500  32.990  1.00  0.00            
ATOM   2589  HE1 TYR   192      73.630  91.260  32.320  1.00  0.00            
ATOM   2590  CZ  TYR   192      73.350  90.320  34.230  1.00  0.00            
ATOM   2591  OH  TYR   192      72.320  91.140  34.590  1.00  0.00            
ATOM   2592  HH  TYR   192      71.960  91.620  33.860  1.00  0.00            
ATOM   2593  CE2 TYR   192      73.770  89.310  35.100  1.00  0.00            
ATOM   2594  HE2 TYR   192      73.270  89.160  36.040  1.00  0.00            
ATOM   2595  CD2 TYR   192      74.870  88.510  34.750  1.00  0.00            
ATOM   2596  HD2 TYR   192      75.210  87.740  35.430  1.00  0.00            
ATOM   2597  C   TYR   192      78.380  89.040  34.200  1.00  0.00            
ATOM   2598  O   TYR   192      78.570  88.420  35.240  1.00  0.00            
ATOM   2599  N   PRO   193      78.440  90.370  34.180  1.00  0.00            
ATOM   2600  CD  PRO   193      78.570  91.130  32.960  1.00  0.00            
ATOM   2601  HD1 PRO   193      79.260  90.610  32.240  1.00  0.00            
ATOM   2602  HD2 PRO   193      77.580  91.250  32.450  1.00  0.00            
ATOM   2603  CG  PRO   193      79.140  92.490  33.360  1.00  0.00            
ATOM   2604  HG1 PRO   193      80.040  92.750  32.740  1.00  0.00            
ATOM   2605  HG2 PRO   193      78.370  93.300  33.220  1.00  0.00            
ATOM   2606  CB  PRO   193      79.520  92.360  34.830  1.00  0.00            
ATOM   2607  HB1 PRO   193      80.620  92.080  34.960  1.00  0.00            
ATOM   2608  HB2 PRO   193      79.350  93.330  35.400  1.00  0.00            
ATOM   2609  CA  PRO   193      78.590  91.250  35.330  1.00  0.00            
ATOM   2610  HA  PRO   193      79.160  90.690  36.070  1.00  0.00            
ATOM   2611  C   PRO   193      77.330  91.730  36.020  1.00  0.00            
ATOM   2612  O   PRO   193      76.300  91.830  35.360  1.00  0.00            
ATOM   2613  N   PHE   194      77.440  92.030  37.320  1.00  0.00            
ATOM   2614  H   PHE   194      78.300  91.750  37.760  1.00  0.00            
ATOM   2615  CA  PHE   194      76.530  92.700  38.230  1.00  0.00            
ATOM   2616  HA  PHE   194      76.360  93.690  37.800  1.00  0.00            
ATOM   2617  CB  PHE   194      75.150  92.050  38.350  1.00  0.00            
ATOM   2618  HB1 PHE   194      74.500  92.700  38.930  1.00  0.00            
ATOM   2619  HB2 PHE   194      74.690  92.010  37.370  1.00  0.00            
ATOM   2620  CG  PHE   194      75.180  90.670  38.960  1.00  0.00            
ATOM   2621  CD1 PHE   194      75.100  90.560  40.350  1.00  0.00            
ATOM   2622  HD1 PHE   194      74.890  91.430  40.960  1.00  0.00            
ATOM   2623  CE1 PHE   194      75.310  89.310  40.960  1.00  0.00            
ATOM   2624  HE1 PHE   194      75.260  89.220  42.040  1.00  0.00            
ATOM   2625  CZ  PHE   194      75.600  88.190  40.180  1.00  0.00            
ATOM   2626  HZ  PHE   194      75.760  87.230  40.650  1.00  0.00            
ATOM   2627  CE2 PHE   194      75.670  88.310  38.790  1.00  0.00            
ATOM   2628  HE2 PHE   194      75.890  87.440  38.180  1.00  0.00            
ATOM   2629  CD2 PHE   194      75.460  89.550  38.180  1.00  0.00            
ATOM   2630  HD2 PHE   194      75.510  89.640  37.100  1.00  0.00            
ATOM   2631  C   PHE   194      77.170  92.960  39.590  1.00  0.00            
ATOM   2632  O   PHE   194      78.210  92.420  39.950  1.00  0.00            
ATOM   2633  N   ASP   195      76.490  93.810  40.370  1.00  0.00            
ATOM   2634  H   ASP   195      75.610  94.140  40.010  1.00  0.00            
ATOM   2635  CA  ASP   195      76.840  94.340  41.670  1.00  0.00            
ATOM   2636  HA  ASP   195      77.760  93.840  41.990  1.00  0.00            
ATOM   2637  CB  ASP   195      77.130  95.830  41.600  1.00  0.00            
ATOM   2638  HB1 ASP   195      77.640  96.090  42.460  1.00  0.00            
ATOM   2639  HB2 ASP   195      77.740  95.990  40.780  1.00  0.00            
ATOM   2640  CG  ASP   195      75.940  96.770  41.480  1.00  0.00            
ATOM   2641  OD1 ASP   195      75.120  96.650  40.550  1.00  0.00            
ATOM   2642  OD2 ASP   195      75.770  97.720  42.270  1.00  0.00            
ATOM   2643  C   ASP   195      75.790  94.080  42.740  1.00  0.00            
ATOM   2644  O   ASP   195      74.620  94.000  42.400  1.00  0.00            
ATOM   2645  N   LEU   196      76.250  94.050  44.000  1.00  0.00            
ATOM   2646  H   LEU   196      77.240  93.880  44.130  1.00  0.00            
ATOM   2647  CA  LEU   196      75.470  94.220  45.200  1.00  0.00            
ATOM   2648  HA  LEU   196      74.460  94.530  44.930  1.00  0.00            
ATOM   2649  CB  LEU   196      75.430  92.830  45.820  1.00  0.00            
ATOM   2650  HB1 LEU   196      75.050  92.210  45.130  1.00  0.00            
ATOM   2651  HB2 LEU   196      76.370  92.590  46.060  1.00  0.00            
ATOM   2652  CG  LEU   196      74.590  92.630  47.080  1.00  0.00            
ATOM   2653  HG  LEU   196      73.630  93.100  46.900  1.00  0.00            
ATOM   2654  CD1 LEU   196      74.310  91.160  47.400  1.00  0.00            
ATOM   2655 1HD1 LEU   196      73.630  90.760  46.650  1.00  0.00            
ATOM   2656 2HD1 LEU   196      75.240  90.600  47.380  1.00  0.00            
ATOM   2657 3HD1 LEU   196      73.850  91.080  48.380  1.00  0.00            
ATOM   2658  CD2 LEU   196      75.190  93.300  48.310  1.00  0.00            
ATOM   2659 1HD2 LEU   196      75.080  94.380  48.230  1.00  0.00            
ATOM   2660 2HD2 LEU   196      74.670  92.960  49.210  1.00  0.00            
ATOM   2661 3HD2 LEU   196      76.250  93.060  48.390  1.00  0.00            
ATOM   2662  C   LEU   196      76.110  95.300  46.060  1.00  0.00            
ATOM   2663  O   LEU   196      77.180  95.010  46.600  1.00  0.00            
ATOM   2664  N   GLN   197      75.430  96.440  46.150  1.00  0.00            
ATOM   2665  H   GLN   197      74.520  96.480  45.720  1.00  0.00            
ATOM   2666  CA  GLN   197      75.870  97.650  46.820  1.00  0.00            
ATOM   2667  HA  GLN   197      75.270  98.460  46.400  1.00  0.00            
ATOM   2668  CB  GLN   197      75.540  97.610  48.310  1.00  0.00            
ATOM   2669  HB1 GLN   197      75.990  96.740  48.730  1.00  0.00            
ATOM   2670  HB2 GLN   197      75.940  98.490  48.760  1.00  0.00            
ATOM   2671  CG  GLN   197      74.040  97.570  48.570  1.00  0.00            
ATOM   2672  HG1 GLN   197      73.570  98.220  47.890  1.00  0.00            
ATOM   2673  HG2 GLN   197      73.710  96.590  48.380  1.00  0.00            
ATOM   2674  CD  GLN   197      73.610  97.950  49.970  1.00  0.00            
ATOM   2675  OE1 GLN   197      72.690  98.750  50.170  1.00  0.00            
ATOM   2676  NE2 GLN   197      74.190  97.400  51.040  1.00  0.00            
ATOM   2677 1HE2 GLN   197      74.920  96.720  50.920  1.00  0.00            
ATOM   2678 2HE2 GLN   197      73.900  97.660  51.970  1.00  0.00            
ATOM   2679  C   GLN   197      77.320  98.020  46.540  1.00  0.00            
ATOM   2680  O   GLN   197      77.600  98.740  45.590  1.00  0.00            
ATOM   2681  N   SER   198      78.230  97.670  47.450  1.00  0.00            
ATOM   2682  H   SER   198      77.920  97.130  48.250  1.00  0.00            
ATOM   2683  CA  SER   198      79.650  97.970  47.410  1.00  0.00            
ATOM   2684  HA  SER   198      79.770  98.880  46.810  1.00  0.00            
ATOM   2685  CB  SER   198      80.200  98.280  48.800  1.00  0.00            
ATOM   2686  HB1 SER   198      81.300  98.470  48.750  1.00  0.00            
ATOM   2687  HB2 SER   198      79.710  99.180  49.220  1.00  0.00            
ATOM   2688  OG  SER   198      79.930  97.150  49.600  1.00  0.00            
ATOM   2689  HG  SER   198      80.250  97.330  50.490  1.00  0.00            
ATOM   2690  C   SER   198      80.520  96.900  46.790  1.00  0.00            
ATOM   2691  O   SER   198      81.740  97.040  46.800  1.00  0.00            
ATOM   2692  N   VAL   199      79.990  95.710  46.460  1.00  0.00            
ATOM   2693  H   VAL   199      79.010  95.550  46.620  1.00  0.00            
ATOM   2694  CA  VAL   199      80.760  94.630  45.870  1.00  0.00            
ATOM   2695  HA  VAL   199      81.800  94.930  45.870  1.00  0.00            
ATOM   2696  CB  VAL   199      80.650  93.360  46.700  1.00  0.00            
ATOM   2697  HB  VAL   199      80.750  93.710  47.720  1.00  0.00            
ATOM   2698  CG1 VAL   199      79.360  92.530  46.730  1.00  0.00            
ATOM   2699 1HG1 VAL   199      79.120  92.200  45.720  1.00  0.00            
ATOM   2700 2HG1 VAL   199      79.500  91.670  47.380  1.00  0.00            
ATOM   2701 3HG1 VAL   199      78.540  93.150  47.110  1.00  0.00            
ATOM   2702  CG2 VAL   199      81.830  92.420  46.500  1.00  0.00            
ATOM   2703 1HG2 VAL   199      81.810  91.640  47.260  1.00  0.00            
ATOM   2704 2HG2 VAL   199      81.780  91.970  45.510  1.00  0.00            
ATOM   2705 3HG2 VAL   199      82.760  92.980  46.590  1.00  0.00            
ATOM   2706  C   VAL   199      80.370  94.330  44.420  1.00  0.00            
ATOM   2707  O   VAL   199      79.230  94.600  44.080  1.00  0.00            
ATOM   2708  N   ILE   200      81.390  93.860  43.700  1.00  0.00            
ATOM   2709  H   ILE   200      82.270  93.650  44.150  1.00  0.00            
ATOM   2710  CA  ILE   200      81.310  93.600  42.270  1.00  0.00            
ATOM   2711  HA  ILE   200      80.250  93.600  42.030  1.00  0.00            
ATOM   2712  CB  ILE   200      81.920  94.690  41.390  1.00  0.00            
ATOM   2713  HB  ILE   200      83.000  94.710  41.560  1.00  0.00            
ATOM   2714  CG2 ILE   200      81.660  94.420  39.910  1.00  0.00            
ATOM   2715 1HG2 ILE   200      82.010  95.270  39.320  1.00  0.00            
ATOM   2716 2HG2 ILE   200      82.190  93.520  39.610  1.00  0.00            
ATOM   2717 3HG2 ILE   200      80.590  94.280  39.750  1.00  0.00            
ATOM   2718  CG1 ILE   200      81.350  96.070  41.740  1.00  0.00            
ATOM   2719 1HG1 ILE   200      80.340  96.110  41.390  1.00  0.00            
ATOM   2720 2HG1 ILE   200      81.380  96.190  42.790  1.00  0.00            
ATOM   2721  CD  ILE   200      82.140  97.200  41.090  1.00  0.00            
ATOM   2722  HD1 ILE   200      83.180  96.900  40.960  1.00  0.00            
ATOM   2723  HD2 ILE   200      81.710  97.430  40.120  1.00  0.00            
ATOM   2724  HD3 ILE   200      82.090  98.080  41.730  1.00  0.00            
ATOM   2725  C   ILE   200      81.800  92.200  41.940  1.00  0.00            
ATOM   2726  O   ILE   200      82.940  91.830  42.220  1.00  0.00            
ATOM   2727  N   PHE   201      80.990  91.470  41.180  1.00  0.00            
ATOM   2728  H   PHE   201      80.150  91.900  40.820  1.00  0.00            
ATOM   2729  CA  PHE   201      81.210  90.090  40.800  1.00  0.00            
ATOM   2730  HA  PHE   201      82.210  89.810  41.140  1.00  0.00            
ATOM   2731  CB  PHE   201      80.210  89.210  41.550  1.00  0.00            
ATOM   2732  HB1 PHE   201      79.230  89.560  41.340  1.00  0.00            
ATOM   2733  HB2 PHE   201      80.250  88.230  41.140  1.00  0.00            
ATOM   2734  CG  PHE   201      80.380  89.110  43.040  1.00  0.00            
ATOM   2735  CD1 PHE   201      81.370  88.270  43.560  1.00  0.00            
ATOM   2736  HD1 PHE   201      82.080  87.810  42.890  1.00  0.00            
ATOM   2737  CE1 PHE   201      81.430  88.010  44.930  1.00  0.00            
ATOM   2738  HE1 PHE   201      82.190  87.360  45.330  1.00  0.00            
ATOM   2739  CZ  PHE   201      80.500  88.610  45.800  1.00  0.00            
ATOM   2740  HZ  PHE   201      80.550  88.410  46.860  1.00  0.00            
ATOM   2741  CE2 PHE   201      79.510  89.450  45.280  1.00  0.00            
ATOM   2742  HE2 PHE   201      78.800  89.910  45.950  1.00  0.00            
ATOM   2743  CD2 PHE   201      79.450  89.710  43.910  1.00  0.00            
ATOM   2744  HD2 PHE   201      78.690  90.360  43.520  1.00  0.00            
ATOM   2745  C   PHE   201      81.180  89.950  39.290  1.00  0.00            
ATOM   2746  O   PHE   201      80.720  90.840  38.570  1.00  0.00            
ATOM   2747  N   ARG   202      81.530  88.770  38.780  1.00  0.00            
ATOM   2748  H   ARG   202      81.920  88.060  39.380  1.00  0.00            
ATOM   2749  CA  ARG   202      81.380  88.440  37.370  1.00  0.00            
ATOM   2750  HA  ARG   202      80.430  88.850  37.040  1.00  0.00            
ATOM   2751  CB  ARG   202      82.470  89.020  36.480  1.00  0.00            
ATOM   2752  HB1 ARG   202      82.650  90.020  36.770  1.00  0.00            
ATOM   2753  HB2 ARG   202      83.360  88.430  36.600  1.00  0.00            
ATOM   2754  CG  ARG   202      82.080  89.000  35.000  1.00  0.00            
ATOM   2755  HG1 ARG   202      81.870  88.000  34.730  1.00  0.00            
ATOM   2756  HG2 ARG   202      81.230  89.600  34.880  1.00  0.00            
ATOM   2757  CD  ARG   202      83.180  89.520  34.080  1.00  0.00            
ATOM   2758  HD1 ARG   202      84.130  89.050  34.330  1.00  0.00            
ATOM   2759  HD2 ARG   202      82.940  89.260  33.050  1.00  0.00            
ATOM   2760  NE  ARG   202      83.310  90.970  34.200  1.00  0.00            
ATOM   2761  HE  ARG   202      83.570  91.300  35.120  1.00  0.00            
ATOM   2762  CZ  ARG   202      83.140  91.910  33.260  1.00  0.00            
ATOM   2763  NH1 ARG   202      83.350  91.610  31.970  1.00  0.00            
ATOM   2764 1HH1 ARG   202      83.650  90.680  31.710  1.00  0.00            
ATOM   2765 2HH1 ARG   202      83.220  92.310  31.260  1.00  0.00            
ATOM   2766  NH2 ARG   202      82.810  93.150  33.670  1.00  0.00            
ATOM   2767 1HH2 ARG   202      82.710  93.340  34.650  1.00  0.00            
ATOM   2768 2HH2 ARG   202      82.670  93.880  32.990  1.00  0.00            
ATOM   2769  C   ARG   202      81.340  86.940  37.150  1.00  0.00            
ATOM   2770  O   ARG   202      82.180  86.200  37.680  1.00  0.00            
ATOM   2771  N   MET   203      80.330  86.370  36.490  1.00  0.00            
ATOM   2772  H   MET   203      79.500  86.920  36.350  1.00  0.00            
ATOM   2773  CA  MET   203      80.300  85.040  35.930  1.00  0.00            
ATOM   2774  HA  MET   203      80.430  84.300  36.720  1.00  0.00            
ATOM   2775  CB  MET   203      78.920  84.870  35.290  1.00  0.00            
ATOM   2776  HB1 MET   203      78.870  85.520  34.470  1.00  0.00            
ATOM   2777  HB2 MET   203      78.820  83.870  34.990  1.00  0.00            
ATOM   2778  CG  MET   203      77.760  85.200  36.220  1.00  0.00            
ATOM   2779  HG1 MET   203      77.640  86.270  36.280  1.00  0.00            
ATOM   2780  HG2 MET   203      76.840  84.860  35.770  1.00  0.00            
ATOM   2781  SD  MET   203      77.880  84.540  37.900  1.00  0.00            
ATOM   2782  CE  MET   203      78.000  82.810  37.380  1.00  0.00            
ATOM   2783  HE1 MET   203      78.170  82.170  38.250  1.00  0.00            
ATOM   2784  HE2 MET   203      77.070  82.510  36.890  1.00  0.00            
ATOM   2785  HE3 MET   203      78.830  82.690  36.680  1.00  0.00            
ATOM   2786  C   MET   203      81.320  84.810  34.830  1.00  0.00            
ATOM   2787  O   MET   203      81.550  85.600  33.910  1.00  0.00            
ATOM   2788  N   VAL   204      81.840  83.590  34.680  1.00  0.00            
ATOM   2789  H   VAL   204      81.760  82.960  35.470  1.00  0.00            
ATOM   2790  CA  VAL   204      82.500  83.030  33.520  1.00  0.00            
ATOM   2791  HA  VAL   204      82.220  83.620  32.660  1.00  0.00            
ATOM   2792  CB  VAL   204      84.020  83.090  33.650  1.00  0.00            
ATOM   2793  HB  VAL   204      84.320  82.310  34.350  1.00  0.00            
ATOM   2794  CG1 VAL   204      84.690  82.770  32.310  1.00  0.00            
ATOM   2795 1HG1 VAL   204      85.780  82.770  32.440  1.00  0.00            
ATOM   2796 2HG1 VAL   204      84.370  81.780  31.970  1.00  0.00            
ATOM   2797 3HG1 VAL   204      84.410  83.520  31.570  1.00  0.00            
ATOM   2798  CG2 VAL   204      84.630  84.400  34.140  1.00  0.00            
ATOM   2799 1HG2 VAL   204      84.540  84.460  35.220  1.00  0.00            
ATOM   2800 2HG2 VAL   204      85.680  84.440  33.860  1.00  0.00            
ATOM   2801 3HG2 VAL   204      84.100  85.240  33.680  1.00  0.00            
ATOM   2802  C   VAL   204      81.940  81.630  33.330  1.00  0.00            
ATOM   2803  O   VAL   204      81.690  80.930  34.320  1.00  0.00            
ATOM   2804  N   ASP   205      81.680  81.130  32.120  1.00  0.00            
ATOM   2805  H   ASP   205      81.920  81.730  31.340  1.00  0.00            
ATOM   2806  CA  ASP   205      81.110  79.860  31.740  1.00  0.00            
ATOM   2807  HA  ASP   205      81.450  79.060  32.410  1.00  0.00            
ATOM   2808  CB  ASP   205      79.590  79.990  31.770  1.00  0.00            
ATOM   2809  HB1 ASP   205      79.290  80.200  32.770  1.00  0.00            
ATOM   2810  HB2 ASP   205      79.310  80.810  31.160  1.00  0.00            
ATOM   2811  CG  ASP   205      78.850  78.750  31.290  1.00  0.00            
ATOM   2812  OD1 ASP   205      77.850  78.810  30.550  1.00  0.00            
ATOM   2813  OD2 ASP   205      79.250  77.640  31.710  1.00  0.00            
ATOM   2814  C   ASP   205      81.570  79.600  30.310  1.00  0.00            
ATOM   2815  O   ASP   205      81.650  80.500  29.470  1.00  0.00            
ATOM   2816  N   VAL   206      82.010  78.360  30.080  1.00  0.00            
ATOM   2817  H   VAL   206      81.910  77.670  30.810  1.00  0.00            
ATOM   2818  CA  VAL   206      82.620  77.930  28.840  1.00  0.00            
ATOM   2819  HA  VAL   206      82.460  78.690  28.080  1.00  0.00            
ATOM   2820  CB  VAL   206      84.120  77.740  29.030  1.00  0.00            
ATOM   2821  HB  VAL   206      84.490  77.290  28.110  1.00  0.00            
ATOM   2822  CG1 VAL   206      84.860  79.060  29.180  1.00  0.00            
ATOM   2823 1HG1 VAL   206      84.740  79.650  28.260  1.00  0.00            
ATOM   2824 2HG1 VAL   206      84.450  79.620  30.020  1.00  0.00            
ATOM   2825 3HG1 VAL   206      85.920  78.870  29.350  1.00  0.00            
ATOM   2826  CG2 VAL   206      84.600  76.830  30.160  1.00  0.00            
ATOM   2827 1HG2 VAL   206      84.110  77.120  31.090  1.00  0.00            
ATOM   2828 2HG2 VAL   206      84.350  75.790  29.920  1.00  0.00            
ATOM   2829 3HG2 VAL   206      85.680  76.930  30.280  1.00  0.00            
ATOM   2830  C   VAL   206      81.990  76.630  28.360  1.00  0.00            
ATOM   2831  O   VAL   206      82.640  75.730  27.820  1.00  0.00            
ATOM   2832  N   GLY   207      80.700  76.490  28.690  1.00  0.00            
ATOM   2833  H   GLY   207      80.220  77.280  29.070  1.00  0.00            
ATOM   2834  CA  GLY   207      79.940  75.270  28.520  1.00  0.00            
ATOM   2835  HA1 GLY   207      80.480  74.480  28.950  1.00  0.00            
ATOM   2836  HA2 GLY   207      79.020  75.390  29.030  1.00  0.00            
ATOM   2837  C   GLY   207      79.640  74.920  27.070  1.00  0.00            
ATOM   2838  O   GLY   207      79.410  73.750  26.770  1.00  0.00            
ATOM   2839  N   GLY   208      79.690  75.880  26.150  1.00  0.00            
ATOM   2840  H   GLY   208      79.790  76.830  26.470  1.00  0.00            
ATOM   2841  CA  GLY   208      79.640  75.720  24.710  1.00  0.00            
ATOM   2842  HA1 GLY   208      79.010  74.880  24.480  1.00  0.00            
ATOM   2843  HA2 GLY   208      79.210  76.600  24.280  1.00  0.00            
ATOM   2844  C   GLY   208      81.010  75.480  24.100  1.00  0.00            
ATOM   2845  O   GLY   208      81.090  75.420  22.880  1.00  0.00            
ATOM   2846  N   GLN   209      82.140  75.390  24.810  1.00  0.00            
ATOM   2847  H   GLN   209      82.120  75.480  25.820  1.00  0.00            
ATOM   2848  CA  GLN   209      83.400  75.180  24.140  1.00  0.00            
ATOM   2849  HA  GLN   209      83.420  75.800  23.240  1.00  0.00            
ATOM   2850  CB  GLN   209      84.540  75.640  25.050  1.00  0.00            
ATOM   2851  HB1 GLN   209      84.320  76.620  25.390  1.00  0.00            
ATOM   2852  HB2 GLN   209      84.600  74.970  25.870  1.00  0.00            
ATOM   2853  CG  GLN   209      85.890  75.670  24.350  1.00  0.00            
ATOM   2854  HG1 GLN   209      86.580  76.100  25.000  1.00  0.00            
ATOM   2855  HG2 GLN   209      86.170  74.690  24.160  1.00  0.00            
ATOM   2856  CD  GLN   209      85.950  76.440  23.030  1.00  0.00            
ATOM   2857  OE1 GLN   209      85.870  75.820  21.970  1.00  0.00            
ATOM   2858  NE2 GLN   209      86.200  77.740  22.950  1.00  0.00            
ATOM   2859 1HE2 GLN   209      86.360  78.280  23.790  1.00  0.00            
ATOM   2860 2HE2 GLN   209      86.220  78.200  22.050  1.00  0.00            
ATOM   2861  C   GLN   209      83.530  73.720  23.720  1.00  0.00            
ATOM   2862  O   GLN   209      83.390  72.770  24.490  1.00  0.00            
ATOM   2863  N   ARG   210      83.810  73.510  22.440  1.00  0.00            
ATOM   2864  H   ARG   210      84.120  74.270  21.850  1.00  0.00            
ATOM   2865  CA  ARG   210      83.680  72.200  21.850  1.00  0.00            
ATOM   2866  HA  ARG   210      83.070  71.590  22.510  1.00  0.00            
ATOM   2867  CB  ARG   210      82.950  72.360  20.520  1.00  0.00            
ATOM   2868  HB1 ARG   210      82.120  72.920  20.700  1.00  0.00            
ATOM   2869  HB2 ARG   210      83.590  72.820  19.880  1.00  0.00            
ATOM   2870  CG  ARG   210      82.480  71.080  19.820  1.00  0.00            
ATOM   2871  HG1 ARG   210      82.180  71.340  18.850  1.00  0.00            
ATOM   2872  HG2 ARG   210      83.280  70.400  19.800  1.00  0.00            
ATOM   2873  CD  ARG   210      81.300  70.410  20.520  1.00  0.00            
ATOM   2874  HD1 ARG   210      80.660  71.160  20.910  1.00  0.00            
ATOM   2875  HD2 ARG   210      80.760  69.850  19.800  1.00  0.00            
ATOM   2876  NE  ARG   210      81.690  69.520  21.620  1.00  0.00            
ATOM   2877  HE  ARG   210      81.300  69.780  22.510  1.00  0.00            
ATOM   2878  CZ  ARG   210      82.460  68.420  21.640  1.00  0.00            
ATOM   2879  NH1 ARG   210      82.820  67.820  20.490  1.00  0.00            
ATOM   2880 1HH1 ARG   210      82.500  68.190  19.610  1.00  0.00            
ATOM   2881 2HH1 ARG   210      83.400  66.990  20.520  1.00  0.00            
ATOM   2882  NH2 ARG   210      82.800  67.880  22.810  1.00  0.00            
ATOM   2883 1HH2 ARG   210      82.480  68.300  23.670  1.00  0.00            
ATOM   2884 2HH2 ARG   210      83.380  67.050  22.840  1.00  0.00            
ATOM   2885  C   ARG   210      85.060  71.550  21.750  1.00  0.00            
ATOM   2886  O   ARG   210      85.200  70.400  21.350  1.00  0.00            
ATOM   2887  N   SER   211      86.140  72.310  21.960  1.00  0.00            
ATOM   2888  H   SER   211      86.030  73.300  22.090  1.00  0.00            
ATOM   2889  CA  SER   211      87.490  71.780  22.020  1.00  0.00            
ATOM   2890  HA  SER   211      87.610  71.140  21.150  1.00  0.00            
ATOM   2891  CB  SER   211      88.450  72.960  21.820  1.00  0.00            
ATOM   2892  HB1 SER   211      89.400  72.570  21.790  1.00  0.00            
ATOM   2893  HB2 SER   211      88.200  73.400  20.930  1.00  0.00            
ATOM   2894  OG  SER   211      88.420  73.950  22.810  1.00  0.00            
ATOM   2895  HG  SER   211      88.420  74.810  22.380  1.00  0.00            
ATOM   2896  C   SER   211      87.800  70.930  23.240  1.00  0.00            
ATOM   2897  O   SER   211      86.890  70.290  23.760  1.00  0.00            
ATOM   2898  N   GLU   212      89.070  70.830  23.630  1.00  0.00            
ATOM   2899  H   GLU   212      89.770  71.360  23.130  1.00  0.00            
ATOM   2900  CA  GLU   212      89.570  70.040  24.740  1.00  0.00            
ATOM   2901  HA  GLU   212      88.720  69.520  25.180  1.00  0.00            
ATOM   2902  CB  GLU   212      90.540  68.960  24.240  1.00  0.00            
ATOM   2903  HB1 GLU   212      90.220  68.600  23.250  1.00  0.00            
ATOM   2904  HB2 GLU   212      91.550  69.380  24.160  1.00  0.00            
ATOM   2905  CG  GLU   212      90.530  67.810  25.240  1.00  0.00            
ATOM   2906  HG1 GLU   212      89.690  67.900  25.790  1.00  0.00            
ATOM   2907  HG2 GLU   212      90.490  66.960  24.710  1.00  0.00            
ATOM   2908  CD  GLU   212      91.680  67.670  26.220  1.00  0.00            
ATOM   2909  OE1 GLU   212      91.820  68.470  27.170  1.00  0.00            
ATOM   2910  OE2 GLU   212      92.350  66.630  26.020  1.00  0.00            
ATOM   2911  C   GLU   212      90.200  70.900  25.830  1.00  0.00            
ATOM   2912  O   GLU   212      91.080  71.700  25.540  1.00  0.00            
ATOM   2913  N   ARG   213      89.770  70.780  27.090  1.00  0.00            
ATOM   2914  H   ARG   213      89.240  69.950  27.300  1.00  0.00            
ATOM   2915  CA  ARG   213      89.950  71.650  28.230  1.00  0.00            
ATOM   2916  HA  ARG   213      89.400  72.570  28.010  1.00  0.00            
ATOM   2917  CB  ARG   213      89.360  71.090  29.520  1.00  0.00            
ATOM   2918  HB1 ARG   213      90.040  70.500  29.890  1.00  0.00            
ATOM   2919  HB2 ARG   213      89.180  71.860  30.090  1.00  0.00            
ATOM   2920  CG  ARG   213      88.070  70.270  29.490  1.00  0.00            
ATOM   2921  HG1 ARG   213      88.200  69.470  28.820  1.00  0.00            
ATOM   2922  HG2 ARG   213      87.880  69.920  30.470  1.00  0.00            
ATOM   2923  CD  ARG   213      86.860  71.090  29.040  1.00  0.00            
ATOM   2924  HD1 ARG   213      86.080  70.910  29.700  1.00  0.00            
ATOM   2925  HD2 ARG   213      87.120  72.100  29.080  1.00  0.00            
ATOM   2926  NE  ARG   213      86.380  70.800  27.680  1.00  0.00            
ATOM   2927  HE  ARG   213      86.850  70.070  27.180  1.00  0.00            
ATOM   2928  CZ  ARG   213      85.370  71.450  27.080  1.00  0.00            
ATOM   2929  NH1 ARG   213      84.650  72.500  27.510  1.00  0.00            
ATOM   2930 1HH1 ARG   213      84.850  72.910  28.410  1.00  0.00            
ATOM   2931 2HH1 ARG   213      83.920  72.880  26.930  1.00  0.00            
ATOM   2932  NH2 ARG   213      85.070  71.050  25.840  1.00  0.00            
ATOM   2933 1HH2 ARG   213      85.590  70.300  25.410  1.00  0.00            
ATOM   2934 2HH2 ARG   213      84.320  71.500  25.330  1.00  0.00            
ATOM   2935  C   ARG   213      91.400  72.080  28.450  1.00  0.00            
ATOM   2936  O   ARG   213      91.720  73.210  28.790  1.00  0.00            
ATOM   2937  N   ARG   214      92.340  71.150  28.280  1.00  0.00            
ATOM   2938  H   ARG   214      92.090  70.280  27.840  1.00  0.00            
ATOM   2939  CA  ARG   214      93.730  71.310  28.670  1.00  0.00            
ATOM   2940  HA  ARG   214      93.730  71.450  29.750  1.00  0.00            
ATOM   2941  CB  ARG   214      94.510  70.030  28.390  1.00  0.00            
ATOM   2942  HB1 ARG   214      95.420  70.130  28.850  1.00  0.00            
ATOM   2943  HB2 ARG   214      93.980  69.260  28.780  1.00  0.00            
ATOM   2944  CG  ARG   214      94.790  69.700  26.930  1.00  0.00            
ATOM   2945  HG1 ARG   214      93.880  69.830  26.360  1.00  0.00            
ATOM   2946  HG2 ARG   214      95.550  70.360  26.550  1.00  0.00            
ATOM   2947  CD  ARG   214      95.260  68.250  26.790  1.00  0.00            
ATOM   2948  HD1 ARG   214      95.870  67.940  27.690  1.00  0.00            
ATOM   2949  HD2 ARG   214      94.380  67.540  26.750  1.00  0.00            
ATOM   2950  NE  ARG   214      96.060  68.170  25.570  1.00  0.00            
ATOM   2951  HE  ARG   214      96.980  68.580  25.610  1.00  0.00            
ATOM   2952  CZ  ARG   214      95.670  67.620  24.410  1.00  0.00            
ATOM   2953  NH1 ARG   214      94.420  67.190  24.210  1.00  0.00            
ATOM   2954 1HH1 ARG   214      93.740  67.270  24.950  1.00  0.00            
ATOM   2955 2HH1 ARG   214      94.160  66.770  23.330  1.00  0.00            
ATOM   2956  NH2 ARG   214      96.520  67.510  23.380  1.00  0.00            
ATOM   2957 1HH2 ARG   214      97.470  67.850  23.470  1.00  0.00            
ATOM   2958 2HH2 ARG   214      96.210  67.090  22.510  1.00  0.00            
ATOM   2959  C   ARG   214      94.450  72.510  28.080  1.00  0.00            
ATOM   2960  O   ARG   214      95.340  73.060  28.730  1.00  0.00            
ATOM   2961  N   LYS   215      94.030  72.890  26.860  1.00  0.00            
ATOM   2962  H   LYS   215      93.260  72.400  26.440  1.00  0.00            
ATOM   2963  CA  LYS   215      94.630  73.960  26.090  1.00  0.00            
ATOM   2964  HA  LYS   215      95.710  73.780  26.080  1.00  0.00            
ATOM   2965  CB  LYS   215      94.150  73.820  24.650  1.00  0.00            
ATOM   2966  HB1 LYS   215      93.060  73.850  24.630  1.00  0.00            
ATOM   2967  HB2 LYS   215      94.550  74.630  24.050  1.00  0.00            
ATOM   2968  CG  LYS   215      94.630  72.490  24.090  1.00  0.00            
ATOM   2969  HG1 LYS   215      94.200  71.760  24.640  1.00  0.00            
ATOM   2970  HG2 LYS   215      94.330  72.450  23.120  1.00  0.00            
ATOM   2971  CD  LYS   215      96.130  72.210  24.090  1.00  0.00            
ATOM   2972  HD1 LYS   215      96.490  72.110  25.130  1.00  0.00            
ATOM   2973  HD2 LYS   215      96.350  71.280  23.550  1.00  0.00            
ATOM   2974  CE  LYS   215      96.830  73.390  23.410  1.00  0.00            
ATOM   2975  HE1 LYS   215      96.150  73.820  22.710  1.00  0.00            
ATOM   2976  HE2 LYS   215      97.050  74.120  24.150  1.00  0.00            
ATOM   2977  NZ  LYS   215      98.070  73.020  22.710  1.00  0.00            
ATOM   2978  HZ1 LYS   215      97.850  72.390  21.960  1.00  0.00            
ATOM   2979  HZ2 LYS   215      98.500  73.860  22.340  1.00  0.00            
ATOM   2980  HZ3 LYS   215      98.700  72.570  23.360  1.00  0.00            
ATOM   2981  C   LYS   215      94.430  75.360  26.670  1.00  0.00            
ATOM   2982  O   LYS   215      95.050  76.300  26.180  1.00  0.00            
ATOM   2983  N   TRP   216      93.460  75.470  27.570  1.00  0.00            
ATOM   2984  H   TRP   216      93.100  74.650  28.040  1.00  0.00            
ATOM   2985  CA  TRP   216      92.910  76.770  27.900  1.00  0.00            
ATOM   2986  HA  TRP   216      93.740  77.470  27.810  1.00  0.00            
ATOM   2987  CB  TRP   216      91.940  77.150  26.790  1.00  0.00            
ATOM   2988  HB1 TRP   216      91.500  78.090  27.020  1.00  0.00            
ATOM   2989  HB2 TRP   216      92.490  77.350  25.900  1.00  0.00            
ATOM   2990  CG  TRP   216      90.850  76.170  26.460  1.00  0.00            
ATOM   2991  CD1 TRP   216      90.740  75.480  25.310  1.00  0.00            
ATOM   2992  HD1 TRP   216      91.430  75.540  24.480  1.00  0.00            
ATOM   2993  NE1 TRP   216      89.620  74.690  25.350  1.00  0.00            
ATOM   2994  HE1 TRP   216      89.350  74.080  24.590  1.00  0.00            
ATOM   2995  CE2 TRP   216      88.940  74.830  26.550  1.00  0.00            
ATOM   2996  CZ2 TRP   216      87.780  74.280  27.110  1.00  0.00            
ATOM   2997  HZ2 TRP   216      87.200  73.560  26.550  1.00  0.00            
ATOM   2998  CH2 TRP   216      87.380  74.670  28.390  1.00  0.00            
ATOM   2999  HH2 TRP   216      86.480  74.250  28.820  1.00  0.00            
ATOM   3000  CZ3 TRP   216      88.140  75.620  29.120  1.00  0.00            
ATOM   3001  HZ3 TRP   216      87.830  75.920  30.110  1.00  0.00            
ATOM   3002  CE3 TRP   216      89.300  76.160  28.560  1.00  0.00            
ATOM   3003  HE3 TRP   216      89.880  76.890  29.120  1.00  0.00            
ATOM   3004  CD2 TRP   216      89.710  75.770  27.270  1.00  0.00            
ATOM   3005  C   TRP   216      92.390  76.960  29.320  1.00  0.00            
ATOM   3006  O   TRP   216      92.280  78.080  29.820  1.00  0.00            
ATOM   3007  N   ILE   217      92.070  75.870  30.010  1.00  0.00            
ATOM   3008  H   ILE   217      92.030  74.970  29.550  1.00  0.00            
ATOM   3009  CA  ILE   217      91.780  75.910  31.430  1.00  0.00            
ATOM   3010  HA  ILE   217      90.830  76.430  31.550  1.00  0.00            
ATOM   3011  CB  ILE   217      91.550  74.470  31.880  1.00  0.00            
ATOM   3012  HB  ILE   217      91.020  74.000  31.050  1.00  0.00            
ATOM   3013  CG2 ILE   217      92.800  73.620  32.060  1.00  0.00            
ATOM   3014 1HG2 ILE   217      93.440  74.080  32.820  1.00  0.00            
ATOM   3015 2HG2 ILE   217      92.520  72.620  32.390  1.00  0.00            
ATOM   3016 3HG2 ILE   217      93.340  73.560  31.120  1.00  0.00            
ATOM   3017  CG1 ILE   217      90.570  74.400  33.050  1.00  0.00            
ATOM   3018 1HG1 ILE   217      90.520  73.450  33.320  1.00  0.00            
ATOM   3019 2HG1 ILE   217      90.950  74.980  33.750  1.00  0.00            
ATOM   3020  CD  ILE   217      89.120  74.860  32.860  1.00  0.00            
ATOM   3021  HD1 ILE   217      88.710  74.380  31.970  1.00  0.00            
ATOM   3022  HD2 ILE   217      88.530  74.580  33.730  1.00  0.00            
ATOM   3023  HD3 ILE   217      89.100  75.940  32.730  1.00  0.00            
ATOM   3024  C   ILE   217      92.810  76.660  32.260  1.00  0.00            
ATOM   3025  O   ILE   217      92.430  77.260  33.260  1.00  0.00            
ATOM   3026  N   HIS   218      94.080  76.590  31.870  1.00  0.00            
ATOM   3027  H   HIS   218      94.320  75.990  31.090  1.00  0.00            
ATOM   3028  CA  HIS   218      95.190  77.310  32.470  1.00  0.00            
ATOM   3029  HA  HIS   218      95.280  76.980  33.500  1.00  0.00            
ATOM   3030  CB  HIS   218      96.450  76.900  31.730  1.00  0.00            
ATOM   3031  HB1 HIS   218      97.310  77.190  32.310  1.00  0.00            
ATOM   3032  HB2 HIS   218      96.490  75.820  31.680  1.00  0.00            
ATOM   3033  CG  HIS   218      96.580  77.460  30.340  1.00  0.00            
ATOM   3034  ND1 HIS   218      96.990  78.750  29.940  1.00  0.00            
ATOM   3035  CE1 HIS   218      97.000  78.690  28.610  1.00  0.00            
ATOM   3036  HE1 HIS   218      97.280  79.510  27.970  1.00  0.00            
ATOM   3037  NE2 HIS   218      96.640  77.480  28.140  1.00  0.00            
ATOM   3038  HE2 HIS   218      96.580  77.220  27.170  1.00  0.00            
ATOM   3039  CD2 HIS   218      96.360  76.680  29.230  1.00  0.00            
ATOM   3040  HD2 HIS   218      96.050  75.650  29.130  1.00  0.00            
ATOM   3041  C   HIS   218      95.020  78.830  32.490  1.00  0.00            
ATOM   3042  O   HIS   218      95.710  79.480  33.270  1.00  0.00            
ATOM   3043  N   CYS   219      94.150  79.360  31.640  1.00  0.00            
ATOM   3044  H   CYS   219      93.680  78.780  30.950  1.00  0.00            
ATOM   3045  CA  CYS   219      93.840  80.780  31.660  1.00  0.00            
ATOM   3046  HA  CYS   219      94.790  81.270  31.490  1.00  0.00            
ATOM   3047  CB  CYS   219      92.980  81.180  30.470  1.00  0.00            
ATOM   3048  HB1 CYS   219      92.070  80.750  30.600  1.00  0.00            
ATOM   3049  HB2 CYS   219      92.930  82.190  30.460  1.00  0.00            
ATOM   3050  SG  CYS   219      93.570  80.670  28.840  1.00  0.00            
ATOM   3051  HG  CYS   219      94.190  81.810  28.550  1.00  0.00            
ATOM   3052  C   CYS   219      93.360  81.320  33.000  1.00  0.00            
ATOM   3053  O   CYS   219      93.740  82.390  33.480  1.00  0.00            
ATOM   3054  N   PHE   220      92.550  80.450  33.600  1.00  0.00            
ATOM   3055  H   PHE   220      92.370  79.540  33.200  1.00  0.00            
ATOM   3056  CA  PHE   220      91.900  80.790  34.860  1.00  0.00            
ATOM   3057  HA  PHE   220      91.700  81.860  34.800  1.00  0.00            
ATOM   3058  CB  PHE   220      90.540  80.110  34.860  1.00  0.00            
ATOM   3059  HB1 PHE   220      90.680  79.070  35.040  1.00  0.00            
ATOM   3060  HB2 PHE   220      89.990  80.460  35.690  1.00  0.00            
ATOM   3061  CG  PHE   220      89.690  80.270  33.620  1.00  0.00            
ATOM   3062  CD1 PHE   220      89.150  81.520  33.300  1.00  0.00            
ATOM   3063  HD1 PHE   220      89.290  82.360  33.970  1.00  0.00            
ATOM   3064  CE1 PHE   220      88.430  81.680  32.110  1.00  0.00            
ATOM   3065  HE1 PHE   220      88.010  82.650  31.860  1.00  0.00            
ATOM   3066  CZ  PHE   220      88.250  80.600  31.240  1.00  0.00            
ATOM   3067  HZ  PHE   220      87.700  80.730  30.330  1.00  0.00            
ATOM   3068  CE2 PHE   220      88.800  79.350  31.560  1.00  0.00            
ATOM   3069  HE2 PHE   220      88.660  78.510  30.890  1.00  0.00            
ATOM   3070  CD2 PHE   220      89.520  79.190  32.750  1.00  0.00            
ATOM   3071  HD2 PHE   220      89.940  78.220  33.000  1.00  0.00            
ATOM   3072  C   PHE   220      92.780  80.610  36.090  1.00  0.00            
ATOM   3073  O   PHE   220      92.220  80.330  37.140  1.00  0.00            
ATOM   3074  N   GLU   221      94.110  80.650  36.010  1.00  0.00            
ATOM   3075  H   GLU   221      94.530  80.670  35.090  1.00  0.00            
ATOM   3076  CA  GLU   221      95.030  80.690  37.120  1.00  0.00            
ATOM   3077  HA  GLU   221      95.100  79.690  37.540  1.00  0.00            
ATOM   3078  CB  GLU   221      96.430  81.090  36.660  1.00  0.00            
ATOM   3079  HB1 GLU   221      96.690  80.510  35.800  1.00  0.00            
ATOM   3080  HB2 GLU   221      96.430  82.130  36.420  1.00  0.00            
ATOM   3081  CG  GLU   221      97.480  80.840  37.750  1.00  0.00            
ATOM   3082  HG1 GLU   221      97.260  81.460  38.670  1.00  0.00            
ATOM   3083  HG2 GLU   221      97.470  79.760  38.080  1.00  0.00            
ATOM   3084  CD  GLU   221      98.830  81.220  37.150  1.00  0.00            
ATOM   3085  OE1 GLU   221      99.360  80.430  36.340  1.00  0.00            
ATOM   3086  OE2 GLU   221      99.300  82.340  37.440  1.00  0.00            
ATOM   3087  C   GLU   221      94.610  81.630  38.240  1.00  0.00            
ATOM   3088  O   GLU   221      94.450  82.840  38.060  1.00  0.00            
ATOM   3089  N   ASN   222      94.300  81.110  39.430  1.00  0.00            
ATOM   3090  H   ASN   222      94.290  80.100  39.490  1.00  0.00            
ATOM   3091  CA  ASN   222      93.960  81.770  40.680  1.00  0.00            
ATOM   3092  HA  ASN   222      93.680  80.970  41.370  1.00  0.00            
ATOM   3093  CB  ASN   222      95.270  82.350  41.220  1.00  0.00            
ATOM   3094  HB1 ASN   222      95.750  82.970  40.440  1.00  0.00            
ATOM   3095  HB2 ASN   222      95.060  83.010  42.080  1.00  0.00            
ATOM   3096  CG  ASN   222      96.190  81.210  41.630  1.00  0.00            
ATOM   3097  OD1 ASN   222      95.820  80.200  42.210  1.00  0.00            
ATOM   3098  ND2 ASN   222      97.490  81.380  41.350  1.00  0.00            
ATOM   3099 1HD2 ASN   222      97.800  82.220  40.880  1.00  0.00            
ATOM   3100 2HD2 ASN   222      98.160  80.660  41.600  1.00  0.00            
ATOM   3101  C   ASN   222      92.790  82.730  40.640  1.00  0.00            
ATOM   3102  O   ASN   222      92.860  83.780  41.280  1.00  0.00            
ATOM   3103  N   VAL   223      91.840  82.510  39.720  1.00  0.00            
ATOM   3104  H   VAL   223      91.980  81.850  38.970  1.00  0.00            
ATOM   3105  CA  VAL   223      90.600  83.230  39.820  1.00  0.00            
ATOM   3106  HA  VAL   223      90.830  84.280  39.650  1.00  0.00            
ATOM   3107  CB  VAL   223      89.520  82.850  38.800  1.00  0.00            
ATOM   3108  HB  VAL   223      88.680  83.510  39.000  1.00  0.00            
ATOM   3109  CG1 VAL   223      89.930  83.130  37.360  1.00  0.00            
ATOM   3110 1HG1 VAL   223      89.230  82.640  36.680  1.00  0.00            
ATOM   3111 2HG1 VAL   223      89.920  84.200  37.170  1.00  0.00            
ATOM   3112 3HG1 VAL   223      90.930  82.740  37.180  1.00  0.00            
ATOM   3113  CG2 VAL   223      88.980  81.430  38.940  1.00  0.00            
ATOM   3114 1HG2 VAL   223      88.160  81.290  38.230  1.00  0.00            
ATOM   3115 2HG2 VAL   223      89.770  80.720  38.730  1.00  0.00            
ATOM   3116 3HG2 VAL   223      88.610  81.280  39.950  1.00  0.00            
ATOM   3117  C   VAL   223      89.950  83.160  41.200  1.00  0.00            
ATOM   3118  O   VAL   223      90.130  82.140  41.860  1.00  0.00            
ATOM   3119  N   THR   224      89.150  84.140  41.610  1.00  0.00            
ATOM   3120  H   THR   224      88.960  84.900  40.970  1.00  0.00            
ATOM   3121  CA  THR   224      88.490  84.250  42.900  1.00  0.00            
ATOM   3122  HA  THR   224      89.310  84.360  43.610  1.00  0.00            
ATOM   3123  CB  THR   224      87.660  85.520  43.070  1.00  0.00            
ATOM   3124  HB  THR   224      86.620  85.300  42.850  1.00  0.00            
ATOM   3125  CG2 THR   224      87.780  86.030  44.510  1.00  0.00            
ATOM   3126 1HG2 THR   224      88.790  86.380  44.690  1.00  0.00            
ATOM   3127 2HG2 THR   224      87.080  86.850  44.660  1.00  0.00            
ATOM   3128 3HG2 THR   224      87.540  85.220  45.200  1.00  0.00            
ATOM   3129  OG1 THR   224      88.120  86.550  42.230  1.00  0.00            
ATOM   3130  HG1 THR   224      88.950  86.890  42.580  1.00  0.00            
ATOM   3131  C   THR   224      87.780  82.970  43.330  1.00  0.00            
ATOM   3132  O   THR   224      88.050  82.500  44.430  1.00  0.00            
ATOM   3133  N   SER   225      87.030  82.330  42.430  1.00  0.00            
ATOM   3134  H   SER   225      87.090  82.570  41.460  1.00  0.00            
ATOM   3135  CA  SER   225      86.110  81.280  42.810  1.00  0.00            
ATOM   3136  HA  SER   225      86.580  80.760  43.650  1.00  0.00            
ATOM   3137  CB  SER   225      84.810  81.860  43.360  1.00  0.00            
ATOM   3138  HB1 SER   225      84.590  82.710  42.820  1.00  0.00            
ATOM   3139  HB2 SER   225      84.070  81.140  43.250  1.00  0.00            
ATOM   3140  OG  SER   225      84.840  82.220  44.730  1.00  0.00            
ATOM   3141  HG  SER   225      84.130  81.760  45.180  1.00  0.00            
ATOM   3142  C   SER   225      85.830  80.210  41.770  1.00  0.00            
ATOM   3143  O   SER   225      85.700  80.390  40.560  1.00  0.00            
ATOM   3144  N   ILE   226      85.690  78.940  42.170  1.00  0.00            
ATOM   3145  H   ILE   226      86.030  78.710  43.090  1.00  0.00            
ATOM   3146  CA  ILE   226      85.100  77.850  41.430  1.00  0.00            
ATOM   3147  HA  ILE   226      85.020  78.130  40.380  1.00  0.00            
ATOM   3148  CB  ILE   226      85.970  76.600  41.550  1.00  0.00            
ATOM   3149  HB  ILE   226      86.130  76.420  42.620  1.00  0.00            
ATOM   3150  CG2 ILE   226      85.210  75.400  40.990  1.00  0.00            
ATOM   3151 1HG2 ILE   226      84.770  75.670  40.030  1.00  0.00            
ATOM   3152 2HG2 ILE   226      85.900  74.570  40.850  1.00  0.00            
ATOM   3153 3HG2 ILE   226      84.430  75.110  41.680  1.00  0.00            
ATOM   3154  CG1 ILE   226      87.340  76.750  40.900  1.00  0.00            
ATOM   3155 1HG1 ILE   226      87.870  77.480  41.430  1.00  0.00            
ATOM   3156 2HG1 ILE   226      87.830  75.830  40.950  1.00  0.00            
ATOM   3157  CD  ILE   226      87.300  77.180  39.440  1.00  0.00            
ATOM   3158  HD1 ILE   226      88.100  76.690  38.890  1.00  0.00            
ATOM   3159  HD2 ILE   226      86.340  76.900  39.010  1.00  0.00            
ATOM   3160  HD3 ILE   226      87.420  78.260  39.370  1.00  0.00            
ATOM   3161  C   ILE   226      83.700  77.590  41.980  1.00  0.00            
ATOM   3162  O   ILE   226      83.490  77.440  43.180  1.00  0.00            
ATOM   3163  N   MET   227      82.740  77.440  41.060  1.00  0.00            
ATOM   3164  H   MET   227      82.970  77.620  40.100  1.00  0.00            
ATOM   3165  CA  MET   227      81.370  77.030  41.300  1.00  0.00            
ATOM   3166  HA  MET   227      81.350  76.730  42.350  1.00  0.00            
ATOM   3167  CB  MET   227      80.360  78.170  41.220  1.00  0.00            
ATOM   3168  HB1 MET   227      80.440  78.660  40.240  1.00  0.00            
ATOM   3169  HB2 MET   227      79.350  77.780  41.340  1.00  0.00            
ATOM   3170  CG  MET   227      80.660  79.180  42.320  1.00  0.00            
ATOM   3171  HG1 MET   227      81.040  78.660  43.200  1.00  0.00            
ATOM   3172  HG2 MET   227      81.500  79.810  42.020  1.00  0.00            
ATOM   3173  SD  MET   227      79.260  80.220  42.790  1.00  0.00            
ATOM   3174  CE  MET   227      78.750  80.780  41.150  1.00  0.00            
ATOM   3175  HE1 MET   227      79.620  81.190  40.620  1.00  0.00            
ATOM   3176  HE2 MET   227      78.340  79.950  40.580  1.00  0.00            
ATOM   3177  HE3 MET   227      78.000  81.560  41.250  1.00  0.00            
ATOM   3178  C   MET   227      81.030  75.760  40.540  1.00  0.00            
ATOM   3179  O   MET   227      80.620  75.950  39.400  1.00  0.00            
ATOM   3180  N   PHE   228      81.190  74.570  41.130  1.00  0.00            
ATOM   3181  H   PHE   228      81.460  74.510  42.110  1.00  0.00            
ATOM   3182  CA  PHE   228      80.990  73.350  40.380  1.00  0.00            
ATOM   3183  HA  PHE   228      81.110  73.560  39.320  1.00  0.00            
ATOM   3184  CB  PHE   228      82.070  72.370  40.830  1.00  0.00            
ATOM   3185  HB1 PHE   228      82.970  72.890  40.900  1.00  0.00            
ATOM   3186  HB2 PHE   228      81.850  72.060  41.800  1.00  0.00            
ATOM   3187  CG  PHE   228      82.310  71.140  39.980  1.00  0.00            
ATOM   3188  CD1 PHE   228      81.410  70.070  40.090  1.00  0.00            
ATOM   3189  HD1 PHE   228      80.510  70.180  40.680  1.00  0.00            
ATOM   3190  CE1 PHE   228      81.690  68.860  39.450  1.00  0.00            
ATOM   3191  HE1 PHE   228      80.990  68.030  39.540  1.00  0.00            
ATOM   3192  CZ  PHE   228      82.860  68.720  38.690  1.00  0.00            
ATOM   3193  HZ  PHE   228      83.070  67.780  38.200  1.00  0.00            
ATOM   3194  CE2 PHE   228      83.750  69.780  38.580  1.00  0.00            
ATOM   3195  HE2 PHE   228      84.660  69.670  38.000  1.00  0.00            
ATOM   3196  CD2 PHE   228      83.480  71.000  39.230  1.00  0.00            
ATOM   3197  HD2 PHE   228      84.170  71.820  39.140  1.00  0.00            
ATOM   3198  C   PHE   228      79.610  72.760  40.630  1.00  0.00            
ATOM   3199  O   PHE   228      79.160  72.670  41.770  1.00  0.00            
ATOM   3200  N   LEU   229      78.830  72.400  39.600  1.00  0.00            
ATOM   3201  H   LEU   229      79.180  72.540  38.660  1.00  0.00            
ATOM   3202  CA  LEU   229      77.510  71.830  39.720  1.00  0.00            
ATOM   3203  HA  LEU   229      77.120  72.110  40.700  1.00  0.00            
ATOM   3204  CB  LEU   229      76.490  72.310  38.690  1.00  0.00            
ATOM   3205  HB1 LEU   229      76.980  72.430  37.790  1.00  0.00            
ATOM   3206  HB2 LEU   229      75.750  71.590  38.620  1.00  0.00            
ATOM   3207  CG  LEU   229      75.810  73.640  39.030  1.00  0.00            
ATOM   3208  HG  LEU   229      75.240  73.510  39.940  1.00  0.00            
ATOM   3209  CD1 LEU   229      76.800  74.790  39.240  1.00  0.00            
ATOM   3210 1HD1 LEU   229      76.250  75.730  39.300  1.00  0.00            
ATOM   3211 2HD1 LEU   229      77.350  74.630  40.160  1.00  0.00            
ATOM   3212 3HD1 LEU   229      77.490  74.830  38.400  1.00  0.00            
ATOM   3213  CD2 LEU   229      74.860  74.030  37.900  1.00  0.00            
ATOM   3214 1HD2 LEU   229      74.230  73.170  37.650  1.00  0.00            
ATOM   3215 2HD2 LEU   229      74.220  74.850  38.230  1.00  0.00            
ATOM   3216 3HD2 LEU   229      75.430  74.330  37.030  1.00  0.00            
ATOM   3217  C   LEU   229      77.610  70.310  39.710  1.00  0.00            
ATOM   3218  O   LEU   229      78.240  69.730  38.830  1.00  0.00            
ATOM   3219  N   VAL   230      76.620  69.740  40.400  1.00  0.00            
ATOM   3220  H   VAL   230      76.010  70.280  40.990  1.00  0.00            
ATOM   3221  CA  VAL   230      76.400  68.310  40.300  1.00  0.00            
ATOM   3222  HA  VAL   230      76.930  67.920  39.420  1.00  0.00            
ATOM   3223  CB  VAL   230      76.910  67.600  41.550  1.00  0.00            
ATOM   3224  HB  VAL   230      76.300  67.940  42.380  1.00  0.00            
ATOM   3225  CG1 VAL   230      76.750  66.080  41.450  1.00  0.00            
ATOM   3226 1HG1 VAL   230      77.460  65.680  40.740  1.00  0.00            
ATOM   3227 2HG1 VAL   230      76.920  65.640  42.430  1.00  0.00            
ATOM   3228 3HG1 VAL   230      75.730  65.850  41.120  1.00  0.00            
ATOM   3229  CG2 VAL   230      78.370  67.860  41.910  1.00  0.00            
ATOM   3230 1HG2 VAL   230      78.620  67.310  42.820  1.00  0.00            
ATOM   3231 2HG2 VAL   230      79.010  67.520  41.090  1.00  0.00            
ATOM   3232 3HG2 VAL   230      78.520  68.920  42.070  1.00  0.00            
ATOM   3233  C   VAL   230      74.910  68.050  40.130  1.00  0.00            
ATOM   3234  O   VAL   230      74.180  68.720  40.850  1.00  0.00            
ATOM   3235  N   ALA   231      74.410  67.200  39.230  1.00  0.00            
ATOM   3236  H   ALA   231      75.030  66.730  38.580  1.00  0.00            
ATOM   3237  CA  ALA   231      72.990  66.900  39.140  1.00  0.00            
ATOM   3238  HA  ALA   231      72.430  67.780  39.460  1.00  0.00            
ATOM   3239  CB  ALA   231      72.720  66.660  37.660  1.00  0.00            
ATOM   3240  HB1 ALA   231      72.810  67.600  37.110  1.00  0.00            
ATOM   3241  HB2 ALA   231      73.440  65.950  37.270  1.00  0.00            
ATOM   3242  HB3 ALA   231      71.710  66.260  37.540  1.00  0.00            
ATOM   3243  C   ALA   231      72.640  65.730  40.040  1.00  0.00            
ATOM   3244  O   ALA   231      72.910  64.580  39.700  1.00  0.00            
ATOM   3245  N   LEU   232      71.950  65.880  41.180  1.00  0.00            
ATOM   3246  H   LEU   232      71.810  66.810  41.530  1.00  0.00            
ATOM   3247  CA  LEU   232      71.380  64.820  41.990  1.00  0.00            
ATOM   3248  HA  LEU   232      72.220  64.200  42.290  1.00  0.00            
ATOM   3249  CB  LEU   232      70.850  65.430  43.280  1.00  0.00            
ATOM   3250  HB1 LEU   232      70.210  66.230  43.030  1.00  0.00            
ATOM   3251  HB2 LEU   232      70.310  64.690  43.810  1.00  0.00            
ATOM   3252  CG  LEU   232      71.950  65.960  44.200  1.00  0.00            
ATOM   3253  HG  LEU   232      72.530  66.670  43.600  1.00  0.00            
ATOM   3254  CD1 LEU   232      71.380  66.750  45.370  1.00  0.00            
ATOM   3255 1HD1 LEU   232      72.120  67.470  45.720  1.00  0.00            
ATOM   3256 2HD1 LEU   232      70.480  67.280  45.050  1.00  0.00            
ATOM   3257 3HD1 LEU   232      71.130  66.070  46.180  1.00  0.00            
ATOM   3258  CD2 LEU   232      72.940  64.980  44.820  1.00  0.00            
ATOM   3259 1HD2 LEU   232      73.760  65.540  45.280  1.00  0.00            
ATOM   3260 2HD2 LEU   232      72.430  64.380  45.570  1.00  0.00            
ATOM   3261 3HD2 LEU   232      73.340  64.330  44.040  1.00  0.00            
ATOM   3262  C   LEU   232      70.390  63.870  41.330  1.00  0.00            
ATOM   3263  O   LEU   232      69.940  62.840  41.820  1.00  0.00            
ATOM   3264  N   SER   233      70.000  64.220  40.100  1.00  0.00            
ATOM   3265  H   SER   233      70.380  65.090  39.750  1.00  0.00            
ATOM   3266  CA  SER   233      69.110  63.560  39.170  1.00  0.00            
ATOM   3267  HA  SER   233      68.350  63.040  39.760  1.00  0.00            
ATOM   3268  CB  SER   233      68.400  64.680  38.420  1.00  0.00            
ATOM   3269  HB1 SER   233      67.890  64.270  37.530  1.00  0.00            
ATOM   3270  HB2 SER   233      67.650  65.170  39.070  1.00  0.00            
ATOM   3271  OG  SER   233      69.380  65.620  38.020  1.00  0.00            
ATOM   3272  HG  SER   233      69.610  65.450  37.100  1.00  0.00            
ATOM   3273  C   SER   233      69.800  62.520  38.310  1.00  0.00            
ATOM   3274  O   SER   233      69.170  61.690  37.650  1.00  0.00            
ATOM   3275  N   GLU   234      71.130  62.540  38.210  1.00  0.00            
ATOM   3276  H   GLU   234      71.640  63.140  38.850  1.00  0.00            
ATOM   3277  CA  GLU   234      71.950  61.800  37.270  1.00  0.00            
ATOM   3278  HA  GLU   234      71.260  61.470  36.500  1.00  0.00            
ATOM   3279  CB  GLU   234      72.950  62.700  36.560  1.00  0.00            
ATOM   3280  HB1 GLU   234      73.360  63.390  37.270  1.00  0.00            
ATOM   3281  HB2 GLU   234      73.740  62.100  36.150  1.00  0.00            
ATOM   3282  CG  GLU   234      72.300  63.490  35.430  1.00  0.00            
ATOM   3283  HG1 GLU   234      71.980  62.810  34.660  1.00  0.00            
ATOM   3284  HG2 GLU   234      71.420  63.990  35.810  1.00  0.00            
ATOM   3285  CD  GLU   234      73.240  64.520  34.830  1.00  0.00            
ATOM   3286  OE1 GLU   234      72.850  65.050  33.770  1.00  0.00            
ATOM   3287  OE2 GLU   234      74.330  64.770  35.390  1.00  0.00            
ATOM   3288  C   GLU   234      72.570  60.530  37.840  1.00  0.00            
ATOM   3289  O   GLU   234      73.490  59.950  37.250  1.00  0.00            
ATOM   3290  N   TYR   235      72.120  59.970  38.960  1.00  0.00            
ATOM   3291  H   TYR   235      71.350  60.410  39.430  1.00  0.00            
ATOM   3292  CA  TYR   235      72.650  58.780  39.590  1.00  0.00            
ATOM   3293  HA  TYR   235      73.740  58.840  39.520  1.00  0.00            
ATOM   3294  CB  TYR   235      72.310  58.670  41.080  1.00  0.00            
ATOM   3295  HB1 TYR   235      72.920  57.890  41.530  1.00  0.00            
ATOM   3296  HB2 TYR   235      72.620  59.580  41.590  1.00  0.00            
ATOM   3297  CG  TYR   235      70.860  58.400  41.360  1.00  0.00            
ATOM   3298  CD1 TYR   235      69.980  59.480  41.530  1.00  0.00            
ATOM   3299  HD1 TYR   235      70.350  60.490  41.480  1.00  0.00            
ATOM   3300  CE1 TYR   235      68.620  59.240  41.780  1.00  0.00            
ATOM   3301  HE1 TYR   235      67.940  60.070  41.920  1.00  0.00            
ATOM   3302  CZ  TYR   235      68.150  57.930  41.900  1.00  0.00            
ATOM   3303  OH  TYR   235      66.840  57.700  42.220  1.00  0.00            
ATOM   3304  HH  TYR   235      66.690  56.860  42.630  1.00  0.00            
ATOM   3305  CE2 TYR   235      69.020  56.850  41.680  1.00  0.00            
ATOM   3306  HE2 TYR   235      68.650  55.840  41.730  1.00  0.00            
ATOM   3307  CD2 TYR   235      70.370  57.090  41.430  1.00  0.00            
ATOM   3308  HD2 TYR   235      71.050  56.250  41.290  1.00  0.00            
ATOM   3309  C   TYR   235      72.240  57.510  38.860  1.00  0.00            
ATOM   3310  O   TYR   235      72.980  56.540  39.040  1.00  0.00            
ATOM   3311  N   ASP   236      71.090  57.440  38.200  1.00  0.00            
ATOM   3312  H   ASP   236      70.460  58.240  38.230  1.00  0.00            
ATOM   3313  CA  ASP   236      70.650  56.300  37.420  1.00  0.00            
ATOM   3314  HA  ASP   236      71.360  55.510  37.670  1.00  0.00            
ATOM   3315  CB  ASP   236      69.290  55.770  37.850  1.00  0.00            
ATOM   3316  HB1 ASP   236      69.000  55.000  37.170  1.00  0.00            
ATOM   3317  HB2 ASP   236      69.370  55.340  38.820  1.00  0.00            
ATOM   3318  CG  ASP   236      68.200  56.830  37.870  1.00  0.00            
ATOM   3319  OD1 ASP   236      67.080  56.600  38.390  1.00  0.00            
ATOM   3320  OD2 ASP   236      68.340  57.860  37.190  1.00  0.00            
ATOM   3321  C   ASP   236      70.770  56.500  35.920  1.00  0.00            
ATOM   3322  O   ASP   236      70.300  55.700  35.120  1.00  0.00            
ATOM   3323  N   GLN   237      71.400  57.620  35.530  1.00  0.00            
ATOM   3324  H   GLN   237      71.800  58.220  36.240  1.00  0.00            
ATOM   3325  CA  GLN   237      71.540  58.040  34.150  1.00  0.00            
ATOM   3326  HA  GLN   237      70.710  57.680  33.560  1.00  0.00            
ATOM   3327  CB  GLN   237      71.620  59.560  34.100  1.00  0.00            
ATOM   3328  HB1 GLN   237      71.430  59.910  35.050  1.00  0.00            
ATOM   3329  HB2 GLN   237      72.560  59.810  33.800  1.00  0.00            
ATOM   3330  CG  GLN   237      70.640  60.260  33.170  1.00  0.00            
ATOM   3331  HG1 GLN   237      71.120  61.100  32.740  1.00  0.00            
ATOM   3332  HG2 GLN   237      70.390  59.590  32.390  1.00  0.00            
ATOM   3333  CD  GLN   237      69.350  60.740  33.820  1.00  0.00            
ATOM   3334  OE1 GLN   237      68.450  60.010  34.210  1.00  0.00            
ATOM   3335  NE2 GLN   237      69.100  62.040  34.010  1.00  0.00            
ATOM   3336 1HE2 GLN   237      69.780  62.730  33.700  1.00  0.00            
ATOM   3337 2HE2 GLN   237      68.240  62.330  34.440  1.00  0.00            
ATOM   3338  C   GLN   237      72.840  57.390  33.700  1.00  0.00            
ATOM   3339  O   GLN   237      73.940  57.720  34.130  1.00  0.00            
ATOM   3340  N   VAL   238      72.640  56.450  32.770  1.00  0.00            
ATOM   3341  H   VAL   238      71.720  56.370  32.370  1.00  0.00            
ATOM   3342  CA  VAL   238      73.630  55.510  32.280  1.00  0.00            
ATOM   3343  HA  VAL   238      74.500  55.680  32.910  1.00  0.00            
ATOM   3344  CB  VAL   238      73.200  54.080  32.600  1.00  0.00            
ATOM   3345  HB  VAL   238      73.910  53.420  32.110  1.00  0.00            
ATOM   3346  CG1 VAL   238      73.240  53.760  34.090  1.00  0.00            
ATOM   3347 1HG1 VAL   238      73.130  52.690  34.240  1.00  0.00            
ATOM   3348 2HG1 VAL   238      74.200  54.090  34.500  1.00  0.00            
ATOM   3349 3HG1 VAL   238      72.440  54.290  34.600  1.00  0.00            
ATOM   3350  CG2 VAL   238      71.820  53.740  32.030  1.00  0.00            
ATOM   3351 1HG2 VAL   238      71.700  52.660  31.970  1.00  0.00            
ATOM   3352 2HG2 VAL   238      71.050  54.160  32.670  1.00  0.00            
ATOM   3353 3HG2 VAL   238      71.730  54.170  31.030  1.00  0.00            
ATOM   3354  C   VAL   238      74.150  55.610  30.860  1.00  0.00            
ATOM   3355  O   VAL   238      75.190  55.010  30.610  1.00  0.00            
ATOM   3356  N   LEU   239      73.440  56.290  29.950  1.00  0.00            
ATOM   3357  H   LEU   239      72.470  56.510  30.150  1.00  0.00            
ATOM   3358  CA  LEU   239      73.970  56.730  28.680  1.00  0.00            
ATOM   3359  HA  LEU   239      73.130  57.140  28.110  1.00  0.00            
ATOM   3360  CB  LEU   239      74.940  57.890  28.930  1.00  0.00            
ATOM   3361  HB1 LEU   239      74.590  58.480  29.770  1.00  0.00            
ATOM   3362  HB2 LEU   239      75.930  57.490  29.150  1.00  0.00            
ATOM   3363  CG  LEU   239      75.010  58.770  27.680  1.00  0.00            
ATOM   3364  HG  LEU   239      73.990  59.040  27.400  1.00  0.00            
ATOM   3365  CD1 LEU   239      75.730  60.040  28.110  1.00  0.00            
ATOM   3366 1HD1 LEU   239      76.790  59.820  28.280  1.00  0.00            
ATOM   3367 2HD1 LEU   239      75.640  60.790  27.320  1.00  0.00            
ATOM   3368 3HD1 LEU   239      75.290  60.420  29.030  1.00  0.00            
ATOM   3369  CD2 LEU   239      75.680  58.130  26.460  1.00  0.00            
ATOM   3370 1HD2 LEU   239      75.820  58.890  25.690  1.00  0.00            
ATOM   3371 2HD2 LEU   239      76.650  57.730  26.750  1.00  0.00            
ATOM   3372 3HD2 LEU   239      75.050  57.330  26.080  1.00  0.00            
ATOM   3373  C   LEU   239      74.450  55.490  27.950  1.00  0.00            
ATOM   3374  O   LEU   239      75.630  55.270  27.660  1.00  0.00            
ATOM   3375  N   VAL   240      73.560  54.690  27.360  1.00  0.00            
ATOM   3376  H   VAL   240      72.590  54.990  27.330  1.00  0.00            
ATOM   3377  CA  VAL   240      73.860  53.420  26.740  1.00  0.00            
ATOM   3378  HA  VAL   240      74.400  52.850  27.500  1.00  0.00            
ATOM   3379  CB  VAL   240      72.600  52.620  26.440  1.00  0.00            
ATOM   3380  HB  VAL   240      72.940  51.700  25.960  1.00  0.00            
ATOM   3381  CG1 VAL   240      71.760  52.170  27.640  1.00  0.00            
ATOM   3382 1HG1 VAL   240      70.860  51.670  27.280  1.00  0.00            
ATOM   3383 2HG1 VAL   240      72.340  51.480  28.250  1.00  0.00            
ATOM   3384 3HG1 VAL   240      71.480  53.040  28.230  1.00  0.00            
ATOM   3385  CG2 VAL   240      71.670  53.300  25.440  1.00  0.00            
ATOM   3386 1HG2 VAL   240      70.940  52.580  25.080  1.00  0.00            
ATOM   3387 2HG2 VAL   240      71.160  54.130  25.920  1.00  0.00            
ATOM   3388 3HG2 VAL   240      72.260  53.670  24.600  1.00  0.00            
ATOM   3389  C   VAL   240      74.820  53.530  25.560  1.00  0.00            
ATOM   3390  O   VAL   240      75.700  52.690  25.380  1.00  0.00            
ATOM   3391  N   GLU   241      74.750  54.630  24.810  1.00  0.00            
ATOM   3392  H   GLU   241      74.030  55.320  24.950  1.00  0.00            
ATOM   3393  CA  GLU   241      75.730  54.830  23.750  1.00  0.00            
ATOM   3394  HA  GLU   241      75.660  53.940  23.130  1.00  0.00            
ATOM   3395  CB  GLU   241      75.380  55.990  22.830  1.00  0.00            
ATOM   3396  HB1 GLU   241      75.470  56.890  23.380  1.00  0.00            
ATOM   3397  HB2 GLU   241      76.050  55.980  22.020  1.00  0.00            
ATOM   3398  CG  GLU   241      73.960  55.920  22.270  1.00  0.00            
ATOM   3399  HG1 GLU   241      73.970  56.160  21.210  1.00  0.00            
ATOM   3400  HG2 GLU   241      73.580  54.900  22.380  1.00  0.00            
ATOM   3401  CD  GLU   241      73.030  56.880  23.000  1.00  0.00            
ATOM   3402  OE1 GLU   241      72.470  57.790  22.340  1.00  0.00            
ATOM   3403  OE2 GLU   241      72.800  56.760  24.220  1.00  0.00            
ATOM   3404  C   GLU   241      77.200  54.950  24.120  1.00  0.00            
ATOM   3405  O   GLU   241      77.960  54.530  23.250  1.00  0.00            
ATOM   3406  N   SER   242      77.630  55.430  25.290  1.00  0.00            
ATOM   3407  H   SER   242      76.950  55.650  26.010  1.00  0.00            
ATOM   3408  CA  SER   242      79.020  55.680  25.620  1.00  0.00            
ATOM   3409  HA  SER   242      79.560  55.880  24.690  1.00  0.00            
ATOM   3410  CB  SER   242      79.280  56.830  26.590  1.00  0.00            
ATOM   3411  HB1 SER   242      78.530  56.820  27.440  1.00  0.00            
ATOM   3412  HB2 SER   242      80.310  56.750  27.040  1.00  0.00            
ATOM   3413  OG  SER   242      79.140  57.990  25.810  1.00  0.00            
ATOM   3414  HG  SER   242      79.030  58.740  26.390  1.00  0.00            
ATOM   3415  C   SER   242      79.530  54.370  26.200  1.00  0.00            
ATOM   3416  O   SER   242      80.400  54.260  27.050  1.00  0.00            
ATOM   3417  N   ASP   243      79.020  53.250  25.680  1.00  0.00            
ATOM   3418  H   ASP   243      78.420  53.300  24.870  1.00  0.00            
ATOM   3419  CA  ASP   243      79.280  51.920  26.210  1.00  0.00            
ATOM   3420  HA  ASP   243      78.580  51.280  25.680  1.00  0.00            
ATOM   3421  CB  ASP   243      80.650  51.340  25.860  1.00  0.00            
ATOM   3422  HB1 ASP   243      80.810  51.400  24.770  1.00  0.00            
ATOM   3423  HB2 ASP   243      81.450  51.930  26.340  1.00  0.00            
ATOM   3424  CG  ASP   243      80.720  49.890  26.320  1.00  0.00            
ATOM   3425  OD1 ASP   243      81.640  49.590  27.110  1.00  0.00            
ATOM   3426  OD2 ASP   243      79.910  49.080  25.830  1.00  0.00            
ATOM   3427  C   ASP   243      78.820  51.850  27.660  1.00  0.00            
ATOM   3428  O   ASP   243      79.430  51.290  28.570  1.00  0.00            
ATOM   3429  N   ASN   244      77.750  52.550  28.030  1.00  0.00            
ATOM   3430  H   ASN   244      77.350  53.150  27.330  1.00  0.00            
ATOM   3431  CA  ASN   244      77.040  52.600  29.300  1.00  0.00            
ATOM   3432  HA  ASN   244      76.170  53.220  29.110  1.00  0.00            
ATOM   3433  CB  ASN   244      76.490  51.220  29.660  1.00  0.00            
ATOM   3434  HB1 ASN   244      76.110  50.800  28.800  1.00  0.00            
ATOM   3435  HB2 ASN   244      77.270  50.650  30.000  1.00  0.00            
ATOM   3436  CG  ASN   244      75.390  51.180  30.710  1.00  0.00            
ATOM   3437  OD1 ASN   244      74.240  50.950  30.340  1.00  0.00            
ATOM   3438  ND2 ASN   244      75.710  51.210  32.000  1.00  0.00            
ATOM   3439 1HD2 ASN   244      76.680  51.270  32.280  1.00  0.00            
ATOM   3440 2HD2 ASN   244      74.980  51.190  32.710  1.00  0.00            
ATOM   3441  C   ASN   244      77.810  53.300  30.410  1.00  0.00            
ATOM   3442  O   ASN   244      78.160  52.720  31.430  1.00  0.00            
ATOM   3443  N   GLU   245      78.080  54.600  30.260  1.00  0.00            
ATOM   3444  H   GLU   245      77.700  55.080  29.450  1.00  0.00            
ATOM   3445  CA  GLU   245      78.890  55.380  31.170  1.00  0.00            
ATOM   3446  HA  GLU   245      79.480  54.720  31.800  1.00  0.00            
ATOM   3447  CB  GLU   245      79.800  56.200  30.260  1.00  0.00            
ATOM   3448  HB1 GLU   245      80.320  55.540  29.600  1.00  0.00            
ATOM   3449  HB2 GLU   245      79.190  56.870  29.690  1.00  0.00            
ATOM   3450  CG  GLU   245      80.810  57.010  31.060  1.00  0.00            
ATOM   3451  HG1 GLU   245      80.300  57.520  31.840  1.00  0.00            
ATOM   3452  HG2 GLU   245      81.510  56.340  31.490  1.00  0.00            
ATOM   3453  CD  GLU   245      81.570  58.040  30.220  1.00  0.00            
ATOM   3454  OE1 GLU   245      80.910  58.740  29.430  1.00  0.00            
ATOM   3455  OE2 GLU   245      82.790  58.150  30.470  1.00  0.00            
ATOM   3456  C   GLU   245      77.990  56.270  32.020  1.00  0.00            
ATOM   3457  O   GLU   245      77.280  57.130  31.520  1.00  0.00            
ATOM   3458  N   ASN   246      77.910  56.020  33.330  1.00  0.00            
ATOM   3459  H   ASN   246      78.420  55.260  33.740  1.00  0.00            
ATOM   3460  CA  ASN   246      77.070  56.830  34.190  1.00  0.00            
ATOM   3461  HA  ASN   246      76.060  56.780  33.800  1.00  0.00            
ATOM   3462  CB  ASN   246      77.080  56.050  35.510  1.00  0.00            
ATOM   3463  HB1 ASN   246      76.640  55.180  35.320  1.00  0.00            
ATOM   3464  HB2 ASN   246      78.030  55.920  35.750  1.00  0.00            
ATOM   3465  CG  ASN   246      76.390  56.630  36.740  1.00  0.00            
ATOM   3466  OD1 ASN   246      77.060  57.280  37.530  1.00  0.00            
ATOM   3467  ND2 ASN   246      75.060  56.530  36.860  1.00  0.00            
ATOM   3468 1HD2 ASN   246      74.520  56.090  36.140  1.00  0.00            
ATOM   3469 2HD2 ASN   246      74.610  56.920  37.680  1.00  0.00            
ATOM   3470  C   ASN   246      77.420  58.310  34.320  1.00  0.00            
ATOM   3471  O   ASN   246      78.490  58.680  34.800  1.00  0.00            
ATOM   3472  N   ARG   247      76.460  59.190  34.020  1.00  0.00            
ATOM   3473  H   ARG   247      75.560  58.850  33.710  1.00  0.00            
ATOM   3474  CA  ARG   247      76.650  60.620  34.120  1.00  0.00            
ATOM   3475  HA  ARG   247      77.440  60.840  33.400  1.00  0.00            
ATOM   3476  CB  ARG   247      75.460  61.460  33.670  1.00  0.00            
ATOM   3477  HB1 ARG   247      74.590  61.160  34.220  1.00  0.00            
ATOM   3478  HB2 ARG   247      75.670  62.500  33.870  1.00  0.00            
ATOM   3479  CG  ARG   247      75.210  61.280  32.180  1.00  0.00            
ATOM   3480  HG1 ARG   247      76.090  60.840  31.700  1.00  0.00            
ATOM   3481  HG2 ARG   247      74.350  60.620  32.020  1.00  0.00            
ATOM   3482  CD  ARG   247      74.920  62.650  31.560  1.00  0.00            
ATOM   3483  HD1 ARG   247      74.580  62.490  30.590  1.00  0.00            
ATOM   3484  HD2 ARG   247      74.170  63.100  32.120  1.00  0.00            
ATOM   3485  NE  ARG   247      76.050  63.570  31.490  1.00  0.00            
ATOM   3486  HE  ARG   247      76.960  63.130  31.550  1.00  0.00            
ATOM   3487  CZ  ARG   247      76.050  64.910  31.360  1.00  0.00            
ATOM   3488  NH1 ARG   247      74.920  65.630  31.230  1.00  0.00            
ATOM   3489 1HH1 ARG   247      74.030  65.170  31.230  1.00  0.00            
ATOM   3490 2HH1 ARG   247      74.980  66.630  31.140  1.00  0.00            
ATOM   3491  NH2 ARG   247      77.270  65.450  31.370  1.00  0.00            
ATOM   3492 1HH2 ARG   247      78.090  64.860  31.460  1.00  0.00            
ATOM   3493 2HH2 ARG   247      77.380  66.450  31.280  1.00  0.00            
ATOM   3494  C   ARG   247      77.190  61.140  35.450  1.00  0.00            
ATOM   3495  O   ARG   247      77.990  62.070  35.500  1.00  0.00            
ATOM   3496  N   MET   248      76.730  60.660  36.610  1.00  0.00            
ATOM   3497  H   MET   248      75.950  60.020  36.600  1.00  0.00            
ATOM   3498  CA  MET   248      77.290  61.010  37.900  1.00  0.00            
ATOM   3499  HA  MET   248      77.300  62.100  37.870  1.00  0.00            
ATOM   3500  CB  MET   248      76.360  60.710  39.070  1.00  0.00            
ATOM   3501  HB1 MET   248      75.580  60.020  38.750  1.00  0.00            
ATOM   3502  HB2 MET   248      76.930  60.260  39.880  1.00  0.00            
ATOM   3503  CG  MET   248      75.720  62.010  39.550  1.00  0.00            
ATOM   3504  HG1 MET   248      76.510  62.740  39.800  1.00  0.00            
ATOM   3505  HG2 MET   248      75.190  62.490  38.720  1.00  0.00            
ATOM   3506  SD  MET   248      74.610  61.810  40.960  1.00  0.00            
ATOM   3507  CE  MET   248      75.650  61.230  42.320  1.00  0.00            
ATOM   3508  HE1 MET   248      75.020  60.980  43.180  1.00  0.00            
ATOM   3509  HE2 MET   248      76.200  60.340  42.000  1.00  0.00            
ATOM   3510  HE3 MET   248      76.360  62.010  42.600  1.00  0.00            
ATOM   3511  C   MET   248      78.750  60.660  38.130  1.00  0.00            
ATOM   3512  O   MET   248      79.450  61.380  38.840  1.00  0.00            
ATOM   3513  N   GLU   249      79.250  59.600  37.500  1.00  0.00            
ATOM   3514  H   GLU   249      78.650  59.090  36.870  1.00  0.00            
ATOM   3515  CA  GLU   249      80.600  59.090  37.620  1.00  0.00            
ATOM   3516  HA  GLU   249      80.950  59.190  38.650  1.00  0.00            
ATOM   3517  CB  GLU   249      80.630  57.620  37.210  1.00  0.00            
ATOM   3518  HB1 GLU   249      79.750  57.130  37.590  1.00  0.00            
ATOM   3519  HB2 GLU   249      80.650  57.550  36.140  1.00  0.00            
ATOM   3520  CG  GLU   249      81.870  56.920  37.780  1.00  0.00            
ATOM   3521  HG1 GLU   249      81.860  55.930  37.450  1.00  0.00            
ATOM   3522  HG2 GLU   249      82.720  57.400  37.390  1.00  0.00            
ATOM   3523  CD  GLU   249      81.980  56.930  39.300  1.00  0.00            
ATOM   3524  OE1 GLU   249      81.160  56.250  39.960  1.00  0.00            
ATOM   3525  OE2 GLU   249      82.930  57.560  39.810  1.00  0.00            
ATOM   3526  C   GLU   249      81.480  59.910  36.690  1.00  0.00            
ATOM   3527  O   GLU   249      82.680  60.070  36.910  1.00  0.00            
ATOM   3528  N   GLU   250      80.940  60.460  35.610  1.00  0.00            
ATOM   3529  H   GLU   250      79.970  60.240  35.410  1.00  0.00            
ATOM   3530  CA  GLU   250      81.560  61.360  34.650  1.00  0.00            
ATOM   3531  HA  GLU   250      82.530  60.950  34.360  1.00  0.00            
ATOM   3532  CB  GLU   250      80.690  61.510  33.410  1.00  0.00            
ATOM   3533  HB1 GLU   250      80.630  60.560  32.900  1.00  0.00            
ATOM   3534  HB2 GLU   250      79.700  61.820  33.710  1.00  0.00            
ATOM   3535  CG  GLU   250      81.270  62.540  32.450  1.00  0.00            
ATOM   3536  HG1 GLU   250      81.570  63.410  33.010  1.00  0.00            
ATOM   3537  HG2 GLU   250      82.150  62.130  31.970  1.00  0.00            
ATOM   3538  CD  GLU   250      80.270  62.960  31.380  1.00  0.00            
ATOM   3539  OE1 GLU   250      80.660  62.970  30.190  1.00  0.00            
ATOM   3540  OE2 GLU   250      79.130  63.280  31.760  1.00  0.00            
ATOM   3541  C   GLU   250      81.760  62.680  35.380  1.00  0.00            
ATOM   3542  O   GLU   250      82.900  63.110  35.540  1.00  0.00            
ATOM   3543  N   SER   251      80.740  63.150  36.090  1.00  0.00            
ATOM   3544  H   SER   251      79.860  62.650  36.090  1.00  0.00            
ATOM   3545  CA  SER   251      80.790  64.360  36.890  1.00  0.00            
ATOM   3546  HA  SER   251      81.130  65.200  36.270  1.00  0.00            
ATOM   3547  CB  SER   251      79.330  64.540  37.260  1.00  0.00            
ATOM   3548  HB1 SER   251      78.770  64.650  36.370  1.00  0.00            
ATOM   3549  HB2 SER   251      79.020  63.690  37.790  1.00  0.00            
ATOM   3550  OG  SER   251      79.080  65.670  38.070  1.00  0.00            
ATOM   3551  HG  SER   251      78.150  65.880  38.030  1.00  0.00            
ATOM   3552  C   SER   251      81.760  64.160  38.050  1.00  0.00            
ATOM   3553  O   SER   251      82.420  65.150  38.350  1.00  0.00            
ATOM   3554  N   LYS   252      81.860  62.970  38.650  1.00  0.00            
ATOM   3555  H   LYS   252      81.260  62.240  38.300  1.00  0.00            
ATOM   3556  CA  LYS   252      82.720  62.560  39.740  1.00  0.00            
ATOM   3557  HA  LYS   252      82.630  63.330  40.500  1.00  0.00            
ATOM   3558  CB  LYS   252      82.150  61.280  40.360  1.00  0.00            
ATOM   3559  HB1 LYS   252      81.140  61.450  40.620  1.00  0.00            
ATOM   3560  HB2 LYS   252      82.220  60.500  39.640  1.00  0.00            
ATOM   3561  CG  LYS   252      82.920  60.870  41.610  1.00  0.00            
ATOM   3562  HG1 LYS   252      83.850  60.500  41.320  1.00  0.00            
ATOM   3563  HG2 LYS   252      83.020  61.710  42.220  1.00  0.00            
ATOM   3564  CD  LYS   252      82.220  59.780  42.430  1.00  0.00            
ATOM   3565  HD1 LYS   252      81.430  60.220  42.970  1.00  0.00            
ATOM   3566  HD2 LYS   252      81.850  59.040  41.760  1.00  0.00            
ATOM   3567  CE  LYS   252      83.170  59.100  43.410  1.00  0.00            
ATOM   3568  HE1 LYS   252      83.760  59.860  43.950  1.00  0.00            
ATOM   3569  HE2 LYS   252      82.590  58.540  44.160  1.00  0.00            
ATOM   3570  NZ  LYS   252      84.080  58.180  42.700  1.00  0.00            
ATOM   3571  HZ1 LYS   252      84.600  58.700  42.010  1.00  0.00            
ATOM   3572  HZ2 LYS   252      84.710  57.760  43.360  1.00  0.00            
ATOM   3573  HZ3 LYS   252      83.540  57.460  42.250  1.00  0.00            
ATOM   3574  C   LYS   252      84.170  62.540  39.300  1.00  0.00            
ATOM   3575  O   LYS   252      85.090  62.900  40.040  1.00  0.00            
ATOM   3576  N   ALA   253      84.400  62.150  38.050  1.00  0.00            
ATOM   3577  H   ALA   253      83.620  61.870  37.480  1.00  0.00            
ATOM   3578  CA  ALA   253      85.710  62.090  37.420  1.00  0.00            
ATOM   3579  HA  ALA   253      86.410  61.680  38.150  1.00  0.00            
ATOM   3580  CB  ALA   253      85.730  61.170  36.200  1.00  0.00            
ATOM   3581  HB1 ALA   253      85.000  61.520  35.470  1.00  0.00            
ATOM   3582  HB2 ALA   253      86.730  61.180  35.760  1.00  0.00            
ATOM   3583  HB3 ALA   253      85.480  60.150  36.510  1.00  0.00            
ATOM   3584  C   ALA   253      86.140  63.510  37.100  1.00  0.00            
ATOM   3585  O   ALA   253      87.270  63.880  37.420  1.00  0.00            
ATOM   3586  N   LEU   254      85.240  64.320  36.530  1.00  0.00            
ATOM   3587  H   LEU   254      84.300  64.000  36.360  1.00  0.00            
ATOM   3588  CA  LEU   254      85.590  65.670  36.150  1.00  0.00            
ATOM   3589  HA  LEU   254      86.420  65.680  35.440  1.00  0.00            
ATOM   3590  CB  LEU   254      84.340  66.290  35.520  1.00  0.00            
ATOM   3591  HB1 LEU   254      84.280  65.910  34.620  1.00  0.00            
ATOM   3592  HB2 LEU   254      83.590  66.020  36.090  1.00  0.00            
ATOM   3593  CG  LEU   254      84.220  67.800  35.350  1.00  0.00            
ATOM   3594  HG  LEU   254      84.270  68.250  36.350  1.00  0.00            
ATOM   3595  CD1 LEU   254      85.280  68.470  34.490  1.00  0.00            
ATOM   3596 1HD1 LEU   254      85.120  69.550  34.480  1.00  0.00            
ATOM   3597 2HD1 LEU   254      86.270  68.260  34.890  1.00  0.00            
ATOM   3598 3HD1 LEU   254      85.210  68.090  33.470  1.00  0.00            
ATOM   3599  CD2 LEU   254      82.830  68.100  34.790  1.00  0.00            
ATOM   3600 1HD2 LEU   254      82.640  69.170  34.830  1.00  0.00            
ATOM   3601 2HD2 LEU   254      82.770  67.760  33.760  1.00  0.00            
ATOM   3602 3HD2 LEU   254      82.080  67.580  35.390  1.00  0.00            
ATOM   3603  C   LEU   254      85.950  66.410  37.430  1.00  0.00            
ATOM   3604  O   LEU   254      87.030  67.000  37.440  1.00  0.00            
ATOM   3605  N   PHE   255      85.280  66.290  38.580  1.00  0.00            
ATOM   3606  H   PHE   255      84.430  65.740  38.590  1.00  0.00            
ATOM   3607  CA  PHE   255      85.690  66.900  39.820  1.00  0.00            
ATOM   3608  HA  PHE   255      85.720  67.980  39.710  1.00  0.00            
ATOM   3609  CB  PHE   255      84.760  66.520  40.970  1.00  0.00            
ATOM   3610  HB1 PHE   255      83.800  66.710  40.660  1.00  0.00            
ATOM   3611  HB2 PHE   255      84.820  65.500  41.100  1.00  0.00            
ATOM   3612  CG  PHE   255      84.940  67.160  42.320  1.00  0.00            
ATOM   3613  CD1 PHE   255      84.390  68.440  42.500  1.00  0.00            
ATOM   3614  HD1 PHE   255      83.760  68.870  41.730  1.00  0.00            
ATOM   3615  CE1 PHE   255      84.650  69.160  43.670  1.00  0.00            
ATOM   3616  HE1 PHE   255      84.230  70.140  43.800  1.00  0.00            
ATOM   3617  CZ  PHE   255      85.460  68.610  44.660  1.00  0.00            
ATOM   3618  HZ  PHE   255      85.670  69.160  45.570  1.00  0.00            
ATOM   3619  CE2 PHE   255      86.010  67.330  44.490  1.00  0.00            
ATOM   3620  HE2 PHE   255      86.640  66.900  45.260  1.00  0.00            
ATOM   3621  CD2 PHE   255      85.750  66.610  43.320  1.00  0.00            
ATOM   3622  HD2 PHE   255      86.170  65.620  43.180  1.00  0.00            
ATOM   3623  C   PHE   255      87.060  66.390  40.260  1.00  0.00            
ATOM   3624  O   PHE   255      87.880  67.220  40.650  1.00  0.00            
ATOM   3625  N   ARG   256      87.360  65.090  40.190  1.00  0.00            
ATOM   3626  H   ARG   256      86.630  64.460  39.870  1.00  0.00            
ATOM   3627  CA  ARG   256      88.610  64.450  40.530  1.00  0.00            
ATOM   3628  HA  ARG   256      88.800  64.650  41.580  1.00  0.00            
ATOM   3629  CB  ARG   256      88.400  62.940  40.410  1.00  0.00            
ATOM   3630  HB1 ARG   256      87.500  62.610  41.000  1.00  0.00            
ATOM   3631  HB2 ARG   256      88.240  62.640  39.340  1.00  0.00            
ATOM   3632  CG  ARG   256      89.670  62.300  40.960  1.00  0.00            
ATOM   3633  HG1 ARG   256      90.030  62.920  41.700  1.00  0.00            
ATOM   3634  HG2 ARG   256      89.410  61.370  41.340  1.00  0.00            
ATOM   3635  CD  ARG   256      90.790  62.090  39.950  1.00  0.00            
ATOM   3636  HD1 ARG   256      90.630  61.150  39.380  1.00  0.00            
ATOM   3637  HD2 ARG   256      90.800  62.920  39.210  1.00  0.00            
ATOM   3638  NE  ARG   256      92.070  62.040  40.670  1.00  0.00            
ATOM   3639  HE  ARG   256      92.100  61.550  41.550  1.00  0.00            
ATOM   3640  CZ  ARG   256      93.180  62.620  40.200  1.00  0.00            
ATOM   3641  NH1 ARG   256      93.230  63.170  38.980  1.00  0.00            
ATOM   3642 1HH1 ARG   256      92.420  63.140  38.380  1.00  0.00            
ATOM   3643 2HH1 ARG   256      94.080  63.600  38.650  1.00  0.00            
ATOM   3644  NH2 ARG   256      94.260  62.830  40.960  1.00  0.00            
ATOM   3645 1HH2 ARG   256      94.260  62.550  41.930  1.00  0.00            
ATOM   3646 2HH2 ARG   256      95.080  63.280  40.570  1.00  0.00            
ATOM   3647  C   ARG   256      89.760  65.050  39.740  1.00  0.00            
ATOM   3648  O   ARG   256      90.790  65.400  40.320  1.00  0.00            
ATOM   3649  N   THR   257      89.540  65.320  38.450  1.00  0.00            
ATOM   3650  H   THR   257      88.660  65.090  38.030  1.00  0.00            
ATOM   3651  CA  THR   257      90.560  65.930  37.620  1.00  0.00            
ATOM   3652  HA  THR   257      91.480  65.360  37.740  1.00  0.00            
ATOM   3653  CB  THR   257      90.170  65.890  36.150  1.00  0.00            
ATOM   3654  HB  THR   257      89.300  66.530  35.970  1.00  0.00            
ATOM   3655  CG2 THR   257      91.300  66.270  35.190  1.00  0.00            
ATOM   3656 1HG2 THR   257      91.380  67.360  35.150  1.00  0.00            
ATOM   3657 2HG2 THR   257      92.230  65.850  35.550  1.00  0.00            
ATOM   3658 3HG2 THR   257      91.080  65.880  34.200  1.00  0.00            
ATOM   3659  OG1 THR   257      89.870  64.560  35.790  1.00  0.00            
ATOM   3660  HG1 THR   257      89.050  64.560  35.290  1.00  0.00            
ATOM   3661  C   THR   257      90.830  67.360  38.070  1.00  0.00            
ATOM   3662  O   THR   257      91.990  67.660  38.330  1.00  0.00            
ATOM   3663  N   ILE   258      89.790  68.180  38.220  1.00  0.00            
ATOM   3664  H   ILE   258      88.870  67.780  38.120  1.00  0.00            
ATOM   3665  CA  ILE   258      89.820  69.600  38.520  1.00  0.00            
ATOM   3666  HA  ILE   258      90.560  69.990  37.820  1.00  0.00            
ATOM   3667  CB  ILE   258      88.550  70.380  38.170  1.00  0.00            
ATOM   3668  HB  ILE   258      88.070  69.890  37.330  1.00  0.00            
ATOM   3669  CG2 ILE   258      87.620  70.330  39.370  1.00  0.00            
ATOM   3670 1HG2 ILE   258      87.430  69.290  39.640  1.00  0.00            
ATOM   3671 2HG2 ILE   258      88.080  70.840  40.210  1.00  0.00            
ATOM   3672 3HG2 ILE   258      86.680  70.810  39.120  1.00  0.00            
ATOM   3673  CG1 ILE   258      88.780  71.840  37.810  1.00  0.00            
ATOM   3674 1HG1 ILE   258      87.860  72.410  38.010  1.00  0.00            
ATOM   3675 2HG1 ILE   258      89.590  72.250  38.420  1.00  0.00            
ATOM   3676  CD  ILE   258      89.150  71.950  36.340  1.00  0.00            
ATOM   3677  HD1 ILE   258      90.040  71.360  36.140  1.00  0.00            
ATOM   3678  HD2 ILE   258      88.320  71.580  35.730  1.00  0.00            
ATOM   3679  HD3 ILE   258      89.340  72.990  36.080  1.00  0.00            
ATOM   3680  C   ILE   258      90.380  69.960  39.880  1.00  0.00            
ATOM   3681  O   ILE   258      91.150  70.910  40.030  1.00  0.00            
ATOM   3682  N   ILE   259      90.120  69.190  40.940  1.00  0.00            
ATOM   3683  H   ILE   259      89.590  68.340  40.790  1.00  0.00            
ATOM   3684  CA  ILE   259      90.550  69.460  42.300  1.00  0.00            
ATOM   3685  HA  ILE   259      90.230  70.480  42.510  1.00  0.00            
ATOM   3686  CB  ILE   259      89.850  68.580  43.320  1.00  0.00            
ATOM   3687  HB  ILE   259      88.840  68.400  42.960  1.00  0.00            
ATOM   3688  CG2 ILE   259      90.540  67.220  43.450  1.00  0.00            
ATOM   3689 1HG2 ILE   259      91.580  67.360  43.740  1.00  0.00            
ATOM   3690 2HG2 ILE   259      90.030  66.620  44.200  1.00  0.00            
ATOM   3691 3HG2 ILE   259      90.490  66.700  42.490  1.00  0.00            
ATOM   3692  CG1 ILE   259      89.730  69.170  44.720  1.00  0.00            
ATOM   3693 1HG1 ILE   259      89.220  68.500  45.300  1.00  0.00            
ATOM   3694 2HG1 ILE   259      90.680  69.320  45.080  1.00  0.00            
ATOM   3695  CD  ILE   259      88.990  70.510  44.820  1.00  0.00            
ATOM   3696  HD1 ILE   259      88.020  70.420  44.330  1.00  0.00            
ATOM   3697  HD2 ILE   259      88.840  70.760  45.870  1.00  0.00            
ATOM   3698  HD3 ILE   259      89.580  71.290  44.340  1.00  0.00            
ATOM   3699  C   ILE   259      92.060  69.470  42.430  1.00  0.00            
ATOM   3700  O   ILE   259      92.550  70.100  43.370  1.00  0.00            
ATOM   3701  N   THR   260      92.760  68.730  41.560  1.00  0.00            
ATOM   3702  H   THR   260      92.250  68.270  40.810  1.00  0.00            
ATOM   3703  CA  THR   260      94.190  68.530  41.590  1.00  0.00            
ATOM   3704  HA  THR   260      94.510  68.630  42.620  1.00  0.00            
ATOM   3705  CB  THR   260      94.520  67.110  41.150  1.00  0.00            
ATOM   3706  HB  THR   260      95.600  67.030  41.190  1.00  0.00            
ATOM   3707  CG2 THR   260      94.000  66.100  42.170  1.00  0.00            
ATOM   3708 1HG2 THR   260      94.190  66.460  43.170  1.00  0.00            
ATOM   3709 2HG2 THR   260      92.920  65.960  42.030  1.00  0.00            
ATOM   3710 3HG2 THR   260      94.500  65.140  42.020  1.00  0.00            
ATOM   3711  OG1 THR   260      94.160  66.640  39.870  1.00  0.00            
ATOM   3712  HG1 THR   260      93.210  66.540  39.830  1.00  0.00            
ATOM   3713  C   THR   260      94.950  69.560  40.770  1.00  0.00            
ATOM   3714  O   THR   260      96.180  69.550  40.840  1.00  0.00            
ATOM   3715  N   TYR   261      94.320  70.450  40.000  1.00  0.00            
ATOM   3716  H   TYR   261      93.320  70.480  39.950  1.00  0.00            
ATOM   3717  CA  TYR   261      95.110  71.390  39.220  1.00  0.00            
ATOM   3718  HA  TYR   261      95.900  70.830  38.720  1.00  0.00            
ATOM   3719  CB  TYR   261      94.290  72.100  38.150  1.00  0.00            
ATOM   3720  HB1 TYR   261      93.370  72.230  38.520  1.00  0.00            
ATOM   3721  HB2 TYR   261      94.680  73.020  38.040  1.00  0.00            
ATOM   3722  CG  TYR   261      94.120  71.520  36.760  1.00  0.00            
ATOM   3723  CD1 TYR   261      92.830  71.360  36.240  1.00  0.00            
ATOM   3724  HD1 TYR   261      91.970  71.670  36.820  1.00  0.00            
ATOM   3725  CE1 TYR   261      92.660  70.790  34.970  1.00  0.00            
ATOM   3726  HE1 TYR   261      91.660  70.670  34.570  1.00  0.00            
ATOM   3727  CZ  TYR   261      93.770  70.420  34.210  1.00  0.00            
ATOM   3728  OH  TYR   261      93.600  69.930  32.950  1.00  0.00            
ATOM   3729  HH  TYR   261      94.320  69.380  32.680  1.00  0.00            
ATOM   3730  CE2 TYR   261      95.060  70.550  34.750  1.00  0.00            
ATOM   3731  HE2 TYR   261      95.920  70.240  34.170  1.00  0.00            
ATOM   3732  CD2 TYR   261      95.240  71.120  36.010  1.00  0.00            
ATOM   3733  HD2 TYR   261      96.230  71.240  36.420  1.00  0.00            
ATOM   3734  C   TYR   261      95.750  72.420  40.130  1.00  0.00            
ATOM   3735  O   TYR   261      95.240  72.760  41.200  1.00  0.00            
ATOM   3736  N   PRO   262      96.960  72.810  39.730  1.00  0.00            
ATOM   3737  CD  PRO   262      97.800  72.500  38.590  1.00  0.00            
ATOM   3738  HD1 PRO   262      98.070  71.440  38.610  1.00  0.00            
ATOM   3739  HD2 PRO   262      97.260  72.710  37.660  1.00  0.00            
ATOM   3740  CG  PRO   262      99.070  73.350  38.670  1.00  0.00            
ATOM   3741  HG1 PRO   262      99.980  72.720  38.520  1.00  0.00            
ATOM   3742  HG2 PRO   262      99.060  74.140  37.880  1.00  0.00            
ATOM   3743  CB  PRO   262      99.070  73.980  40.060  1.00  0.00            
ATOM   3744  HB1 PRO   262      99.740  73.400  40.790  1.00  0.00            
ATOM   3745  HB2 PRO   262      99.450  75.060  40.040  1.00  0.00            
ATOM   3746  CA  PRO   262      97.600  73.900  40.450  1.00  0.00            
ATOM   3747  HA  PRO   262      97.510  73.720  41.520  1.00  0.00            
ATOM   3748  C   PRO   262      96.970  75.240  40.110  1.00  0.00            
ATOM   3749  O   PRO   262      97.170  76.170  40.890  1.00  0.00            
ATOM   3750  N   TRP   263      96.240  75.290  38.990  1.00  0.00            
ATOM   3751  H   TRP   263      96.140  74.460  38.420  1.00  0.00            
ATOM   3752  CA  TRP   263      95.580  76.500  38.540  1.00  0.00            
ATOM   3753  HA  TRP   263      96.360  77.250  38.370  1.00  0.00            
ATOM   3754  CB  TRP   263      94.920  76.190  37.200  1.00  0.00            
ATOM   3755  HB1 TRP   263      94.100  75.620  37.390  1.00  0.00            
ATOM   3756  HB2 TRP   263      94.540  77.070  36.840  1.00  0.00            
ATOM   3757  CG  TRP   263      95.690  75.540  36.100  1.00  0.00            
ATOM   3758  CD1 TRP   263      95.240  74.540  35.310  1.00  0.00            
ATOM   3759  HD1 TRP   263      94.260  74.090  35.390  1.00  0.00            
ATOM   3760  NE1 TRP   263      96.210  74.200  34.410  1.00  0.00            
ATOM   3761  HE1 TRP   263      96.080  73.470  33.720  1.00  0.00            
ATOM   3762  CE2 TRP   263      97.350  74.960  34.560  1.00  0.00            
ATOM   3763  CZ2 TRP   263      98.600  75.030  33.930  1.00  0.00            
ATOM   3764  HZ2 TRP   263      98.830  74.370  33.110  1.00  0.00            
ATOM   3765  CH2 TRP   263      99.550  75.960  34.360  1.00  0.00            
ATOM   3766  HH2 TRP   263     100.510  76.020  33.880  1.00  0.00            
ATOM   3767  CZ3 TRP   263      99.250  76.840  35.440  1.00  0.00            
ATOM   3768  HZ3 TRP   263      99.980  77.560  35.780  1.00  0.00            
ATOM   3769  CE3 TRP   263      98.000  76.770  36.070  1.00  0.00            
ATOM   3770  HE3 TRP   263      97.770  77.430  36.890  1.00  0.00            
ATOM   3771  CD2 TRP   263      97.040  75.830  35.630  1.00  0.00            
ATOM   3772  C   TRP   263      94.580  77.090  39.520  1.00  0.00            
ATOM   3773  O   TRP   263      94.470  78.310  39.600  1.00  0.00            
ATOM   3774  N   PHE   264      93.990  76.290  40.420  1.00  0.00            
ATOM   3775  H   PHE   264      94.270  75.320  40.500  1.00  0.00            
ATOM   3776  CA  PHE   264      92.940  76.780  41.290  1.00  0.00            
ATOM   3777  HA  PHE   264      92.730  77.790  40.950  1.00  0.00            
ATOM   3778  CB  PHE   264      91.660  75.990  41.040  1.00  0.00            
ATOM   3779  HB1 PHE   264      91.820  74.940  41.300  1.00  0.00            
ATOM   3780  HB2 PHE   264      90.880  76.320  41.730  1.00  0.00            
ATOM   3781  CG  PHE   264      91.160  76.090  39.620  1.00  0.00            
ATOM   3782  CD1 PHE   264      90.730  77.300  39.060  1.00  0.00            
ATOM   3783  HD1 PHE   264      90.680  78.190  39.670  1.00  0.00            
ATOM   3784  CE1 PHE   264      90.360  77.360  37.710  1.00  0.00            
ATOM   3785  HE1 PHE   264      90.030  78.290  37.280  1.00  0.00            
ATOM   3786  CZ  PHE   264      90.430  76.210  36.920  1.00  0.00            
ATOM   3787  HZ  PHE   264      90.140  76.250  35.880  1.00  0.00            
ATOM   3788  CE2 PHE   264      90.860  75.000  37.470  1.00  0.00            
ATOM   3789  HE2 PHE   264      90.910  74.110  36.860  1.00  0.00            
ATOM   3790  CD2 PHE   264      91.220  74.940  38.820  1.00  0.00            
ATOM   3791  HD2 PHE   264      91.560  74.010  39.250  1.00  0.00            
ATOM   3792  C   PHE   264      93.370  76.920  42.740  1.00  0.00            
ATOM   3793  O   PHE   264      92.500  77.050  43.600  1.00  0.00            
ATOM   3794  N   GLN   265      94.660  77.050  43.060  1.00  0.00            
ATOM   3795  H   GLN   265      95.320  77.240  42.310  1.00  0.00            
ATOM   3796  CA  GLN   265      95.220  76.930  44.390  1.00  0.00            
ATOM   3797  HA  GLN   265      94.970  75.940  44.770  1.00  0.00            
ATOM   3798  CB  GLN   265      96.740  77.030  44.330  1.00  0.00            
ATOM   3799  HB1 GLN   265      97.100  76.460  43.500  1.00  0.00            
ATOM   3800  HB2 GLN   265      97.010  78.070  44.210  1.00  0.00            
ATOM   3801  CG  GLN   265      97.380  76.500  45.610  1.00  0.00            
ATOM   3802  HG1 GLN   265      97.090  75.560  45.700  1.00  0.00            
ATOM   3803  HG2 GLN   265      98.360  76.550  45.470  1.00  0.00            
ATOM   3804  CD  GLN   265      97.100  77.180  46.940  1.00  0.00            
ATOM   3805  OE1 GLN   265      96.420  76.610  47.800  1.00  0.00            
ATOM   3806  NE2 GLN   265      97.540  78.410  47.230  1.00  0.00            
ATOM   3807 1HE2 GLN   265      98.080  78.920  46.550  1.00  0.00            
ATOM   3808 2HE2 GLN   265      97.330  78.820  48.130  1.00  0.00            
ATOM   3809  C   GLN   265      94.590  77.960  45.310  1.00  0.00            
ATOM   3810  O   GLN   265      94.060  77.510  46.330  1.00  0.00            
ATOM   3811  N   ASN   266      94.750  79.250  45.000  1.00  0.00            
ATOM   3812  H   ASN   266      95.280  79.500  44.180  1.00  0.00            
ATOM   3813  CA  ASN   266      94.190  80.320  45.800  1.00  0.00            
ATOM   3814  HA  ASN   266      94.360  80.080  46.850  1.00  0.00            
ATOM   3815  CB  ASN   266      94.970  81.590  45.470  1.00  0.00            
ATOM   3816  HB1 ASN   266      94.810  81.850  44.430  1.00  0.00            
ATOM   3817  HB2 ASN   266      94.610  82.410  46.080  1.00  0.00            
ATOM   3818  CG  ASN   266      96.460  81.390  45.710  1.00  0.00            
ATOM   3819  OD1 ASN   266      96.890  81.460  46.860  1.00  0.00            
ATOM   3820  ND2 ASN   266      97.360  81.000  44.800  1.00  0.00            
ATOM   3821 1HD2 ASN   266      97.060  80.800  43.860  1.00  0.00            
ATOM   3822 2HD2 ASN   266      98.330  80.900  45.060  1.00  0.00            
ATOM   3823  C   ASN   266      92.690  80.430  45.580  1.00  0.00            
ATOM   3824  O   ASN   266      92.060  81.360  46.080  1.00  0.00            
ATOM   3825  N   SER   267      92.000  79.670  44.720  1.00  0.00            
ATOM   3826  H   SER   267      92.490  78.930  44.230  1.00  0.00            
ATOM   3827  CA  SER   267      90.590  79.810  44.440  1.00  0.00            
ATOM   3828  HA  SER   267      90.380  80.870  44.270  1.00  0.00            
ATOM   3829  CB  SER   267      90.340  79.060  43.140  1.00  0.00            
ATOM   3830  HB1 SER   267      91.250  79.070  42.560  1.00  0.00            
ATOM   3831  HB2 SER   267      90.070  78.050  43.370  1.00  0.00            
ATOM   3832  OG  SER   267      89.310  79.650  42.380  1.00  0.00            
ATOM   3833  HG  SER   267      89.560  80.560  42.190  1.00  0.00            
ATOM   3834  C   SER   267      89.680  79.330  45.560  1.00  0.00            
ATOM   3835  O   SER   267      89.940  78.360  46.280  1.00  0.00            
ATOM   3836  N   SER   268      88.530  79.980  45.780  1.00  0.00            
ATOM   3837  H   SER   268      88.360  80.820  45.260  1.00  0.00            
ATOM   3838  CA  SER   268      87.490  79.580  46.710  1.00  0.00            
ATOM   3839  HA  SER   268      88.000  79.040  47.510  1.00  0.00            
ATOM   3840  CB  SER   268      86.730  80.720  47.400  1.00  0.00            
ATOM   3841  HB1 SER   268      85.890  81.050  46.760  1.00  0.00            
ATOM   3842  HB2 SER   268      86.330  80.370  48.370  1.00  0.00            
ATOM   3843  OG  SER   268      87.650  81.770  47.590  1.00  0.00            
ATOM   3844  HG  SER   268      87.720  82.270  46.770  1.00  0.00            
ATOM   3845  C   SER   268      86.660  78.550  45.960  1.00  0.00            
ATOM   3846  O   SER   268      85.970  78.860  44.990  1.00  0.00            
ATOM   3847  N   VAL   269      86.630  77.270  46.340  1.00  0.00            
ATOM   3848  H   VAL   269      87.170  76.980  47.140  1.00  0.00            
ATOM   3849  CA  VAL   269      85.850  76.240  45.680  1.00  0.00            
ATOM   3850  HA  VAL   269      85.680  76.530  44.640  1.00  0.00            
ATOM   3851  CB  VAL   269      86.580  74.900  45.690  1.00  0.00            
ATOM   3852  HB  VAL   269      86.760  74.640  46.740  1.00  0.00            
ATOM   3853  CG1 VAL   269      85.780  73.750  45.080  1.00  0.00            
ATOM   3854 1HG1 VAL   269      85.330  74.080  44.150  1.00  0.00            
ATOM   3855 2HG1 VAL   269      86.450  72.910  44.890  1.00  0.00            
ATOM   3856 3HG1 VAL   269      85.000  73.440  45.780  1.00  0.00            
ATOM   3857  CG2 VAL   269      87.940  74.910  45.000  1.00  0.00            
ATOM   3858 1HG2 VAL   269      88.450  73.960  45.180  1.00  0.00            
ATOM   3859 2HG2 VAL   269      87.800  75.050  43.930  1.00  0.00            
ATOM   3860 3HG2 VAL   269      88.550  75.730  45.400  1.00  0.00            
ATOM   3861  C   VAL   269      84.520  76.120  46.390  1.00  0.00            
ATOM   3862  O   VAL   269      84.490  75.940  47.610  1.00  0.00            
ATOM   3863  N   ILE   270      83.410  76.070  45.650  1.00  0.00            
ATOM   3864  H   ILE   270      83.510  76.170  44.650  1.00  0.00            
ATOM   3865  CA  ILE   270      82.050  75.900  46.120  1.00  0.00            
ATOM   3866  HA  ILE   270      82.110  75.520  47.140  1.00  0.00            
ATOM   3867  CB  ILE   270      81.370  77.260  46.190  1.00  0.00            
ATOM   3868  HB  ILE   270      81.440  77.750  45.220  1.00  0.00            
ATOM   3869  CG2 ILE   270      79.910  77.020  46.540  1.00  0.00            
ATOM   3870 1HG2 ILE   270      79.840  76.470  47.480  1.00  0.00            
ATOM   3871 2HG2 ILE   270      79.400  77.980  46.640  1.00  0.00            
ATOM   3872 3HG2 ILE   270      79.430  76.440  45.750  1.00  0.00            
ATOM   3873  CG1 ILE   270      81.940  78.180  47.260  1.00  0.00            
ATOM   3874 1HG1 ILE   270      81.740  77.750  48.160  1.00  0.00            
ATOM   3875 2HG1 ILE   270      82.940  78.250  47.100  1.00  0.00            
ATOM   3876  CD  ILE   270      81.400  79.610  47.320  1.00  0.00            
ATOM   3877  HD1 ILE   270      82.130  80.250  47.830  1.00  0.00            
ATOM   3878  HD2 ILE   270      81.240  79.980  46.310  1.00  0.00            
ATOM   3879  HD3 ILE   270      80.460  79.620  47.870  1.00  0.00            
ATOM   3880  C   ILE   270      81.400  74.810  45.280  1.00  0.00            
ATOM   3881  O   ILE   270      81.390  74.920  44.060  1.00  0.00            
ATOM   3882  N   LEU   271      80.830  73.810  45.960  1.00  0.00            
ATOM   3883  H   LEU   271      80.820  73.870  46.970  1.00  0.00            
ATOM   3884  CA  LEU   271      80.210  72.630  45.390  1.00  0.00            
ATOM   3885  HA  LEU   271      80.490  72.550  44.340  1.00  0.00            
ATOM   3886  CB  LEU   271      80.760  71.410  46.130  1.00  0.00            
ATOM   3887  HB1 LEU   271      81.820  71.460  46.120  1.00  0.00            
ATOM   3888  HB2 LEU   271      80.400  71.430  47.130  1.00  0.00            
ATOM   3889  CG  LEU   271      80.320  70.090  45.490  1.00  0.00            
ATOM   3890  HG  LEU   271      79.260  69.910  45.640  1.00  0.00            
ATOM   3891  CD1 LEU   271      80.750  69.830  44.050  1.00  0.00            
ATOM   3892 1HD1 LEU   271      80.120  70.410  43.370  1.00  0.00            
ATOM   3893 2HD1 LEU   271      81.790  70.120  43.920  1.00  0.00            
ATOM   3894 3HD1 LEU   271      80.640  68.770  43.830  1.00  0.00            
ATOM   3895  CD2 LEU   271      81.190  69.120  46.300  1.00  0.00            
ATOM   3896 1HD2 LEU   271      81.130  68.130  45.850  1.00  0.00            
ATOM   3897 2HD2 LEU   271      82.220  69.470  46.290  1.00  0.00            
ATOM   3898 3HD2 LEU   271      80.830  69.080  47.320  1.00  0.00            
ATOM   3899  C   LEU   271      78.700  72.770  45.490  1.00  0.00            
ATOM   3900  O   LEU   271      78.100  72.460  46.510  1.00  0.00            
ATOM   3901  N   PHE   272      77.980  73.020  44.390  1.00  0.00            
ATOM   3902  H   PHE   272      78.490  73.160  43.530  1.00  0.00            
ATOM   3903  CA  PHE   272      76.540  73.110  44.260  1.00  0.00            
ATOM   3904  HA  PHE   272      76.180  73.340  45.260  1.00  0.00            
ATOM   3905  CB  PHE   272      75.890  74.150  43.350  1.00  0.00            
ATOM   3906  HB1 PHE   272      76.260  74.020  42.350  1.00  0.00            
ATOM   3907  HB2 PHE   272      74.840  73.940  43.280  1.00  0.00            
ATOM   3908  CG  PHE   272      76.060  75.590  43.760  1.00  0.00            
ATOM   3909  CD1 PHE   272      76.000  76.020  45.090  1.00  0.00            
ATOM   3910  HD1 PHE   272      75.770  75.320  45.870  1.00  0.00            
ATOM   3911  CE1 PHE   272      76.230  77.370  45.400  1.00  0.00            
ATOM   3912  HE1 PHE   272      76.180  77.700  46.430  1.00  0.00            
ATOM   3913  CZ  PHE   272      76.530  78.280  44.380  1.00  0.00            
ATOM   3914  HZ  PHE   272      76.710  79.320  44.620  1.00  0.00            
ATOM   3915  CE2 PHE   272      76.590  77.850  43.050  1.00  0.00            
ATOM   3916  HE2 PHE   272      76.820  78.550  42.270  1.00  0.00            
ATOM   3917  CD2 PHE   272      76.360  76.500  42.740  1.00  0.00            
ATOM   3918  HD2 PHE   272      76.410  76.170  41.710  1.00  0.00            
ATOM   3919  C   PHE   272      75.960  71.750  43.920  1.00  0.00            
ATOM   3920  O   PHE   272      76.230  71.240  42.840  1.00  0.00            
ATOM   3921  N   LEU   273      75.110  71.110  44.740  1.00  0.00            
ATOM   3922  H   LEU   273      74.850  71.580  45.590  1.00  0.00            
ATOM   3923  CA  LEU   273      74.520  69.810  44.540  1.00  0.00            
ATOM   3924  HA  LEU   273      75.010  69.280  43.720  1.00  0.00            
ATOM   3925  CB  LEU   273      74.720  69.060  45.860  1.00  0.00            
ATOM   3926  HB1 LEU   273      74.330  69.650  46.640  1.00  0.00            
ATOM   3927  HB2 LEU   273      74.210  68.130  45.800  1.00  0.00            
ATOM   3928  CG  LEU   273      76.190  68.770  46.160  1.00  0.00            
ATOM   3929  HG  LEU   273      76.780  69.590  45.750  1.00  0.00            
ATOM   3930  CD1 LEU   273      76.500  68.670  47.650  1.00  0.00            
ATOM   3931 1HD1 LEU   273      76.000  69.480  48.180  1.00  0.00            
ATOM   3932 2HD1 LEU   273      76.160  67.710  48.030  1.00  0.00            
ATOM   3933 3HD1 LEU   273      77.580  68.760  47.800  1.00  0.00            
ATOM   3934  CD2 LEU   273      76.670  67.480  45.500  1.00  0.00            
ATOM   3935 1HD2 LEU   273      77.760  67.480  45.470  1.00  0.00            
ATOM   3936 2HD2 LEU   273      76.330  66.630  46.080  1.00  0.00            
ATOM   3937 3HD2 LEU   273      76.280  67.420  44.490  1.00  0.00            
ATOM   3938  C   LEU   273      73.050  70.030  44.230  1.00  0.00            
ATOM   3939  O   LEU   273      72.270  70.290  45.150  1.00  0.00            
ATOM   3940  N   ASN   274      72.740  70.230  42.950  1.00  0.00            
ATOM   3941  H   ASN   274      73.430  69.990  42.250  1.00  0.00            
ATOM   3942  CA  ASN   274      71.480  70.750  42.460  1.00  0.00            
ATOM   3943  HA  ASN   274      70.950  71.250  43.270  1.00  0.00            
ATOM   3944  CB  ASN   274      71.860  71.770  41.380  1.00  0.00            
ATOM   3945  HB1 ASN   274      72.560  72.410  41.780  1.00  0.00            
ATOM   3946  HB2 ASN   274      72.280  71.240  40.600  1.00  0.00            
ATOM   3947  CG  ASN   274      70.730  72.610  40.810  1.00  0.00            
ATOM   3948  OD1 ASN   274      70.020  73.160  41.650  1.00  0.00            
ATOM   3949  ND2 ASN   274      70.580  72.820  39.500  1.00  0.00            
ATOM   3950 1HD2 ASN   274      71.220  72.400  38.850  1.00  0.00            
ATOM   3951 2HD2 ASN   274      69.820  73.390  39.160  1.00  0.00            
ATOM   3952  C   ASN   274      70.610  69.660  41.850  1.00  0.00            
ATOM   3953  O   ASN   274      70.920  68.470  41.860  1.00  0.00            
ATOM   3954  N   LYS   275      69.490  70.020  41.230  1.00  0.00            
ATOM   3955  H   LYS   275      69.300  71.010  41.110  1.00  0.00            
ATOM   3956  CA  LYS   275      68.480  69.130  40.680  1.00  0.00            
ATOM   3957  HA  LYS   275      67.660  69.780  40.380  1.00  0.00            
ATOM   3958  CB  LYS   275      68.970  68.480  39.390  1.00  0.00            
ATOM   3959  HB1 LYS   275      70.010  68.150  39.500  1.00  0.00            
ATOM   3960  HB2 LYS   275      68.340  67.610  39.150  1.00  0.00            
ATOM   3961  CG  LYS   275      68.870  69.510  38.270  1.00  0.00            
ATOM   3962  HG1 LYS   275      67.890  69.810  38.200  1.00  0.00            
ATOM   3963  HG2 LYS   275      69.490  70.300  38.520  1.00  0.00            
ATOM   3964  CD  LYS   275      69.290  69.020  36.880  1.00  0.00            
ATOM   3965  HD1 LYS   275      70.300  68.740  36.930  1.00  0.00            
ATOM   3966  HD2 LYS   275      68.690  68.200  36.630  1.00  0.00            
ATOM   3967  CE  LYS   275      69.140  70.080  35.790  1.00  0.00            
ATOM   3968  HE1 LYS   275      68.210  70.580  35.920  1.00  0.00            
ATOM   3969  HE2 LYS   275      69.930  70.790  35.900  1.00  0.00            
ATOM   3970  NZ  LYS   275      69.190  69.520  34.430  1.00  0.00            
ATOM   3971  HZ1 LYS   275      70.130  69.200  34.230  1.00  0.00            
ATOM   3972  HZ2 LYS   275      68.550  68.750  34.350  1.00  0.00            
ATOM   3973  HZ3 LYS   275      68.940  70.240  33.760  1.00  0.00            
ATOM   3974  C   LYS   275      67.890  68.190  41.720  1.00  0.00            
ATOM   3975  O   LYS   275      67.430  67.110  41.360  1.00  0.00            
ATOM   3976  N   LYS   276      67.800  68.620  42.980  1.00  0.00            
ATOM   3977  H   LYS   276      68.190  69.530  43.190  1.00  0.00            
ATOM   3978  CA  LYS   276      67.200  67.930  44.100  1.00  0.00            
ATOM   3979  HA  LYS   276      67.690  66.960  44.200  1.00  0.00            
ATOM   3980  CB  LYS   276      67.430  68.720  45.380  1.00  0.00            
ATOM   3981  HB1 LYS   276      67.230  68.100  46.160  1.00  0.00            
ATOM   3982  HB2 LYS   276      68.410  69.020  45.380  1.00  0.00            
ATOM   3983  CG  LYS   276      66.570  69.970  45.570  1.00  0.00            
ATOM   3984  HG1 LYS   276      66.720  70.710  44.720  1.00  0.00            
ATOM   3985  HG2 LYS   276      65.470  69.710  45.610  1.00  0.00            
ATOM   3986  CD  LYS   276      67.060  70.550  46.890  1.00  0.00            
ATOM   3987  HD1 LYS   276      68.090  70.510  46.890  1.00  0.00            
ATOM   3988  HD2 LYS   276      66.730  71.530  46.940  1.00  0.00            
ATOM   3989  CE  LYS   276      66.570  69.840  48.150  1.00  0.00            
ATOM   3990  HE1 LYS   276      66.710  68.800  48.020  1.00  0.00            
ATOM   3991  HE2 LYS   276      67.150  70.160  48.970  1.00  0.00            
ATOM   3992  NZ  LYS   276      65.150  70.090  48.460  1.00  0.00            
ATOM   3993  HZ1 LYS   276      64.960  69.820  49.410  1.00  0.00            
ATOM   3994  HZ2 LYS   276      64.950  71.070  48.340  1.00  0.00            
ATOM   3995  HZ3 LYS   276      64.570  69.550  47.830  1.00  0.00            
ATOM   3996  C   LYS   276      65.700  67.680  43.910  1.00  0.00            
ATOM   3997  O   LYS   276      65.280  66.580  44.230  1.00  0.00            
ATOM   3998  N   ASP   277      64.980  68.590  43.250  1.00  0.00            
ATOM   3999  H   ASP   277      65.390  69.430  42.870  1.00  0.00            
ATOM   4000  CA  ASP   277      63.560  68.340  43.090  1.00  0.00            
ATOM   4001  HA  ASP   277      63.100  68.190  44.060  1.00  0.00            
ATOM   4002  CB  ASP   277      62.990  69.600  42.440  1.00  0.00            
ATOM   4003  HB1 ASP   277      61.900  69.590  42.530  1.00  0.00            
ATOM   4004  HB2 ASP   277      63.360  70.480  42.960  1.00  0.00            
ATOM   4005  CG  ASP   277      63.370  69.670  40.970  1.00  0.00            
ATOM   4006  OD1 ASP   277      64.580  69.590  40.650  1.00  0.00            
ATOM   4007  OD2 ASP   277      62.440  69.860  40.160  1.00  0.00            
ATOM   4008  C   ASP   277      63.180  67.190  42.160  1.00  0.00            
ATOM   4009  O   ASP   277      62.050  66.790  41.900  1.00  0.00            
ATOM   4010  N   LEU   278      64.190  66.570  41.540  1.00  0.00            
ATOM   4011  H   LEU   278      65.120  66.920  41.710  1.00  0.00            
ATOM   4012  CA  LEU   278      64.120  65.430  40.640  1.00  0.00            
ATOM   4013  HA  LEU   278      63.070  65.150  40.500  1.00  0.00            
ATOM   4014  CB  LEU   278      64.710  65.870  39.310  1.00  0.00            
ATOM   4015  HB1 LEU   278      65.640  66.280  39.510  1.00  0.00            
ATOM   4016  HB2 LEU   278      64.800  65.030  38.710  1.00  0.00            
ATOM   4017  CG  LEU   278      63.900  66.910  38.540  1.00  0.00            
ATOM   4018  HG  LEU   278      63.620  67.720  39.210  1.00  0.00            
ATOM   4019  CD1 LEU   278      64.690  67.480  37.360  1.00  0.00            
ATOM   4020 1HD1 LEU   278      65.620  67.920  37.720  1.00  0.00            
ATOM   4021 2HD1 LEU   278      64.920  66.670  36.660  1.00  0.00            
ATOM   4022 3HD1 LEU   278      64.090  68.240  36.860  1.00  0.00            
ATOM   4023  CD2 LEU   278      62.660  66.300  37.910  1.00  0.00            
ATOM   4024 1HD2 LEU   278      62.920  65.370  37.410  1.00  0.00            
ATOM   4025 2HD2 LEU   278      61.910  66.110  38.680  1.00  0.00            
ATOM   4026 3HD2 LEU   278      62.240  67.000  37.180  1.00  0.00            
ATOM   4027  C   LEU   278      64.850  64.300  41.350  1.00  0.00            
ATOM   4028  O   LEU   278      64.260  63.220  41.310  1.00  0.00            
ATOM   4029  N   LEU   279      65.860  64.510  42.200  1.00  0.00            
ATOM   4030  H   LEU   279      66.360  65.390  42.180  1.00  0.00            
ATOM   4031  CA  LEU   279      66.280  63.520  43.170  1.00  0.00            
ATOM   4032  HA  LEU   279      66.650  62.680  42.580  1.00  0.00            
ATOM   4033  CB  LEU   279      67.450  63.950  44.060  1.00  0.00            
ATOM   4034  HB1 LEU   279      68.230  64.110  43.450  1.00  0.00            
ATOM   4035  HB2 LEU   279      67.160  64.790  44.520  1.00  0.00            
ATOM   4036  CG  LEU   279      67.920  62.980  45.140  1.00  0.00            
ATOM   4037  HG  LEU   279      67.030  62.560  45.610  1.00  0.00            
ATOM   4038  CD1 LEU   279      68.720  61.820  44.570  1.00  0.00            
ATOM   4039 1HD1 LEU   279      68.140  61.310  43.800  1.00  0.00            
ATOM   4040 2HD1 LEU   279      69.650  62.190  44.140  1.00  0.00            
ATOM   4041 3HD1 LEU   279      68.950  61.110  45.370  1.00  0.00            
ATOM   4042  CD2 LEU   279      68.620  63.840  46.190  1.00  0.00            
ATOM   4043 1HD2 LEU   279      69.290  63.210  46.780  1.00  0.00            
ATOM   4044 2HD2 LEU   279      69.200  64.620  45.690  1.00  0.00            
ATOM   4045 3HD2 LEU   279      67.880  64.300  46.840  1.00  0.00            
ATOM   4046  C   LEU   279      65.120  62.970  43.990  1.00  0.00            
ATOM   4047  O   LEU   279      64.810  61.790  43.860  1.00  0.00            
ATOM   4048  N   GLU   280      64.420  63.900  44.630  1.00  0.00            
ATOM   4049  H   GLU   280      64.730  64.860  44.580  1.00  0.00            
ATOM   4050  CA  GLU   280      63.230  63.650  45.430  1.00  0.00            
ATOM   4051  HA  GLU   280      63.490  62.790  46.040  1.00  0.00            
ATOM   4052  CB  GLU   280      63.060  64.800  46.410  1.00  0.00            
ATOM   4053  HB1 GLU   280      62.420  64.490  47.100  1.00  0.00            
ATOM   4054  HB2 GLU   280      63.960  64.990  46.790  1.00  0.00            
ATOM   4055  CG  GLU   280      62.520  66.140  45.910  1.00  0.00            
ATOM   4056  HG1 GLU   280      63.000  66.370  44.990  1.00  0.00            
ATOM   4057  HG2 GLU   280      61.480  66.040  45.740  1.00  0.00            
ATOM   4058  CD  GLU   280      62.750  67.300  46.860  1.00  0.00            
ATOM   4059  OE1 GLU   280      63.930  67.590  47.160  1.00  0.00            
ATOM   4060  OE2 GLU   280      61.720  67.840  47.310  1.00  0.00            
ATOM   4061  C   GLU   280      61.940  63.260  44.720  1.00  0.00            
ATOM   4062  O   GLU   280      60.900  63.060  45.340  1.00  0.00            
ATOM   4063  N   GLU   281      62.130  62.900  43.450  1.00  0.00            
ATOM   4064  H   GLU   281      63.000  63.080  42.980  1.00  0.00            
ATOM   4065  CA  GLU   281      61.080  62.220  42.710  1.00  0.00            
ATOM   4066  HA  GLU   281      60.260  62.040  43.400  1.00  0.00            
ATOM   4067  CB  GLU   281      60.570  63.170  41.630  1.00  0.00            
ATOM   4068  HB1 GLU   281      60.300  64.020  42.100  1.00  0.00            
ATOM   4069  HB2 GLU   281      61.330  63.320  40.990  1.00  0.00            
ATOM   4070  CG  GLU   281      59.370  62.740  40.800  1.00  0.00            
ATOM   4071  HG1 GLU   281      59.640  61.870  40.210  1.00  0.00            
ATOM   4072  HG2 GLU   281      58.550  62.460  41.460  1.00  0.00            
ATOM   4073  CD  GLU   281      58.900  63.850  39.870  1.00  0.00            
ATOM   4074  OE1 GLU   281      58.940  63.640  38.640  1.00  0.00            
ATOM   4075  OE2 GLU   281      58.370  64.850  40.390  1.00  0.00            
ATOM   4076  C   GLU   281      61.450  60.880  42.090  1.00  0.00            
ATOM   4077  O   GLU   281      60.650  59.960  42.200  1.00  0.00            
ATOM   4078  N   LYS   282      62.700  60.660  41.660  1.00  0.00            
ATOM   4079  H   LYS   282      63.370  61.420  41.650  1.00  0.00            
ATOM   4080  CA  LYS   282      63.150  59.360  41.210  1.00  0.00            
ATOM   4081  HA  LYS   282      62.260  58.890  40.790  1.00  0.00            
ATOM   4082  CB  LYS   282      64.160  59.380  40.070  1.00  0.00            
ATOM   4083  HB1 LYS   282      64.500  58.410  39.940  1.00  0.00            
ATOM   4084  HB2 LYS   282      63.680  59.720  39.220  1.00  0.00            
ATOM   4085  CG  LYS   282      65.390  60.260  40.290  1.00  0.00            
ATOM   4086  HG1 LYS   282      65.070  61.250  40.280  1.00  0.00            
ATOM   4087  HG2 LYS   282      65.790  60.010  41.210  1.00  0.00            
ATOM   4088  CD  LYS   282      66.490  60.110  39.240  1.00  0.00            
ATOM   4089  HD1 LYS   282      67.230  60.890  39.390  1.00  0.00            
ATOM   4090  HD2 LYS   282      66.950  59.130  39.340  1.00  0.00            
ATOM   4091  CE  LYS   282      65.890  60.250  37.840  1.00  0.00            
ATOM   4092  HE1 LYS   282      65.150  59.460  37.690  1.00  0.00            
ATOM   4093  HE2 LYS   282      65.380  61.200  37.760  1.00  0.00            
ATOM   4094  NZ  LYS   282      66.920  60.150  36.800  1.00  0.00            
ATOM   4095  HZ1 LYS   282      67.340  59.240  36.820  1.00  0.00            
ATOM   4096  HZ2 LYS   282      66.500  60.310  35.890  1.00  0.00            
ATOM   4097  HZ3 LYS   282      67.630  60.850  36.960  1.00  0.00            
ATOM   4098  C   LYS   282      63.620  58.400  42.290  1.00  0.00            
ATOM   4099  O   LYS   282      63.390  57.210  42.140  1.00  0.00            
ATOM   4100  N   ILE   283      64.170  58.920  43.390  1.00  0.00            
ATOM   4101  H   ILE   283      64.330  59.910  43.390  1.00  0.00            
ATOM   4102  CA  ILE   283      64.590  58.250  44.610  1.00  0.00            
ATOM   4103  HA  ILE   283      65.450  57.650  44.320  1.00  0.00            
ATOM   4104  CB  ILE   283      65.110  59.180  45.700  1.00  0.00            
ATOM   4105  HB  ILE   283      65.690  59.970  45.210  1.00  0.00            
ATOM   4106  CG2 ILE   283      63.980  59.860  46.470  1.00  0.00            
ATOM   4107 1HG2 ILE   283      63.420  59.110  47.030  1.00  0.00            
ATOM   4108 2HG2 ILE   283      64.400  60.590  47.160  1.00  0.00            
ATOM   4109 3HG2 ILE   283      63.310  60.370  45.770  1.00  0.00            
ATOM   4110  CG1 ILE   283      66.000  58.540  46.760  1.00  0.00            
ATOM   4111 1HG1 ILE   283      66.220  59.270  47.500  1.00  0.00            
ATOM   4112 2HG1 ILE   283      65.470  57.730  47.200  1.00  0.00            
ATOM   4113  CD  ILE   283      67.310  58.020  46.180  1.00  0.00            
ATOM   4114  HD1 ILE   283      67.670  58.710  45.410  1.00  0.00            
ATOM   4115  HD2 ILE   283      68.050  57.930  46.970  1.00  0.00            
ATOM   4116  HD3 ILE   283      67.140  57.040  45.720  1.00  0.00            
ATOM   4117  C   ILE   283      63.580  57.250  45.150  1.00  0.00            
ATOM   4118  O   ILE   283      63.990  56.240  45.730  1.00  0.00            
ATOM   4119  N   MET   284      62.290  57.590  45.170  1.00  0.00            
ATOM   4120  H   MET   284      62.020  58.480  44.790  1.00  0.00            
ATOM   4121  CA  MET   284      61.210  56.770  45.710  1.00  0.00            
ATOM   4122  HA  MET   284      61.430  56.570  46.760  1.00  0.00            
ATOM   4123  CB  MET   284      59.890  57.520  45.630  1.00  0.00            
ATOM   4124  HB1 MET   284      59.680  57.680  44.630  1.00  0.00            
ATOM   4125  HB2 MET   284      59.170  56.930  46.070  1.00  0.00            
ATOM   4126  CG  MET   284      59.850  58.880  46.330  1.00  0.00            
ATOM   4127  HG1 MET   284      60.540  59.470  45.870  1.00  0.00            
ATOM   4128  HG2 MET   284      58.960  59.300  46.120  1.00  0.00            
ATOM   4129  SD  MET   284      60.120  59.040  48.110  1.00  0.00            
ATOM   4130  CE  MET   284      58.690  58.190  48.810  1.00  0.00            
ATOM   4131  HE1 MET   284      57.780  58.710  48.540  1.00  0.00            
ATOM   4132  HE2 MET   284      58.650  57.170  48.430  1.00  0.00            
ATOM   4133  HE3 MET   284      58.780  58.160  49.900  1.00  0.00            
ATOM   4134  C   MET   284      61.010  55.450  44.990  1.00  0.00            
ATOM   4135  O   MET   284      60.230  54.660  45.500  1.00  0.00            
ATOM   4136  N   TYR   285      61.610  55.190  43.820  1.00  0.00            
ATOM   4137  H   TYR   285      62.200  55.900  43.400  1.00  0.00            
ATOM   4138  CA  TYR   285      61.470  53.940  43.110  1.00  0.00            
ATOM   4139  HA  TYR   285      61.230  53.150  43.830  1.00  0.00            
ATOM   4140  CB  TYR   285      60.330  54.090  42.120  1.00  0.00            
ATOM   4141  HB1 TYR   285      60.350  53.280  41.480  1.00  0.00            
ATOM   4142  HB2 TYR   285      59.440  54.010  42.650  1.00  0.00            
ATOM   4143  CG  TYR   285      60.240  55.340  41.280  1.00  0.00            
ATOM   4144  CD1 TYR   285      61.000  55.510  40.110  1.00  0.00            
ATOM   4145  HD1 TYR   285      61.670  54.730  39.780  1.00  0.00            
ATOM   4146  CE1 TYR   285      60.900  56.700  39.380  1.00  0.00            
ATOM   4147  HE1 TYR   285      61.480  56.840  38.480  1.00  0.00            
ATOM   4148  CZ  TYR   285      60.050  57.720  39.820  1.00  0.00            
ATOM   4149  OH  TYR   285      59.970  58.890  39.120  1.00  0.00            
ATOM   4150  HH  TYR   285      59.080  59.120  38.890  1.00  0.00            
ATOM   4151  CE2 TYR   285      59.280  57.540  40.970  1.00  0.00            
ATOM   4152  HE2 TYR   285      58.610  58.330  41.310  1.00  0.00            
ATOM   4153  CD2 TYR   285      59.380  56.360  41.710  1.00  0.00            
ATOM   4154  HD2 TYR   285      58.800  56.220  42.610  1.00  0.00            
ATOM   4155  C   TYR   285      62.730  53.540  42.350  1.00  0.00            
ATOM   4156  O   TYR   285      62.890  52.350  42.080  1.00  0.00            
ATOM   4157  N   SER   286      63.710  54.370  41.980  1.00  0.00            
ATOM   4158  H   SER   286      63.580  55.360  42.120  1.00  0.00            
ATOM   4159  CA  SER   286      64.980  53.990  41.390  1.00  0.00            
ATOM   4160  HA  SER   286      64.940  52.960  41.030  1.00  0.00            
ATOM   4161  CB  SER   286      65.350  54.940  40.260  1.00  0.00            
ATOM   4162  HB1 SER   286      64.440  55.310  39.780  1.00  0.00            
ATOM   4163  HB2 SER   286      65.920  55.790  40.660  1.00  0.00            
ATOM   4164  OG  SER   286      66.140  54.250  39.310  1.00  0.00            
ATOM   4165  HG  SER   286      66.490  54.890  38.690  1.00  0.00            
ATOM   4166  C   SER   286      65.940  54.100  42.570  1.00  0.00            
ATOM   4167  O   SER   286      66.270  55.210  42.970  1.00  0.00            
ATOM   4168  N   HIS   287      66.330  53.030  43.270  1.00  0.00            
ATOM   4169  H   HIS   287      66.160  52.110  42.880  1.00  0.00            
ATOM   4170  CA  HIS   287      66.990  53.070  44.560  1.00  0.00            
ATOM   4171  HA  HIS   287      66.640  53.930  45.130  1.00  0.00            
ATOM   4172  CB  HIS   287      66.690  51.780  45.310  1.00  0.00            
ATOM   4173  HB1 HIS   287      67.000  50.960  44.720  1.00  0.00            
ATOM   4174  HB2 HIS   287      67.280  51.760  46.190  1.00  0.00            
ATOM   4175  CG  HIS   287      65.250  51.580  45.700  1.00  0.00            
ATOM   4176  ND1 HIS   287      64.810  51.720  47.030  1.00  0.00            
ATOM   4177  CE1 HIS   287      63.480  51.580  46.950  1.00  0.00            
ATOM   4178  HE1 HIS   287      62.820  51.630  47.800  1.00  0.00            
ATOM   4179  NE2 HIS   287      63.050  51.380  45.700  1.00  0.00            
ATOM   4180  HE2 HIS   287      62.090  51.250  45.410  1.00  0.00            
ATOM   4181  CD2 HIS   287      64.170  51.380  44.880  1.00  0.00            
ATOM   4182  HD2 HIS   287      64.100  51.230  43.810  1.00  0.00            
ATOM   4183  C   HIS   287      68.510  53.120  44.430  1.00  0.00            
ATOM   4184  O   HIS   287      69.150  52.540  43.550  1.00  0.00            
ATOM   4185  N   LEU   288      69.150  53.770  45.400  1.00  0.00            
ATOM   4186  H   LEU   288      68.630  54.070  46.210  1.00  0.00            
ATOM   4187  CA  LEU   288      70.560  54.090  45.370  1.00  0.00            
ATOM   4188  HA  LEU   288      70.750  54.470  44.370  1.00  0.00            
ATOM   4189  CB  LEU   288      70.930  55.240  46.300  1.00  0.00            
ATOM   4190  HB1 LEU   288      70.140  55.900  46.300  1.00  0.00            
ATOM   4191  HB2 LEU   288      71.080  54.840  47.240  1.00  0.00            
ATOM   4192  CG  LEU   288      72.190  56.020  45.920  1.00  0.00            
ATOM   4193  HG  LEU   288      73.020  55.320  45.980  1.00  0.00            
ATOM   4194  CD1 LEU   288      72.120  56.520  44.480  1.00  0.00            
ATOM   4195 1HD1 LEU   288      72.840  57.330  44.350  1.00  0.00            
ATOM   4196 2HD1 LEU   288      72.360  55.710  43.800  1.00  0.00            
ATOM   4197 3HD1 LEU   288      71.120  56.890  44.270  1.00  0.00            
ATOM   4198  CD2 LEU   288      72.480  57.170  46.880  1.00  0.00            
ATOM   4199 1HD2 LEU   288      72.570  56.780  47.900  1.00  0.00            
ATOM   4200 2HD2 LEU   288      73.420  57.650  46.590  1.00  0.00            
ATOM   4201 3HD2 LEU   288      71.670  57.890  46.840  1.00  0.00            
ATOM   4202  C   LEU   288      71.560  52.950  45.540  1.00  0.00            
ATOM   4203  O   LEU   288      72.620  52.920  44.930  1.00  0.00            
ATOM   4204  N   VAL   289      71.160  51.960  46.340  1.00  0.00            
ATOM   4205  H   VAL   289      70.310  52.060  46.880  1.00  0.00            
ATOM   4206  CA  VAL   289      71.900  50.720  46.460  1.00  0.00            
ATOM   4207  HA  VAL   289      72.880  50.950  46.870  1.00  0.00            
ATOM   4208  CB  VAL   289      71.210  49.730  47.400  1.00  0.00            
ATOM   4209  HB  VAL   289      71.780  48.810  47.230  1.00  0.00            
ATOM   4210  CG1 VAL   289      71.470  50.000  48.880  1.00  0.00            
ATOM   4211 1HG1 VAL   289      72.540  50.120  49.040  1.00  0.00            
ATOM   4212 2HG1 VAL   289      70.960  50.920  49.170  1.00  0.00            
ATOM   4213 3HG1 VAL   289      71.100  49.170  49.480  1.00  0.00            
ATOM   4214  CG2 VAL   289      69.780  49.250  47.220  1.00  0.00            
ATOM   4215 1HG2 VAL   289      69.660  48.260  47.670  1.00  0.00            
ATOM   4216 2HG2 VAL   289      69.090  49.950  47.690  1.00  0.00            
ATOM   4217 3HG2 VAL   289      69.550  49.180  46.150  1.00  0.00            
ATOM   4218  C   VAL   289      72.090  50.000  45.140  1.00  0.00            
ATOM   4219  O   VAL   289      73.120  49.340  45.030  1.00  0.00            
ATOM   4220  N   ASP   290      71.250  50.140  44.110  1.00  0.00            
ATOM   4221  H   ASP   290      70.480  50.800  44.190  1.00  0.00            
ATOM   4222  CA  ASP   290      71.360  49.410  42.870  1.00  0.00            
ATOM   4223  HA  ASP   290      71.690  48.390  43.080  1.00  0.00            
ATOM   4224  CB  ASP   290      70.010  49.370  42.170  1.00  0.00            
ATOM   4225  HB1 ASP   290      69.720  50.310  42.050  1.00  0.00            
ATOM   4226  HB2 ASP   290      70.160  48.930  41.280  1.00  0.00            
ATOM   4227  CG  ASP   290      68.840  48.640  42.820  1.00  0.00            
ATOM   4228  OD1 ASP   290      68.970  47.690  43.630  1.00  0.00            
ATOM   4229  OD2 ASP   290      67.700  48.910  42.400  1.00  0.00            
ATOM   4230  C   ASP   290      72.400  50.080  41.980  1.00  0.00            
ATOM   4231  O   ASP   290      72.620  49.640  40.860  1.00  0.00            
ATOM   4232  N   TYR   291      72.880  51.280  42.350  1.00  0.00            
ATOM   4233  H   TYR   291      72.490  51.720  43.170  1.00  0.00            
ATOM   4234  CA  TYR   291      73.930  51.990  41.650  1.00  0.00            
ATOM   4235  HA  TYR   291      74.200  51.390  40.790  1.00  0.00            
ATOM   4236  CB  TYR   291      73.330  53.290  41.120  1.00  0.00            
ATOM   4237  HB1 TYR   291      72.980  53.920  41.970  1.00  0.00            
ATOM   4238  HB2 TYR   291      74.120  53.910  40.650  1.00  0.00            
ATOM   4239  CG  TYR   291      72.200  53.050  40.150  1.00  0.00            
ATOM   4240  CD1 TYR   291      70.920  52.690  40.590  1.00  0.00            
ATOM   4241  HD1 TYR   291      70.680  52.700  41.640  1.00  0.00            
ATOM   4242  CE1 TYR   291      69.940  52.320  39.660  1.00  0.00            
ATOM   4243  HE1 TYR   291      68.950  52.050  39.990  1.00  0.00            
ATOM   4244  CZ  TYR   291      70.240  52.340  38.290  1.00  0.00            
ATOM   4245  OH  TYR   291      69.260  52.050  37.380  1.00  0.00            
ATOM   4246  HH  TYR   291      68.680  51.380  37.680  1.00  0.00            
ATOM   4247  CE2 TYR   291      71.530  52.660  37.850  1.00  0.00            
ATOM   4248  HE2 TYR   291      71.770  52.650  36.800  1.00  0.00            
ATOM   4249  CD2 TYR   291      72.510  53.030  38.790  1.00  0.00            
ATOM   4250  HD2 TYR   291      73.500  53.310  38.450  1.00  0.00            
ATOM   4251  C   TYR   291      75.210  52.310  42.410  1.00  0.00            
ATOM   4252  O   TYR   291      76.240  52.540  41.790  1.00  0.00            
ATOM   4253  N   PHE   292      75.230  52.140  43.740  1.00  0.00            
ATOM   4254  H   PHE   292      74.350  52.090  44.220  1.00  0.00            
ATOM   4255  CA  PHE   292      76.410  52.030  44.570  1.00  0.00            
ATOM   4256  HA  PHE   292      77.280  52.060  43.910  1.00  0.00            
ATOM   4257  CB  PHE   292      76.470  53.280  45.440  1.00  0.00            
ATOM   4258  HB1 PHE   292      75.560  53.350  46.100  1.00  0.00            
ATOM   4259  HB2 PHE   292      77.320  53.220  46.160  1.00  0.00            
ATOM   4260  CG  PHE   292      76.590  54.530  44.590  1.00  0.00            
ATOM   4261  CD1 PHE   292      75.430  55.150  44.100  1.00  0.00            
ATOM   4262  HD1 PHE   292      74.470  54.710  44.270  1.00  0.00            
ATOM   4263  CE1 PHE   292      75.540  56.360  43.390  1.00  0.00            
ATOM   4264  HE1 PHE   292      74.650  56.840  43.020  1.00  0.00            
ATOM   4265  CZ  PHE   292      76.790  56.930  43.170  1.00  0.00            
ATOM   4266  HZ  PHE   292      76.870  57.860  42.630  1.00  0.00            
ATOM   4267  CE2 PHE   292      77.950  56.310  43.660  1.00  0.00            
ATOM   4268  HE2 PHE   292      78.920  56.750  43.490  1.00  0.00            
ATOM   4269  CD2 PHE   292      77.840  55.100  44.370  1.00  0.00            
ATOM   4270  HD2 PHE   292      78.730  54.620  44.740  1.00  0.00            
ATOM   4271  C   PHE   292      76.500  50.730  45.370  1.00  0.00            
ATOM   4272  O   PHE   292      75.800  50.650  46.370  1.00  0.00            
ATOM   4273  N   PRO   293      77.400  49.810  45.030  1.00  0.00            
ATOM   4274  CD  PRO   293      77.780  49.560  43.650  1.00  0.00            
ATOM   4275  HD1 PRO   293      76.960  49.860  42.920  1.00  0.00            
ATOM   4276  HD2 PRO   293      78.720  50.140  43.360  1.00  0.00            
ATOM   4277  CG  PRO   293      78.030  48.050  43.640  1.00  0.00            
ATOM   4278  HG1 PRO   293      77.070  47.470  43.460  1.00  0.00            
ATOM   4279  HG2 PRO   293      78.760  47.750  42.810  1.00  0.00            
ATOM   4280  CB  PRO   293      78.620  47.770  45.020  1.00  0.00            
ATOM   4281  HB1 PRO   293      78.410  46.700  45.350  1.00  0.00            
ATOM   4282  HB2 PRO   293      79.750  47.910  45.030  1.00  0.00            
ATOM   4283  CA  PRO   293      77.910  48.780  45.910  1.00  0.00            
ATOM   4284  HA  PRO   293      77.050  48.280  46.360  1.00  0.00            
ATOM   4285  C   PRO   293      78.760  49.320  47.060  1.00  0.00            
ATOM   4286  O   PRO   293      79.730  48.690  47.480  1.00  0.00            
ATOM   4287  N   GLU   294      78.380  50.460  47.630  1.00  0.00            
ATOM   4288  H   GLU   294      77.580  50.950  47.260  1.00  0.00            
ATOM   4289  CA  GLU   294      79.050  51.070  48.760  1.00  0.00            
ATOM   4290  HA  GLU   294      79.330  50.260  49.430  1.00  0.00            
ATOM   4291  CB  GLU   294      80.340  51.750  48.330  1.00  0.00            
ATOM   4292  HB1 GLU   294      81.000  51.780  49.170  1.00  0.00            
ATOM   4293  HB2 GLU   294      80.780  51.180  47.550  1.00  0.00            
ATOM   4294  CG  GLU   294      80.110  53.170  47.840  1.00  0.00            
ATOM   4295  HG1 GLU   294      79.250  53.190  47.150  1.00  0.00            
ATOM   4296  HG2 GLU   294      79.870  53.830  48.690  1.00  0.00            
ATOM   4297  CD  GLU   294      81.350  53.690  47.120  1.00  0.00            
ATOM   4298  OE1 GLU   294      81.500  53.490  45.900  1.00  0.00            
ATOM   4299  OE2 GLU   294      82.310  54.100  47.810  1.00  0.00            
ATOM   4300  C   GLU   294      78.080  51.950  49.540  1.00  0.00            
ATOM   4301  O   GLU   294      78.470  52.460  50.590  1.00  0.00            
ATOM   4302  N   TYR   295      76.840  52.220  49.110  1.00  0.00            
ATOM   4303  H   TYR   295      76.580  51.890  48.200  1.00  0.00            
ATOM   4304  CA  TYR   295      75.820  52.960  49.830  1.00  0.00            
ATOM   4305  HA  TYR   295      76.320  53.840  50.230  1.00  0.00            
ATOM   4306  CB  TYR   295      74.720  53.500  48.930  1.00  0.00            
ATOM   4307  HB1 TYR   295      75.140  54.210  48.220  1.00  0.00            
ATOM   4308  HB2 TYR   295      74.330  52.700  48.310  1.00  0.00            
ATOM   4309  CG  TYR   295      73.570  54.160  49.660  1.00  0.00            
ATOM   4310  CD1 TYR   295      73.800  55.360  50.340  1.00  0.00            
ATOM   4311  HD1 TYR   295      74.800  55.750  50.440  1.00  0.00            
ATOM   4312  CE1 TYR   295      72.720  56.060  50.900  1.00  0.00            
ATOM   4313  HE1 TYR   295      72.890  56.990  51.430  1.00  0.00            
ATOM   4314  CZ  TYR   295      71.420  55.550  50.800  1.00  0.00            
ATOM   4315  OH  TYR   295      70.380  56.200  51.390  1.00  0.00            
ATOM   4316  HH  TYR   295      69.640  55.640  51.580  1.00  0.00            
ATOM   4317  CE2 TYR   295      71.190  54.360  50.080  1.00  0.00            
ATOM   4318  HE2 TYR   295      70.190  53.980  49.980  1.00  0.00            
ATOM   4319  CD2 TYR   295      72.270  53.660  49.530  1.00  0.00            
ATOM   4320  HD2 TYR   295      72.100  52.740  49.000  1.00  0.00            
ATOM   4321  C   TYR   295      75.370  52.150  51.040  1.00  0.00            
ATOM   4322  O   TYR   295      74.910  51.030  50.820  1.00  0.00            
ATOM   4323  N   ASP   296      75.500  52.680  52.250  1.00  0.00            
ATOM   4324  H   ASP   296      75.840  53.630  52.320  1.00  0.00            
ATOM   4325  CA  ASP   296      75.220  52.040  53.520  1.00  0.00            
ATOM   4326  HA  ASP   296      75.190  50.960  53.350  1.00  0.00            
ATOM   4327  CB  ASP   296      76.400  52.340  54.430  1.00  0.00            
ATOM   4328  HB1 ASP   296      77.360  52.230  53.870  1.00  0.00            
ATOM   4329  HB2 ASP   296      76.360  53.390  54.800  1.00  0.00            
ATOM   4330  CG  ASP   296      76.360  51.370  55.600  1.00  0.00            
ATOM   4331  OD1 ASP   296      76.780  50.190  55.550  1.00  0.00            
ATOM   4332  OD2 ASP   296      75.970  51.890  56.670  1.00  0.00            
ATOM   4333  C   ASP   296      73.890  52.450  54.150  1.00  0.00            
ATOM   4334  O   ASP   296      73.490  51.880  55.160  1.00  0.00            
ATOM   4335  N   GLY   297      73.250  53.480  53.610  1.00  0.00            
ATOM   4336  H   GLY   297      73.620  53.900  52.770  1.00  0.00            
ATOM   4337  CA  GLY   297      72.030  54.080  54.130  1.00  0.00            
ATOM   4338  HA1 GLY   297      72.070  53.980  55.120  1.00  0.00            
ATOM   4339  HA2 GLY   297      72.040  55.040  53.860  1.00  0.00            
ATOM   4340  C   GLY   297      70.690  53.510  53.690  1.00  0.00            
ATOM   4341  O   GLY   297      70.570  52.550  52.930  1.00  0.00            
ATOM   4342  N   PRO   298      69.560  54.030  54.180  1.00  0.00            
ATOM   4343  CD  PRO   298      69.550  55.000  55.250  1.00  0.00            
ATOM   4344  HD1 PRO   298      70.090  54.610  56.180  1.00  0.00            
ATOM   4345  HD2 PRO   298      70.060  55.970  54.950  1.00  0.00            
ATOM   4346  CG  PRO   298      68.060  55.230  55.530  1.00  0.00            
ATOM   4347  HG1 PRO   298      67.880  55.490  56.610  1.00  0.00            
ATOM   4348  HG2 PRO   298      67.660  56.070  54.900  1.00  0.00            
ATOM   4349  CB  PRO   298      67.390  53.900  55.170  1.00  0.00            
ATOM   4350  HB1 PRO   298      67.370  53.180  56.060  1.00  0.00            
ATOM   4351  HB2 PRO   298      66.300  54.050  54.830  1.00  0.00            
ATOM   4352  CA  PRO   298      68.270  53.390  54.030  1.00  0.00            
ATOM   4353  HA  PRO   298      68.390  52.310  54.110  1.00  0.00            
ATOM   4354  C   PRO   298      67.590  53.740  52.720  1.00  0.00            
ATOM   4355  O   PRO   298      67.990  54.630  51.970  1.00  0.00            
ATOM   4356  N   GLN   299      66.510  53.010  52.430  1.00  0.00            
ATOM   4357  H   GLN   299      66.190  52.310  53.080  1.00  0.00            
ATOM   4358  CA  GLN   299      65.740  53.190  51.220  1.00  0.00            
ATOM   4359  HA  GLN   299      66.430  53.280  50.380  1.00  0.00            
ATOM   4360  CB  GLN   299      64.970  51.880  51.080  1.00  0.00            
ATOM   4361  HB1 GLN   299      64.560  51.600  52.040  1.00  0.00            
ATOM   4362  HB2 GLN   299      64.160  52.010  50.370  1.00  0.00            
ATOM   4363  CG  GLN   299      65.900  50.770  50.580  1.00  0.00            
ATOM   4364  HG1 GLN   299      66.530  51.170  49.800  1.00  0.00            
ATOM   4365  HG2 GLN   299      66.520  50.450  51.390  1.00  0.00            
ATOM   4366  CD  GLN   299      65.130  49.570  50.030  1.00  0.00            
ATOM   4367  OE1 GLN   299      65.750  48.550  49.740  1.00  0.00            
ATOM   4368  NE2 GLN   299      63.800  49.530  49.940  1.00  0.00            
ATOM   4369 1HE2 GLN   299      63.250  50.330  50.240  1.00  0.00            
ATOM   4370 2HE2 GLN   299      63.350  48.710  49.570  1.00  0.00            
ATOM   4371  C   GLN   299      64.860  54.430  51.250  1.00  0.00            
ATOM   4372  O   GLN   299      64.320  54.900  52.260  1.00  0.00            
ATOM   4373  N   ARG   300      64.740  55.110  50.110  1.00  0.00            
ATOM   4374  H   ARG   300      65.310  54.770  49.340  1.00  0.00            
ATOM   4375  CA  ARG   300      63.930  56.250  49.750  1.00  0.00            
ATOM   4376  HA  ARG   300      64.160  56.510  48.710  1.00  0.00            
ATOM   4377  CB  ARG   300      62.430  55.960  49.840  1.00  0.00            
ATOM   4378  HB1 ARG   300      62.200  55.890  50.830  1.00  0.00            
ATOM   4379  HB2 ARG   300      61.940  56.740  49.390  1.00  0.00            
ATOM   4380  CG  ARG   300      61.960  54.670  49.170  1.00  0.00            
ATOM   4381  HG1 ARG   300      62.340  54.660  48.200  1.00  0.00            
ATOM   4382  HG2 ARG   300      62.320  53.870  49.730  1.00  0.00            
ATOM   4383  CD  ARG   300      60.440  54.520  49.080  1.00  0.00            
ATOM   4384  HD1 ARG   300      60.040  54.270  50.060  1.00  0.00            
ATOM   4385  HD2 ARG   300      60.000  55.470  48.780  1.00  0.00            
ATOM   4386  NE  ARG   300      60.050  53.500  48.110  1.00  0.00            
ATOM   4387  HE  ARG   300      60.470  53.610  47.200  1.00  0.00            
ATOM   4388  CZ  ARG   300      59.250  52.430  48.250  1.00  0.00            
ATOM   4389  NH1 ARG   300      58.910  52.040  49.490  1.00  0.00            
ATOM   4390 1HH1 ARG   300      59.260  52.540  50.290  1.00  0.00            
ATOM   4391 2HH1 ARG   300      58.300  51.250  49.620  1.00  0.00            
ATOM   4392  NH2 ARG   300      58.860  51.650  47.240  1.00  0.00            
ATOM   4393 1HH2 ARG   300      59.180  51.840  46.300  1.00  0.00            
ATOM   4394 2HH2 ARG   300      58.250  50.860  47.420  1.00  0.00            
ATOM   4395  C   ARG   300      64.200  57.480  50.610  1.00  0.00            
ATOM   4396  O   ARG   300      63.590  58.530  50.410  1.00  0.00            
ATOM   4397  N   ASP   301      65.070  57.390  51.610  1.00  0.00            
ATOM   4398  H   ASP   301      65.450  56.480  51.830  1.00  0.00            
ATOM   4399  CA  ASP   301      65.550  58.490  52.430  1.00  0.00            
ATOM   4400  HA  ASP   301      64.670  59.020  52.800  1.00  0.00            
ATOM   4401  CB  ASP   301      66.260  57.890  53.640  1.00  0.00            
ATOM   4402  HB1 ASP   301      65.630  57.110  54.120  1.00  0.00            
ATOM   4403  HB2 ASP   301      67.200  57.390  53.330  1.00  0.00            
ATOM   4404  CG  ASP   301      66.570  59.010  54.630  1.00  0.00            
ATOM   4405  OD1 ASP   301      67.420  59.900  54.430  1.00  0.00            
ATOM   4406  OD2 ASP   301      65.860  59.030  55.660  1.00  0.00            
ATOM   4407  C   ASP   301      66.400  59.480  51.670  1.00  0.00            
ATOM   4408  O   ASP   301      67.550  59.160  51.350  1.00  0.00            
ATOM   4409  N   ALA   302      65.890  60.700  51.440  1.00  0.00            
ATOM   4410  H   ALA   302      64.980  60.950  51.780  1.00  0.00            
ATOM   4411  CA  ALA   302      66.650  61.670  50.680  1.00  0.00            
ATOM   4412  HA  ALA   302      67.080  61.180  49.810  1.00  0.00            
ATOM   4413  CB  ALA   302      65.710  62.770  50.210  1.00  0.00            
ATOM   4414  HB1 ALA   302      64.980  62.350  49.520  1.00  0.00            
ATOM   4415  HB2 ALA   302      65.190  63.200  51.070  1.00  0.00            
ATOM   4416  HB3 ALA   302      66.280  63.550  49.700  1.00  0.00            
ATOM   4417  C   ALA   302      67.770  62.320  51.490  1.00  0.00            
ATOM   4418  O   ALA   302      68.790  62.630  50.880  1.00  0.00            
ATOM   4419  N   GLN   303      67.700  62.510  52.810  1.00  0.00            
ATOM   4420  H   GLN   303      66.810  62.340  53.250  1.00  0.00            
ATOM   4421  CA  GLN   303      68.760  62.930  53.710  1.00  0.00            
ATOM   4422  HA  GLN   303      69.030  63.940  53.390  1.00  0.00            
ATOM   4423  CB  GLN   303      68.170  63.080  55.100  1.00  0.00            
ATOM   4424  HB1 GLN   303      67.620  62.210  55.320  1.00  0.00            
ATOM   4425  HB2 GLN   303      68.960  63.200  55.790  1.00  0.00            
ATOM   4426  CG  GLN   303      67.240  64.280  55.240  1.00  0.00            
ATOM   4427  HG1 GLN   303      66.900  64.300  56.210  1.00  0.00            
ATOM   4428  HG2 GLN   303      67.790  65.120  55.060  1.00  0.00            
ATOM   4429  CD  GLN   303      66.010  64.330  54.340  1.00  0.00            
ATOM   4430  OE1 GLN   303      65.820  65.210  53.500  1.00  0.00            
ATOM   4431  NE2 GLN   303      65.130  63.350  54.530  1.00  0.00            
ATOM   4432 1HE2 GLN   303      65.290  62.650  55.240  1.00  0.00            
ATOM   4433 2HE2 GLN   303      64.290  63.310  53.970  1.00  0.00            
ATOM   4434  C   GLN   303      70.050  62.130  53.640  1.00  0.00            
ATOM   4435  O   GLN   303      71.150  62.680  53.670  1.00  0.00            
ATOM   4436  N   ALA   304      69.890  60.800  53.630  1.00  0.00            
ATOM   4437  H   ALA   304      68.960  60.410  53.630  1.00  0.00            
ATOM   4438  CA  ALA   304      71.000  59.870  53.610  1.00  0.00            
ATOM   4439  HA  ALA   304      71.750  60.240  54.310  1.00  0.00            
ATOM   4440  CB  ALA   304      70.620  58.460  54.060  1.00  0.00            
ATOM   4441  HB1 ALA   304      70.030  57.980  53.280  1.00  0.00            
ATOM   4442  HB2 ALA   304      71.520  57.880  54.250  1.00  0.00            
ATOM   4443  HB3 ALA   304      70.020  58.530  54.970  1.00  0.00            
ATOM   4444  C   ALA   304      71.650  59.860  52.230  1.00  0.00            
ATOM   4445  O   ALA   304      72.870  59.920  52.160  1.00  0.00            
ATOM   4446  N   ALA   305      70.880  59.840  51.140  1.00  0.00            
ATOM   4447  H   ALA   305      69.870  59.740  51.220  1.00  0.00            
ATOM   4448  CA  ALA   305      71.460  59.970  49.820  1.00  0.00            
ATOM   4449  HA  ALA   305      72.220  59.190  49.730  1.00  0.00            
ATOM   4450  CB  ALA   305      70.400  59.680  48.770  1.00  0.00            
ATOM   4451  HB1 ALA   305      70.100  58.630  48.820  1.00  0.00            
ATOM   4452  HB2 ALA   305      69.530  60.310  48.950  1.00  0.00            
ATOM   4453  HB3 ALA   305      70.800  59.900  47.780  1.00  0.00            
ATOM   4454  C   ALA   305      72.160  61.290  49.540  1.00  0.00            
ATOM   4455  O   ALA   305      73.110  61.250  48.770  1.00  0.00            
ATOM   4456  N   ARG   306      71.620  62.400  50.060  1.00  0.00            
ATOM   4457  H   ARG   306      70.750  62.320  50.570  1.00  0.00            
ATOM   4458  CA  ARG   306      72.200  63.720  49.950  1.00  0.00            
ATOM   4459  HA  ARG   306      72.510  63.870  48.910  1.00  0.00            
ATOM   4460  CB  ARG   306      71.230  64.830  50.330  1.00  0.00            
ATOM   4461  HB1 ARG   306      70.740  64.500  51.110  1.00  0.00            
ATOM   4462  HB2 ARG   306      71.770  65.610  50.520  1.00  0.00            
ATOM   4463  CG  ARG   306      70.160  65.300  49.340  1.00  0.00            
ATOM   4464  HG1 ARG   306      70.560  65.230  48.330  1.00  0.00            
ATOM   4465  HG2 ARG   306      69.290  64.660  49.430  1.00  0.00            
ATOM   4466  CD  ARG   306      69.770  66.740  49.630  1.00  0.00            
ATOM   4467  HD1 ARG   306      70.530  67.420  49.220  1.00  0.00            
ATOM   4468  HD2 ARG   306      68.820  66.980  49.120  1.00  0.00            
ATOM   4469  NE  ARG   306      69.630  66.950  51.070  1.00  0.00            
ATOM   4470  HE  ARG   306      70.460  67.280  51.540  1.00  0.00            
ATOM   4471  CZ  ARG   306      68.530  66.750  51.810  1.00  0.00            
ATOM   4472  NH1 ARG   306      67.430  66.130  51.370  1.00  0.00            
ATOM   4473 1HH1 ARG   306      67.400  65.790  50.420  1.00  0.00            
ATOM   4474 2HH1 ARG   306      66.640  66.020  51.980  1.00  0.00            
ATOM   4475  NH2 ARG   306      68.620  66.990  53.130  1.00  0.00            
ATOM   4476 1HH2 ARG   306      69.490  67.310  53.530  1.00  0.00            
ATOM   4477 2HH2 ARG   306      67.810  66.850  53.720  1.00  0.00            
ATOM   4478  C   ARG   306      73.420  63.900  50.840  1.00  0.00            
ATOM   4479  O   ARG   306      74.360  64.530  50.360  1.00  0.00            
ATOM   4480  N   GLU   307      73.570  63.350  52.050  1.00  0.00            
ATOM   4481  H   GLU   307      72.750  63.000  52.530  1.00  0.00            
ATOM   4482  CA  GLU   307      74.840  63.230  52.730  1.00  0.00            
ATOM   4483  HA  GLU   307      75.250  64.230  52.870  1.00  0.00            
ATOM   4484  CB  GLU   307      74.600  62.610  54.100  1.00  0.00            
ATOM   4485  HB1 GLU   307      73.770  61.910  54.030  1.00  0.00            
ATOM   4486  HB2 GLU   307      75.490  62.090  54.420  1.00  0.00            
ATOM   4487  CG  GLU   307      74.260  63.690  55.120  1.00  0.00            
ATOM   4488  HG1 GLU   307      75.060  64.430  55.150  1.00  0.00            
ATOM   4489  HG2 GLU   307      73.350  64.210  54.810  1.00  0.00            
ATOM   4490  CD  GLU   307      74.060  63.080  56.500  1.00  0.00            
ATOM   4491  OE1 GLU   307      74.980  62.340  56.910  1.00  0.00            
ATOM   4492  OE2 GLU   307      72.960  63.280  57.060  1.00  0.00            
ATOM   4493  C   GLU   307      75.880  62.400  51.980  1.00  0.00            
ATOM   4494  O   GLU   307      77.030  62.800  51.870  1.00  0.00            
ATOM   4495  N   PHE   308      75.530  61.230  51.440  1.00  0.00            
ATOM   4496  H   PHE   308      74.560  60.950  51.490  1.00  0.00            
ATOM   4497  CA  PHE   308      76.410  60.290  50.760  1.00  0.00            
ATOM   4498  HA  PHE   308      77.220  60.070  51.460  1.00  0.00            
ATOM   4499  CB  PHE   308      75.620  58.990  50.600  1.00  0.00            
ATOM   4500  HB1 PHE   308      75.470  58.550  51.560  1.00  0.00            
ATOM   4501  HB2 PHE   308      74.640  59.230  50.250  1.00  0.00            
ATOM   4502  CG  PHE   308      76.220  57.960  49.680  1.00  0.00            
ATOM   4503  CD1 PHE   308      77.410  57.380  50.140  1.00  0.00            
ATOM   4504  HD1 PHE   308      77.800  57.660  51.110  1.00  0.00            
ATOM   4505  CE1 PHE   308      78.090  56.450  49.360  1.00  0.00            
ATOM   4506  HE1 PHE   308      79.010  56.000  49.720  1.00  0.00            
ATOM   4507  CZ  PHE   308      77.580  56.090  48.100  1.00  0.00            
ATOM   4508  HZ  PHE   308      78.110  55.360  47.500  1.00  0.00            
ATOM   4509  CE2 PHE   308      76.400  56.660  47.640  1.00  0.00            
ATOM   4510  HE2 PHE   308      76.010  56.390  46.670  1.00  0.00            
ATOM   4511  CD2 PHE   308      75.720  57.600  48.420  1.00  0.00            
ATOM   4512  HD2 PHE   308      74.800  58.050  48.060  1.00  0.00            
ATOM   4513  C   PHE   308      77.060  60.730  49.460  1.00  0.00            
ATOM   4514  O   PHE   308      78.250  60.540  49.260  1.00  0.00            
ATOM   4515  N   ILE   309      76.290  61.270  48.510  1.00  0.00            
ATOM   4516  H   ILE   309      75.290  61.250  48.660  1.00  0.00            
ATOM   4517  CA  ILE   309      76.710  61.900  47.280  1.00  0.00            
ATOM   4518  HA  ILE   309      77.310  61.170  46.740  1.00  0.00            
ATOM   4519  CB  ILE   309      75.580  62.330  46.350  1.00  0.00            
ATOM   4520  HB  ILE   309      74.910  63.000  46.900  1.00  0.00            
ATOM   4521  CG2 ILE   309      76.110  63.080  45.120  1.00  0.00            
ATOM   4522 1HG2 ILE   309      76.220  64.130  45.360  1.00  0.00            
ATOM   4523 2HG2 ILE   309      77.070  62.660  44.830  1.00  0.00            
ATOM   4524 3HG2 ILE   309      75.400  62.970  44.300  1.00  0.00            
ATOM   4525  CG1 ILE   309      74.810  61.080  45.950  1.00  0.00            
ATOM   4526 1HG1 ILE   309      75.320  60.620  45.160  1.00  0.00            
ATOM   4527 2HG1 ILE   309      74.750  60.450  46.780  1.00  0.00            
ATOM   4528  CD  ILE   309      73.380  61.360  45.470  1.00  0.00            
ATOM   4529  HD1 ILE   309      72.880  60.410  45.260  1.00  0.00            
ATOM   4530  HD2 ILE   309      72.830  61.880  46.260  1.00  0.00            
ATOM   4531  HD3 ILE   309      73.410  61.970  44.570  1.00  0.00            
ATOM   4532  C   ILE   309      77.630  63.070  47.620  1.00  0.00            
ATOM   4533  O   ILE   309      78.750  62.980  47.120  1.00  0.00            
ATOM   4534  N   LEU   310      77.290  63.980  48.520  1.00  0.00            
ATOM   4535  H   LEU   310      76.370  63.980  48.930  1.00  0.00            
ATOM   4536  CA  LEU   310      78.220  65.010  48.960  1.00  0.00            
ATOM   4537  HA  LEU   310      78.400  65.710  48.140  1.00  0.00            
ATOM   4538  CB  LEU   310      77.460  65.720  50.080  1.00  0.00            
ATOM   4539  HB1 LEU   310      76.830  66.360  49.650  1.00  0.00            
ATOM   4540  HB2 LEU   310      76.980  65.000  50.600  1.00  0.00            
ATOM   4541  CG  LEU   310      78.270  66.510  51.110  1.00  0.00            
ATOM   4542  HG  LEU   310      79.100  65.900  51.460  1.00  0.00            
ATOM   4543  CD1 LEU   310      78.830  67.790  50.490  1.00  0.00            
ATOM   4544 1HD1 LEU   310      79.420  68.330  51.240  1.00  0.00            
ATOM   4545 2HD1 LEU   310      79.470  67.540  49.650  1.00  0.00            
ATOM   4546 3HD1 LEU   310      78.010  68.420  50.160  1.00  0.00            
ATOM   4547  CD2 LEU   310      77.430  66.930  52.310  1.00  0.00            
ATOM   4548 1HD2 LEU   310      76.590  67.530  51.970  1.00  0.00            
ATOM   4549 2HD2 LEU   310      77.060  66.040  52.820  1.00  0.00            
ATOM   4550 3HD2 LEU   310      78.040  67.510  52.990  1.00  0.00            
ATOM   4551  C   LEU   310      79.540  64.460  49.460  1.00  0.00            
ATOM   4552  O   LEU   310      80.510  65.210  49.310  1.00  0.00            
ATOM   4553  N   LYS   311      79.570  63.360  50.210  1.00  0.00            
ATOM   4554  H   LYS   311      78.730  62.810  50.290  1.00  0.00            
ATOM   4555  CA  LYS   311      80.720  62.850  50.930  1.00  0.00            
ATOM   4556  HA  LYS   311      81.150  63.670  51.510  1.00  0.00            
ATOM   4557  CB  LYS   311      80.170  61.830  51.920  1.00  0.00            
ATOM   4558  HB1 LYS   311      79.520  62.330  52.580  1.00  0.00            
ATOM   4559  HB2 LYS   311      79.650  61.090  51.380  1.00  0.00            
ATOM   4560  CG  LYS   311      81.240  61.140  52.760  1.00  0.00            
ATOM   4561  HG1 LYS   311      80.770  60.560  53.590  1.00  0.00            
ATOM   4562  HG2 LYS   311      81.830  60.430  52.130  1.00  0.00            
ATOM   4563  CD  LYS   311      82.150  62.230  53.320  1.00  0.00            
ATOM   4564  HD1 LYS   311      82.640  62.700  52.510  1.00  0.00            
ATOM   4565  HD2 LYS   311      81.550  62.920  53.840  1.00  0.00            
ATOM   4566  CE  LYS   311      83.210  61.680  54.280  1.00  0.00            
ATOM   4567  HE1 LYS   311      82.720  61.150  55.090  1.00  0.00            
ATOM   4568  HE2 LYS   311      83.840  60.970  53.750  1.00  0.00            
ATOM   4569  NZ  LYS   311      84.040  62.770  54.830  1.00  0.00            
ATOM   4570  HZ1 LYS   311      84.570  62.420  55.610  1.00  0.00            
ATOM   4571  HZ2 LYS   311      84.670  63.110  54.110  1.00  0.00            
ATOM   4572  HZ3 LYS   311      83.440  63.520  55.140  1.00  0.00            
ATOM   4573  C   LYS   311      81.790  62.360  49.960  1.00  0.00            
ATOM   4574  O   LYS   311      82.900  62.890  49.920  1.00  0.00            
ATOM   4575  N   MET   312      81.430  61.440  49.060  1.00  0.00            
ATOM   4576  H   MET   312      80.470  61.140  48.970  1.00  0.00            
ATOM   4577  CA  MET   312      82.430  60.860  48.180  1.00  0.00            
ATOM   4578  HA  MET   312      83.270  60.580  48.810  1.00  0.00            
ATOM   4579  CB  MET   312      81.900  59.580  47.540  1.00  0.00            
ATOM   4580  HB1 MET   312      82.660  59.170  46.910  1.00  0.00            
ATOM   4581  HB2 MET   312      81.660  58.880  48.320  1.00  0.00            
ATOM   4582  CG  MET   312      80.650  59.840  46.710  1.00  0.00            
ATOM   4583  HG1 MET   312      79.810  59.970  47.370  1.00  0.00            
ATOM   4584  HG2 MET   312      80.750  60.790  46.220  1.00  0.00            
ATOM   4585  SD  MET   312      80.230  58.590  45.470  1.00  0.00            
ATOM   4586  CE  MET   312      80.480  57.060  46.410  1.00  0.00            
ATOM   4587  HE1 MET   312      80.270  57.240  47.460  1.00  0.00            
ATOM   4588  HE2 MET   312      79.820  56.280  46.030  1.00  0.00            
ATOM   4589  HE3 MET   312      81.520  56.730  46.300  1.00  0.00            
ATOM   4590  C   MET   312      82.960  61.840  47.150  1.00  0.00            
ATOM   4591  O   MET   312      83.980  61.570  46.530  1.00  0.00            
ATOM   4592  N   PHE   313      82.210  62.930  46.930  1.00  0.00            
ATOM   4593  H   PHE   313      81.290  62.960  47.330  1.00  0.00            
ATOM   4594  CA  PHE   313      82.610  64.090  46.170  1.00  0.00            
ATOM   4595  HA  PHE   313      83.110  63.710  45.280  1.00  0.00            
ATOM   4596  CB  PHE   313      81.400  64.880  45.670  1.00  0.00            
ATOM   4597  HB1 PHE   313      80.600  64.650  46.280  1.00  0.00            
ATOM   4598  HB2 PHE   313      81.590  65.890  45.820  1.00  0.00            
ATOM   4599  CG  PHE   313      80.960  64.710  44.240  1.00  0.00            
ATOM   4600  CD1 PHE   313      81.430  65.570  43.240  1.00  0.00            
ATOM   4601  HD1 PHE   313      82.070  66.400  43.500  1.00  0.00            
ATOM   4602  CE1 PHE   313      81.070  65.350  41.900  1.00  0.00            
ATOM   4603  HE1 PHE   313      81.430  66.020  41.130  1.00  0.00            
ATOM   4604  CZ  PHE   313      80.240  64.280  41.560  1.00  0.00            
ATOM   4605  HZ  PHE   313      79.960  64.120  40.530  1.00  0.00            
ATOM   4606  CE2 PHE   313      79.770  63.420  42.560  1.00  0.00            
ATOM   4607  HE2 PHE   313      79.120  62.590  42.300  1.00  0.00            
ATOM   4608  CD2 PHE   313      80.130  63.630  43.900  1.00  0.00            
ATOM   4609  HD2 PHE   313      79.760  62.970  44.670  1.00  0.00            
ATOM   4610  C   PHE   313      83.630  64.980  46.880  1.00  0.00            
ATOM   4611  O   PHE   313      84.770  65.150  46.460  1.00  0.00            
ATOM   4612  N   VAL   314      83.320  65.530  48.050  1.00  0.00            
ATOM   4613  H   VAL   314      82.400  65.390  48.440  1.00  0.00            
ATOM   4614  CA  VAL   314      84.260  66.330  48.820  1.00  0.00            
ATOM   4615  HA  VAL   314      84.580  67.140  48.170  1.00  0.00            
ATOM   4616  CB  VAL   314      83.550  66.970  50.010  1.00  0.00            
ATOM   4617  HB  VAL   314      83.070  66.170  50.570  1.00  0.00            
ATOM   4618  CG1 VAL   314      84.460  67.710  50.980  1.00  0.00            
ATOM   4619 1HG1 VAL   314      84.990  66.990  51.600  1.00  0.00            
ATOM   4620 2HG1 VAL   314      85.190  68.300  50.410  1.00  0.00            
ATOM   4621 3HG1 VAL   314      83.870  68.370  51.610  1.00  0.00            
ATOM   4622  CG2 VAL   314      82.450  67.960  49.610  1.00  0.00            
ATOM   4623 1HG2 VAL   314      81.860  68.220  50.480  1.00  0.00            
ATOM   4624 2HG2 VAL   314      82.910  68.860  49.200  1.00  0.00            
ATOM   4625 3HG2 VAL   314      81.810  67.500  48.860  1.00  0.00            
ATOM   4626  C   VAL   314      85.500  65.530  49.190  1.00  0.00            
ATOM   4627  O   VAL   314      86.540  66.170  49.330  1.00  0.00            
ATOM   4628  N   ASP   315      85.430  64.220  49.410  1.00  0.00            
ATOM   4629  H   ASP   315      84.530  63.760  49.310  1.00  0.00            
ATOM   4630  CA  ASP   315      86.540  63.370  49.790  1.00  0.00            
ATOM   4631  HA  ASP   315      86.950  63.760  50.720  1.00  0.00            
ATOM   4632  CB  ASP   315      86.020  61.970  50.070  1.00  0.00            
ATOM   4633  HB1 ASP   315      85.310  61.680  49.290  1.00  0.00            
ATOM   4634  HB2 ASP   315      86.840  61.260  50.040  1.00  0.00            
ATOM   4635  CG  ASP   315      85.340  61.900  51.430  1.00  0.00            
ATOM   4636  OD1 ASP   315      85.520  62.780  52.310  1.00  0.00            
ATOM   4637  OD2 ASP   315      84.730  60.840  51.700  1.00  0.00            
ATOM   4638  C   ASP   315      87.690  63.270  48.790  1.00  0.00            
ATOM   4639  O   ASP   315      88.820  62.900  49.100  1.00  0.00            
ATOM   4640  N   LEU   316      87.380  63.660  47.550  1.00  0.00            
ATOM   4641  H   LEU   316      86.460  64.020  47.350  1.00  0.00            
ATOM   4642  CA  LEU   316      88.330  63.580  46.460  1.00  0.00            
ATOM   4643  HA  LEU   316      88.780  62.580  46.450  1.00  0.00            
ATOM   4644  CB  LEU   316      87.610  63.810  45.130  1.00  0.00            
ATOM   4645  HB1 LEU   316      87.030  64.700  45.210  1.00  0.00            
ATOM   4646  HB2 LEU   316      88.340  63.910  44.360  1.00  0.00            
ATOM   4647  CG  LEU   316      86.690  62.640  44.790  1.00  0.00            
ATOM   4648  HG  LEU   316      86.250  62.250  45.710  1.00  0.00            
ATOM   4649  CD1 LEU   316      85.560  63.050  43.840  1.00  0.00            
ATOM   4650 1HD1 LEU   316      84.850  63.690  44.370  1.00  0.00            
ATOM   4651 2HD1 LEU   316      85.970  63.590  42.990  1.00  0.00            
ATOM   4652 3HD1 LEU   316      85.040  62.160  43.490  1.00  0.00            
ATOM   4653  CD2 LEU   316      87.490  61.540  44.110  1.00  0.00            
ATOM   4654 1HD2 LEU   316      88.450  61.420  44.630  1.00  0.00            
ATOM   4655 2HD2 LEU   316      86.940  60.610  44.140  1.00  0.00            
ATOM   4656 3HD2 LEU   316      87.680  61.820  43.070  1.00  0.00            
ATOM   4657  C   LEU   316      89.440  64.610  46.590  1.00  0.00            
ATOM   4658  O   LEU   316      90.400  64.530  45.820  1.00  0.00            
ATOM   4659  N   ASN   317      89.420  65.570  47.520  1.00  0.00            
ATOM   4660  H   ASN   317      88.600  65.620  48.110  1.00  0.00            
ATOM   4661  CA  ASN   317      90.430  66.570  47.780  1.00  0.00            
ATOM   4662  HA  ASN   317      90.660  67.080  46.840  1.00  0.00            
ATOM   4663  CB  ASN   317      89.890  67.610  48.760  1.00  0.00            
ATOM   4664  HB1 ASN   317      88.880  67.970  48.430  1.00  0.00            
ATOM   4665  HB2 ASN   317      89.760  67.160  49.770  1.00  0.00            
ATOM   4666  CG  ASN   317      90.880  68.770  48.810  1.00  0.00            
ATOM   4667  OD1 ASN   317      91.130  69.520  47.870  1.00  0.00            
ATOM   4668  ND2 ASN   317      91.620  68.850  49.910  1.00  0.00            
ATOM   4669 1HD2 ASN   317      91.520  68.170  50.650  1.00  0.00            
ATOM   4670 2HD2 ASN   317      92.300  69.600  50.010  1.00  0.00            
ATOM   4671  C   ASN   317      91.720  65.950  48.300  1.00  0.00            
ATOM   4672  O   ASN   317      91.600  65.100  49.180  1.00  0.00            
ATOM   4673  N   PRO   318      92.890  66.170  47.690  1.00  0.00            
ATOM   4674  CD  PRO   318      93.150  66.850  46.440  1.00  0.00            
ATOM   4675  HD1 PRO   318      92.730  66.280  45.570  1.00  0.00            
ATOM   4676  HD2 PRO   318      92.680  67.880  46.430  1.00  0.00            
ATOM   4677  CG  PRO   318      94.670  66.940  46.360  1.00  0.00            
ATOM   4678  HG1 PRO   318      95.060  67.110  45.270  1.00  0.00            
ATOM   4679  HG2 PRO   318      95.120  67.820  46.990  1.00  0.00            
ATOM   4680  CB  PRO   318      95.040  65.570  46.910  1.00  0.00            
ATOM   4681  HB1 PRO   318      94.920  64.750  46.120  1.00  0.00            
ATOM   4682  HB2 PRO   318      96.120  65.530  47.270  1.00  0.00            
ATOM   4683  CA  PRO   318      94.060  65.390  48.060  1.00  0.00            
ATOM   4684  HA  PRO   318      93.760  64.340  48.090  1.00  0.00            
ATOM   4685  C   PRO   318      94.720  65.710  49.400  1.00  0.00            
ATOM   4686  O   PRO   318      95.580  64.920  49.780  1.00  0.00            
ATOM   4687  N   ASP   319      94.320  66.830  50.010  1.00  0.00            
ATOM   4688  H   ASP   319      93.580  67.370  49.570  1.00  0.00            
ATOM   4689  CA  ASP   319      94.840  67.370  51.250  1.00  0.00            
ATOM   4690  HA  ASP   319      95.510  66.610  51.650  1.00  0.00            
ATOM   4691  CB  ASP   319      95.720  68.550  50.840  1.00  0.00            
ATOM   4692  HB1 ASP   319      96.210  68.930  51.720  1.00  0.00            
ATOM   4693  HB2 ASP   319      96.460  68.210  50.160  1.00  0.00            
ATOM   4694  CG  ASP   319      94.930  69.680  50.190  1.00  0.00            
ATOM   4695  OD1 ASP   319      95.200  70.070  49.030  1.00  0.00            
ATOM   4696  OD2 ASP   319      94.140  70.200  51.010  1.00  0.00            
ATOM   4697  C   ASP   319      93.840  67.690  52.350  1.00  0.00            
ATOM   4698  O   ASP   319      92.630  67.520  52.210  1.00  0.00            
ATOM   4699  N   SER   320      94.240  68.190  53.520  1.00  0.00            
ATOM   4700  H   SER   320      95.240  68.290  53.670  1.00  0.00            
ATOM   4701  CA  SER   320      93.410  68.620  54.630  1.00  0.00            
ATOM   4702  HA  SER   320      92.430  68.190  54.440  1.00  0.00            
ATOM   4703  CB  SER   320      93.910  67.960  55.910  1.00  0.00            
ATOM   4704  HB1 SER   320      94.470  67.170  55.640  1.00  0.00            
ATOM   4705  HB2 SER   320      94.450  68.650  56.410  1.00  0.00            
ATOM   4706  OG  SER   320      92.930  67.480  56.810  1.00  0.00            
ATOM   4707  HG  SER   320      93.350  67.310  57.650  1.00  0.00            
ATOM   4708  C   SER   320      93.170  70.120  54.770  1.00  0.00            
ATOM   4709  O   SER   320      92.740  70.500  55.850  1.00  0.00            
ATOM   4710  N   ASP   321      93.530  70.930  53.770  1.00  0.00            
ATOM   4711  H   ASP   321      93.740  70.520  52.870  1.00  0.00            
ATOM   4712  CA  ASP   321      93.660  72.380  53.850  1.00  0.00            
ATOM   4713  HA  ASP   321      93.520  72.670  54.890  1.00  0.00            
ATOM   4714  CB  ASP   321      95.020  72.880  53.390  1.00  0.00            
ATOM   4715  HB1 ASP   321      95.320  72.410  52.400  1.00  0.00            
ATOM   4716  HB2 ASP   321      95.010  74.000  53.220  1.00  0.00            
ATOM   4717  CG  ASP   321      96.010  72.500  54.490  1.00  0.00            
ATOM   4718  OD1 ASP   321      96.080  73.350  55.410  1.00  0.00            
ATOM   4719  OD2 ASP   321      96.590  71.400  54.460  1.00  0.00            
ATOM   4720  C   ASP   321      92.680  73.170  52.990  1.00  0.00            
ATOM   4721  O   ASP   321      92.230  74.250  53.360  1.00  0.00            
ATOM   4722  N   LYS   322      92.380  72.650  51.800  1.00  0.00            
ATOM   4723  H   LYS   322      92.830  71.790  51.530  1.00  0.00            
ATOM   4724  CA  LYS   322      91.460  73.210  50.830  1.00  0.00            
ATOM   4725  HA  LYS   322      91.560  74.300  50.850  1.00  0.00            
ATOM   4726  CB  LYS   322      91.770  72.730  49.410  1.00  0.00            
ATOM   4727  HB1 LYS   322      92.800  72.910  49.210  1.00  0.00            
ATOM   4728  HB2 LYS   322      91.560  71.680  49.350  1.00  0.00            
ATOM   4729  CG  LYS   322      90.930  73.460  48.370  1.00  0.00            
ATOM   4730  HG1 LYS   322      90.970  72.920  47.420  1.00  0.00            
ATOM   4731  HG2 LYS   322      89.880  73.500  48.710  1.00  0.00            
ATOM   4732  CD  LYS   322      91.470  74.870  48.200  1.00  0.00            
ATOM   4733  HD1 LYS   322      91.060  75.400  48.900  1.00  0.00            
ATOM   4734  HD2 LYS   322      92.430  74.800  48.300  1.00  0.00            
ATOM   4735  CE  LYS   322      91.250  75.660  46.910  1.00  0.00            
ATOM   4736  HE1 LYS   322      90.230  75.500  46.550  1.00  0.00            
ATOM   4737  HE2 LYS   322      91.370  76.730  47.100  1.00  0.00            
ATOM   4738  NZ  LYS   322      92.210  75.240  45.870  1.00  0.00            
ATOM   4739  HZ1 LYS   322      92.050  74.260  45.650  1.00  0.00            
ATOM   4740  HZ2 LYS   322      92.070  75.800  45.040  1.00  0.00            
ATOM   4741  HZ3 LYS   322      93.150  75.360  46.210  1.00  0.00            
ATOM   4742  C   LYS   322      90.060  72.840  51.280  1.00  0.00            
ATOM   4743  O   LYS   322      89.640  71.690  51.150  1.00  0.00            
ATOM   4744  N   ILE   323      89.300  73.840  51.730  1.00  0.00            
ATOM   4745  H   ILE   323      89.660  74.790  51.690  1.00  0.00            
ATOM   4746  CA  ILE   323      87.970  73.660  52.280  1.00  0.00            
ATOM   4747  HA  ILE   323      87.910  72.640  52.660  1.00  0.00            
ATOM   4748  CB  ILE   323      87.830  74.610  53.470  1.00  0.00            
ATOM   4749  HB  ILE   323      87.910  75.610  53.050  1.00  0.00            
ATOM   4750  CG2 ILE   323      86.380  74.500  53.950  1.00  0.00            
ATOM   4751 1HG2 ILE   323      85.710  74.610  53.100  1.00  0.00            
ATOM   4752 2HG2 ILE   323      86.230  73.530  54.420  1.00  0.00            
ATOM   4753 3HG2 ILE   323      86.180  75.290  54.680  1.00  0.00            
ATOM   4754  CG1 ILE   323      88.760  74.620  54.680  1.00  0.00            
ATOM   4755 1HG1 ILE   323      89.730  74.630  54.320  1.00  0.00            
ATOM   4756 2HG1 ILE   323      88.550  75.470  55.220  1.00  0.00            
ATOM   4757  CD  ILE   323      88.640  73.430  55.630  1.00  0.00            
ATOM   4758  HD1 ILE   323      88.620  72.510  55.050  1.00  0.00            
ATOM   4759  HD2 ILE   323      89.500  73.420  56.300  1.00  0.00            
ATOM   4760  HD3 ILE   323      87.730  73.520  56.210  1.00  0.00            
ATOM   4761  C   ILE   323      86.940  73.820  51.180  1.00  0.00            
ATOM   4762  O   ILE   323      87.040  74.780  50.420  1.00  0.00            
ATOM   4763  N   ILE   324      85.990  72.880  51.070  1.00  0.00            
ATOM   4764  H   ILE   324      85.970  72.130  51.740  1.00  0.00            
ATOM   4765  CA  ILE   324      84.980  72.860  50.030  1.00  0.00            
ATOM   4766  HA  ILE   324      85.170  73.710  49.380  1.00  0.00            
ATOM   4767  CB  ILE   324      84.940  71.620  49.130  1.00  0.00            
ATOM   4768  HB  ILE   324      84.950  70.750  49.780  1.00  0.00            
ATOM   4769  CG2 ILE   324      83.660  71.570  48.310  1.00  0.00            
ATOM   4770 1HG2 ILE   324      83.790  70.890  47.470  1.00  0.00            
ATOM   4771 2HG2 ILE   324      82.840  71.220  48.930  1.00  0.00            
ATOM   4772 3HG2 ILE   324      83.420  72.570  47.940  1.00  0.00            
ATOM   4773  CG1 ILE   324      86.190  71.560  48.250  1.00  0.00            
ATOM   4774 1HG1 ILE   324      85.990  72.070  47.310  1.00  0.00            
ATOM   4775 2HG1 ILE   324      87.020  72.050  48.760  1.00  0.00            
ATOM   4776  CD  ILE   324      86.530  70.100  47.980  1.00  0.00            
ATOM   4777  HD1 ILE   324      87.410  70.050  47.340  1.00  0.00            
ATOM   4778  HD2 ILE   324      86.740  69.600  48.930  1.00  0.00            
ATOM   4779  HD3 ILE   324      85.700  69.610  47.490  1.00  0.00            
ATOM   4780  C   ILE   324      83.650  73.110  50.730  1.00  0.00            
ATOM   4781  O   ILE   324      83.040  72.210  51.300  1.00  0.00            
ATOM   4782  N   TYR   325      83.140  74.340  50.580  1.00  0.00            
ATOM   4783  H   TYR   325      83.720  75.040  50.150  1.00  0.00            
ATOM   4784  CA  TYR   325      81.810  74.760  50.980  1.00  0.00            
ATOM   4785  HA  TYR   325      81.570  74.310  51.940  1.00  0.00            
ATOM   4786  CB  TYR   325      81.650  76.270  51.090  1.00  0.00            
ATOM   4787  HB1 TYR   325      81.720  76.780  50.070  1.00  0.00            
ATOM   4788  HB2 TYR   325      80.600  76.560  51.450  1.00  0.00            
ATOM   4789  CG  TYR   325      82.710  76.790  52.040  1.00  0.00            
ATOM   4790  CD1 TYR   325      82.570  76.580  53.410  1.00  0.00            
ATOM   4791  HD1 TYR   325      81.700  76.040  53.790  1.00  0.00            
ATOM   4792  CE1 TYR   325      83.540  77.050  54.300  1.00  0.00            
ATOM   4793  HE1 TYR   325      83.430  76.880  55.360  1.00  0.00            
ATOM   4794  CZ  TYR   325      84.630  77.790  53.820  1.00  0.00            
ATOM   4795  OH  TYR   325      85.510  78.340  54.690  1.00  0.00            
ATOM   4796  HH  TYR   325      85.420  78.010  55.570  1.00  0.00            
ATOM   4797  CE2 TYR   325      84.800  77.950  52.440  1.00  0.00            
ATOM   4798  HE2 TYR   325      85.670  78.480  52.060  1.00  0.00            
ATOM   4799  CD2 TYR   325      83.830  77.480  51.550  1.00  0.00            
ATOM   4800  HD2 TYR   325      83.940  77.650  50.490  1.00  0.00            
ATOM   4801  C   TYR   325      80.850  74.210  49.930  1.00  0.00            
ATOM   4802  O   TYR   325      80.780  74.520  48.740  1.00  0.00            
ATOM   4803  N   SER   326      79.940  73.390  50.470  1.00  0.00            
ATOM   4804  H   SER   326      79.940  73.210  51.460  1.00  0.00            
ATOM   4805  CA  SER   326      78.940  72.740  49.650  1.00  0.00            
ATOM   4806  HA  SER   326      79.130  72.950  48.600  1.00  0.00            
ATOM   4807  CB  SER   326      79.110  71.250  49.910  1.00  0.00            
ATOM   4808  HB1 SER   326      78.280  70.750  49.510  1.00  0.00            
ATOM   4809  HB2 SER   326      80.000  70.930  49.440  1.00  0.00            
ATOM   4810  OG  SER   326      79.190  70.930  51.280  1.00  0.00            
ATOM   4811  HG  SER   326      78.310  70.750  51.610  1.00  0.00            
ATOM   4812  C   SER   326      77.520  73.150  49.990  1.00  0.00            
ATOM   4813  O   SER   326      77.280  73.490  51.150  1.00  0.00            
ATOM   4814  N   HIS   327      76.590  73.140  49.040  1.00  0.00            
ATOM   4815  H   HIS   327      76.820  72.820  48.110  1.00  0.00            
ATOM   4816  CA  HIS   327      75.230  73.580  49.280  1.00  0.00            
ATOM   4817  HA  HIS   327      74.990  73.370  50.330  1.00  0.00            
ATOM   4818  CB  HIS   327      75.040  75.070  49.050  1.00  0.00            
ATOM   4819  HB1 HIS   327      75.130  75.260  48.010  1.00  0.00            
ATOM   4820  HB2 HIS   327      74.050  75.330  49.320  1.00  0.00            
ATOM   4821  CG  HIS   327      75.990  75.980  49.780  1.00  0.00            
ATOM   4822  ND1 HIS   327      75.790  76.480  51.080  1.00  0.00            
ATOM   4823  HD1 HIS   327      75.050  76.270  51.740  1.00  0.00            
ATOM   4824  CE1 HIS   327      76.810  77.320  51.310  1.00  0.00            
ATOM   4825  HE1 HIS   327      76.920  77.860  52.240  1.00  0.00            
ATOM   4826  NE2 HIS   327      77.650  77.410  50.280  1.00  0.00            
ATOM   4827  CD2 HIS   327      77.120  76.560  49.320  1.00  0.00            
ATOM   4828  HD2 HIS   327      77.600  76.420  48.360  1.00  0.00            
ATOM   4829  C   HIS   327      74.260  72.770  48.430  1.00  0.00            
ATOM   4830  O   HIS   327      74.550  72.590  47.250  1.00  0.00            
ATOM   4831  N   PHE   328      73.100  72.410  48.990  1.00  0.00            
ATOM   4832  H   PHE   328      73.010  72.610  49.970  1.00  0.00            
ATOM   4833  CA  PHE   328      71.930  71.780  48.420  1.00  0.00            
ATOM   4834  HA  PHE   328      72.220  71.040  47.670  1.00  0.00            
ATOM   4835  CB  PHE   328      71.080  71.130  49.500  1.00  0.00            
ATOM   4836  HB1 PHE   328      70.640  71.900  50.150  1.00  0.00            
ATOM   4837  HB2 PHE   328      70.210  70.640  49.050  1.00  0.00            
ATOM   4838  CG  PHE   328      71.840  70.140  50.350  1.00  0.00            
ATOM   4839  CD1 PHE   328      72.980  69.500  49.850  1.00  0.00            
ATOM   4840  HD1 PHE   328      73.370  69.750  48.880  1.00  0.00            
ATOM   4841  CE1 PHE   328      73.630  68.530  50.630  1.00  0.00            
ATOM   4842  HE1 PHE   328      74.520  68.040  50.250  1.00  0.00            
ATOM   4843  CZ  PHE   328      73.140  68.200  51.900  1.00  0.00            
ATOM   4844  HZ  PHE   328      73.640  67.460  52.500  1.00  0.00            
ATOM   4845  CE2 PHE   328      72.000  68.840  52.390  1.00  0.00            
ATOM   4846  HE2 PHE   328      71.610  68.590  53.370  1.00  0.00            
ATOM   4847  CD2 PHE   328      71.350  69.810  51.610  1.00  0.00            
ATOM   4848  HD2 PHE   328      70.460  70.300  51.990  1.00  0.00            
ATOM   4849  C   PHE   328      71.130  72.890  47.750  1.00  0.00            
ATOM   4850  O   PHE   328      70.830  73.890  48.410  1.00  0.00            
ATOM   4851  N   THR   329      70.830  72.830  46.450  1.00  0.00            
ATOM   4852  H   THR   329      71.120  72.010  45.940  1.00  0.00            
ATOM   4853  CA  THR   329      70.120  73.840  45.690  1.00  0.00            
ATOM   4854  HA  THR   329      69.590  74.450  46.420  1.00  0.00            
ATOM   4855  CB  THR   329      71.040  74.780  44.930  1.00  0.00            
ATOM   4856  HB  THR   329      70.420  75.580  44.520  1.00  0.00            
ATOM   4857  CG2 THR   329      72.180  75.430  45.710  1.00  0.00            
ATOM   4858 1HG2 THR   329      72.440  76.380  45.240  1.00  0.00            
ATOM   4859 2HG2 THR   329      71.860  75.610  46.730  1.00  0.00            
ATOM   4860 3HG2 THR   329      73.050  74.770  45.700  1.00  0.00            
ATOM   4861  OG1 THR   329      71.610  74.090  43.840  1.00  0.00            
ATOM   4862  HG1 THR   329      70.900  73.670  43.340  1.00  0.00            
ATOM   4863  C   THR   329      69.050  73.270  44.770  1.00  0.00            
ATOM   4864  O   THR   329      69.030  72.070  44.540  1.00  0.00            
ATOM   4865  N   CYS   330      68.220  74.210  44.290  1.00  0.00            
ATOM   4866  H   CYS   330      68.200  75.100  44.750  1.00  0.00            
ATOM   4867  CA  CYS   330      67.340  74.070  43.150  1.00  0.00            
ATOM   4868  HA  CYS   330      67.650  73.220  42.540  1.00  0.00            
ATOM   4869  CB  CYS   330      65.960  73.780  43.760  1.00  0.00            
ATOM   4870  HB1 CYS   330      66.000  72.840  44.270  1.00  0.00            
ATOM   4871  HB2 CYS   330      65.720  74.580  44.430  1.00  0.00            
ATOM   4872  SG  CYS   330      64.700  73.690  42.470  1.00  0.00            
ATOM   4873  HG  CYS   330      65.420  72.970  41.610  1.00  0.00            
ATOM   4874  C   CYS   330      67.400  75.350  42.330  1.00  0.00            
ATOM   4875  O   CYS   330      66.750  76.330  42.680  1.00  0.00            
ATOM   4876  N   ALA   331      68.180  75.350  41.250  1.00  0.00            
ATOM   4877  H   ALA   331      68.610  74.480  40.950  1.00  0.00            
ATOM   4878  CA  ALA   331      68.460  76.530  40.470  1.00  0.00            
ATOM   4879  HA  ALA   331      68.580  77.320  41.210  1.00  0.00            
ATOM   4880  CB  ALA   331      69.850  76.410  39.840  1.00  0.00            
ATOM   4881  HB1 ALA   331      70.590  76.280  40.620  1.00  0.00            
ATOM   4882  HB2 ALA   331      69.870  75.550  39.170  1.00  0.00            
ATOM   4883  HB3 ALA   331      70.080  77.320  39.280  1.00  0.00            
ATOM   4884  C   ALA   331      67.280  77.000  39.630  1.00  0.00            
ATOM   4885  O   ALA   331      67.370  78.080  39.050  1.00  0.00            
ATOM   4886  N   THR   332      66.090  76.400  39.690  1.00  0.00            
ATOM   4887  H   THR   332      66.040  75.500  40.150  1.00  0.00            
ATOM   4888  CA  THR   332      64.840  76.890  39.150  1.00  0.00            
ATOM   4889  HA  THR   332      65.100  77.790  38.600  1.00  0.00            
ATOM   4890  CB  THR   332      64.240  75.950  38.110  1.00  0.00            
ATOM   4891  HB  THR   332      63.200  76.230  37.950  1.00  0.00            
ATOM   4892  CG2 THR   332      65.000  76.130  36.800  1.00  0.00            
ATOM   4893 1HG2 THR   332      65.200  75.160  36.360  1.00  0.00            
ATOM   4894 2HG2 THR   332      64.410  76.730  36.110  1.00  0.00            
ATOM   4895 3HG2 THR   332      65.950  76.640  37.000  1.00  0.00            
ATOM   4896  OG1 THR   332      64.280  74.630  38.590  1.00  0.00            
ATOM   4897  HG1 THR   332      63.640  74.540  39.300  1.00  0.00            
ATOM   4898  C   THR   332      63.910  77.370  40.260  1.00  0.00            
ATOM   4899  O   THR   332      62.740  77.640  39.990  1.00  0.00            
ATOM   4900  N   ASP   333      64.460  77.530  41.470  1.00  0.00            
ATOM   4901  H   ASP   333      65.380  77.150  41.660  1.00  0.00            
ATOM   4902  CA  ASP   333      63.780  78.230  42.530  1.00  0.00            
ATOM   4903  HA  ASP   333      62.780  78.490  42.180  1.00  0.00            
ATOM   4904  CB  ASP   333      63.620  77.250  43.690  1.00  0.00            
ATOM   4905  HB1 ASP   333      63.180  76.320  43.320  1.00  0.00            
ATOM   4906  HB2 ASP   333      64.600  77.010  44.110  1.00  0.00            
ATOM   4907  CG  ASP   333      62.730  77.840  44.780  1.00  0.00            
ATOM   4908  OD1 ASP   333      63.160  78.880  45.330  1.00  0.00            
ATOM   4909  OD2 ASP   333      61.700  77.210  45.080  1.00  0.00            
ATOM   4910  C   ASP   333      64.520  79.530  42.810  1.00  0.00            
ATOM   4911  O   ASP   333      65.700  79.480  43.170  1.00  0.00            
ATOM   4912  N   THR   334      63.840  80.670  42.680  1.00  0.00            
ATOM   4913  H   THR   334      62.840  80.630  42.540  1.00  0.00            
ATOM   4914  CA  THR   334      64.460  81.980  42.730  1.00  0.00            
ATOM   4915  HA  THR   334      65.420  81.940  42.220  1.00  0.00            
ATOM   4916  CB  THR   334      63.580  83.030  42.050  1.00  0.00            
ATOM   4917  HB  THR   334      62.560  82.970  42.420  1.00  0.00            
ATOM   4918  CG2 THR   334      64.100  84.460  42.130  1.00  0.00            
ATOM   4919 1HG2 THR   334      65.170  84.470  41.910  1.00  0.00            
ATOM   4920 2HG2 THR   334      63.570  85.080  41.410  1.00  0.00            
ATOM   4921 3HG2 THR   334      63.940  84.850  43.140  1.00  0.00            
ATOM   4922  OG1 THR   334      63.620  82.720  40.670  1.00  0.00            
ATOM   4923  HG1 THR   334      62.980  82.020  40.500  1.00  0.00            
ATOM   4924  C   THR   334      64.670  82.380  44.180  1.00  0.00            
ATOM   4925  O   THR   334      65.710  82.940  44.540  1.00  0.00            
ATOM   4926  N   GLU   335      63.770  82.010  45.090  1.00  0.00            
ATOM   4927  H   GLU   335      62.910  81.580  44.780  1.00  0.00            
ATOM   4928  CA  GLU   335      63.930  82.200  46.520  1.00  0.00            
ATOM   4929  HA  GLU   335      64.210  83.240  46.680  1.00  0.00            
ATOM   4930  CB  GLU   335      62.560  82.010  47.160  1.00  0.00            
ATOM   4931  HB1 GLU   335      62.040  81.280  46.610  1.00  0.00            
ATOM   4932  HB2 GLU   335      62.700  81.690  48.160  1.00  0.00            
ATOM   4933  CG  GLU   335      61.720  83.280  47.180  1.00  0.00            
ATOM   4934  HG1 GLU   335      61.850  83.830  46.240  1.00  0.00            
ATOM   4935  HG2 GLU   335      60.650  83.030  47.270  1.00  0.00            
ATOM   4936  CD  GLU   335      62.150  84.160  48.350  1.00  0.00            
ATOM   4937  OE1 GLU   335      61.570  84.020  49.460  1.00  0.00            
ATOM   4938  OE2 GLU   335      62.930  85.110  48.160  1.00  0.00            
ATOM   4939  C   GLU   335      65.060  81.350  47.080  1.00  0.00            
ATOM   4940  O   GLU   335      65.720  81.740  48.050  1.00  0.00            
ATOM   4941  N   ASN   336      65.320  80.140  46.580  1.00  0.00            
ATOM   4942  H   ASN   336      64.690  79.780  45.870  1.00  0.00            
ATOM   4943  CA  ASN   336      66.420  79.280  46.950  1.00  0.00            
ATOM   4944  HA  ASN   336      66.390  79.130  48.030  1.00  0.00            
ATOM   4945  CB  ASN   336      66.220  77.920  46.280  1.00  0.00            
ATOM   4946  HB1 ASN   336      65.250  77.470  46.590  1.00  0.00            
ATOM   4947  HB2 ASN   336      66.190  78.030  45.170  1.00  0.00            
ATOM   4948  CG  ASN   336      67.370  77.010  46.690  1.00  0.00            
ATOM   4949  OD1 ASN   336      68.330  76.700  45.980  1.00  0.00            
ATOM   4950  ND2 ASN   336      67.270  76.420  47.880  1.00  0.00            
ATOM   4951 1HD2 ASN   336      66.460  76.600  48.460  1.00  0.00            
ATOM   4952 2HD2 ASN   336      68.000  75.810  48.210  1.00  0.00            
ATOM   4953  C   ASN   336      67.740  79.960  46.600  1.00  0.00            
ATOM   4954  O   ASN   336      68.510  80.310  47.490  1.00  0.00            
ATOM   4955  N   ILE   337      67.960  80.210  45.310  1.00  0.00            
ATOM   4956  H   ILE   337      67.290  79.870  44.640  1.00  0.00            
ATOM   4957  CA  ILE   337      69.100  80.920  44.750  1.00  0.00            
ATOM   4958  HA  ILE   337      69.960  80.300  45.000  1.00  0.00            
ATOM   4959  CB  ILE   337      69.030  80.900  43.230  1.00  0.00            
ATOM   4960  HB  ILE   337      68.110  81.400  42.940  1.00  0.00            
ATOM   4961  CG2 ILE   337      70.180  81.610  42.520  1.00  0.00            
ATOM   4962 1HG2 ILE   337      70.270  81.230  41.500  1.00  0.00            
ATOM   4963 2HG2 ILE   337      69.990  82.680  42.500  1.00  0.00            
ATOM   4964 3HG2 ILE   337      71.110  81.420  43.060  1.00  0.00            
ATOM   4965  CG1 ILE   337      68.960  79.470  42.700  1.00  0.00            
ATOM   4966 1HG1 ILE   337      68.210  78.980  43.230  1.00  0.00            
ATOM   4967 2HG1 ILE   337      68.740  79.510  41.690  1.00  0.00            
ATOM   4968  CD  ILE   337      70.250  78.670  42.870  1.00  0.00            
ATOM   4969  HD1 ILE   337      70.480  78.570  43.930  1.00  0.00            
ATOM   4970  HD2 ILE   337      70.120  77.680  42.440  1.00  0.00            
ATOM   4971  HD3 ILE   337      71.060  79.180  42.370  1.00  0.00            
ATOM   4972  C   ILE   337      69.430  82.290  45.320  1.00  0.00            
ATOM   4973  O   ILE   337      70.620  82.520  45.540  1.00  0.00            
ATOM   4974  N   ARG   338      68.420  83.050  45.750  1.00  0.00            
ATOM   4975  H   ARG   338      67.480  82.770  45.520  1.00  0.00            
ATOM   4976  CA  ARG   338      68.560  84.260  46.530  1.00  0.00            
ATOM   4977  HA  ARG   338      69.310  84.900  46.060  1.00  0.00            
ATOM   4978  CB  ARG   338      67.220  84.990  46.510  1.00  0.00            
ATOM   4979  HB1 ARG   338      66.970  85.210  45.490  1.00  0.00            
ATOM   4980  HB2 ARG   338      66.480  84.360  46.940  1.00  0.00            
ATOM   4981  CG  ARG   338      67.270  86.300  47.290  1.00  0.00            
ATOM   4982  HG1 ARG   338      67.140  86.060  48.230  1.00  0.00            
ATOM   4983  HG2 ARG   338      68.150  86.680  47.120  1.00  0.00            
ATOM   4984  CD  ARG   338      66.270  87.410  47.000  1.00  0.00            
ATOM   4985  HD1 ARG   338      66.230  88.100  47.850  1.00  0.00            
ATOM   4986  HD2 ARG   338      66.600  87.980  46.130  1.00  0.00            
ATOM   4987  NE  ARG   338      64.930  86.880  46.750  1.00  0.00            
ATOM   4988  HE  ARG   338      64.560  86.380  47.540  1.00  0.00            
ATOM   4989  CZ  ARG   338      64.120  86.930  45.680  1.00  0.00            
ATOM   4990  NH1 ARG   338      64.350  87.730  44.630  1.00  0.00            
ATOM   4991 1HH1 ARG   338      65.160  88.330  44.630  1.00  0.00            
ATOM   4992 2HH1 ARG   338      63.710  87.730  43.850  1.00  0.00            
ATOM   4993  NH2 ARG   338      63.000  86.200  45.700  1.00  0.00            
ATOM   4994 1HH2 ARG   338      62.780  85.630  46.500  1.00  0.00            
ATOM   4995 2HH2 ARG   338      62.370  86.220  44.910  1.00  0.00            
ATOM   4996  C   ARG   338      69.000  83.970  47.960  1.00  0.00            
ATOM   4997  O   ARG   338      69.980  84.570  48.410  1.00  0.00            
ATOM   4998  N   PHE   339      68.450  83.100  48.810  1.00  0.00            
ATOM   4999  H   PHE   339      67.610  82.620  48.510  1.00  0.00            
ATOM   5000  CA  PHE   339      68.920  82.760  50.140  1.00  0.00            
ATOM   5001  HA  PHE   339      69.080  83.690  50.670  1.00  0.00            
ATOM   5002  CB  PHE   339      67.810  82.010  50.870  1.00  0.00            
ATOM   5003  HB1 PHE   339      67.350  81.330  50.190  1.00  0.00            
ATOM   5004  HB2 PHE   339      68.260  81.390  51.610  1.00  0.00            
ATOM   5005  CG  PHE   339      66.740  82.850  51.520  1.00  0.00            
ATOM   5006  CD1 PHE   339      65.760  83.450  50.730  1.00  0.00            
ATOM   5007  HD1 PHE   339      65.780  83.340  49.650  1.00  0.00            
ATOM   5008  CE1 PHE   339      64.740  84.200  51.330  1.00  0.00            
ATOM   5009  HE1 PHE   339      63.980  84.670  50.710  1.00  0.00            
ATOM   5010  CZ  PHE   339      64.700  84.350  52.720  1.00  0.00            
ATOM   5011  HZ  PHE   339      63.920  84.930  53.180  1.00  0.00            
ATOM   5012  CE2 PHE   339      65.690  83.750  53.510  1.00  0.00            
ATOM   5013  HE2 PHE   339      65.660  83.860  54.580  1.00  0.00            
ATOM   5014  CD2 PHE   339      66.710  83.000  52.910  1.00  0.00            
ATOM   5015  HD2 PHE   339      67.460  82.530  53.520  1.00  0.00            
ATOM   5016  C   PHE   339      70.250  82.020  50.120  1.00  0.00            
ATOM   5017  O   PHE   339      71.070  82.260  51.010  1.00  0.00            
ATOM   5018  N   VAL   340      70.530  81.110  49.180  1.00  0.00            
ATOM   5019  H   VAL   340      69.800  80.860  48.530  1.00  0.00            
ATOM   5020  CA  VAL   340      71.800  80.430  49.000  1.00  0.00            
ATOM   5021  HA  VAL   340      72.130  80.070  49.970  1.00  0.00            
ATOM   5022  CB  VAL   340      71.720  79.230  48.060  1.00  0.00            
ATOM   5023  HB  VAL   340      71.330  79.530  47.090  1.00  0.00            
ATOM   5024  CG1 VAL   340      73.130  78.660  47.920  1.00  0.00            
ATOM   5025 1HG1 VAL   340      73.690  78.840  48.830  1.00  0.00            
ATOM   5026 2HG1 VAL   340      73.060  77.580  47.740  1.00  0.00            
ATOM   5027 3HG1 VAL   340      73.630  79.130  47.080  1.00  0.00            
ATOM   5028  CG2 VAL   340      70.850  78.130  48.660  1.00  0.00            
ATOM   5029 1HG2 VAL   340      71.340  77.720  49.540  1.00  0.00            
ATOM   5030 2HG2 VAL   340      69.880  78.560  48.950  1.00  0.00            
ATOM   5031 3HG2 VAL   340      70.690  77.350  47.930  1.00  0.00            
ATOM   5032  C   VAL   340      72.830  81.440  48.510  1.00  0.00            
ATOM   5033  O   VAL   340      73.900  81.440  49.120  1.00  0.00            
ATOM   5034  N   PHE   341      72.580  82.350  47.560  1.00  0.00            
ATOM   5035  H   PHE   341      71.650  82.490  47.190  1.00  0.00            
ATOM   5036  CA  PHE   341      73.690  83.130  47.060  1.00  0.00            
ATOM   5037  HA  PHE   341      74.550  82.490  46.880  1.00  0.00            
ATOM   5038  CB  PHE   341      73.350  83.900  45.780  1.00  0.00            
ATOM   5039  HB1 PHE   341      72.960  83.230  45.070  1.00  0.00            
ATOM   5040  HB2 PHE   341      72.560  84.580  45.990  1.00  0.00            
ATOM   5041  CG  PHE   341      74.490  84.670  45.140  1.00  0.00            
ATOM   5042  CD1 PHE   341      75.600  83.970  44.660  1.00  0.00            
ATOM   5043  HD1 PHE   341      75.650  82.900  44.770  1.00  0.00            
ATOM   5044  CE1 PHE   341      76.640  84.660  44.030  1.00  0.00            
ATOM   5045  HE1 PHE   341      77.500  84.120  43.650  1.00  0.00            
ATOM   5046  CZ  PHE   341      76.570  86.050  43.880  1.00  0.00            
ATOM   5047  HZ  PHE   341      77.370  86.580  43.390  1.00  0.00            
ATOM   5048  CE2 PHE   341      75.460  86.750  44.360  1.00  0.00            
ATOM   5049  HE2 PHE   341      75.400  87.820  44.250  1.00  0.00            
ATOM   5050  CD2 PHE   341      74.420  86.060  44.990  1.00  0.00            
ATOM   5051  HD2 PHE   341      73.560  86.600  45.370  1.00  0.00            
ATOM   5052  C   PHE   341      74.030  84.190  48.100  1.00  0.00            
ATOM   5053  O   PHE   341      75.150  84.690  48.160  1.00  0.00            
ATOM   5054  N   ALA   342      73.090  84.620  48.950  1.00  0.00            
ATOM   5055  H   ALA   342      72.140  84.280  48.810  1.00  0.00            
ATOM   5056  CA  ALA   342      73.280  85.530  50.060  1.00  0.00            
ATOM   5057  HA  ALA   342      73.710  86.460  49.670  1.00  0.00            
ATOM   5058  CB  ALA   342      71.910  85.830  50.660  1.00  0.00            
ATOM   5059  HB1 ALA   342      72.020  86.560  51.450  1.00  0.00            
ATOM   5060  HB2 ALA   342      71.250  86.220  49.880  1.00  0.00            
ATOM   5061  HB3 ALA   342      71.490  84.910  51.070  1.00  0.00
[truncated: 16,286 more chars]
